# Supplementary material for: A collection of forcefield precursors for metal–organic frameworks
Source: RSC Adv. 2019 Nov 13;9(63):36492–507. doi: 10.1039/c9ra07327b (PMC9075174; doi:10.1039/c9ra07327b)
Supplement: RA-009-C9RA07327B-s6360 [file RA-009-C9RA07327B-s6360.xyz]

   74
jmolscript: load "" {1 1 1} spacegroup "x,y,z" unitcell [{      9.885600     0.000000     0.000000 }, {      2.711011    11.363798     0.000000 }, {      0.704619     5.261500    12.348304 }]
Dy    10.887540    16.305834    12.295700     2.174388
Dy     2.413690     0.319464     0.052604     2.174388
H     11.168025     7.191027     6.875536     0.075313
H     10.601726     6.842286     9.041428     0.118961
H      7.368103     9.151953     8.407960     0.133115
H      8.978015     9.465535     4.220650     0.133519
H      5.776573    11.783727     3.620523     0.121221
H      5.244246    11.540587     5.855566     0.089965
H      9.573683    12.652940     5.476473     0.086792
H     10.194421    12.054448     3.362443     0.114474
H      1.253818     2.157181     4.195954     0.133754
H      2.133205     9.434271     5.472768     0.075313
H      2.699504     9.783012     3.306876     0.118961
H      5.933127     7.473345     3.940344     0.133116
H      4.323215     7.159763     8.127654     0.133519
H      7.524657     4.841571     8.727781     0.121221
H      8.056984     5.084711     6.492738     0.089965
H      3.727547     3.972358     6.871831     0.086792
H      3.106809     4.570850     8.985861     0.114474
H     12.047412    14.468117     8.152350     0.133754
C      8.401430     7.737827    10.391098     0.604076
C     10.399271     7.600558     7.196592     0.089779
C     10.070139     7.375121     8.494398    -0.173194
C      8.906091     7.972897     8.977217     0.029014
C      8.156930     8.753830     8.119010    -0.190357
C      8.601929     8.930402     6.821203     0.169041
C      7.810850     9.786963     5.844452     0.178448
C      8.209742     9.890427     4.524419    -0.168487
C      7.432147    10.645413     3.677325    -0.002750
C      6.317392    11.270483     4.176196    -0.154843
C      6.007424    11.126321     5.523396     0.082964
C      7.757484    10.805607     2.226399     0.724714
C      9.879175     0.978254     2.141196     0.705162
C     10.448731    12.824355     5.214689     0.099169
C     10.803368    12.467461     3.931700    -0.153796
C     12.112146    12.741817     3.516797     0.004627
C      0.372854     1.972002     4.428102    -0.174810
C     12.500688    13.647722     5.680220     0.167982
C      4.899800     8.887471     1.957206     0.604076
C      2.901959     9.024740     5.151712     0.089779
C      3.231091     9.250177     3.853906    -0.173193
C      4.395139     8.652401     3.371087     0.029014
C      5.144300     7.871468     4.229294    -0.190357
C      4.699301     7.694896     5.527101     0.169041
C      5.490380     6.838335     6.503852     0.178448
C      5.091488     6.734871     7.823885    -0.168487
C      5.869083     5.979885     8.670979    -0.002750
C      6.983838     5.354815     8.172108    -0.154843
C      7.293806     5.498977     6.824908     0.082964
C      5.543746     5.819691    10.121905     0.724715
C      3.422055    15.647044    10.207108     0.705162
C      2.852499     3.800943     7.133615     0.099169
C      2.497862     4.157837     8.416604    -0.153796
C      1.189084     3.883481     8.831507     0.004627
C     12.928376    14.653296     7.920202    -0.174809
C      0.800542     2.977576     6.668084     0.167982
N      9.713069     8.353271     6.349498    -0.302639
N      6.773195    10.407867     6.365551    -0.271256
N     11.229720    13.399945     6.098827    -0.275977
N      3.588161     8.272027     5.998806    -0.302639
N      6.528035     6.217431     5.982753    -0.271257
N      2.071510     3.225353     6.249477    -0.275977
O      7.496977     8.432214    10.823288    -0.544807
O      9.009182     6.790153    11.023331    -0.751018
O      6.896533    11.336710     1.496614    -0.757995
O      8.894188    10.494519     1.851011    -0.711812
O      1.210938     1.125512     1.921396    -0.661755
O     11.768244    11.891572     1.337321    -0.740984
O      5.804253     8.193084     1.525016    -0.544806
O      4.292048     9.835145     1.324973    -0.751018
O      6.404697     5.288588    10.851690    -0.757995
O      4.407042     6.130779    10.497293    -0.711812
O     12.090292    15.499786    10.426908    -0.661755
O      1.532986     4.733726    11.010983    -0.740984

The following XYZ coordinates are in angstroms. Other properties are in atomic units.
The sperically averaged electron density of each atom fit to a function of the form exp(a - br)
eigen_1, eigen_2 and eigen_3 are the three eigenvalues of traceless quadrupole moment tensor
  atom number  atomic symbol              X              Y              Z     net charge C6 coefficient C8 coefficient C10 coefficient fluctuating dipole atomic polarizability isotropic forcefield polarizability              a              b squared Pearson coefficient          <r^3>          <r^4>         wp_QDO          m_QDO          q_QDO       dipole_x       dipole_y       dipole_z         dipole            Qxy            Qxz            Qyz     Q(x^2-y^2)  Q(3z^2 - R^2)        eigen_1        eigen_2        eigen_3 static polarizability      alpha(xx)      alpha(xy)      alpha(xz)      alpha(yy)      alpha(yz)      alpha(zz) atomic spin moment
            1             Dy      10.887540      16.305834      12.295700       2.174388      84.434045 0.15363737E+04  0.43883501E+05                                12.501013                           10.227664       3.207704       2.794269                    0.996725      66.780439     142.564620       0.839875       0.255321      -1.357208       0.011800       0.003227      -0.004774       0.013132      -0.048613       0.084885       0.042129      -0.163764      -0.251030      -0.163404       0.024484       0.138920             15.141048      15.280871       1.015828       0.337748       8.960890      -1.721956      21.181383           0.000020
            2             Dy       2.413690       0.319464       0.052604       2.174388      84.434055 0.15363740E+04  0.43883510E+05                                12.501014                           10.227665       3.207702       2.794269                    0.996725      66.780439     142.564625       0.839874       0.255321      -1.357208      -0.011801      -0.003227       0.004774       0.013132      -0.048613       0.084885       0.042129      -0.163765      -0.251030      -0.163404       0.024484       0.138920             15.141050      15.280873       1.015829       0.337747       8.960892      -1.721957      21.181385           0.000020
            3              H      11.168025       7.191027       6.875536       0.075313       1.333516 0.95791414E+01  0.98375850E+02                                 1.991571                            1.798774      -1.198968       2.290763                    0.995424       3.845336      11.011626       0.470854       1.266653      -0.710728       0.031814      -0.019436      -0.016265       0.040675      -0.015943      -0.003561      -0.000578      -0.005320       0.032059      -0.021802       0.009047       0.012755              2.105335       2.797308      -0.478186      -0.466046       1.830687       0.062162       1.688009           0.000001
            4              H      10.601726       6.842286       9.041428       0.118961       1.106235 0.80554817E+01  0.80089642E+02                                 1.836242                            1.712620      -1.232871       2.298982                    0.994434       3.715688      10.848602       0.451190       1.365405      -0.689955       0.018165      -0.017986       0.022159       0.033830      -0.009355       0.000082      -0.006554       0.013156       0.006946      -0.014612       0.003108       0.011505              1.906316       1.887628      -0.429264       0.311310       1.920118      -0.446684       1.911203           0.000003
            5              H       7.368103       9.151953       8.407960       0.133115       1.328116 0.10848432E+02  0.11503951E+03                                 1.990213                            1.923414      -1.629331       2.113024                    0.991766       3.866992      11.287100       0.451665       1.278821      -0.708366      -0.028228       0.013508       0.017180       0.035700       0.000565      -0.011298       0.010441       0.015813      -0.014810      -0.018266       0.000915       0.017351              1.990917       2.241861      -0.342056      -0.142128       1.852196      -0.055782       1.878694           0.000003
            6              H       8.978015       9.465535       4.220650       0.133519       1.229903 0.95103957E+01  0.97763513E+02                                 1.914889                            1.820373      -1.373277       2.234798                    0.995346       3.670604      10.611506       0.456010       1.306633      -0.703285       0.026814      -0.016316      -0.018174       0.036270       0.000270      -0.012250       0.011128       0.009341       0.001468      -0.017023      -0.000355       0.017378              1.946812       2.345427      -0.320491      -0.155842       1.734235      -0.063455       1.760775           0.000003
            7              H       5.776573      11.783727       3.620523       0.121221       1.086703 0.79844160E+01  0.79451798E+02                                 1.833484                            1.718895      -1.286955       2.274197                    0.993920       3.781700      11.157823       0.443566       1.387672      -0.685057      -0.022198       0.020953      -0.021988       0.037620      -0.007446      -0.002099      -0.006936       0.002298      -0.013069      -0.011694       0.001270       0.010424              1.899754       2.039347      -0.432355       0.342996       1.770821      -0.285375       1.889093           0.000001
            8              H       5.244246      11.540587       5.855566       0.089965       1.245349 0.89258901E+01  0.90172226E+02                                 1.926513                            1.756973      -0.958233       2.419344                    0.997200       3.639488      10.377964       0.467493       1.296911      -0.705687      -0.037725       0.016589       0.019084       0.045416      -0.012085      -0.008442      -0.001228       0.017260       0.029479      -0.020614       0.003450       0.017164              2.030648       2.472713      -0.650026      -0.322489       1.992237       0.231118       1.626995           0.000001
            9              H       9.573683      12.652940       5.476473       0.086792       1.208383 0.84897748E+01  0.84004009E+02                                 1.831456                            1.670213      -0.791399       2.495173                    0.999318       3.467368       9.525193       0.502370       1.232193      -0.720690      -0.041841      -0.006142       0.016591       0.045428       0.003278      -0.007248       0.003763       0.024990       0.012682      -0.016189       0.000996       0.015193              1.920816       2.676589       0.346585      -0.281516       1.588768       0.007953       1.497092          -0.000001
           10              H      10.194421      12.054448       3.362443       0.114474       1.139250 0.81827378E+01  0.81582080E+02                                 1.850472                            1.706243      -1.455237       2.183171                    0.992653       3.852318      11.221740       0.460464       1.334180      -0.694741      -0.024301      -0.015905      -0.017227       0.033768       0.002157       0.003160       0.002333       0.015620      -0.016968      -0.007738      -0.003888       0.011626              1.939891       2.182977       0.447535       0.440749       1.693124       0.336675       1.943572           0.000002
           11              H       1.253818       2.157181       4.195954       0.133754       1.267521 0.97560731E+01  0.10067166E+03                                 1.925766                            1.819410      -1.519653       2.168025                    0.992661       3.731524      10.717910       0.466505       1.272382      -0.709791       0.031020       0.005032      -0.015703       0.035130      -0.004366      -0.013492      -0.008186       0.008023      -0.007773      -0.018163       0.002617       0.015547              1.968421       2.433359       0.094156      -0.114874       1.688816       0.159386       1.783086           0.000003
           12              H       2.133205       9.434271       5.472768       0.075313       1.333517 0.95791424E+01  0.98375865E+02                                 1.991572                            1.798774      -1.198968       2.290763                    0.995424       3.845336      11.011627       0.470854       1.266653      -0.710728      -0.031814       0.019436       0.016265       0.040675      -0.015943      -0.003561      -0.000578      -0.005320       0.032059      -0.021802       0.009047       0.012755              2.105335       2.797309      -0.478186      -0.466046       1.830687       0.062162       1.688009           0.000001
           13              H       2.699504       9.783012       3.306876       0.118961       1.106235 0.80554818E+01  0.80089647E+02                                 1.836243                            1.712620      -1.232871       2.298982                    0.994434       3.715688      10.848604       0.451190       1.365406      -0.689955      -0.018165       0.017986      -0.022159       0.033830      -0.009355       0.000082      -0.006554       0.013156       0.006946      -0.014612       0.003108       0.011505              1.906317       1.887629      -0.429265       0.311310       1.920118      -0.446685       1.911204           0.000003
           14              H       5.933127       7.473345       3.940344       0.133116       1.328115 0.10848430E+02  0.11503950E+03                                 1.990213                            1.923414      -1.629330       2.113025                    0.991766       3.866992      11.287103       0.451665       1.278821      -0.708366       0.028228      -0.013508      -0.017180       0.035700       0.000565      -0.011299       0.010441       0.015813      -0.014810      -0.018266       0.000915       0.017351              1.990917       2.241861      -0.342056      -0.142128       1.852196      -0.055782       1.878694           0.000002
           15              H       4.323215       7.159763       8.127654       0.133519       1.229903 0.95103942E+01  0.97763494E+02                                 1.914889                            1.820373      -1.373277       2.234798                    0.995346       3.670604      10.611506       0.456010       1.306633      -0.703285      -0.026814       0.016316       0.018174       0.036270       0.000270      -0.012250       0.011128       0.009341       0.001468      -0.017023      -0.000355       0.017378              1.946812       2.345427      -0.320491      -0.155842       1.734235      -0.063455       1.760775           0.000002
           16              H       7.524657       4.841571       8.727781       0.121221       1.086704 0.79844198E+01  0.79451843E+02                                 1.833484                            1.718895      -1.286955       2.274196                    0.993920       3.781701      11.157825       0.443566       1.387672      -0.685057       0.022198      -0.020953       0.021988       0.037620      -0.007446      -0.002099      -0.006936       0.002298      -0.013069      -0.011694       0.001270       0.010424              1.899754       2.039348      -0.432355       0.342996       1.770821      -0.285375       1.889093           0.000001
           17              H       8.056984       5.084711       6.492738       0.089965       1.245348 0.89258854E+01  0.90172171E+02                                 1.926513                            1.756973      -0.958233       2.419344                    0.997200       3.639487      10.377962       0.467493       1.296911      -0.705687       0.037725      -0.016589      -0.019084       0.045416      -0.012085      -0.008442      -0.001228       0.017260       0.029479      -0.020614       0.003450       0.017164              2.030648       2.472712      -0.650026      -0.322489       1.992237       0.231118       1.626995           0.000001
           18              H       3.727547       3.972358       6.871831       0.086792       1.208384 0.84897803E+01  0.84004075E+02                                 1.831457                            1.670213      -0.791399       2.495172                    0.999318       3.467369       9.525196       0.502370       1.232193      -0.720690       0.041841       0.006142      -0.016591       0.045428       0.003278      -0.007248       0.003763       0.024990       0.012682      -0.016189       0.000996       0.015193              1.920817       2.676590       0.346586      -0.281516       1.588768       0.007953       1.497092          -0.000001
           19              H       3.106809       4.570850       8.985861       0.114474       1.139250 0.81827380E+01  0.81582079E+02                                 1.850471                            1.706243      -1.455237       2.183171                    0.992653       3.852318      11.221738       0.460464       1.334180      -0.694741       0.024301       0.015905       0.017227       0.033768       0.002157       0.003160       0.002333       0.015620      -0.016968      -0.007737      -0.003888       0.011626              1.939890       2.182976       0.447534       0.440749       1.693124       0.336675       1.943571           0.000002
           20              H      12.047412      14.468117       8.152350       0.133754       1.267522 0.97560853E+01  0.10067182E+03                                 1.925768                            1.819412      -1.519654       2.168024                    0.992661       3.731526      10.717921       0.466505       1.272383      -0.709791      -0.031020      -0.005032       0.015703       0.035130      -0.004366      -0.013492      -0.008186       0.008023      -0.007773      -0.018163       0.002617       0.015547              1.968423       2.433362       0.094156      -0.114874       1.688818       0.159386       1.783088           0.000003
           21              C       8.401430       7.737827      10.391098       0.604076      22.532103 0.26097424E+03  0.54848763E+04                                 7.430700                            5.806613      -0.369390       1.932307                    0.998415      22.952955      65.627811       0.601530       0.484484      -1.008924       0.021573      -0.022576       0.065994       0.073008       0.061145       0.073554       0.049415       0.018325      -0.166793      -0.098478      -0.032734       0.131212              8.411201       6.742186      -1.854398      -1.086869       7.334954      -2.199969      11.156461          -0.000000
           22              C      10.399271       7.600558       7.196592       0.089779      27.039519 0.33173672E+03  0.73451706E+04                                 7.976825                            6.176673      -0.074492       1.985157                    0.999218      26.651824      76.235573       0.641432       0.431268      -1.046891      -0.033531       0.036658      -0.014851       0.051853       0.016467      -0.001117       0.033467      -0.019413      -0.119622      -0.054199       0.005284       0.048916              8.995587      10.391677      -2.951916      -0.966665       7.305813      -2.324346       9.289270           0.000004
           23              C      10.070139       7.375121       8.494398      -0.173194      31.570628 0.44677254E+03  0.10627090E+05                                 8.776718                            7.130081       0.055885       1.989189                    0.999321      30.120904      88.496622       0.603454       0.426711      -1.052588      -0.014072       0.010336       0.010267       0.020255       0.006893       0.013132      -0.008600      -0.016776      -0.028054      -0.023303       0.006900       0.016404              9.621869      10.000515      -2.633971      -1.336809       7.529202      -2.473578      11.335891           0.000008
           24              C       8.906091       7.972897       8.977217       0.029014      33.897596 0.42537119E+03  0.98954078E+04                                 9.165308                            6.894431       0.003555       2.012957                    0.999235      26.765290      75.274350       0.628319       0.419044      -1.067972       0.018412       0.012007      -0.037108       0.043130       0.003285       0.018580       0.009294      -0.038501      -0.068101      -0.035827       0.002526       0.033301             10.940186       9.445743      -2.301228      -1.029623       7.964201      -3.972390      15.410614          -0.000000
           25              C       8.156930       8.753830       8.119010      -0.190357      34.661376 0.47420634E+03  0.11512752E+05                                 9.523926                            7.458952      -0.400609       1.836456                    0.998371      31.538634      95.329612       0.573423       0.439966      -1.038780       0.013790      -0.004914       0.017447       0.022775       0.040953       0.001749       0.046651      -0.029630      -0.105458      -0.064225      -0.011582       0.075807             11.018516       8.930108      -2.453064       0.927754       9.145849      -5.191114      14.979591           0.000006
           26              C       8.601929       8.930402       6.821203       0.169041      35.382247 0.39279980E+03  0.90239426E+04                                 9.713578                            6.798047      -0.285734       1.928093                    0.999127      26.233633      75.109380       0.604300       0.441193      -1.046548       0.025388      -0.020552       0.004621       0.032989       0.022784       0.026680       0.011592      -0.020225      -0.057425      -0.038396      -0.006035       0.044431             12.343462      11.648778      -4.708781       2.545279      10.855142      -6.266815      14.526467           0.000001
           27              C       7.810850       9.786963       5.844452       0.178448      34.329372 0.38813110E+03  0.89017018E+04                                 9.587513                            6.800788      -0.349596       1.913108                    0.998885      26.114127      75.024055       0.597641       0.446860      -1.041851      -0.032499       0.011934      -0.007462       0.035416       0.031925       0.019083       0.010779      -0.021630      -0.052030      -0.033116      -0.015375       0.048490             12.129586      11.059746      -4.648939       2.756825      10.714582      -5.933404      14.614430           0.000002
           28              C       8.209742       9.890427       4.524419      -0.168487      33.960064 0.44908607E+03  0.10725764E+05                                 9.328991                            7.215272      -0.146060       1.930542                    0.998750      30.312456      90.057035       0.589930       0.434717      -1.044793      -0.020627      -0.006393      -0.020698       0.029913       0.035733      -0.002026       0.037899      -0.032776      -0.099575      -0.056289      -0.009747       0.066037             10.866259       9.926968      -2.369225       1.232824       8.160119      -4.525400      14.511689           0.000003
           29              C       7.432147      10.645413       3.677325      -0.002750      34.742726 0.41894418E+03  0.97072910E+04                                 9.297423                            6.821452       0.140679       2.067373                    0.999336      26.534444      74.437549       0.634652       0.416513      -1.069765      -0.015737      -0.021424       0.047852       0.054740       0.008676       0.007224       0.005176      -0.004024      -0.093291      -0.032530       0.006784       0.025746             11.321472      10.444440      -2.246302      -0.435641       7.117346      -3.291884      16.402629          -0.000000
           30              C       6.317392      11.270483       4.176196      -0.154843      31.077228 0.46060679E+03  0.11067820E+05                                 8.803737                            7.324479      -0.160196       1.923065                    0.998606      30.384537      90.465543       0.583606       0.436772      -1.043844       0.009725      -0.018416      -0.006807       0.021910       0.008128       0.019964      -0.010406      -0.014834      -0.062384      -0.035356       0.013846       0.021510              9.596413      10.537831      -2.755490      -0.934489       6.853488      -1.074303      11.397918           0.000002
           31              C       6.007424      11.126321       5.523396       0.082964      26.894786 0.35280008E+03  0.79230513E+04                                 7.982263                            6.391445      -0.096138       1.981225                    0.998171      26.814965      76.941377       0.628118       0.434211      -1.046385       0.020024      -0.033013       0.014686       0.041310       0.020302      -0.009397       0.024292       0.006972      -0.093213      -0.046559       0.009102       0.037457              8.913591      10.034693      -3.844925       0.000726       7.799211      -1.142587       8.906869           0.000005
           32              C       7.757484      10.805607       2.226399       0.724714      21.697289 0.22012332E+03  0.44734801E+04                                 7.494731                            5.493789      -0.551571       1.903072                    0.997911      21.684573      62.780118       0.586162       0.514173      -0.985163       0.014816      -0.004244      -0.073561       0.075158       0.031474       0.026404       0.035916      -0.147785      -0.287675      -0.107489      -0.027919       0.135408              8.889452      10.167315      -0.661668      -0.638303       4.554346      -1.672778      11.946696           0.000002
           33              C       9.879175       0.978254       2.141196       0.705162      22.119365 0.22384030E+03  0.45521445E+04                                 7.501580                            5.484562      -0.477183       1.925648                    0.997969      21.623382      61.912720       0.597656       0.503938      -0.993598       0.024991      -0.019337      -0.070986       0.077701      -0.029701       0.040081      -0.063610      -0.145876      -0.185268      -0.099506      -0.035623       0.135129              8.990548       9.659409       0.160136       0.253856       5.205287       2.451841      12.106946           0.000003
           34              C      10.448731      12.824355       5.214689       0.099169      26.071043 0.31344167E+03  0.68026923E+04                                 7.664578                            5.921693       0.180672       2.074861                    0.999761      25.618780      71.186742       0.672691       0.419533      -1.060283       0.035774       0.013819       0.012385       0.040300      -0.017645      -0.011003      -0.037670      -0.021612      -0.126088      -0.061924       0.010539       0.051385              8.681384      10.573517       2.499772       0.279646       6.640308       2.729215       8.830328           0.000000
           35              C      10.803368      12.467461       3.931700      -0.153796      32.662446 0.44927302E+03  0.10689382E+05                                 9.006973                            7.179948       0.007511       1.978508                    0.999187      29.801118      87.245429       0.598274       0.430292      -1.051581       0.014867       0.003299       0.006855       0.016700      -0.005702       0.018493      -0.012155      -0.030680      -0.078930      -0.037332       0.003451       0.033880             10.046047      12.047757       1.951842      -0.696776       6.747463       2.784579      11.342921           0.000005
           36              C      12.112146      12.741817       3.516797       0.004627      35.899689 0.41787528E+03  0.96416897E+04                                 9.417048                            6.758458       0.210328       2.083674                    0.999363      26.397170      73.035234       0.647619       0.409902      -1.077913      -0.008433       0.021800       0.049866       0.055073      -0.001655       0.010183      -0.019185      -0.008132      -0.065355      -0.031963       0.006995       0.024968             11.708890      11.163400       1.346136      -0.561134       7.554203       4.849993      16.409066           0.000001
           37              C       0.372854       1.972002       4.428102      -0.174810      35.959856 0.44450950E+03  0.10577302E+05                                 9.664660                            7.154548      -0.152071       1.924608                    0.999152      30.343571      89.650251       0.596070       0.431832      -1.047722      -0.011677      -0.005187      -0.020676       0.024305      -0.028313      -0.008346      -0.043220      -0.060795      -0.110540      -0.062334      -0.010873       0.073207             11.765692      10.516969       1.703242       1.477145       9.010305       6.138594      15.769803           0.000005
           38              C      12.500688      13.647722       5.680220       0.167982      36.375269 0.38476161E+03  0.87548680E+04                                 9.769371                            6.655873      -0.166689       1.967368                    0.999234      25.723339      72.243755       0.623446       0.431767      -1.056881      -0.034548      -0.013958      -0.003546       0.037429      -0.012685       0.020223      -0.023034      -0.046060      -0.042736      -0.036226      -0.010150       0.046376             12.761465      12.468424       3.622593       3.028200      10.288527       7.058228      15.527446          -0.000002
           39              C       4.899800       8.887471       1.957206       0.604076      22.532109 0.26097431E+03  0.54848784E+04                                 7.430703                            5.806614      -0.369391       1.932307                    0.998415      22.952961      65.627844       0.601530       0.484484      -1.008924      -0.021573       0.022576      -0.065994       0.073008       0.061145       0.073554       0.049415       0.018325      -0.166792      -0.098478      -0.032734       0.131212              8.411204       6.742188      -1.854398      -1.086869       7.334957      -2.199970      11.156466          -0.000000
           40              C       2.901959       9.024740       5.151712       0.089779      27.039516 0.33173667E+03  0.73451692E+04                                 7.976824                            6.176672      -0.074492       1.985157                    0.999218      26.651822      76.235564       0.641432       0.431268      -1.046891       0.033531      -0.036658       0.014851       0.051853       0.016467      -0.001117       0.033467      -0.019413      -0.119622      -0.054199       0.005284       0.048916              8.995586      10.391676      -2.951916      -0.966665       7.305813      -2.324345       9.289269           0.000004
           41              C       3.231091       9.250177       3.853906      -0.173193      31.570622 0.44677243E+03  0.10627086E+05                                 8.776717                            7.130080       0.055885       1.989190                    0.999321      30.120900      88.496607       0.603455       0.426711      -1.052588       0.014072      -0.010336      -0.010267       0.020255       0.006893       0.013132      -0.008600      -0.016775      -0.028054      -0.023303       0.006900       0.016404              9.621868      10.000513      -2.633971      -1.336809       7.529201      -2.473578      11.335889           0.000009
           42              C       4.395139       8.652401       3.371087       0.029014      33.897610 0.42537136E+03  0.98954130E+04                                 9.165312                            6.894433       0.003553       2.012956                    0.999235      26.765296      75.274379       0.628319       0.419044      -1.067971      -0.018412      -0.012007       0.037108       0.043130       0.003285       0.018580       0.009294      -0.038501      -0.068101      -0.035827       0.002526       0.033301             10.940190       9.445746      -2.301229      -1.029624       7.964204      -3.972393      15.410622          -0.000001
           43              C       5.144300       7.871468       4.229294      -0.190357      34.661386 0.47420647E+03  0.11512756E+05                                 9.523928                            7.458953      -0.400609       1.836456                    0.998371      31.538639      95.329636       0.573423       0.439966      -1.038780      -0.013790       0.004914      -0.017447       0.022775       0.040953       0.001749       0.046651      -0.029630      -0.105458      -0.064225      -0.011582       0.075807             11.018519       8.930109      -2.453064       0.927754       9.145851      -5.191117      14.979596           0.000006
           44              C       4.699301       7.694896       5.527101       0.169041      35.382250 0.39279981E+03  0.90239431E+04                                 9.713579                            6.798047      -0.285734       1.928093                    0.999127      26.233634      75.109387       0.604300       0.441193      -1.046547      -0.025388       0.020552      -0.004621       0.032989       0.022784       0.026680       0.011592      -0.020225      -0.057425      -0.038396      -0.006035       0.044431             12.343464      11.648780      -4.708782       2.545280      10.855143      -6.266816      14.526470           0.000001
           45              C       5.490380       6.838335       6.503852       0.178448      34.329372 0.38813107E+03  0.89017012E+04                                 9.587514                            6.800789      -0.349597       1.913108                    0.998885      26.114127      75.024060       0.597641       0.446860      -1.041851       0.032499      -0.011934       0.007462       0.035416       0.031925       0.019083       0.010779      -0.021630      -0.052030      -0.033116      -0.015375       0.048490             12.129588      11.059747      -4.648940       2.756826      10.714583      -5.933405      14.614433           0.000002
           46              C       5.091488       6.734871       7.823885      -0.168487      33.960071 0.44908616E+03  0.10725767E+05                                 9.328992                            7.215273      -0.146060       1.930542                    0.998750      30.312459      90.057049       0.589930       0.434717      -1.044793       0.020627       0.006393       0.020698       0.029913       0.035733      -0.002026       0.037899      -0.032777      -0.099575      -0.056289      -0.009748       0.066037             10.866261       9.926969      -2.369225       1.232824       8.160121      -4.525402      14.511693           0.000003
           47              C       5.869083       5.979885       8.670979      -0.002750      34.742728 0.41894418E+03  0.97072910E+04                                 9.297423                            6.821452       0.140679       2.067373                    0.999336      26.534444      74.437552       0.634652       0.416513      -1.069765       0.015737       0.021424      -0.047852       0.054740       0.008676       0.007224       0.005176      -0.004024      -0.093291      -0.032530       0.006784       0.025746             11.321473      10.444441      -2.246302      -0.435641       7.117347      -3.291885      16.402632          -0.000000
           48              C       6.983838       5.354815       8.172108      -0.154843      31.077220 0.46060663E+03  0.11067815E+05                                 8.803736                            7.324477      -0.160196       1.923065                    0.998606      30.384532      90.465524       0.583606       0.436772      -1.043844      -0.009725       0.018416       0.006807       0.021910       0.008128       0.019964      -0.010406      -0.014834      -0.062384      -0.035356       0.013846       0.021510              9.596411      10.537830      -2.755490      -0.934488       6.853487      -1.074303      11.397917           0.000002
           49              C       7.293806       5.498977       6.824908       0.082964      26.894789 0.35280013E+03  0.79230528E+04                                 7.982263                            6.391445      -0.096138       1.981225                    0.998171      26.814967      76.941383       0.628118       0.434211      -1.046385      -0.020024       0.033013      -0.014686       0.041309       0.020302      -0.009397       0.024292       0.006971      -0.093213      -0.046559       0.009102       0.037457              8.913592      10.034694      -3.844926       0.000726       7.799212      -1.142587       8.906870           0.000004
           50              C       5.543746       5.819691      10.121905       0.724715      21.697285 0.22012328E+03  0.44734791E+04                                 7.494731                            5.493788      -0.551571       1.903072                    0.997911      21.684573      62.780124       0.586162       0.514173      -0.985163      -0.014816       0.004244       0.073561       0.075158       0.031474       0.026404       0.035916      -0.147785      -0.287675      -0.107489      -0.027919       0.135408              8.889452      10.167315      -0.661668      -0.638303       4.554345      -1.672778      11.946696           0.000002
           51              C       3.422055      15.647044      10.207108       0.705162      22.119360 0.22384024E+03  0.45521432E+04                                 7.501579                            5.484561      -0.477183       1.925648                    0.997969      21.623380      61.912714       0.597656       0.503938      -0.993598      -0.024991       0.019337       0.070986       0.077701      -0.029701       0.040081      -0.063610      -0.145877      -0.185268      -0.099506      -0.035623       0.135130              8.990547       9.659408       0.160136       0.253856       5.205287       2.451840      12.106945           0.000003
           52              C       2.852499       3.800943       7.133615       0.099169      26.071048 0.31344173E+03  0.68026941E+04                                 7.664578                            5.921694       0.180672       2.074861                    0.999761      25.618784      71.186754       0.672691       0.419533      -1.060283      -0.035774      -0.013819      -0.012384       0.040300      -0.017645      -0.011003      -0.037669      -0.021612      -0.126089      -0.061924       0.010539       0.051385              8.681385      10.573518       2.499772       0.279646       6.640309       2.729215       8.830328           0.000000
           53              C       2.497862       4.157837       8.416604      -0.153796      32.662446 0.44927302E+03  0.10689382E+05                                 9.006973                            7.179948       0.007511       1.978508                    0.999187      29.801118      87.245428       0.598274       0.430292      -1.051581      -0.014867      -0.003299      -0.006855       0.016700      -0.005702       0.018493      -0.012155      -0.030680      -0.078930      -0.037332       0.003451       0.033880             10.046047      12.047757       1.951842      -0.696777       6.747463       2.784579      11.342921           0.000005
           54              C       1.189084       3.883481       8.831507       0.004627      35.899689 0.41787529E+03  0.96416897E+04                                 9.417047                            6.758458       0.210328       2.083674                    0.999363      26.397170      73.035230       0.647619       0.409902      -1.077913       0.008433      -0.021800      -0.049866       0.055073      -0.001655       0.010183      -0.019185      -0.008132      -0.065354      -0.031963       0.006995       0.024968             11.708889      11.163400       1.346136      -0.561134       7.554202       4.849992      16.409065           0.000001
           55              C      12.928376      14.653296       7.920202      -0.174809      35.959841 0.44450927E+03  0.10577295E+05                                 9.664657                            7.154546      -0.152070       1.924609                    0.999152      30.343564      89.650227       0.596071       0.431832      -1.047722       0.011677       0.005187       0.020675       0.024305      -0.028313      -0.008346      -0.043220      -0.060795      -0.110540      -0.062334      -0.010873       0.073207             11.765688      10.516968       1.703242       1.477143       9.010302       6.138590      15.769796           0.000006
           56              C       0.800542       2.977576       6.668084       0.167982      36.375273 0.38476165E+03  0.87548691E+04                                 9.769372                            6.655873      -0.166689       1.967368                    0.999234      25.723340      72.243758       0.623446       0.431767      -1.056881       0.034548       0.013958       0.003546       0.037429      -0.012685       0.020223      -0.023034      -0.046060      -0.042736      -0.036226      -0.010150       0.046376             12.761466      12.468425       3.622594       3.028200      10.288527       7.058229      15.527447          -0.000002
           57              N       9.713069       8.353271       6.349498      -0.302639      37.515517 0.51330441E+03  0.12328101E+05                                 9.238948                            7.246999       0.461763       2.144888                    0.999749      28.734754      78.167724       0.664679       0.383683      -1.108352      -0.058043      -0.033033       0.218590       0.228565      -0.024218       0.094089       0.018909      -0.002008      -0.502836      -0.201323       0.078982       0.122341             10.598727      13.650448      -5.030174       1.577078       9.717170      -3.275487       8.428564           0.000011
           58              N       6.773195      10.407867       6.365551      -0.271256      34.329238 0.48567468E+03  0.11505626E+05                                 8.721859                            7.045291       0.395665       2.131125                    0.999735      28.172631      76.144016       0.674617       0.383251      -1.108534       0.041313       0.015142      -0.210758       0.215302      -0.020132       0.083239      -0.004870      -0.009466      -0.527654      -0.200325       0.078162       0.122163              9.860716      11.679521      -5.108932       2.289030       9.797804      -2.668175       8.104824           0.000008
           59              N      11.229720      13.399945       6.098827      -0.275977      35.346414 0.47182845E+03  0.11057808E+05                                 8.793465                            6.876561       0.510077       2.165843                    0.999803      27.881790      74.090094       0.695395       0.375828      -1.117923       0.068497      -0.057996      -0.210568       0.228898       0.038651       0.104451      -0.050216       0.010903      -0.461779      -0.206740       0.077498       0.129241             10.113086      13.009450       3.867632       2.615955       8.655501       3.550112       8.674306           0.000004
           60              N       3.588161       8.272027       5.998806      -0.302639      37.515526 0.51330456E+03  0.12328105E+05                                 9.238950                            7.247000       0.461762       2.144888                    0.999749      28.734758      78.167739       0.664679       0.383683      -1.108352       0.058043       0.033033      -0.218590       0.228565      -0.024218       0.094090       0.018909      -0.002008      -0.502836      -0.201323       0.078982       0.122341             10.598729      13.650451      -5.030175       1.577078       9.717172      -3.275487       8.428565           0.000011
           61              N       6.528035       6.217431       5.982753      -0.271257      34.329252 0.48567491E+03  0.11505633E+05                                 8.721861                            7.045293       0.395664       2.131125                    0.999735      28.172637      76.144039       0.674617       0.383251      -1.108534      -0.041313      -0.015142       0.210758       0.215302      -0.020132       0.083239      -0.004870      -0.009466      -0.527655      -0.200325       0.078162       0.122163              9.860719      11.679524      -5.108934       2.289031       9.797807      -2.668177       8.104827           0.000008
           62              N       2.071510       3.225353       6.249477      -0.275977      35.346411 0.47182840E+03  0.11057806E+05                                 8.793464                            6.876560       0.510077       2.165843                    0.999803      27.881789      74.090090       0.695395       0.375828      -1.117923      -0.068497       0.057996       0.210568       0.228898       0.038651       0.104451      -0.050216       0.010903      -0.461779      -0.206740       0.077499       0.129241             10.113085      13.009451       3.867632       2.615955       8.655501       3.550112       8.674305           0.000004
           63              O       7.496977       8.432214      10.823288      -0.544807      27.337660 0.43807512E+03  0.10028655E+05                                 7.059613                            6.412977       0.529372       2.200161                    0.998693      27.651252      71.465284       0.759994       0.352048      -1.141933       0.021801       0.019658      -0.024950       0.038526       0.017964       0.044695       0.086652       0.047619      -0.343961      -0.159228       0.044402       0.114826              7.165991       7.501531      -1.967920      -1.831099       6.902278       1.234130       7.094164           0.000003
           64              O       9.009182       6.790153      11.023331      -0.751018      50.531854 0.81013772E+03  0.21646119E+05                                10.992058                            8.948052      -0.011814       1.980135                    0.997143      32.457965      90.884206       0.618522       0.370620      -1.126379       0.057474       0.104328      -0.079639       0.143283      -0.003411       0.072716       0.019251      -0.068114      -0.144451      -0.106079       0.041680       0.064399             12.846985       9.435370      -3.267040       3.017526      13.281037      -6.687485      15.824546           0.000003
           65              O       6.896533      11.336710       1.496614      -0.757995      51.543773 0.78177510E+03  0.20787953E+05                                11.220214                            8.860489      -0.094850       1.948255                    0.997327      32.620915      92.347532       0.611662       0.376587      -1.117307       0.064424      -0.017681       0.110524       0.129146       0.014160       0.046318       0.024302      -0.101205      -0.237755      -0.103891       0.005980       0.097911             13.199844      15.388714      -1.906098       6.132134       7.444350      -3.312375      16.766469           0.000011
           66              O       8.894188      10.494519       1.851011      -0.711812      42.287476 0.60703592E+03  0.15104977E+05                                 9.708015                            7.674915       0.311936       2.110711                    0.996436      30.192704      81.843701       0.676451       0.363885      -1.130460      -0.062390      -0.041777       0.104846       0.128960       0.019052       0.014143       0.012111      -0.047936      -0.260460      -0.089265       0.013629       0.075636             11.261756      16.512650       0.264707      -4.618510       5.944242      -0.579997      11.328375           0.000012
           67              O       1.210938       1.125512       1.921396      -0.661755      37.318641 0.56196801E+03  0.13703974E+05                                 8.901145                            7.376285       0.349894       2.138286                    0.996741      29.198959      78.122268       0.691793       0.363074      -1.132120      -0.046498      -0.006147       0.105232       0.115211      -0.014503       0.034586      -0.019183      -0.022187      -0.238600      -0.091122       0.025207       0.065915              9.930539      14.402782      -0.947705      -2.304927       6.427941       0.815927       8.960895           0.000016
           68              O      11.768244      11.891572       1.337321      -0.740984      57.480942 0.78718408E+03  0.20908654E+05                                12.009287                            8.849902      -0.049045       1.969524                    0.997317      31.997179      89.698905       0.618051       0.373106      -1.123077       0.085978       0.058905       0.068269       0.124590      -0.000950       0.039090      -0.041333      -0.139893      -0.089820      -0.087018      -0.012375       0.099393             15.127026      15.589938       1.957023       8.756555       7.992638       2.991209      21.798501           0.000005
           69              O       5.804253       8.193084       1.525016      -0.544806      27.337683 0.43807560E+03  0.10028669E+05                                 7.059618                            6.412981       0.529371       2.200161                    0.998693      27.651259      71.465320       0.759993       0.352048      -1.141933      -0.021801      -0.019658       0.024950       0.038526       0.017964       0.044696       0.086652       0.047619      -0.343962      -0.159228       0.044402       0.114826              7.165996       7.501536      -1.967922      -1.831101       6.902283       1.234131       7.094170           0.000003
           70              O       4.292048       9.835145       1.324973      -0.751018      50.531859 0.81013776E+03  0.21646120E+05                                10.992059                            8.948053      -0.011814       1.980135                    0.997143      32.457963      90.884206       0.618522       0.370621      -1.126379      -0.057474      -0.104328       0.079639       0.143283      -0.003411       0.072716       0.019251      -0.068114      -0.144451      -0.106079       0.041680       0.064398             12.846987       9.435372      -3.267041       3.017527      13.281040      -6.687487      15.824550           0.000003
           71              O       6.404697       5.288588      10.851690      -0.757995      51.543821 0.78177594E+03  0.20787982E+05                                11.220223                            8.860495      -0.094851       1.948255                    0.997327      32.620926      92.347586       0.611662       0.376587      -1.117307      -0.064424       0.017682      -0.110524       0.129146       0.014160       0.046318       0.024302      -0.101205      -0.237755      -0.103891       0.005980       0.097910             13.199855      15.388727      -1.906100       6.132140       7.444355      -3.312378      16.766483           0.000011
           72              O       4.407042       6.130779      10.497293      -0.711812      42.287500 0.60703632E+03  0.15104989E+05                                 9.708019                            7.674918       0.311935       2.110711                    0.996436      30.192711      81.843731       0.676451       0.363885      -1.130460       0.062390       0.041777      -0.104846       0.128960       0.019052       0.014143       0.012111      -0.047935      -0.260460      -0.089265       0.013629       0.075636             11.261761      16.512659       0.264708      -4.618513       5.944245      -0.579998      11.328380           0.000011
           73              O      12.090292      15.499786      10.426908      -0.661755      37.318670 0.56196854E+03  0.13703990E+05                                 8.901152                            7.376290       0.349893       2.138286                    0.996741      29.198963      78.122299       0.691792       0.363074      -1.132120       0.046498       0.006147      -0.105232       0.115211      -0.014503       0.034586      -0.019183      -0.022186      -0.238600      -0.091122       0.025207       0.065915              9.930547      14.402793      -0.947707      -2.304929       6.427945       0.815928       8.960902           0.000016
           74              O       1.532986       4.733726      11.010983      -0.740984      57.480929 0.78718387E+03  0.20908647E+05                                12.009285                            8.849900      -0.049045       1.969524                    0.997317      31.997175      89.698888       0.618051       0.373106      -1.123077      -0.085978      -0.058905      -0.068269       0.124590      -0.000950       0.039090      -0.041333      -0.139893      -0.089820      -0.087018      -0.012375       0.099393             15.127023      15.589937       1.957023       8.756554       7.992636       2.991208      21.798496           0.000006

******************************************************
Auxiliary information for the entire system
The total spin magnetic moment of the unit cell is   0.000307
The total net atomic charge of the unit cell is   0.000000
Accuracy of reproducing the electrostatic potential in the unit cell:
  The inner radius (bohr) =    5.0000
  The outer radius (bohr) =   12.0000
  Valid grid points have density less than (e/(bohr^3)) =    0.0001
  The number of valid grid points were=        94128
  The rms potential error without charges in kcal/mol is=      9.37916
  The rms potential error with partial charges in kcal/mol is=      1.48680
  The RRMSE value at monopole order=      0.15852
  The rms potential error with partial charges and cloud penetration in kcal/mol is=      1.47812
  The RRMSE value at monopole order with cloud penetration is=      0.15760
  The rms potential error with partial charges and atomic dipoles in kcal/mol is=      0.60657
  The RRMSE value at dipole order=      0.06467
  The rms potential error with partial charges, atomic dipoles and cloud penetration in kcal/mol is=      0.59543
  The RRMSE value at dipole order with cloud penetration=      0.06348

******************************************************
The electron densities and ab initio electrostatic potential were computed in VASP using the PBE functional and
projector augmented wave method. See the main text of the journal article for a description of computational details.
The atomic charges, dipoles, and quadrupoles were computed with the DDEC6 method as described in
(a) T. A. Manz and N. Gabaldon Limas, RSC Adv. 6 (2016) 47771-47801 DOI: 10.1039/c6ra04656h
(b) N. Gabaldon Limas and T. A. Manz, RSC Adv. 8 (2018) 2678-2707 DOI: 10.1039/c7ra11829e.
For each atom in the material, the electron cloud parameters were fit to the spherically averaged atom-in-material
electron density using radial positions for which this density was between 10^-4 and 10^-2 electrons per cubic bohr.
The polarizabilities, dispersion coefficients, and quantum Drude oscillator (QDO) parameters were fit using the MCLF method.
The magnetic structure of the system was optimized in VASP from the default ferromagnetic initial guess using spin polarization.
The atomic spin moments (ASMs) were computed on this optimized magnetic structure using the DDEC6 partition as inputs
to the method of T. A. Manz and D. S. Sholl, J. Chem. Theory Comput. 7 (2011) 4146-4164 DOI: 10.1021/ct200539n.
The RMSE and RRMSE were computed using a uniform grid with Ewald summation.
