# Supplementary material for: A collection of forcefield precursors for metal–organic frameworks
Source: RSC Adv. 2019 Nov 13;9(63):36492–507. doi: 10.1039/c9ra07327b (PMC9075174; doi:10.1039/c9ra07327b)
Supplement: RA-009-C9RA07327B-s6361 [file RA-009-C9RA07327B-s6361.xyz]

   74
jmolscript: load "" {1 1 1} spacegroup "x,y,z" unitcell [{      9.964000     0.000000     0.000000 }, {      2.665606    11.258750     0.000000 }, {      0.655323     5.038931    12.312681 }]
Tb     9.521936    10.351071    12.250871     2.175651
Tb     3.762993     5.946610     0.061810     2.175651
H      0.743601     3.633843     5.456980     0.081815
H      1.360583     3.989154     3.271479     0.116018
H      4.593674     1.717550     3.943752     0.131484
H      5.670741    12.625776     8.118982     0.131956
H      8.887030    10.306216     8.687828     0.123684
H      9.336231    10.505227     6.439532     0.089178
H      2.546575     7.692609     4.177693     0.130666
H      8.916485     6.206490     3.355206     0.111500
H      8.247817     6.807866     5.476681     0.090128
H     12.541328    12.663838     6.855701     0.081815
H     11.924346    12.308527     9.041202     0.116018
H      8.691255    14.580131     8.368929     0.131484
H      7.614188     3.671905     4.193699     0.131957
H      4.397899     5.991465     3.624853     0.123684
H      3.948698     5.792454     5.873149     0.089178
H     10.738354     8.605072     8.134988     0.130666
H      4.368444    10.091191     8.957475     0.111500
H      5.037112     9.489815     6.836000     0.090127
C      3.533470     3.160520     1.956485     0.604548
C      1.519558     3.233124     5.138082     0.084237
C      1.888431     3.463703     3.828013    -0.173455
C      3.053341     2.898819     3.363824     0.032090
C      3.796950     2.104159     4.228175    -0.180693
C      6.006188    13.155998     5.502537     0.173396
C      6.781429    12.321681     6.454307     0.182759
C      6.427815    12.194895     7.795158    -0.170577
C      7.197046    11.432823     8.637346     0.000811
C      8.330196    10.807165     8.137451    -0.156645
C      8.602257    10.954957     6.792906     0.081976
C      6.861529    11.244580    10.097630     0.707612
C     11.284762     6.550121     2.164569     0.708054
C     11.180281     7.830043     5.655214     0.173023
C      1.667362     7.507770     4.416559    -0.174768
C     10.794064     6.912265     3.522658     0.008738
C      9.513184     6.627578     3.930208    -0.153983
C      9.124251     6.981769     5.219345     0.103336
C      9.751459    13.137161    10.356196     0.604548
C     11.765371    13.064557     7.174599     0.084237
C     11.396498    12.833978     8.484668    -0.173455
C     10.231588    13.398862     8.948857     0.032090
C      9.487979    14.193522     8.084506    -0.180693
C      7.278741     3.141683     6.810144     0.173396
C      6.503500     3.976000     5.858374     0.182759
C      6.857114     4.102786     4.517523    -0.170578
C      6.087883     4.864858     3.675335     0.000812
C      4.954733     5.490516     4.175230    -0.156645
C      4.682672     5.342724     5.519775     0.081976
C      6.423400     5.053101     2.215051     0.707612
C      2.000167     9.747560    10.148112     0.708054
C      2.104648     8.467638     6.657467     0.173023
C     11.617567     8.789911     7.896122    -0.174767
C      2.490865     9.385416     8.790023     0.008738
C      3.771745     9.670103     8.382473    -0.153983
C      4.160678     9.315912     7.093336     0.103336
N      2.227213     2.461896     5.971650    -0.304659
N      7.862438    11.713061     5.963031    -0.282450
N      9.922489     7.542427     6.088621    -0.280741
N      8.392110     2.577035     6.341031    -0.304659
N      5.422491     4.584620     6.349650    -0.282450
N      3.362440     8.755254     6.224060    -0.280741
O      2.943106     4.079153     1.312532    -0.736798
O      4.469486     2.471113     1.518154    -0.564441
O      5.711481    11.577903    10.471935    -0.705448
O      7.736143    10.712225    10.821615    -0.749477
O      2.548422     6.709837     1.933091    -0.666547
O     10.456209     6.119719     1.349470    -0.741975
O     10.341823    12.218528    11.000149    -0.736798
O      8.815443    13.826568    10.794527    -0.564441
O      7.573448     4.719778     1.840746    -0.705449
O      5.548786     5.585456     1.491066    -0.749477
O     10.736507     9.587844    10.379590    -0.666547
O      2.828720    10.177962    10.963211    -0.741975

The following XYZ coordinates are in angstroms. Other properties are in atomic units.
The sperically averaged electron density of each atom fit to a function of the form exp(a - br)
eigen_1, eigen_2 and eigen_3 are the three eigenvalues of traceless quadrupole moment tensor
  atom number  atomic symbol              X              Y              Z     net charge C6 coefficient C8 coefficient C10 coefficient fluctuating dipole atomic polarizability isotropic forcefield polarizability              a              b squared Pearson coefficient          <r^3>          <r^4>         wp_QDO          m_QDO          q_QDO       dipole_x       dipole_y       dipole_z         dipole            Qxy            Qxz            Qyz     Q(x^2-y^2)  Q(3z^2 - R^2)        eigen_1        eigen_2        eigen_3 static polarizability      alpha(xx)      alpha(xy)      alpha(xz)      alpha(yy)      alpha(yz)      alpha(zz) atomic spin moment
            1             Tb       9.521936      10.351071      12.250871       2.175651      89.493065 0.16495455E+04  0.47990744E+05                                12.974242                           10.581483       3.231487       2.785905                    0.996708      68.709380     148.340967       0.827090       0.254542      -1.357395       0.013737       0.008416      -0.010816       0.019404      -0.048896       0.084576       0.048187      -0.181806      -0.249782      -0.168050       0.019620       0.148430             15.750399      15.850932       1.020265       0.424604       9.302947      -1.963860      22.097320           0.000008
            2             Tb       3.762993       5.946610       0.061810       2.175651      89.493072 0.16495457E+04  0.47990750E+05                                12.974243                           10.581484       3.231487       2.785905                    0.996708      68.709382     148.340975       0.827090       0.254542      -1.357395      -0.013737      -0.008416       0.010816       0.019404      -0.048896       0.084576       0.048187      -0.181806      -0.249782      -0.168050       0.019620       0.148430             15.750400      15.850933       1.020265       0.424605       9.302947      -1.963861      22.097321           0.000008
            3              H       0.743601       3.633843       5.456980       0.081815       1.324137 0.94828667E+01  0.97176660E+02                                 1.983208                            1.790522      -1.221805       2.281928                    0.995100       3.838112      10.992040       0.471447       1.267801      -0.710310      -0.032240       0.019196       0.015637       0.040651      -0.016069      -0.003888      -0.001056      -0.005539       0.033295      -0.022257       0.009401       0.012855              2.097591       2.796639      -0.467960      -0.462723       1.823204       0.058228       1.672930           0.000001
            4              H       1.360583       3.989154       3.271479       0.116018       1.105103 0.80701035E+01  0.80179985E+02                                 1.827004                            1.707940      -1.203679       2.310487                    0.994814       3.705728      10.775629       0.454801       1.355494      -0.692001      -0.018981       0.017762      -0.023547       0.035075      -0.008801       0.000093      -0.005780       0.013147       0.005468      -0.013630       0.002663       0.010967              1.894273       1.878874      -0.425465       0.304750       1.907056      -0.436530       1.896890           0.000001
            5              H       4.593674       1.717550       3.943752       0.131484       1.344330 0.11014552E+02  0.11733087E+03                                 2.011562                            1.941945      -1.632259       2.110709                    0.991740       3.901919      11.441958       0.447840       1.283921      -0.707147       0.028882      -0.012896      -0.017078       0.035947       0.000982      -0.010993       0.010294       0.016029      -0.013396      -0.018051       0.001115       0.016936              2.013609       2.283044      -0.337458      -0.147217       1.862618      -0.064455       1.895167           0.000002
            6              H       5.670741      12.625776       8.118982       0.131956       1.236989 0.96588369E+01  0.99660785E+02                                 1.922247                            1.834436      -1.372184       2.234479                    0.995172       3.682628      10.661321       0.454355       1.306506      -0.703400      -0.024573       0.017810       0.018943       0.035775      -0.000371      -0.012601       0.010999       0.006763       0.002769      -0.016454      -0.001203       0.017657              1.949668       2.322079      -0.309839      -0.167076       1.745762      -0.056534       1.781163           0.000003
            7              H       8.887030      10.306216       8.687828       0.123684       1.076538 0.78730727E+01  0.78108911E+02                                 1.825327                            1.709556      -1.289737       2.273953                    0.994035       3.772031      11.131038       0.443503       1.392046      -0.684171       0.023839      -0.018822       0.020971       0.036910      -0.007600      -0.001793      -0.005918       0.003688      -0.011301      -0.010815       0.000684       0.010131              1.892812       2.048242      -0.427074       0.353435       1.750348      -0.278931       1.879846           0.000001
            8              H       9.336231      10.505227       6.439532       0.089178       1.246775 0.89257518E+01  0.90190278E+02                                 1.928944                            1.757030      -0.965790       2.414452                    0.997231       3.654073      10.428152       0.467354       1.297014      -0.705518       0.034633      -0.019318      -0.019496       0.044190      -0.012460      -0.008377      -0.000477       0.015058       0.030827      -0.020404       0.003181       0.017223              2.035537       2.414616      -0.678184      -0.334791       2.044607       0.264237       1.647389           0.000001
            9              H       2.546575       7.692609       4.177693       0.130666       1.269526 0.97525201E+01  0.10063854E+03                                 1.927544                            1.818235      -1.522988       2.163623                    0.992841       3.752829      10.783743       0.466922       1.271201      -0.709866       0.030466       0.003650      -0.015713       0.034473      -0.004804      -0.012665      -0.008554       0.007083      -0.009398      -0.018198       0.003791       0.014407              1.972284       2.440347       0.097471      -0.122128       1.678867       0.162941       1.797637           0.000002
           10              H       8.916485       6.206490       3.355206       0.111500       1.140738 0.81987481E+01  0.81830574E+02                                 1.854438                            1.709219      -1.469688       2.173282                    0.992728       3.892400      11.366840       0.459260       1.336223      -0.694061      -0.022563      -0.016727      -0.017051       0.032858       0.002132       0.002621       0.002293       0.012920      -0.020125      -0.007949      -0.002716       0.010665              1.945008       2.190104       0.452338       0.438431       1.697092       0.337921       1.947827           0.000000
           11              H       8.247817       6.807866       5.476681       0.090128       1.215456 0.85013011E+01  0.84247822E+02                                 1.848556                            1.679134      -0.822132       2.485710                    0.999114       3.467791       9.571214       0.496954       1.243702      -0.718153      -0.042192      -0.005498       0.016241       0.045543       0.002819      -0.007443       0.003621       0.025053       0.012703      -0.016018       0.000634       0.015383              1.943667       2.725317       0.362181      -0.283590       1.606009       0.004556       1.499675           0.000001
           12              H      12.541328      12.663838       6.855701       0.081815       1.324137 0.94828668E+01  0.97176668E+02                                 1.983208                            1.790523      -1.221805       2.281927                    0.995100       3.838112      10.992043       0.471447       1.267801      -0.710310       0.032240      -0.019196      -0.015637       0.040651      -0.016069      -0.003888      -0.001057      -0.005539       0.033295      -0.022257       0.009401       0.012855              2.097592       2.796641      -0.467960      -0.462723       1.823204       0.058228       1.672930           0.000001
           13              H      11.924346      12.308527       9.041202       0.116018       1.105103 0.80701040E+01  0.80179985E+02                                 1.827003                            1.707940      -1.203679       2.310487                    0.994814       3.705728      10.775626       0.454802       1.355493      -0.692001       0.018981      -0.017762       0.023547       0.035075      -0.008801       0.000093      -0.005780       0.013147       0.005468      -0.013630       0.002663       0.010967              1.894273       1.878873      -0.425465       0.304750       1.907055      -0.436530       1.896889           0.000001
           14              H       8.691255      14.580131       8.368929       0.131484       1.344329 0.11014546E+02  0.11733079E+03                                 2.011562                            1.941944      -1.632259       2.110709                    0.991740       3.901918      11.441955       0.447840       1.283921      -0.707147      -0.028882       0.012896       0.017078       0.035947       0.000982      -0.010993       0.010294       0.016029      -0.013396      -0.018051       0.001115       0.016936              2.013609       2.283043      -0.337458      -0.147217       1.862617      -0.064455       1.895167           0.000002
           15              H       7.614188       3.671905       4.193699       0.131957       1.236988 0.96588268E+01  0.99660661E+02                                 1.922247                            1.834435      -1.372184       2.234480                    0.995172       3.682626      10.661316       0.454355       1.306506      -0.703400       0.024573      -0.017810      -0.018943       0.035775      -0.000371      -0.012601       0.010999       0.006763       0.002769      -0.016454      -0.001203       0.017657              1.949667       2.322078      -0.309839      -0.167076       1.745762      -0.056534       1.781163           0.000003
           16              H       4.397899       5.991465       3.624853       0.123684       1.076539 0.78730772E+01  0.78108965E+02                                 1.825327                            1.709556      -1.289737       2.273953                    0.994035       3.772032      11.131041       0.443503       1.392046      -0.684171      -0.023839       0.018822      -0.020971       0.036910      -0.007600      -0.001793      -0.005918       0.003688      -0.011301      -0.010815       0.000684       0.010131              1.892813       2.048242      -0.427074       0.353435       1.750349      -0.278931       1.879847           0.000001
           17              H       3.948698       5.792454       5.873149       0.089178       1.246776 0.89257565E+01  0.90190334E+02                                 1.928944                            1.757030      -0.965790       2.414452                    0.997231       3.654074      10.428154       0.467355       1.297014      -0.705519      -0.034633       0.019318       0.019496       0.044190      -0.012460      -0.008377      -0.000477       0.015058       0.030827      -0.020404       0.003181       0.017223              2.035537       2.414616      -0.678184      -0.334791       2.044607       0.264237       1.647389           0.000001
           18              H      10.738354       8.605072       8.134988       0.130666       1.269526 0.97525216E+01  0.10063856E+03                                 1.927544                            1.818235      -1.522988       2.163623                    0.992841       3.752829      10.783743       0.466922       1.271201      -0.709866      -0.030466      -0.003650       0.015713       0.034473      -0.004804      -0.012665      -0.008554       0.007083      -0.009398      -0.018198       0.003791       0.014407              1.972284       2.440347       0.097471      -0.122128       1.678867       0.162941       1.797637           0.000002
           19              H       4.368444      10.091191       8.957475       0.111500       1.140738 0.81987425E+01  0.81830512E+02                                 1.854439                            1.709219      -1.469688       2.173282                    0.992728       3.892399      11.366840       0.459260       1.336224      -0.694060       0.022563       0.016727       0.017051       0.032858       0.002132       0.002621       0.002293       0.012920      -0.020125      -0.007949      -0.002716       0.010665              1.945008       2.190105       0.452338       0.438431       1.697092       0.337921       1.947827           0.000000
           20              H       5.037112       9.489815       6.836000       0.090127       1.215456 0.85013050E+01  0.84247870E+02                                 1.848557                            1.679134      -0.822133       2.485710                    0.999114       3.467792       9.571217       0.496954       1.243703      -0.718153       0.042192       0.005498      -0.016241       0.045543       0.002819      -0.007443       0.003621       0.025053       0.012703      -0.016018       0.000634       0.015383              1.943668       2.725318       0.362182      -0.283590       1.606009       0.004556       1.499675           0.000001
           21              C       3.533470       3.160520       1.956485       0.604548      22.599316 0.25942264E+03  0.54469869E+04                                 7.453515                            5.791465      -0.368694       1.932707                    0.998459      22.955867      65.716307       0.601669       0.484842      -1.008212      -0.021711       0.019482      -0.066293       0.072427       0.060688       0.068690       0.051439       0.018705      -0.164886      -0.095296      -0.033527       0.128823              8.484381       6.761055      -1.792118      -1.044541       7.331624      -2.428292      11.360464           0.000001
           22              C       1.519558       3.233124       5.138082       0.084237      27.690702 0.34357524E+03  0.76646417E+04                                 8.098457                            6.283026      -0.063426       1.987890                    0.999126      26.775656      76.563209       0.637219       0.430871      -1.048448       0.031592      -0.032711       0.011937       0.047016       0.016894       0.000856       0.032910      -0.020276      -0.104183      -0.049547       0.001636       0.047911              9.141190      10.797346      -3.020905      -1.132818       7.440430      -2.265100       9.185795           0.000000
           23              C       1.888431       3.463703       3.828013      -0.173455      31.498080 0.44754626E+03  0.10648708E+05                                 8.761993                            7.133418       0.059307       1.989334                    0.999400      30.153576      88.568179       0.603752       0.426372      -1.052935       0.009197      -0.009617      -0.006613       0.014860       0.010727       0.019541      -0.008003      -0.024581      -0.023009      -0.031321       0.011145       0.020176              9.600357      10.144057      -2.587740      -1.432232       7.487647      -2.463097      11.169366           0.000001
           24              C       3.053341       2.898819       3.363824       0.032090      33.908035 0.41936864E+03  0.97257175E+04                                 9.175962                            6.850874      -0.000638       2.013152                    0.999276      26.664428      74.989563       0.629293       0.419689      -1.067062      -0.015353      -0.014961       0.038956       0.044464       0.002527       0.019227       0.011642      -0.033330      -0.069537      -0.036516       0.004394       0.032122             11.012774       9.497452      -2.280234      -0.950938       8.097512      -4.229236      15.443356          -0.000002
           25              C       3.796950       2.104159       4.228175      -0.180693      34.756298 0.46663632E+03  0.11286572E+05                                 9.555675                            7.406306      -0.414207       1.836196                    0.998152      31.281921      94.461018       0.574469       0.440815      -1.037995      -0.013994       0.008719      -0.019533       0.025561       0.040596       0.006520       0.049805      -0.030622      -0.103162      -0.064239      -0.014756       0.078995             11.141312       9.006573      -2.447245       0.933416       9.348068      -5.459781      15.069295           0.000000
           26              C       6.006188      13.155998       5.502537       0.173396      35.099645 0.37723566E+03  0.85923037E+04                                 9.669072                            6.670997      -0.314759       1.921300                    0.999181      26.074672      74.705245       0.607868       0.442385      -1.044250      -0.027146       0.019692      -0.002095       0.033602       0.021519       0.026516       0.013648      -0.023851      -0.058066      -0.038718      -0.006162       0.044880             12.352129      11.696660      -4.715435       2.541633      10.914761      -6.378072      14.444968          -0.000000
           27              C       6.781429      12.321681       6.454307       0.182759      35.292562 0.38744779E+03  0.88826785E+04                                 9.762152                            6.794565      -0.342186       1.916307                    0.998957      26.056246      74.859109       0.597907       0.446829      -1.041803       0.030527      -0.008503       0.003181       0.031848       0.029799       0.014032       0.012069      -0.022958      -0.048063      -0.027344      -0.017857       0.045200             12.500791      11.331374      -4.915040       3.255875      11.137740      -6.415241      15.033258          -0.000001
           28              C       6.427815      12.194895       7.795158      -0.170577      34.378479 0.45409707E+03  0.10878641E+05                                 9.416109                            7.260830      -0.158670       1.924912                    0.998649      30.471093      90.750370       0.587253       0.435367      -1.044109       0.026446       0.007476       0.019015       0.033419       0.036716      -0.004825       0.038793      -0.033193      -0.103976      -0.059540      -0.007564       0.067105             11.005552       9.859811      -2.403141       1.382907       8.364272      -4.727747      14.792573           0.000000
           29              C       7.197046      11.432823       8.637346       0.000811      35.079492 0.42675542E+03  0.99328330E+04                                 9.363613                            6.890942       0.128103       2.061704                    0.999352      26.661038      74.930811       0.630671       0.417263      -1.069416       0.016161       0.025312      -0.044951       0.054060       0.006638       0.004125       0.008683      -0.001163      -0.090091      -0.031808       0.008529       0.023279             11.391093      10.552453      -2.275138      -0.350661       7.267341      -3.456028      16.353485          -0.000002
           30              C       8.330196      10.807165       8.137451      -0.156645      31.229226 0.46466558E+03  0.11188764E+05                                 8.831648                            7.357795      -0.164883       1.920798                    0.998525      30.458877      90.752798       0.582208       0.436904      -1.043867      -0.008485       0.020532       0.009066       0.023995       0.006624       0.014497      -0.007864      -0.017135      -0.067227      -0.030984       0.008717       0.022267              9.619594      10.577923      -2.757552      -0.736823       6.845087      -1.101784      11.435772          -0.000002
           31              C       8.602257      10.954957       6.792906       0.081976      26.921318 0.35081378E+03  0.78703042E+04                                 7.982983                            6.370173      -0.090154       1.981600                    0.998460      26.867358      77.147024       0.629411       0.433768      -1.046257      -0.025030       0.035180      -0.014685       0.045605       0.020447      -0.006119       0.024910       0.009072      -0.102289      -0.047785       0.007894       0.039891              8.929234       9.727114      -3.935553       0.052060       8.054039      -1.158538       9.006549          -0.000000
           32              C       6.861529      11.244580      10.097630       0.707612      22.603246 0.23347255E+03  0.48071580E+04                                 7.664213                            5.634901      -0.527183       1.904220                    0.997964      22.034500      63.864774       0.583291       0.509997      -0.988810      -0.011814       0.003174       0.075811       0.076792       0.030510       0.028107       0.038899      -0.145977      -0.290993      -0.110013      -0.025867       0.135880              9.075952      10.465215      -0.702466      -0.582477       4.697522      -1.787049      12.065120           0.000002
           33              C      11.284762       6.550121       2.164569       0.708054      22.372756 0.22510095E+03  0.45813478E+04                                 7.552519                            5.493616      -0.472487       1.926926                    0.998146      21.560705      61.631274       0.598576       0.502771      -0.994796       0.024891      -0.016315      -0.072083       0.077985      -0.029211       0.040421      -0.056573      -0.143979      -0.192699      -0.098976      -0.031859       0.130835              9.094713       9.687525       0.110382       0.117215       5.155024       2.403611      12.441590           0.000002
           34              C      11.180281       7.830043       5.655214       0.173023      36.236917 0.37241187E+03  0.84092034E+04                                 9.746481                            6.549873      -0.158726       1.973301                    0.999326      25.480546      71.403985       0.627916       0.431990      -1.056220      -0.035751      -0.011249      -0.006211       0.037990      -0.013372       0.017191      -0.021491      -0.048252      -0.053937      -0.034702      -0.011933       0.046635             12.839714      12.306224       3.653416       3.155216      10.251088       7.193714      15.961830          -0.000004
           35              C       1.667362       7.507770       4.416559      -0.174768      35.758422 0.42840317E+03  0.10109459E+05                                 9.637485                            7.028331      -0.141642       1.930437                    0.999273      30.101988      88.825895       0.600272       0.432397      -1.046443      -0.013721      -0.006647      -0.021094       0.026027      -0.031942      -0.005980      -0.049657      -0.068037      -0.118325      -0.067772      -0.015115       0.082887             11.848942      10.418362       1.771422       1.535403       9.006442       6.290496      16.122021           0.000000
           36              C      10.794064       6.912265       3.522658       0.008738      34.964401 0.39452204E+03  0.89873123E+04                                 9.267666                            6.575083       0.191372       2.083274                    0.999487      26.056612      72.009919       0.654312       0.410925      -1.075516      -0.011165       0.019775       0.048026       0.053125      -0.003235       0.015956      -0.020480      -0.019035      -0.065873      -0.035408       0.003691       0.031717             11.587218      11.077890       1.443629      -0.560579       7.384996       4.706577      16.298769          -0.000001
           37              C       9.513184       6.627578       3.930208      -0.153983      32.680119 0.44626020E+03  0.10604344E+05                                 9.024248                            7.163730      -0.005082       1.975373                    0.999201      29.770767      87.222341       0.597708       0.431243      -1.050556       0.018471       0.004264       0.010641       0.021739      -0.006079       0.023069      -0.014589      -0.042958      -0.084152      -0.044062       0.002604       0.041458             10.094330      12.218127       2.029622      -0.812967       6.745643       2.710839      11.319220          -0.000001
           38              C       9.124251       6.981769       5.219345       0.103336      25.903890 0.31138278E+03  0.67411494E+04                                 7.613375                            5.886247       0.218825       2.089497                    0.999788      25.461040      70.464186       0.678036       0.417267      -1.062623       0.032435       0.011849       0.009668       0.035859      -0.019359      -0.013450      -0.036567      -0.024972      -0.113708      -0.059796       0.008816       0.050981              8.624389      10.740883       2.506239       0.151027       6.546434       2.568459       8.585850          -0.000002
           39              C       9.751459      13.137161      10.356196       0.604548      22.599316 0.25942264E+03  0.54469869E+04                                 7.453515                            5.791465      -0.368695       1.932707                    0.998459      22.955867      65.716309       0.601669       0.484842      -1.008212       0.021711      -0.019482       0.066293       0.072427       0.060688       0.068690       0.051439       0.018705      -0.164886      -0.095296      -0.033527       0.128823              8.484382       6.761056      -1.792118      -1.044541       7.331625      -2.428292      11.360465           0.000002
           40              C      11.765371      13.064557       7.174599       0.084237      27.690698 0.34357517E+03  0.76646397E+04                                 8.098455                            6.283025      -0.063426       1.987890                    0.999126      26.775653      76.563192       0.637219       0.430871      -1.048448      -0.031592       0.032711      -0.011937       0.047016       0.016894       0.000856       0.032910      -0.020276      -0.104183      -0.049547       0.001636       0.047911              9.141189      10.797344      -3.020905      -1.132818       7.440429      -2.265099       9.185793           0.000000
           41              C      11.396498      12.833978       8.484668      -0.173455      31.498080 0.44754626E+03  0.10648708E+05                                 8.761993                            7.133418       0.059308       1.989334                    0.999400      30.153576      88.568176       0.603752       0.426372      -1.052935      -0.009197       0.009617       0.006613       0.014860       0.010727       0.019541      -0.008003      -0.024581      -0.023009      -0.031321       0.011145       0.020176              9.600357      10.144057      -2.587739      -1.432232       7.487647      -2.463097      11.169366           0.000001
           42              C      10.231588      13.398862       8.948857       0.032090      33.908031 0.41936858E+03  0.97257158E+04                                 9.175961                            6.850873      -0.000638       2.013152                    0.999276      26.664426      74.989554       0.629293       0.419689      -1.067062       0.015353       0.014961      -0.038956       0.044464       0.002527       0.019227       0.011642      -0.033330      -0.069537      -0.036516       0.004394       0.032122             11.012773       9.497451      -2.280234      -0.950938       8.097512      -4.229236      15.443355          -0.000002
           43              C       9.487979      14.193522       8.084506      -0.180693      34.756299 0.46663632E+03  0.11286572E+05                                 9.555676                            7.406307      -0.414207       1.836196                    0.998152      31.281920      94.461016       0.574469       0.440815      -1.037995       0.013994      -0.008719       0.019533       0.025561       0.040596       0.006520       0.049805      -0.030622      -0.103162      -0.064239      -0.014756       0.078995             11.141313       9.006573      -2.447246       0.933416       9.348069      -5.459782      15.069296           0.000000
           44              C       7.278741       3.141683       6.810144       0.173396      35.099649 0.37723568E+03  0.85923045E+04                                 9.669073                            6.670997      -0.314759       1.921300                    0.999181      26.074673      74.705252       0.607868       0.442385      -1.044250       0.027146      -0.019692       0.002095       0.033602       0.021519       0.026516       0.013648      -0.023851      -0.058066      -0.038718      -0.006162       0.044880             12.352131      11.696661      -4.715437       2.541634      10.914763      -6.378074      14.444970          -0.000001
           45              C       6.503500       3.976000       5.858374       0.182759      35.292563 0.38744779E+03  0.88826785E+04                                 9.762152                            6.794565      -0.342187       1.916306                    0.998957      26.056247      74.859113       0.597907       0.446829      -1.041803      -0.030527       0.008503      -0.003181       0.031848       0.029799       0.014032       0.012069      -0.022958      -0.048063      -0.027344      -0.017857       0.045200             12.500791      11.331374      -4.915040       3.255875      11.137740      -6.415241      15.033258          -0.000001
           46              C       6.857114       4.102786       4.517523      -0.170578      34.378488 0.45409722E+03  0.10878646E+05                                 9.416111                            7.260832      -0.158670       1.924912                    0.998649      30.471097      90.750387       0.587253       0.435367      -1.044109      -0.026446      -0.007476      -0.019015       0.033419       0.036716      -0.004825       0.038793      -0.033193      -0.103976      -0.059540      -0.007564       0.067105             11.005555       9.859812      -2.403141       1.382908       8.364274      -4.727748      14.792577           0.000001
           47              C       6.087883       4.864858       3.675335       0.000812      35.079492 0.42675541E+03  0.99328330E+04                                 9.363612                            6.890941       0.128103       2.061704                    0.999352      26.661038      74.930811       0.630671       0.417262      -1.069416      -0.016161      -0.025312       0.044951       0.054060       0.006638       0.004125       0.008683      -0.001163      -0.090091      -0.031808       0.008529       0.023279             11.391093      10.552453      -2.275137      -0.350661       7.267341      -3.456028      16.353485          -0.000002
           48              C       4.954733       5.490516       4.175230      -0.156645      31.229228 0.46466561E+03  0.11188765E+05                                 8.831648                            7.357794      -0.164884       1.920798                    0.998525      30.458879      90.752803       0.582208       0.436904      -1.043867       0.008485      -0.020532      -0.009066       0.023995       0.006624       0.014497      -0.007864      -0.017135      -0.067227      -0.030984       0.008717       0.022267              9.619594      10.577923      -2.757552      -0.736823       6.845087      -1.101784      11.435772          -0.000002
           49              C       4.682672       5.342724       5.519775       0.081976      26.921315 0.35081373E+03  0.78703027E+04                                 7.982983                            6.370172      -0.090154       1.981600                    0.998460      26.867357      77.147021       0.629411       0.433768      -1.046257       0.025030      -0.035180       0.014685       0.045605       0.020447      -0.006119       0.024910       0.009072      -0.102289      -0.047785       0.007894       0.039891              8.929234       9.727113      -3.935553       0.052060       8.054039      -1.158538       9.006549          -0.000000
           50              C       6.423400       5.053101       2.215051       0.707612      22.603247 0.23347256E+03  0.48071582E+04                                 7.664213                            5.634901      -0.527184       1.904220                    0.997964      22.034501      63.864778       0.583291       0.509997      -0.988810       0.011814      -0.003174      -0.075811       0.076792       0.030510       0.028107       0.038899      -0.145977      -0.290993      -0.110013      -0.025867       0.135880              9.075952      10.465215      -0.702466      -0.582477       4.697522      -1.787050      12.065121           0.000002
           51              C       2.000167       9.747560      10.148112       0.708054      22.372753 0.22510092E+03  0.45813470E+04                                 7.552518                            5.493616      -0.472487       1.926926                    0.998146      21.560703      61.631269       0.598576       0.502771      -0.994796      -0.024891       0.016315       0.072083       0.077985      -0.029211       0.040421      -0.056573      -0.143979      -0.192698      -0.098976      -0.031859       0.130835              9.094712       9.687525       0.110382       0.117215       5.155023       2.403611      12.441590           0.000002
           52              C       2.104648       8.467638       6.657467       0.173023      36.236922 0.37241192E+03  0.84092049E+04                                 9.746481                            6.549873      -0.158726       1.973301                    0.999326      25.480548      71.403992       0.627916       0.431990      -1.056220       0.035751       0.011249       0.006211       0.037990      -0.013372       0.017191      -0.021491      -0.048252      -0.053937      -0.034702      -0.011933       0.046635             12.839715      12.306225       3.653416       3.155216      10.251089       7.193714      15.961831          -0.000003
           53              C      11.617567       8.789911       7.896122      -0.174767      35.758412 0.42840303E+03  0.10109455E+05                                 9.637483                            7.028330      -0.141642       1.930438                    0.999273      30.101983      88.825876       0.600272       0.432397      -1.046443       0.013721       0.006647       0.021094       0.026027      -0.031942      -0.005980      -0.049657      -0.068037      -0.118325      -0.067772      -0.015115       0.082887             11.848939      10.418360       1.771421       1.535402       9.006440       6.290494      16.122017           0.000000
           54              C       2.490865       9.385416       8.790023       0.008738      34.964403 0.39452207E+03  0.89873132E+04                                 9.267666                            6.575083       0.191372       2.083274                    0.999487      26.056613      72.009922       0.654312       0.410925      -1.075516       0.011165      -0.019775      -0.048026       0.053125      -0.003235       0.015956      -0.020480      -0.019035      -0.065873      -0.035408       0.003691       0.031717             11.587219      11.077891       1.443629      -0.560579       7.384996       4.706577      16.298770          -0.000002
           55              C       3.771745       9.670103       8.382473      -0.153983      32.680119 0.44626020E+03  0.10604345E+05                                 9.024248                            7.163730      -0.005082       1.975373                    0.999201      29.770766      87.222341       0.597708       0.431243      -1.050556      -0.018471      -0.004263      -0.010641       0.021739      -0.006079       0.023069      -0.014590      -0.042958      -0.084152      -0.044062       0.002604       0.041458             10.094330      12.218128       2.029622      -0.812967       6.745643       2.710839      11.319221          -0.000001
           56              C       4.160678       9.315912       7.093336       0.103336      25.903890 0.31138277E+03  0.67411493E+04                                 7.613375                            5.886247       0.218824       2.089497                    0.999788      25.461040      70.464189       0.678036       0.417267      -1.062623      -0.032435      -0.011849      -0.009668       0.035859      -0.019359      -0.013450      -0.036567      -0.024972      -0.113709      -0.059796       0.008816       0.050981              8.624389      10.740883       2.506239       0.151026       6.546434       2.568459       8.585850          -0.000002
           57              N       2.227213       2.461896       5.971650      -0.304659      38.150150 0.52112713E+03  0.12561856E+05                                 9.346102                            7.303160       0.459314       2.142156                    0.999744      28.850254      78.594146       0.662044       0.383804      -1.108401       0.061585       0.039211      -0.220110       0.231902      -0.026968       0.099247       0.023316      -0.002621      -0.502724      -0.205474       0.079957       0.125517             10.758872      14.085577      -5.200285       1.548931       9.867858      -3.231910       8.323180           0.000002
           58              N       7.862438      11.713061       5.963031      -0.282450      35.504405 0.50175246E+03  0.11979374E+05                                 8.921074                            7.160431       0.398873       2.128053                    0.999725      28.436388      77.065949       0.669486       0.383195      -1.108973      -0.041759      -0.012142       0.215366       0.219712      -0.022137       0.087790      -0.001431      -0.014469      -0.530742      -0.204030       0.079557       0.124473             10.151963      12.002645      -5.348255       2.426618      10.256225      -2.925215       8.197020           0.000000
           59              N       9.922489       7.542427       6.088621      -0.280741      35.404758 0.47312511E+03  0.11096988E+05                                 8.805399                            6.888293       0.527752       2.170497                    0.999760      27.933371      74.282420       0.694382       0.376079      -1.117618       0.068574      -0.055962      -0.210820       0.228647       0.032680       0.101500      -0.048413       0.004704      -0.484419      -0.209284       0.084023       0.125260             10.132340      13.111806       3.960988       2.609184       8.654048       3.481649       8.631167          -0.000002
           60              N       8.392110       2.577035       6.341031      -0.304659      38.150145 0.52112703E+03  0.12561853E+05                                 9.346101                            7.303159       0.459315       2.142156                    0.999744      28.850252      78.594137       0.662044       0.383804      -1.108401      -0.061585      -0.039211       0.220110       0.231902      -0.026968       0.099247       0.023316      -0.002621      -0.502724      -0.205474       0.079957       0.125517             10.758871      14.085576      -5.200285       1.548931       9.867857      -3.231909       8.323179           0.000002
           61              N       5.422491       4.584620       6.349650      -0.282450      35.504420 0.50175271E+03  0.11979382E+05                                 8.921078                            7.160433       0.398872       2.128053                    0.999725      28.436393      77.065975       0.669486       0.383195      -1.108973       0.041759       0.012142      -0.215366       0.219712      -0.022137       0.087790      -0.001431      -0.014469      -0.530742      -0.204030       0.079557       0.124473             10.151967      12.002650      -5.348258       2.426619      10.256229      -2.925216       8.197023           0.000000
           62              N       3.362440       8.755254       6.224060      -0.280741      35.404763 0.47312518E+03  0.11096990E+05                                 8.805400                            6.888294       0.527752       2.170497                    0.999760      27.933373      74.282427       0.694382       0.376078      -1.117618      -0.068574       0.055962       0.210821       0.228647       0.032680       0.101500      -0.048413       0.004704      -0.484419      -0.209284       0.084023       0.125260             10.132341      13.111807       3.960988       2.609184       8.654049       3.481650       8.631168          -0.000003
           63              O       2.943106       4.079153       1.312532      -0.736798      49.376242 0.77820261E+03  0.20608373E+05                                10.852730                            8.793074      -0.054418       1.972216                    0.997001      32.115150      89.859384       0.620776       0.372580      -1.123610      -0.050137      -0.106355       0.075912       0.139956       0.007465       0.071286       0.020295      -0.066259      -0.135690      -0.102069       0.031860       0.070209             12.710585       9.293153      -3.244472       3.000997      13.146681      -6.696904      15.691922          -0.000002
           64              O       4.469486       2.471113       1.518154      -0.564441      28.532759 0.46767809E+03  0.10878657E+05                                 7.272773                            6.630946       0.483663       2.176562                    0.998649      28.178738      73.321003       0.746866       0.352562      -1.141952      -0.018252      -0.020048       0.023357       0.035785       0.010806       0.037890       0.092259       0.055315      -0.367651      -0.168822       0.057626       0.111196              7.376582       7.816061      -1.976343      -1.898458       7.020764       1.220874       7.292919          -0.000007
           65              O       5.711481      11.577903      10.471935      -0.705448      41.908068 0.60817073E+03  0.15129996E+05                                 9.639780                            7.671378       0.397524       2.138366                    0.996878      30.144385      81.522865       0.678485       0.362871      -1.132018       0.062869       0.049018      -0.104649       0.131555       0.013929       0.011989       0.013570      -0.034474      -0.265572      -0.090725       0.022492       0.068233             11.137267      16.298711       0.281962      -4.460315       5.962134      -0.600739      11.150957           0.000004
           66              O       7.736143      10.712225      10.821615      -0.749477      51.413243 0.78140559E+03  0.20776791E+05                                11.212027                            8.867664      -0.109674       1.945132                    0.997159      32.544380      92.144118       0.610423       0.377375      -1.116663      -0.062747       0.020952      -0.107217       0.125982       0.013999       0.045996       0.024813      -0.093531      -0.232317      -0.101754       0.007907       0.093847             13.163043      15.388203      -1.945292       6.061043       7.522411      -3.386178      16.578515           0.000001
           67              O       2.548422       6.709837       1.933091      -0.666547      37.629158 0.56803402E+03  0.13879714E+05                                 8.941491                            7.405334       0.357012       2.139526                    0.996698      29.252313      78.170263       0.692395       0.362031      -1.133703      -0.046059      -0.006701       0.103833       0.113788      -0.014725       0.029539      -0.016402      -0.012106      -0.242191      -0.089044       0.026178       0.062866              9.990063      14.420611      -0.952987      -2.493570       6.441912       0.789713       9.107667           0.000006
           68              O      10.456209       6.119719       1.349470      -0.741975      57.268849 0.78204046E+03  0.20729735E+05                                11.972984                            8.809773      -0.047033       1.971687                    0.997202      31.894526      89.203585       0.620883       0.372162      -1.124238       0.080666       0.056535       0.067616       0.119478      -0.001310       0.039856      -0.039698      -0.141535      -0.101514      -0.088272      -0.012336       0.100608             15.134001      15.418215       1.799749       8.788597       7.851699       2.851021      22.132090          -0.000001
           69              O      10.341823      12.218528      11.000149      -0.736798      49.376239 0.77820254E+03  0.20608371E+05                                10.852729                            8.793074      -0.054419       1.972216                    0.997001      32.115149      89.859380       0.620776       0.372580      -1.123610       0.050137       0.106355      -0.075912       0.139956       0.007465       0.071286       0.020295      -0.066259      -0.135691      -0.102069       0.031860       0.070209             12.710585       9.293153      -3.244472       3.000997      13.146680      -6.696904      15.691921          -0.000002
           70              O       8.815443      13.826568      10.794527      -0.564441      28.532764 0.46767819E+03  0.10878660E+05                                 7.272773                            6.630946       0.483663       2.176562                    0.998649      28.178741      73.321013       0.746866       0.352562      -1.141952       0.018252       0.020048      -0.023357       0.035785       0.010806       0.037889       0.092259       0.055315      -0.367652      -0.168822       0.057626       0.111196              7.376582       7.816062      -1.976343      -1.898459       7.020765       1.220875       7.292920          -0.000007
           71              O       7.573448       4.719778       1.840746      -0.705449      41.908087 0.60817104E+03  0.15130006E+05                                 9.639783                            7.671381       0.397524       2.138366                    0.996878      30.144389      81.522885       0.678485       0.362871      -1.132018      -0.062869      -0.049018       0.104649       0.131555       0.013929       0.011989       0.013570      -0.034474      -0.265572      -0.090725       0.022492       0.068233             11.137272      16.298718       0.281962      -4.460318       5.962136      -0.600740      11.150961           0.000004
           72              O       5.548786       5.585456       1.491066      -0.749477      51.413240 0.78140553E+03  0.20776789E+05                                11.212026                            8.867664      -0.109674       1.945132                    0.997159      32.544379      92.144114       0.610423       0.377375      -1.116663       0.062747      -0.020952       0.107217       0.125982       0.013999       0.045996       0.024813      -0.093531      -0.232317      -0.101754       0.007907       0.093847             13.163042      15.388203      -1.945292       6.061043       7.522410      -3.386178      16.578514           0.000001
           73              O      10.736507       9.587844      10.379590      -0.666547      37.629159 0.56803403E+03  0.13879715E+05                                 8.941491                            7.405334       0.357013       2.139527                    0.996698      29.252311      78.170260       0.692395       0.362031      -1.133703       0.046059       0.006701      -0.103833       0.113788      -0.014725       0.029539      -0.016402      -0.012106      -0.242191      -0.089044       0.026178       0.062866              9.990064      14.420612      -0.952987      -2.493570       6.441913       0.789713       9.107667           0.000006
           74              O       2.828720      10.177962      10.963211      -0.741975      57.268839 0.78204032E+03  0.20729730E+05                                11.972982                            8.809772      -0.047033       1.971687                    0.997202      31.894524      89.203574       0.620884       0.372162      -1.124238      -0.080666      -0.056535      -0.067616       0.119478      -0.001310       0.039856      -0.039698      -0.141536      -0.101514      -0.088272      -0.012336       0.100608             15.133998      15.418212       1.799749       8.788595       7.851698       2.851021      22.132086          -0.000001

******************************************************
Auxiliary information for the entire system
The total spin magnetic moment of the unit cell is   0.000025
The total net atomic charge of the unit cell is   0.000006
Accuracy of reproducing the electrostatic potential in the unit cell:
  The inner radius (bohr) =    5.0000
  The outer radius (bohr) =   12.0000
  Valid grid points have density less than (e/(bohr^3)) =    0.0001
  The number of valid grid points were=       102016
  The rms potential error without charges in kcal/mol is=      9.73124
  The rms potential error with partial charges in kcal/mol is=      1.52953
  The RRMSE value at monopole order=      0.15718
  The rms potential error with partial charges and cloud penetration in kcal/mol is=      1.52177
  The RRMSE value at monopole order with cloud penetration is=      0.15638
  The rms potential error with partial charges and atomic dipoles in kcal/mol is=      0.61505
  The RRMSE value at dipole order=      0.06320
  The rms potential error with partial charges, atomic dipoles and cloud penetration in kcal/mol is=      0.60399
  The RRMSE value at dipole order with cloud penetration=      0.06207

******************************************************
The electron densities and ab initio electrostatic potential were computed in VASP using the PBE functional and
projector augmented wave method. See the main text of the journal article for a description of computational details.
The atomic charges, dipoles, and quadrupoles were computed with the DDEC6 method as described in
(a) T. A. Manz and N. Gabaldon Limas, RSC Adv. 6 (2016) 47771-47801 DOI: 10.1039/c6ra04656h
(b) N. Gabaldon Limas and T. A. Manz, RSC Adv. 8 (2018) 2678-2707 DOI: 10.1039/c7ra11829e.
For each atom in the material, the electron cloud parameters were fit to the spherically averaged atom-in-material
electron density using radial positions for which this density was between 10^-4 and 10^-2 electrons per cubic bohr.
The polarizabilities, dispersion coefficients, and quantum Drude oscillator (QDO) parameters were fit using the MCLF method.
The magnetic structure of the system was optimized in VASP from the default ferromagnetic initial guess using spin polarization.
The atomic spin moments (ASMs) were computed on this optimized magnetic structure using the DDEC6 partition as inputs
to the method of T. A. Manz and D. S. Sholl, J. Chem. Theory Comput. 7 (2011) 4146-4164 DOI: 10.1021/ct200539n.
The RMSE and RRMSE were computed using a uniform grid with Ewald summation.
