# Supplementary material for: A collection of forcefield precursors for metal–organic frameworks
Source: RSC Adv. 2019 Nov 13;9(63):36492–507. doi: 10.1039/c9ra07327b (PMC9075174; doi:10.1039/c9ra07327b)
Supplement: RA-009-C9RA07327B-s6362 [file RA-009-C9RA07327B-s6362.xyz]

   74
jmolscript: load "" {1 1 1} spacegroup "x,y,z" unitcell [{      9.900800     0.000000     0.000000 }, {      2.745270    11.327688     0.000000 }, {      0.698705     5.269553    12.339109 }]
Gd    10.929804    16.273705    12.279388     2.112559
Gd     2.414971     0.323536     0.059721     2.112558
H     11.169025     7.153730     6.867948     0.079226
H     10.602975     6.887814     9.056906     0.114219
H      7.397985     9.173431     8.393062     0.132362
H      8.977379     9.444505     4.234782     0.129472
H      5.802437    11.751412     3.631400     0.119503
H      5.313116    11.562711     5.849972     0.085434
H      9.612059    12.605517     5.474863     0.090934
H     10.283940    11.938172     3.405594     0.110903
H      1.238218     2.126815     4.181724     0.129226
H      2.175750     9.443511     5.471161     0.079226
H      2.741800     9.709427     3.282203     0.114219
H      5.946790     7.423810     3.946047     0.132363
H      4.367396     7.152736     8.104327     0.129472
H      7.542338     4.845829     8.707709     0.119503
H      8.031659     5.034530     6.489137     0.085434
H      3.732716     3.991724     6.864246     0.090934
H      3.060835     4.659069     8.933515     0.110903
H     12.106557    14.470426     8.157385     0.129226
C      8.413549     7.714827    10.383360     0.609636
C     10.415064     7.590237     7.192467     0.093540
C     10.063550     7.396809     8.495477    -0.173455
C      8.926241     7.953953     8.961895     0.031869
C      8.174524     8.754102     8.098157    -0.188704
C      8.596513     8.906173     6.830931     0.170320
C      7.835363     9.761741     5.863545     0.183431
C      8.211887     9.874320     4.538324    -0.176696
C      7.456995    10.617145     3.678288     0.002081
C      6.350735    11.244919     4.185426    -0.162901
C      6.061945    11.120170     5.519283     0.086498
C      7.804099    10.768808     2.211168     0.712681
C     10.493437    12.761953     5.223145     0.098828
C     10.875791    12.384706     3.965790    -0.147247
C     12.168708    12.681541     3.538856     0.004484
C      0.358033     1.948645     4.422337    -0.169108
C     12.542388    13.624551     5.701902     0.174762
C      9.918960     0.972200     2.188958     0.701876
C      4.931226     8.882414     1.955749     0.609636
C      2.929711     9.007004     5.146642     0.093540
C      3.281225     9.200432     3.843632    -0.173455
C      4.418534     8.643288     3.377214     0.031869
C      5.170251     7.843139     4.240952    -0.188704
C      4.748262     7.691068     5.508178     0.170320
C      5.509412     6.835500     6.475564     0.183431
C      5.132888     6.722921     7.800785    -0.176696
C      5.887780     5.980096     8.660821     0.002081
C      6.994040     5.352322     8.153683    -0.162901
C      7.282830     5.477071     6.819826     0.086498
C      5.540676     5.828433    10.127941     0.712681
C      2.851338     3.835288     7.115964     0.098827
C      2.468984     4.212535     8.373319    -0.147247
C      1.176067     3.915700     8.800253     0.004484
C     12.986742    14.648596     7.916772    -0.169107
C      0.802387     2.972690     6.637207     0.174762
C      3.425815    15.625041    10.150151     0.701876
N      6.792142    10.403793     6.366980    -0.276924
N      9.730403     8.371685     6.364512    -0.306200
N     11.296034    13.336276     6.109093    -0.283992
N      6.552633     6.193448     5.972129    -0.276924
N      3.614372     8.225556     5.974597    -0.306200
N      2.048741     3.260965     6.230016    -0.283992
O      7.511301     8.421970    10.834972    -0.566189
O      9.005695     6.811686    11.013889    -0.726455
O      6.953118    11.298551     1.496734    -0.725483
O      8.949025    10.423420     1.853334    -0.691407
O      1.231964     1.146366     1.949579    -0.642779
O     11.817035    11.840638     1.370875    -0.736306
O      5.833474     8.175271     1.504137    -0.566189
O      4.339080     9.785555     1.325220    -0.726455
O      6.391657     5.298690    10.842375    -0.725483
O      4.395750     6.173821    10.485775    -0.691407
O     12.112811    15.450875    10.389530    -0.642779
O      1.527740     4.756603    10.968234    -0.736306

The following XYZ coordinates are in angstroms. Other properties are in atomic units.
The sperically averaged electron density of each atom fit to a function of the form exp(a - br)
eigen_1, eigen_2 and eigen_3 are the three eigenvalues of traceless quadrupole moment tensor
  atom number  atomic symbol              X              Y              Z     net charge C6 coefficient C8 coefficient C10 coefficient fluctuating dipole atomic polarizability isotropic forcefield polarizability              a              b squared Pearson coefficient          <r^3>          <r^4>         wp_QDO          m_QDO          q_QDO       dipole_x       dipole_y       dipole_z         dipole            Qxy            Qxz            Qyz     Q(x^2-y^2)  Q(3z^2 - R^2)        eigen_1        eigen_2        eigen_3 static polarizability      alpha(xx)      alpha(xy)      alpha(xz)      alpha(yy)      alpha(yz)      alpha(zz) atomic spin moment
            1             Gd      10.929804      16.273705      12.279388       2.112559     137.842147 0.27717176E+04  0.92603751E+05                                18.035185                           14.438423       1.837509       2.322789                    0.999253      76.260883     181.471150       0.649987       0.282047      -1.311673       0.017229      -0.001946      -0.003794       0.017749      -0.056420       0.091723       0.047677      -0.209019      -0.284756      -0.185310       0.016538       0.168772             22.212546      22.348226       1.478015       0.598825      12.598787      -2.828094      31.690626           0.000009
            2             Gd       2.414971       0.323536       0.059721       2.112558     137.842176 0.27717183E+04  0.92603782E+05                                18.035188                           14.438426       1.837508       2.322788                    0.999253      76.260887     181.471171       0.649987       0.282047      -1.311673      -0.017229       0.001946       0.003794       0.017749      -0.056420       0.091722       0.047677      -0.209019      -0.284756      -0.185310       0.016537       0.168773             22.212550      22.348231       1.478015       0.598827      12.598789      -2.828094      31.690631           0.000009
            3              H      11.169025       7.153730       6.867948       0.079226       1.336850 0.95968735E+01  0.98615412E+02                                 1.996467                            1.802113      -1.209576       2.288815                    0.995208       3.833110      10.984135       0.469705       1.269011      -0.710312       0.030443      -0.021714      -0.016859       0.041018      -0.015788      -0.003909       0.000308      -0.007264       0.032446      -0.021861       0.008262       0.013599              2.109841       2.767489      -0.514736      -0.461658       1.877326       0.082969       1.684709           0.000001
            4              H      10.602975       6.887814       9.056906       0.114219       1.107417 0.80508781E+01  0.79816422E+02                                 1.818648                            1.697380      -1.168921       2.324035                    0.995152       3.684457      10.647706       0.460374       1.341980      -0.694822       0.018942      -0.015470       0.023078       0.033626      -0.008857       0.001171      -0.004486       0.013700       0.006651      -0.013130       0.001955       0.011175              1.887304       1.889275      -0.424706       0.321897       1.873122      -0.430248       1.899516           0.000001
            5              H       7.397985       9.173431       8.393062       0.132362       1.353034 0.11053202E+02  0.11770680E+03                                 2.011072                            1.938439      -1.632213       2.109629                    0.991781       3.884840      11.346340       0.451175       1.274816      -0.709243      -0.026391       0.015399       0.017266       0.035096       0.001357      -0.010382       0.010937       0.014196      -0.013809      -0.018270       0.002415       0.015856              2.012621       2.248108      -0.360904      -0.159661       1.882124      -0.044396       1.907632           0.000001
            6              H       8.977379       9.444505       4.234782       0.129472       1.250178 0.97286701E+01  0.10048150E+03                                 1.926455                            1.833181      -1.380754       2.226091                    0.995107       3.710648      10.719621       0.457810       1.295354      -0.705475       0.025313      -0.016540      -0.018450       0.035422       0.000894      -0.012106       0.011136       0.007896      -0.000267      -0.017217       0.000567       0.016650              1.957841       2.349122      -0.317850      -0.156131       1.745005      -0.066463       1.779397           0.000003
            7              H       5.802437      11.751412       3.631400       0.119503       1.095804 0.80288094E+01  0.79962195E+02                                 1.839342                            1.720058      -1.277738       2.275851                    0.994088       3.791623      11.172644       0.445047       1.381868      -0.686137      -0.021507       0.019000      -0.020154       0.035068      -0.008065      -0.001807      -0.006691       0.002627      -0.008308      -0.011507       0.001144       0.010363              1.908847       2.056777      -0.440127       0.361493       1.770020      -0.291852       1.899746           0.000001
            8              H       5.313116      11.562711       5.849972       0.085434       1.264205 0.90400837E+01  0.91650730E+02                                 1.948330                            1.769196      -0.972021       2.410688                    0.996950       3.676725      10.515581       0.465299       1.298406      -0.705221      -0.035388       0.017502       0.018426       0.043568      -0.012283      -0.008418      -0.000608       0.016025       0.030091      -0.020399       0.003151       0.017247              2.059707       2.484081      -0.699756      -0.322296       2.054203       0.246731       1.640838           0.000001
            9              H       9.612059      12.605517       5.474863       0.090934       1.206881 0.84414510E+01  0.83514092E+02                                 1.841571                            1.674410      -0.820713       2.487472                    0.999069       3.454443       9.528969       0.497079       1.245483      -0.717836      -0.043145      -0.004656       0.015218       0.045986       0.002973      -0.006835       0.004731       0.025792       0.008936      -0.016390       0.001165       0.015225              1.935746       2.721767       0.334298      -0.285917       1.588718       0.012301       1.496753           0.000001
           10              H      10.283940      11.938172       3.405594       0.110903       1.119817 0.80040405E+01  0.79285895E+02                                 1.821242                            1.681008      -1.365590       2.220712                    0.993572       3.838379      11.110534       0.467044       1.323920      -0.696744      -0.022578      -0.018857      -0.016948       0.033950       0.002832       0.002091       0.002820       0.012462      -0.016945      -0.007563      -0.002558       0.010122              1.909103       2.130874       0.451308       0.411475       1.697621       0.340800       1.898812           0.000000
           11              H       1.238218       2.126815       4.181724       0.129226       1.276642 0.98657350E+01  0.10206399E+03                                 1.931279                            1.825932      -1.526003       2.161902                    0.992467       3.767969      10.828077       0.467188       1.267276      -0.710673       0.031427       0.004016      -0.014760       0.034952      -0.005209      -0.013013      -0.008273       0.008507      -0.007750      -0.018340       0.003193       0.015148              1.974843       2.438273       0.087852      -0.110119       1.695516       0.166568       1.790741           0.000001
           12              H       2.175750       9.443511       5.471161       0.079226       1.336850 0.95968735E+01  0.98615412E+02                                 1.996467                            1.802113      -1.209576       2.288816                    0.995208       3.833110      10.984135       0.469705       1.269011      -0.710312      -0.030443       0.021714       0.016859       0.041018      -0.015788      -0.003909       0.000308      -0.007264       0.032446      -0.021861       0.008262       0.013599              2.109841       2.767489      -0.514736      -0.461658       1.877326       0.082969       1.684709           0.000001
           13              H       2.741800       9.709427       3.282203       0.114219       1.107417 0.80508731E+01  0.79816364E+02                                 1.818647                            1.697380      -1.168920       2.324035                    0.995152       3.684456      10.647704       0.460374       1.341981      -0.694822      -0.018942       0.015470      -0.023078       0.033626      -0.008857       0.001171      -0.004486       0.013700       0.006651      -0.013130       0.001955       0.011175              1.887304       1.889275      -0.424706       0.321897       1.873122      -0.430248       1.899516           0.000001
           14              H       5.946790       7.423810       3.946047       0.132363       1.353034 0.11053196E+02  0.11770672E+03                                 2.011071                            1.938439      -1.632213       2.109629                    0.991781       3.884839      11.346336       0.451175       1.274816      -0.709243       0.026391      -0.015399      -0.017266       0.035096       0.001357      -0.010382       0.010937       0.014196      -0.013809      -0.018270       0.002415       0.015855              2.012620       2.248107      -0.360904      -0.159661       1.882123      -0.044396       1.907631           0.000001
           15              H       4.367396       7.152736       8.104327       0.129472       1.250177 0.97286644E+01  0.10048142E+03                                 1.926454                            1.833180      -1.380754       2.226091                    0.995107       3.710647      10.719617       0.457810       1.295354      -0.705475      -0.025313       0.016540       0.018450       0.035422       0.000894      -0.012106       0.011136       0.007896      -0.000267      -0.017217       0.000567       0.016650              1.957841       2.349121      -0.317850      -0.156131       1.745005      -0.066463       1.779396           0.000003
           16              H       7.542338       4.845829       8.707709       0.119503       1.095804 0.80288094E+01  0.79962195E+02                                 1.839342                            1.720058      -1.277738       2.275851                    0.994088       3.791623      11.172644       0.445047       1.381868      -0.686137       0.021507      -0.019000       0.020154       0.035068      -0.008065      -0.001807      -0.006691       0.002627      -0.008308      -0.011507       0.001144       0.010363              1.908847       2.056777      -0.440127       0.361493       1.770020      -0.291852       1.899746           0.000001
           17              H       8.031659       5.034530       6.489137       0.085434       1.264205 0.90400826E+01  0.91650714E+02                                 1.948330                            1.769195      -0.972021       2.410688                    0.996950       3.676725      10.515580       0.465299       1.298406      -0.705221       0.035388      -0.017502      -0.018426       0.043568      -0.012283      -0.008418      -0.000608       0.016025       0.030091      -0.020399       0.003151       0.017247              2.059707       2.484080      -0.699756      -0.322296       2.054203       0.246731       1.640837           0.000001
           18              H       3.732716       3.991724       6.864246       0.090934       1.206882 0.84414552E+01  0.83514142E+02                                 1.841571                            1.674410      -0.820713       2.487472                    0.999069       3.454444       9.528971       0.497079       1.245483      -0.717836       0.043145       0.004656      -0.015218       0.045986       0.002973      -0.006835       0.004731       0.025792       0.008936      -0.016390       0.001165       0.015225              1.935746       2.721768       0.334298      -0.285918       1.588718       0.012301       1.496753           0.000001
           19              H       3.060835       4.659069       8.933515       0.110903       1.119817 0.80040420E+01  0.79285910E+02                                 1.821241                            1.681008      -1.365590       2.220712                    0.993572       3.838379      11.110532       0.467044       1.323920      -0.696745       0.022578       0.018857       0.016948       0.033950       0.002832       0.002091       0.002820       0.012462      -0.016945      -0.007563      -0.002558       0.010122              1.909102       2.130874       0.451308       0.411475       1.697621       0.340800       1.898812           0.000000
           20              H      12.106557      14.470426       8.157385       0.129226       1.276642 0.98657343E+01  0.10206398E+03                                 1.931278                            1.825932      -1.526002       2.161902                    0.992467       3.767969      10.828074       0.467188       1.267275      -0.710673      -0.031427      -0.004016       0.014760       0.034952      -0.005209      -0.013013      -0.008273       0.008507      -0.007750      -0.018340       0.003193       0.015148              1.974843       2.438272       0.087852      -0.110119       1.695516       0.166568       1.790740           0.000001
           21              C       8.413549       7.714827      10.383360       0.609636      22.034369 0.25245492E+03  0.52614752E+04                                 7.318574                            5.709437      -0.334113       1.947573                    0.998529      22.705050      64.626647       0.606944       0.484210      -1.009165       0.020444      -0.018901       0.066608       0.072193       0.063562       0.067919       0.049296       0.023255      -0.160653      -0.092301      -0.037393       0.129695              8.297356       6.606863      -1.789390      -1.093928       7.207877      -2.191922      11.077328           0.000001
           22              C      10.415064       7.590237       7.192467       0.093540      26.930186 0.33147808E+03  0.73318567E+04                                 7.946470                            6.166605      -0.055232       1.993833                    0.999165      26.490113      75.526491       0.643692       0.430198      -1.048421      -0.031792       0.031907      -0.008138       0.045771       0.018586      -0.001105       0.033634      -0.019810      -0.108457      -0.051774       0.002524       0.049250              8.956036      10.355511      -3.085254      -1.080688       7.387328      -2.125902       9.125269          -0.000000
           23              C      10.063550       7.396809       8.495477      -0.173455      30.737896 0.42920171E+03  0.10115196E+05                                 8.624629                            6.990619       0.049915       1.989501                    0.999429      29.911146      87.699849       0.608684       0.426974      -1.051600      -0.007133       0.014888       0.004221       0.017040       0.012138       0.021093      -0.006994      -0.024752      -0.031377      -0.033488       0.010806       0.022683              9.459593       9.992769      -2.616839      -1.350892       7.250653      -2.298697      11.135357           0.000001
           24              C       8.926241       7.953953       8.961895       0.031869      33.564407 0.41593931E+03  0.96225468E+04                                 9.109270                            6.819007       0.022521       2.021177                    0.999280      26.574877      74.548378       0.631542       0.419222      -1.067787       0.013606       0.015995      -0.038060       0.043469       0.004657       0.025832       0.008137      -0.041510      -0.061409      -0.041954       0.007558       0.034396             10.911828       9.498662      -2.302157      -1.067690       7.941762      -3.995056      15.295059          -0.000002
           25              C       8.174524       8.754102       8.098157      -0.188704      34.267202 0.46031557E+03  0.11099907E+05                                 9.462539                            7.355166      -0.394630       1.842050                    0.998360      31.281749      94.431269       0.576344       0.440718      -1.037668       0.017353      -0.005419       0.021925       0.028481       0.045250       0.007636       0.046749      -0.027458      -0.119677      -0.065570      -0.016700       0.082270             10.993611       8.854895      -2.537593       0.940501       9.168173      -5.174065      14.957764          -0.000001
           26              C       8.596513       8.906173       6.830931       0.170320      34.498535 0.37400820E+03  0.85015020E+04                                 9.565003                            6.642530      -0.310664       1.923855                    0.999173      26.020131      74.501617       0.609080       0.442402      -1.044118       0.028082      -0.021996      -0.000519       0.035675       0.021167       0.027045       0.015398      -0.023618      -0.063806      -0.040079      -0.006239       0.046318             12.182385      11.411107      -4.551133       2.501756      10.589777      -6.224039      14.546271          -0.000001
           27              C       7.835363       9.761741       5.863545       0.183431      34.664127 0.38346820E+03  0.87713038E+04                                 9.664283                            6.766823      -0.353702       1.913934                    0.998993      25.975053      74.610434       0.597998       0.447787      -1.040945      -0.028365       0.009976      -0.006024       0.030666       0.029882       0.018661       0.009776      -0.017372      -0.054491      -0.031690      -0.014262       0.045952             12.345139      11.041786      -4.793690       3.065494      11.004002      -6.275806      14.989627          -0.000001
           28              C       8.211887       9.874320       4.538324      -0.176696      34.295627 0.45039208E+03  0.10774858E+05                                 9.406067                            7.236864      -0.171313       1.919828                    0.998678      30.549678      91.115715       0.587143       0.436055      -1.043013      -0.024597      -0.004283      -0.016014       0.029661       0.036031      -0.005779       0.040121      -0.034702      -0.106457      -0.061192      -0.006532       0.067724             11.001934       9.925607      -2.388558       1.337407       8.236988      -4.652100      14.843206          -0.000000
           29              C       7.456995      10.617145       3.678288       0.002081      34.627954 0.41804874E+03  0.96836261E+04                                 9.290060                            6.825738       0.141498       2.067469                    0.999400      26.532143      74.476734       0.632691       0.417930      -1.068607      -0.015639      -0.022140       0.043917       0.051609       0.007200       0.008625       0.005800      -0.003120      -0.092528      -0.032846       0.008260       0.024585             11.312059      10.370735      -2.241584      -0.434582       7.092088      -3.239739      16.473354          -0.000002
           30              C       6.350735      11.244919       4.185426      -0.162901      30.944131 0.45492665E+03  0.10903738E+05                                 8.778164                            7.278595      -0.161475       1.921829                    0.998707      30.428838      90.652986       0.585177       0.436702      -1.043286       0.011338      -0.020461      -0.003451       0.023646       0.007683       0.017793      -0.010635      -0.016947      -0.064393      -0.034159       0.011517       0.022642              9.577806      10.471402      -2.810869      -0.776802       6.830826      -1.057089      11.431190          -0.000003
           31              C       6.061945      11.120170       5.519283       0.086498      26.417485 0.33975782E+03  0.75658420E+04                                 7.887204                            6.267912      -0.083988       1.986580                    0.998430      26.646215      76.371616       0.634323       0.433618      -1.045745       0.025248      -0.033620       0.012922       0.043986       0.021831      -0.009400       0.025945       0.008302      -0.103133      -0.050265       0.009424       0.040841              8.833588       9.732196      -3.896229       0.118404       7.843977      -1.178995       8.924591          -0.000001
           32              C       7.804099      10.768808       2.211168       0.712681      22.090504 0.22549204E+03  0.45947978E+04                                 7.519801                            5.520745      -0.469870       1.926746                    0.998274      21.640560      62.050716       0.593028       0.506869      -0.992024       0.014024      -0.006061      -0.075213       0.076749       0.033234       0.025569       0.035461      -0.142249      -0.285736      -0.106153      -0.027092       0.133244              8.909087      10.286741      -0.773030      -0.560936       4.575647      -1.637849      11.864871           0.000001
           33              C      10.493437      12.761953       5.223145       0.098828      26.144593 0.31287124E+03  0.67820750E+04                                 7.659149                            5.898025       0.219448       2.088244                    0.999814      25.538446      70.744982       0.677689       0.416945      -1.062730       0.037044       0.018004       0.019735       0.045671      -0.013082      -0.008707      -0.033190      -0.019295      -0.118872      -0.055573       0.010383       0.045190              8.703228      10.769931       2.451223       0.159508       6.654782       2.721998       8.684972          -0.000003
           34              C      10.875791      12.384706       3.965790      -0.147247      32.494918 0.44135519E+03  0.10458786E+05                                 8.992408                            7.130839      -0.002163       1.977773                    0.999126      29.621896      86.664363       0.598258       0.432040      -1.050077       0.022642       0.000428       0.003068       0.022853      -0.004453       0.021954      -0.013540      -0.034469      -0.077575      -0.040756       0.004956       0.035801             10.063088      12.088250       2.017960      -0.927168       6.893826       2.811416      11.207186          -0.000002
           35              C      12.168708      12.681541       3.538856       0.004484      35.030858 0.39954118E+03  0.91291981E+04                                 9.271916                            6.616693       0.183671       2.078464                    0.999441      26.198172      72.477878       0.652354       0.410915      -1.075671      -0.020710       0.018760       0.044488       0.052536      -0.003322       0.011165      -0.021247      -0.012939      -0.062164      -0.032494       0.003633       0.028861             11.535457      11.092975       1.440380      -0.637469       7.469306       4.713105      16.044089          -0.000002
           36              C       0.358033       1.948645       4.422337      -0.169108      36.027911 0.44208044E+03  0.10506394E+05                                 9.696774                            7.143190      -0.142232       1.928901                    0.999146      30.231110      89.298233       0.595442       0.432827      -1.046990      -0.012204      -0.003495      -0.012382       0.017733      -0.032792      -0.011474      -0.049704      -0.065016      -0.108646      -0.070045      -0.010124       0.080168             11.889137      10.499491       1.785398       1.587463       9.249225       6.384787      15.918694          -0.000001
           37              C      12.542388      13.624551       5.701902       0.174762      36.663863 0.37677682E+03  0.85322192E+04                                 9.826657                            6.592937      -0.174347       1.968016                    0.999270      25.542418      71.670086       0.625206       0.432618      -1.055882      -0.033689      -0.011032      -0.004023       0.035677      -0.016961       0.016862      -0.022211      -0.054755      -0.026456      -0.034254      -0.014388       0.048642             12.973148      12.727800       4.065470       3.395978      10.760277       7.308747      15.431368          -0.000004
           38              C       9.918960       0.972200       2.188958       0.701876      22.646386 0.22990713E+03  0.46907202E+04                                 7.566484                            5.518698      -0.416125       1.943296                    0.998433      21.495799      60.958423       0.604320       0.496766      -1.000602       0.024250      -0.018031      -0.072952       0.078963      -0.026590       0.039391      -0.056260      -0.135381      -0.181903      -0.095422      -0.029323       0.124745              9.092283       9.728492       0.196462       0.073370       5.243690       2.501338      12.304666           0.000001
           39              C       4.931226       8.882414       1.955749       0.609636      22.034368 0.25245490E+03  0.52614745E+04                                 7.318573                            5.709436      -0.334112       1.947573                    0.998529      22.705047      64.626629       0.606944       0.484210      -1.009165      -0.020444       0.018901      -0.066608       0.072193       0.063562       0.067919       0.049296       0.023255      -0.160653      -0.092301      -0.037393       0.129695              8.297355       6.606862      -1.789390      -1.093928       7.207876      -2.191921      11.077326           0.000001
           40              C       2.929711       9.007004       5.146642       0.093540      26.930186 0.33147809E+03  0.73318568E+04                                 7.946470                            6.166605      -0.055232       1.993833                    0.999165      26.490113      75.526491       0.643692       0.430198      -1.048421       0.031792      -0.031907       0.008138       0.045771       0.018586      -0.001105       0.033634      -0.019810      -0.108457      -0.051774       0.002524       0.049250              8.956036      10.355511      -3.085254      -1.080687       7.387328      -2.125902       9.125269          -0.000001
           41              C       3.281225       9.200432       3.843632      -0.173455      30.737889 0.42920160E+03  0.10115192E+05                                 8.624628                            6.990618       0.049916       1.989502                    0.999429      29.911141      87.699827       0.608684       0.426974      -1.051600       0.007133      -0.014888      -0.004221       0.017040       0.012138       0.021093      -0.006994      -0.024752      -0.031377      -0.033488       0.010806       0.022683              9.459591       9.992767      -2.616839      -1.350892       7.250652      -2.298697      11.135354           0.000001
           42              C       4.418534       8.643288       3.377214       0.031869      33.564404 0.41593928E+03  0.96225460E+04                                 9.109270                            6.819006       0.022521       2.021177                    0.999280      26.574876      74.548372       0.631542       0.419221      -1.067787      -0.013606      -0.015995       0.038060       0.043469       0.004657       0.025832       0.008137      -0.041510      -0.061409      -0.041954       0.007558       0.034396             10.911826       9.498661      -2.302157      -1.067690       7.941761      -3.995055      15.295057          -0.000002
           43              C       5.170251       7.843139       4.240952      -0.188704      34.267205 0.46031563E+03  0.11099908E+05                                 9.462540                            7.355166      -0.394630       1.842050                    0.998360      31.281750      94.431272       0.576344       0.440718      -1.037668      -0.017353       0.005419      -0.021925       0.028481       0.045250       0.007636       0.046749      -0.027458      -0.119676      -0.065570      -0.016700       0.082270             10.993611       8.854896      -2.537593       0.940501       9.168174      -5.174065      14.957765          -0.000001
           44              C       4.748262       7.691068       5.508178       0.170320      34.498532 0.37400817E+03  0.85015013E+04                                 9.565003                            6.642529      -0.310664       1.923854                    0.999173      26.020130      74.501615       0.609080       0.442402      -1.044118      -0.028082       0.021996       0.000519       0.035675       0.021167       0.027045       0.015398      -0.023618      -0.063807      -0.040079      -0.006239       0.046318             12.182384      11.411107      -4.551133       2.501756      10.589777      -6.224038      14.546270          -0.000001
           45              C       5.509412       6.835500       6.475564       0.183431      34.664125 0.38346818E+03  0.87713031E+04                                 9.664282                            6.766823      -0.353702       1.913934                    0.998993      25.975052      74.610431       0.597998       0.447787      -1.040945       0.028365      -0.009976       0.006024       0.030666       0.029882       0.018661       0.009776      -0.017372      -0.054491      -0.031690      -0.014262       0.045952             12.345138      11.041786      -4.793690       3.065495      11.004002      -6.275805      14.989626          -0.000001
           46              C       5.132888       6.722921       7.800785      -0.176696      34.295631 0.45039216E+03  0.10774861E+05                                 9.406067                            7.236864      -0.171313       1.919828                    0.998678      30.549680      91.115718       0.587143       0.436055      -1.043013       0.024597       0.004283       0.016014       0.029661       0.036031      -0.005779       0.040121      -0.034702      -0.106457      -0.061192      -0.006532       0.067724             11.001934       9.925607      -2.388558       1.337408       8.236988      -4.652100      14.843206          -0.000000
           47              C       5.887780       5.980096       8.660821       0.002081      34.627951 0.41804871E+03  0.96836253E+04                                 9.290060                            6.825738       0.141498       2.067469                    0.999400      26.532142      74.476729       0.632691       0.417930      -1.068607       0.015639       0.022140      -0.043917       0.051609       0.007200       0.008625       0.005800      -0.003120      -0.092528      -0.032846       0.008260       0.024586             11.312058      10.370734      -2.241584      -0.434582       7.092087      -3.239738      16.473353          -0.000002
           48              C       6.994040       5.352322       8.153683      -0.162901      30.944128 0.45492661E+03  0.10903737E+05                                 8.778163                            7.278595      -0.161475       1.921829                    0.998707      30.428837      90.652978       0.585177       0.436702      -1.043286      -0.011338       0.020461       0.003451       0.023645       0.007683       0.017793      -0.010635      -0.016947      -0.064393      -0.034159       0.011517       0.022642              9.577804      10.471400      -2.810868      -0.776802       6.830825      -1.057089      11.431188          -0.000002
           49              C       7.282830       5.477071       6.819826       0.086498      26.417487 0.33975787E+03  0.75658434E+04                                 7.887205                            6.267912      -0.083988       1.986580                    0.998430      26.646217      76.371621       0.634323       0.433618      -1.045745      -0.025248       0.033620      -0.012922       0.043986       0.021831      -0.009400       0.025945       0.008302      -0.103133      -0.050265       0.009424       0.040841              8.833588       9.732196      -3.896229       0.118404       7.843977      -1.178995       8.924591          -0.000001
           50              C       5.540676       5.828433      10.127941       0.712681      22.090503 0.22549203E+03  0.45947974E+04                                 7.519801                            5.520744      -0.469870       1.926746                    0.998274      21.640558      62.050707       0.593028       0.506869      -0.992024      -0.014024       0.006061       0.075213       0.076749       0.033234       0.025569       0.035461      -0.142249      -0.285736      -0.106153      -0.027092       0.133244              8.909086      10.286740      -0.773030      -0.560935       4.575647      -1.637848      11.864870           0.000001
           51              C       2.851338       3.835288       7.115964       0.098827      26.144594 0.31287124E+03  0.67820750E+04                                 7.659149                            5.898025       0.219448       2.088244                    0.999814      25.538447      70.744982       0.677689       0.416945      -1.062730      -0.037044      -0.018004      -0.019735       0.045671      -0.013082      -0.008707      -0.033190      -0.019295      -0.118872      -0.055573       0.010383       0.045190              8.703228      10.769931       2.451223       0.159508       6.654782       2.721998       8.684972          -0.000003
           52              C       2.468984       4.212535       8.373319      -0.147247      32.494912 0.44135508E+03  0.10458782E+05                                 8.992407                            7.130838      -0.002163       1.977773                    0.999126      29.621893      86.664347       0.598258       0.432040      -1.050077      -0.022642      -0.000428      -0.003068       0.022853      -0.004453       0.021954      -0.013540      -0.034469      -0.077575      -0.040756       0.004956       0.035801             10.063086      12.088248       2.017959      -0.927168       6.893825       2.811416      11.207184          -0.000002
           53              C       1.176067       3.915700       8.800253       0.004484      35.030859 0.39954119E+03  0.91291982E+04                                 9.271916                            6.616693       0.183671       2.078464                    0.999441      26.198172      72.477877       0.652354       0.410915      -1.075671       0.020710      -0.018760      -0.044488       0.052536      -0.003322       0.011165      -0.021247      -0.012939      -0.062164      -0.032494       0.003633       0.028861             11.535457      11.092975       1.440379      -0.637470       7.469306       4.713105      16.044090          -0.000002
           54              C      12.986742      14.648596       7.916772      -0.169107      36.027907 0.44208039E+03  0.10506393E+05                                 9.696773                            7.143189      -0.142232       1.928901                    0.999146      30.231108      89.298222       0.595442       0.432827      -1.046990       0.012204       0.003495       0.012382       0.017733      -0.032791      -0.011474      -0.049704      -0.065016      -0.108646      -0.070045      -0.010124       0.080168             11.889135      10.499489       1.785397       1.587462       9.249224       6.384786      15.918693          -0.000001
           55              C       0.802387       2.972690       6.637207       0.174762      36.663868 0.37677688E+03  0.85322208E+04                                 9.826658                            6.592938      -0.174347       1.968016                    0.999270      25.542420      71.670094       0.625206       0.432618      -1.055882       0.033689       0.011032       0.004023       0.035677      -0.016961       0.016862      -0.022211      -0.054755      -0.026456      -0.034254      -0.014388       0.048642             12.973150      12.727801       4.065470       3.395978      10.760278       7.308748      15.431370          -0.000004
           56              C       3.425815      15.625041      10.150151       0.701876      22.646385 0.22990712E+03  0.46907200E+04                                 7.566484                            5.518698      -0.416125       1.943296                    0.998433      21.495799      60.958424       0.604320       0.496766      -1.000602      -0.024250       0.018031       0.072952       0.078963      -0.026590       0.039391      -0.056260      -0.135381      -0.181903      -0.095422      -0.029323       0.124745              9.092283       9.728492       0.196462       0.073370       5.243690       2.501338      12.304666           0.000001
           57              N       6.792142      10.403793       6.366980      -0.276924      34.459963 0.48458634E+03  0.11474850E+05                                 8.746837                            7.035584       0.407507       2.133830                    0.999749      28.202925      76.240641       0.675258       0.383054      -1.108537       0.043997       0.011116      -0.212586       0.217376      -0.018192       0.086478      -0.007342      -0.014660      -0.537022      -0.205055       0.082182       0.122873              9.923865      11.574795      -5.191153       2.423234       9.987628      -2.834918       8.209172          -0.000000
           58              N       9.730403       8.371685       6.364512      -0.306200      37.905107 0.51861336E+03  0.12484044E+05                                 9.301644                            7.281913       0.476229       2.147838                    0.999771      28.791179      78.335854       0.663615       0.383423      -1.108863      -0.062048      -0.032173       0.223416       0.234094      -0.026785       0.095912       0.024013      -0.003079      -0.498946      -0.202528       0.079399       0.123128             10.691841      13.832941      -5.074153       1.511318       9.815802      -3.318500       8.426780           0.000001
           59              N      11.296034      13.336276       6.109093      -0.283992      35.823556 0.47632574E+03  0.11193794E+05                                 8.877149                            6.913759       0.502987       2.160474                    0.999803      28.055533      74.742818       0.692591       0.376319      -1.117152       0.067056      -0.062369      -0.212639       0.231521       0.034366       0.111119      -0.051165       0.000657      -0.474901      -0.214523       0.086634       0.127889             10.248709      13.221976       4.103506       2.669386       8.863259       3.566494       8.660892          -0.000004
           60              N       6.552633       6.193448       5.972129      -0.276924      34.459959 0.48458628E+03  0.11474848E+05                                 8.746836                            7.035583       0.407507       2.133830                    0.999749      28.202924      76.240635       0.675258       0.383054      -1.108537      -0.043997      -0.011116       0.212586       0.217376      -0.018192       0.086478      -0.007342      -0.014659      -0.537022      -0.205055       0.082182       0.122873              9.923863      11.574793      -5.191152       2.423233       9.987626      -2.834917       8.209171          -0.000000
           61              N       3.614372       8.225556       5.974597      -0.306200      37.905108 0.51861338E+03  0.12484045E+05                                 9.301644                            7.281913       0.476229       2.147837                    0.999771      28.791179      78.335856       0.663615       0.383423      -1.108863       0.062048       0.032173      -0.223416       0.234094      -0.026785       0.095912       0.024013      -0.003079      -0.498947      -0.202528       0.079399       0.123128             10.691842      13.832942      -5.074153       1.511318       9.815803      -3.318500       8.426780           0.000001
           62              N       2.048741       3.260965       6.230016      -0.283992      35.823557 0.47632576E+03  0.11193794E+05                                 8.877150                            6.913759       0.502987       2.160474                    0.999803      28.055533      74.742819       0.692591       0.376319      -1.117152      -0.067056       0.062369       0.212639       0.231521       0.034366       0.111118      -0.051165       0.000656      -0.474901      -0.214523       0.086634       0.127889             10.248710      13.221976       4.103507       2.669386       8.863260       3.566494       8.660893          -0.000004
           63              O       7.511301       8.421970      10.834972      -0.566189      27.926102 0.45119126E+03  0.10397305E+05                                 7.136743                            6.488224       0.567745       2.204445                    0.999065      28.013081      72.455830       0.759668       0.349883      -1.144584       0.023870       0.020352      -0.018387       0.036360       0.012173       0.036828       0.086818       0.049056      -0.347958      -0.159187       0.052619       0.106568              7.240172       7.548210      -2.000343      -1.847207       7.016281       1.274237       7.156026          -0.000007
           64              O       9.005695       6.811686      11.013889      -0.726455      47.158351 0.73807349E+03  0.19284408E+05                                10.486626                            8.531040      -0.037574       1.982637                    0.997036      31.651891      87.905742       0.633963       0.369773      -1.125985       0.047813       0.108407      -0.069191       0.137206       0.013311       0.064778       0.022347      -0.050894      -0.137049      -0.093187       0.022665       0.070522             12.218571       8.914920      -3.011410       2.754982      12.641131      -6.420374      15.099661          -0.000002
           65              O       6.953118      11.298551       1.496734      -0.725483      47.617167 0.70317717E+03  0.18187254E+05                                10.586578                            8.351531       0.011747       1.996723                    0.997239      31.403402      87.333901       0.636656       0.371962      -1.122115       0.057252      -0.014430       0.099612       0.115795       0.017004       0.041657       0.024463      -0.104429      -0.243347      -0.101806       0.000795       0.101010             12.428833      14.507035      -1.867762       5.807240       7.072703      -3.136704      15.706761           0.000000
           66              O       8.949025      10.423420       1.853334      -0.691407      39.376285 0.56056392E+03  0.13628618E+05                                 9.153835                            7.284560       0.514629       2.185789                    0.997326      29.279352      77.611972       0.709687       0.354987      -1.141234      -0.054899      -0.045778       0.099183       0.122257       0.008811       0.007855       0.017270      -0.032563      -0.258022      -0.088433       0.024586       0.063847             10.573745      15.442646       0.091346      -4.268187       5.681138      -0.492358      10.597451           0.000004
           67              O       1.231964       1.146366       1.949579      -0.642779      35.014453 0.52137460E+03  0.12444919E+05                                 8.448304                            7.031494       0.441799       2.177506                    0.997246      28.401567      74.531438       0.721585       0.355612      -1.141036      -0.037589       0.004630       0.095673       0.102896      -0.008166       0.023741      -0.030181      -0.015328      -0.227869      -0.086929       0.027356       0.059573              9.404770      13.459215      -0.788235      -2.412492       6.085641       0.745874       8.669453           0.000005
           68              O      11.817035      11.840638       1.370875      -0.736306      55.784390 0.76597455E+03  0.20146506E+05                                11.676789                            8.638638       0.100856       2.022465                    0.997421      31.481208      86.966478       0.637402       0.365349      -1.132373       0.073896       0.055322       0.068173       0.114755       0.001493       0.042293      -0.036266      -0.129613      -0.107528      -0.087868      -0.005855       0.093723             14.693340      15.148467       1.964123       8.567597       7.812064       2.993376      21.119489          -0.000001
           69              O       5.833474       8.175271       1.504137      -0.566189      27.926083 0.45119088E+03  0.10397294E+05                                 7.136739                            6.488221       0.567746       2.204445                    0.999065      28.013076      72.455803       0.759668       0.349882      -1.144584      -0.023870      -0.020352       0.018386       0.036360       0.012174       0.036828       0.086818       0.049056      -0.347958      -0.159187       0.052619       0.106568              7.240168       7.548206      -2.000342      -1.847206       7.016277       1.274236       7.156021          -0.000007
           70              O       4.339080       9.785555       1.325220      -0.726455      47.158333 0.73807318E+03  0.19284398E+05                                10.486623                            8.531038      -0.037574       1.982637                    0.997036      31.651887      87.905721       0.633963       0.369773      -1.125985      -0.047813      -0.108407       0.069191       0.137206       0.013311       0.064778       0.022347      -0.050894      -0.137049      -0.093187       0.022665       0.070522             12.218566       8.914917      -3.011409       2.754980      12.641127      -6.420371      15.099656          -0.000002
           71              O       6.391657       5.298690      10.842375      -0.725483      47.617163 0.70317713E+03  0.18187252E+05                                10.586577                            8.351530       0.011747       1.996723                    0.997239      31.403402      87.333899       0.636656       0.371962      -1.122115      -0.057252       0.014430      -0.099612       0.115795       0.017004       0.041657       0.024463      -0.104429      -0.243347      -0.101806       0.000795       0.101010             12.428832      14.507033      -1.867762       5.807239       7.072703      -3.136704      15.706760           0.000001
           72              O       4.395750       6.173821      10.485775      -0.691407      39.376265 0.56056359E+03  0.13628608E+05                                 9.153831                            7.284557       0.514629       2.185790                    0.997326      29.279347      77.611948       0.709687       0.354987      -1.141234       0.054899       0.045778      -0.099183       0.122257       0.008811       0.007855       0.017270      -0.032563      -0.258022      -0.088433       0.024586       0.063847             10.573740      15.442639       0.091345      -4.268184       5.681136      -0.492357      10.597446           0.000004
           73              O      12.112811      15.450875      10.389530      -0.642779      35.014460 0.52137474E+03  0.12444923E+05                                 8.448305                            7.031495       0.441799       2.177505                    0.997246      28.401570      74.531450       0.721585       0.355612      -1.141036       0.037589      -0.004630      -0.095673       0.102896      -0.008166       0.023741      -0.030181      -0.015328      -0.227869      -0.086929       0.027356       0.059573              9.404771      13.459218      -0.788235      -2.412493       6.085642       0.745875       8.669454           0.000005
           74              O       1.527740       4.756603      10.968234      -0.736306      55.784391 0.76597456E+03  0.20146506E+05                                11.676789                            8.638638       0.100856       2.022464                    0.997421      31.481209      86.966480       0.637402       0.365349      -1.132373      -0.073896      -0.055322      -0.068173       0.114755       0.001493       0.042293      -0.036266      -0.129613      -0.107528      -0.087868      -0.005855       0.093723             14.693340      15.148467       1.964123       8.567597       7.812064       2.993376      21.119488          -0.000001

******************************************************
Auxiliary information for the entire system
The total spin magnetic moment of the unit cell is   -0.000009
The total net atomic charge of the unit cell is   -0.000004
Accuracy of reproducing the electrostatic potential in the unit cell:
  The inner radius (bohr) =    5.0000
  The outer radius (bohr) =   12.0000
  Valid grid points have density less than (e/(bohr^3)) =    0.0001
  The number of valid grid points were=       102800
  The rms potential error without charges in kcal/mol is=      9.68465
  The rms potential error with partial charges in kcal/mol is=      1.50506
  The RRMSE value at monopole order=      0.15541
  The rms potential error with partial charges and cloud penetration in kcal/mol is=      1.49775
  The RRMSE value at monopole order with cloud penetration is=      0.15465
  The rms potential error with partial charges and atomic dipoles in kcal/mol is=      0.60646
  The RRMSE value at dipole order=      0.06262
  The rms potential error with partial charges, atomic dipoles and cloud penetration in kcal/mol is=      0.59592
  The RRMSE value at dipole order with cloud penetration=      0.06153

******************************************************
The electron densities and ab initio electrostatic potential were computed in VASP using the PBE functional and
projector augmented wave method. See the main text of the journal article for a description of computational details.
The atomic charges, dipoles, and quadrupoles were computed with the DDEC6 method as described in
(a) T. A. Manz and N. Gabaldon Limas, RSC Adv. 6 (2016) 47771-47801 DOI: 10.1039/c6ra04656h
(b) N. Gabaldon Limas and T. A. Manz, RSC Adv. 8 (2018) 2678-2707 DOI: 10.1039/c7ra11829e.
For each atom in the material, the electron cloud parameters were fit to the spherically averaged atom-in-material
electron density using radial positions for which this density was between 10^-4 and 10^-2 electrons per cubic bohr.
The polarizabilities, dispersion coefficients, and quantum Drude oscillator (QDO) parameters were fit using the MCLF method.
The magnetic structure of the system was optimized in VASP from the default ferromagnetic initial guess using spin polarization.
The atomic spin moments (ASMs) were computed on this optimized magnetic structure using the DDEC6 partition as inputs
to the method of T. A. Manz and D. S. Sholl, J. Chem. Theory Comput. 7 (2011) 4146-4164 DOI: 10.1021/ct200539n.
The RMSE and RRMSE were computed using a uniform grid with Ewald summation.
