# Supplementary material for: A collection of forcefield precursors for metal–organic frameworks
Source: RSC Adv. 2019 Nov 13;9(63):36492–507. doi: 10.1039/c9ra07327b (PMC9075174; doi:10.1039/c9ra07327b)
Supplement: RA-009-C9RA07327B-s6363 [file RA-009-C9RA07327B-s6363.xyz]

   74
jmolscript: load "" {1 1 1} spacegroup "x,y,z" unitcell [{      9.954400     0.000000     0.000000 }, {      2.754410    11.387105     0.000000 }, {      0.699883     5.289354    12.424325 }]
Eu     7.404917     0.327521     0.058643     1.443037
Eu     6.003776    16.348938    12.365682     1.443039
H      6.283784     7.277832     6.955137     0.083931
H      5.676746     6.927547     9.146788     0.130920
H      2.442319     9.194742     8.446056     0.136554
H      4.048276     9.490538     4.254089     0.134370
H     10.776148    11.783621     3.667661     0.128090
H     10.327105    11.617043     5.900312     0.090378
H      8.700803     4.032052     6.916622     0.091645
H      8.043219     4.636639     9.018818     0.119876
H      7.186805    14.500232     8.211236     0.134213
H      7.124909     9.398627     5.469188     0.083933
H      7.731947     9.748912     3.277537     0.130923
H     10.966374     7.481717     3.978269     0.136565
H      9.360417     7.185921     8.170236     0.134371
H      2.632545     4.892838     8.756664     0.128091
H      3.081588     5.059416     6.524013     0.090380
H      4.707890    12.644407     5.507703     0.091645
H      5.365474    12.039820     3.405507     0.119876
H      6.221888     2.176227     4.213089     0.134212
C      3.490653     7.763052    10.451342     0.551216
C      5.499525     7.671440     7.264503     0.092301
C      5.143586     7.442295     8.585209    -0.147731
C      3.971611     8.004989     9.034969     0.026044
C      3.232325     8.792884     8.162782    -0.184754
C      3.683783     8.974820     6.875621     0.179092
C      2.913395     9.809586     5.910251     0.167706
C      3.285982     9.922172     4.567182    -0.177392
C      2.517814    10.672453     3.713631     0.013298
C     11.338394    11.293029     4.221786    -0.149239
C     11.065887    11.165721     5.562370     0.085370
C      2.862655    10.834673     2.262470     0.633892
C      8.416131    15.704701    10.232674     0.632141
C      7.823683     3.858612     7.172563     0.085258
C      7.444590     4.215771     8.444814    -0.150001
C      6.160817     3.937275     8.849847     0.019138
C      8.060345    14.697342     7.962750    -0.185081
C      5.766820     2.980613     6.701681     0.171931
C      9.918040     8.913407     1.972983     0.551186
C      7.909168     9.005019     5.159822     0.092295
C      8.265107     9.234164     3.839116    -0.147732
C      9.437082     8.671470     3.389356     0.026050
C     10.176368     7.883575     4.261543    -0.184754
C      9.724910     7.701639     5.548704     0.179090
C     10.495298     6.866873     6.514074     0.167704
C     10.122711     6.754287     7.857143    -0.177390
C     10.890879     6.004006     8.710694     0.013297
C      2.070299     5.383430     8.202539    -0.149238
C      2.342806     5.510738     6.861955     0.085368
C     10.546038     5.841786    10.161855     0.633898
C      4.992562     0.971758     2.191651     0.632138
C      5.585010    12.817847     5.251762     0.085259
C      5.964103    12.460688     3.979511    -0.150003
C      7.247876    12.739184     3.574478     0.019138
C      5.348348     1.979117     4.461575    -0.185081
C      7.641873    13.695846     5.722644     0.171932
N      4.800751     8.411105     6.404740    -0.261856
N     11.783504    10.446142     6.399770    -0.253211
N      7.017541     3.280091     6.281739    -0.269983
N      8.607942     8.265354     6.019585    -0.261855
N      1.625189     6.230317     6.024555    -0.253209
N      6.391152    13.396368     6.142586    -0.269983
O      4.075036     6.846478    11.096165    -0.535380
O      2.552357     8.462715    10.891163    -0.370230
O      4.005313    10.476960     1.882285    -0.617579
O     11.955333    11.361867     1.510798    -0.629444
O      7.207122    15.527228    10.455069    -0.592095
O      6.488789     4.784546    11.035285    -0.626449
O      9.333657     9.829981     1.328160    -0.535363
O     10.856336     8.213744     1.533162    -0.370200
O      9.403380     6.199499    10.542040    -0.617581
O      1.453360     5.314592    10.913527    -0.629443
O      6.201571     1.149231     1.969256    -0.592089
O      6.919904    11.891913     1.389040    -0.626446

The following XYZ coordinates are in angstroms. Other properties are in atomic units.
The sperically averaged electron density of each atom fit to a function of the form exp(a - br)
eigen_1, eigen_2 and eigen_3 are the three eigenvalues of traceless quadrupole moment tensor
  atom number  atomic symbol              X              Y              Z     net charge C6 coefficient C8 coefficient C10 coefficient fluctuating dipole atomic polarizability isotropic forcefield polarizability              a              b squared Pearson coefficient          <r^3>          <r^4>         wp_QDO          m_QDO          q_QDO       dipole_x       dipole_y       dipole_z         dipole            Qxy            Qxz            Qyz     Q(x^2-y^2)  Q(3z^2 - R^2)        eigen_1        eigen_2        eigen_3 static polarizability      alpha(xx)      alpha(xy)      alpha(xz)      alpha(yy)      alpha(yz)      alpha(zz) atomic spin moment
            1             Eu       7.404917       0.327521       0.058643       1.443037     213.333914 0.48484657E+04  0.18819105E+06                                24.888423                           19.941246       0.395383       1.841820                    0.998601      90.331392     239.485041       0.513074       0.307561      -1.270638      -0.006657       0.014305       0.004251       0.016340      -0.054448       0.059241       0.025672      -0.306745      -0.374086      -0.176798      -0.048987       0.225785             30.587060      30.910432       1.885381       0.690387      17.062423      -3.948182      43.788325          -0.000477
            2             Eu       6.003776      16.348938      12.365682       1.443039     213.335636 0.48485136E+04  0.18819343E+06                                24.888592                           19.941379       0.395354       1.841812                    0.998601      90.331541     239.485993       0.513071       0.307562      -1.270637       0.006653      -0.014314      -0.004246       0.016345      -0.054446       0.059241       0.025665      -0.306754      -0.374095      -0.176798      -0.048991       0.225789             30.587276      30.910599       1.885382       0.690308      17.062547      -3.948245      43.788682          -0.000482
            3              H       6.283784       7.277832       6.955137       0.083931       1.302093 0.92771533E+01  0.94468849E+02                                 1.956423                            1.766971      -1.211874       2.289483                    0.995364       3.788008      10.784447       0.476603       1.262047      -0.711720       0.033763      -0.020130      -0.014770       0.041991      -0.015056      -0.001793      -0.000551      -0.004376       0.031853      -0.020617       0.009453       0.011165              2.070708       2.777253      -0.459917      -0.445897       1.784814       0.048941       1.650056           0.001925
            4              H       5.676746       6.927547       9.146788       0.130920       1.054269 0.75794912E+01  0.74012291E+02                                 1.762459                            1.649539      -1.150633       2.346541                    0.996064       3.553317      10.188529       0.465936       1.346221      -0.694329       0.021973      -0.017879       0.024133       0.037214      -0.007960       0.002790      -0.004016       0.013233       0.004035      -0.011523       0.000032       0.011491              1.825847       1.819867      -0.397226       0.299469       1.820214      -0.408839       1.837460           0.000749
            5              H       2.442319       9.194742       8.446056       0.136554       1.307215 0.10581077E+02  0.11137582E+03                                 1.967129                            1.898749      -1.576468       2.144131                    0.991971       3.764719      10.906039       0.455416       1.277723      -0.709350      -0.029558       0.014377       0.017724       0.037343      -0.000400      -0.012224       0.009636       0.014990      -0.010144      -0.017035      -0.000945       0.017980              1.969543       2.223052      -0.339804      -0.141256       1.832023      -0.052478       1.853554           0.002667
            6              H       4.048276       9.490538       4.254089       0.134370       1.264821 0.98895414E+01  0.10247145E+03                                 1.935991                            1.843984      -1.424859       2.209257                    0.994667       3.698440      10.670449       0.458469       1.289345      -0.706925       0.026114      -0.016933      -0.018874       0.036399      -0.001319      -0.009540       0.010507       0.005719      -0.013151      -0.015470       0.000934       0.014535              1.967108       2.355721      -0.319084      -0.160005       1.754255      -0.059300       1.791347           0.001194
            7              H      10.776148      11.783621       3.667661       0.128090       1.087786 0.79436172E+01  0.78864257E+02                                 1.825484                            1.707112      -1.316355       2.262070                    0.994331       3.760779      11.046523       0.448443       1.375742      -0.687237      -0.021776       0.019599      -0.021512       0.036347      -0.007086      -0.001262      -0.004682       0.001359      -0.007298      -0.008907       0.000082       0.008825              1.894441       2.054257      -0.429654       0.366371       1.744255      -0.280566       1.884810           0.000438
            8              H      10.327105      11.617043       5.900312       0.090378       1.249966 0.89051877E+01  0.89902479E+02                                 1.932152                            1.754795      -0.966000       2.416685                    0.997163       3.630625      10.346047       0.467882       1.296704      -0.705781      -0.034433       0.020593       0.018529       0.044193      -0.011913      -0.007920      -0.000626       0.014663       0.030415      -0.019743       0.003273       0.016470              2.042554       2.445356      -0.697640      -0.322891       2.046945       0.250641       1.635361           0.001247
            9              H       8.700803       4.032052       6.916622       0.091645       1.207806 0.84556632E+01  0.83554496E+02                                 1.829575                            1.665984      -0.817311       2.486478                    0.999122       3.444299       9.445210       0.503568       1.230908      -0.721119       0.042817       0.006197      -0.012924       0.045152       0.003383      -0.006777       0.004669       0.026825       0.013894      -0.017579       0.002201       0.015378              1.921792       2.681647       0.349586      -0.283614       1.589523       0.003906       1.494205           0.000608
           10              H       8.043219       4.636639       9.018818       0.119876       1.095837 0.77768316E+01  0.76279607E+02                                 1.779882                            1.645712      -1.348253       2.234953                    0.994638       3.716708      10.612915       0.478150       1.305978      -0.700986       0.022348       0.014206       0.020547       0.033517       0.001718       0.002903       0.001243       0.014873      -0.008661      -0.006464      -0.003336       0.009800              1.862871       2.082862       0.419340       0.408402       1.636772       0.320906       1.868979           0.000292
           11              H       7.186805      14.500232       8.211236       0.134213       1.308653 0.10173256E+02  0.10600180E+03                                 1.960121                            1.852257      -1.565560       2.144638                    0.992572       3.777029      10.874835       0.464814       1.264660      -0.711404      -0.030716      -0.005924       0.015263       0.034807      -0.003627      -0.010934      -0.008835       0.008975      -0.016215      -0.017459       0.003811       0.013648              2.002422       2.460280       0.106029      -0.134056       1.723173       0.159121       1.823814           0.000718
           12              H       7.124909       9.398627       5.469188       0.083933       1.302093 0.92771569E+01  0.94468906E+02                                 1.956423                            1.766972      -1.211893       2.289475                    0.995364       3.788009      10.784455       0.476603       1.262047      -0.711720      -0.033762       0.020130       0.014771       0.041991      -0.015056      -0.001793      -0.000551      -0.004376       0.031854      -0.020618       0.009453       0.011165              2.070709       2.777254      -0.459918      -0.445896       1.784815       0.048940       1.650057           0.001924
           13              H       7.731947       9.748912       3.277537       0.130923       1.054230 0.75791504E+01  0.74008204E+02                                 1.762427                            1.649511      -1.150556       2.346583                    0.996065       3.553243      10.188298       0.465935       1.346236      -0.694327      -0.021971       0.017880      -0.024135       0.037215      -0.007960       0.002788      -0.004018       0.013234       0.004044      -0.011525       0.000036       0.011489              1.825813       1.819831      -0.397213       0.299460       1.820179      -0.408827       1.837427           0.000750
           14              H      10.966374       7.481717       3.978269       0.136565       1.307059 0.10579450E+02  0.11135428E+03                                 1.966971                            1.898604      -1.576306       2.144220                    0.991972       3.764445      10.904986       0.455434       1.277724      -0.709351       0.029559      -0.014376      -0.017727       0.037345      -0.000401      -0.012226       0.009635       0.014990      -0.010121      -0.017033      -0.000949       0.017982              1.969384       2.222866      -0.339762      -0.141242       1.831881      -0.052466       1.853405           0.002671
           15              H       9.360417       7.185921       8.170236       0.134371       1.264804 0.98893821E+01  0.10246942E+03                                 1.935978                            1.843972      -1.424844       2.209266                    0.994667       3.698414      10.670366       0.458469       1.289350      -0.706924      -0.026114       0.016933       0.018875       0.036399      -0.001319      -0.009539       0.010506       0.005719      -0.013151      -0.015469       0.000934       0.014535              1.967095       2.355706      -0.319081      -0.160003       1.754244      -0.059299       1.791334           0.001191
           16              H       2.632545       4.892838       8.756664       0.128091       1.087786 0.79436257E+01  0.78864387E+02                                 1.825486                            1.707114      -1.316356       2.262069                    0.994331       3.760785      11.046555       0.448442       1.375744      -0.687237       0.021777      -0.019599       0.021513       0.036347      -0.007086      -0.001261      -0.004682       0.001358      -0.007298      -0.008907       0.000082       0.008825              1.894443       2.054260      -0.429654       0.366371       1.744257      -0.280566       1.884812           0.000438
           17              H       3.081588       5.059416       6.524013       0.090380       1.249962 0.89051516E+01  0.89902010E+02                                 1.932147                            1.754791      -0.966001       2.416684                    0.997163       3.630614      10.346005       0.467883       1.296703      -0.705782       0.034433      -0.020593      -0.018529       0.044193      -0.011913      -0.007920      -0.000626       0.014663       0.030415      -0.019743       0.003274       0.016470              2.042548       2.445349      -0.697638      -0.322891       2.046939       0.250641       1.635357           0.001249
           18              H       4.707890      12.644407       5.507703       0.091645       1.207805 0.84556537E+01  0.83554391E+02                                 1.829575                            1.665984      -0.817311       2.486478                    0.999122       3.444298       9.445211       0.503568       1.230909      -0.721118      -0.042817      -0.006197       0.012924       0.045153       0.003383      -0.006777       0.004669       0.026826       0.013894      -0.017579       0.002201       0.015378              1.921792       2.681647       0.349586      -0.283614       1.589523       0.003906       1.494205           0.000609
           19              H       5.365474      12.039820       3.405507       0.119876       1.095834 0.77768047E+01  0.76279276E+02                                 1.779879                            1.645709      -1.348251       2.234955                    0.994638       3.716701      10.612890       0.478150       1.305979      -0.700986      -0.022348      -0.014206      -0.020547       0.033517       0.001718       0.002903       0.001243       0.014873      -0.008661      -0.006464      -0.003336       0.009800              1.862868       2.082858       0.419339       0.408401       1.636769       0.320905       1.868977           0.000292
           20              H       6.221888       2.176227       4.213089       0.134212       1.308654 0.10173267E+02  0.10600195E+03                                 1.960123                            1.852259      -1.565559       2.144638                    0.992572       3.777029      10.874841       0.464813       1.264662      -0.711404       0.030716       0.005924      -0.015263       0.034807      -0.003627      -0.010934      -0.008835       0.008975      -0.016215      -0.017459       0.003811       0.013648              2.002425       2.460284       0.106029      -0.134056       1.723175       0.159121       1.823816           0.000719
           21              C       3.490653       7.763052      10.451342       0.551216      23.336524 0.27200414E+03  0.57367480E+04                                 7.495732                            5.856196      -0.147311       2.004960                    0.999114      22.732171      63.670488       0.614227       0.472810      -1.022069       0.003028      -0.014013       0.056766       0.058548       0.061298       0.047570       0.035120       0.016766      -0.123237      -0.065516      -0.040525       0.106041              8.521613       6.695509      -1.791938      -1.018383       7.376571      -2.454197      11.492760          -0.006477
           22              C       5.499525       7.671440       7.264503       0.092301      27.111283 0.33574972E+03  0.74336795E+04                                 7.952365                            6.188240       0.011600       2.017274                    0.999306      26.318847      74.534473       0.646797       0.427710      -1.052268      -0.030918       0.027894      -0.008623       0.042525       0.016083       0.001413       0.031239      -0.022314      -0.101791      -0.047403       0.000481       0.046921              8.972798      10.588930      -2.945882      -0.958091       7.202856      -2.255695       9.126608           0.006235
           23              C       5.143586       7.442295       8.585209      -0.147731      30.658926 0.43504146E+03  0.10267974E+05                                 8.612582                            7.047080       0.067836       2.001729                    0.999264      29.493207      86.002333       0.606224       0.428074      -1.052924      -0.006684       0.009626       0.004869       0.012690       0.016145       0.019565       0.002788      -0.018183      -0.039148      -0.029510       0.000316       0.029193              9.417064       9.985872      -2.551290      -1.270782       7.304665      -2.372336      10.960654           0.013258
           24              C       3.971611       8.004989       9.034969       0.026044      33.781642 0.42251116E+03  0.98095793E+04                                 9.123671                            6.866395       0.003722       2.012086                    0.999262      26.752778      75.096930       0.630439       0.418457      -1.068644       0.013325       0.010220      -0.036509       0.040186       0.005830       0.018053       0.010147      -0.034577      -0.070636      -0.035211       0.001867       0.033344             10.892680       9.451318      -2.266218      -0.841660       7.972090      -4.101742      15.254632           0.010667
           25              C       3.232325       8.792884       8.162782      -0.184754      34.695668 0.46761373E+03  0.11306293E+05                                 9.524739                            7.408478      -0.368862       1.851703                    0.998140      31.192815      93.908464       0.575534       0.440151      -1.039290       0.012375      -0.002552       0.016990       0.021174       0.040935       0.003256       0.045320      -0.031212      -0.117004      -0.064290      -0.012850       0.077141             11.065303       8.955877      -2.464152       0.973873       9.201622      -5.276558      15.038410           0.009511
           26              C       3.683783       8.974820       6.875621       0.179092      35.018183 0.38097607E+03  0.86896125E+04                                 9.638053                            6.697593      -0.293731       1.928275                    0.999209      26.002957      74.291248       0.608180       0.441541      -1.045869       0.028677      -0.019386       0.005579       0.035061       0.021671       0.021044       0.014848      -0.026557      -0.046182      -0.032187      -0.010552       0.042739             12.266945      11.592179      -4.614686       2.534525      10.679884      -6.238942      14.528771           0.005634
           27              C       2.913395       9.809586       5.910251       0.167706      36.069911 0.40136191E+03  0.92664429E+04                                 9.848400                            6.882898      -0.278903       1.931251                    0.999154      26.269796      75.292155       0.599365       0.442627      -1.046155      -0.028766       0.015302      -0.004206       0.032853       0.020062       0.014017       0.007544      -0.017350      -0.045431      -0.024433      -0.009123       0.033556             12.584853      11.426524      -4.936273       3.262153      11.130489      -6.368604      15.197547           0.005664
           28              C       3.285982       9.922172       4.567182      -0.177392      34.770103 0.46264850E+03  0.11137652E+05                                 9.482896                            7.330551      -0.176576       1.914760                    0.998759      30.803998      92.028588       0.584131       0.435565      -1.043771      -0.017513      -0.002114      -0.017950       0.025167       0.037536      -0.004117       0.036608      -0.041660      -0.108761      -0.058187      -0.011482       0.069669             11.061403      10.030100      -2.417743       1.375099       8.286870      -4.608846      14.867240           0.008582
           29              C       2.517814      10.672453       3.713631       0.013298      35.272832 0.42853939E+03  0.99971577E+04                                 9.427599                            6.941776       0.061190       2.035772                    0.999404      26.803018      75.722130       0.622642       0.421679      -1.065282      -0.007048      -0.012871       0.041300       0.043829       0.011062       0.010374       0.009790      -0.010969      -0.115152      -0.041272       0.007096       0.034177             11.448491      10.626169      -2.268895      -0.473678       7.186046      -3.264941      16.533257           0.001296
           30              C      11.338394      11.293029       4.221786      -0.149239      31.074244 0.45745469E+03  0.10973649E+05                                 8.812661                            7.312538      -0.172224       1.922005                    0.998600      30.225002      89.926440       0.582484       0.438348      -1.042863       0.011433      -0.008858      -0.002228       0.014633       0.014202       0.013124      -0.004329      -0.026409      -0.068384      -0.031038       0.000215       0.030823              9.612998      10.613427      -2.797464      -0.721197       6.798480      -1.037792      11.427087           0.006503
           31              C      11.065887      11.165721       5.562370       0.085370      26.173490 0.33459045E+03  0.74191063E+04                                 7.818308                            6.209678      -0.048875       1.999726                    0.998617      26.501753      75.690148       0.639164       0.432171      -1.047067       0.027323      -0.024418       0.011606       0.038438       0.022324      -0.006329       0.023123       0.004323      -0.104633      -0.047086       0.005452       0.041634              8.752029       9.556406      -3.860149       0.155634       7.809445      -1.180837       8.890235           0.002900
           32              C       2.862655      10.834673       2.262470       0.633892      23.991703 0.24906963E+03  0.51568612E+04                                 7.722564                            5.655306      -0.185829       2.004276                    0.999158      22.017137      61.811525       0.614354       0.481529      -1.013814       0.014956       0.003265      -0.066165       0.067913       0.037268       0.013376       0.027667      -0.117857      -0.176669      -0.065514      -0.039269       0.104783              9.180114      10.364137      -0.808795      -0.599525       4.710547      -1.757367      12.465658           0.000836
           33              C       8.416131      15.704701      10.232674       0.632141      23.252375 0.23988594E+03  0.49189337E+04                                 7.536105                            5.532671      -0.178672       2.008571                    0.998918      21.851201      60.995015       0.624229       0.478516      -1.015685      -0.022004       0.013633       0.067736       0.072513      -0.028916       0.019740      -0.047586      -0.129542      -0.125737      -0.064428      -0.044531       0.108958              9.003202       9.724511       0.302248       0.169417       5.229308       2.467581      12.055788           0.001876
           34              C       7.823683       3.858612       7.172563       0.085258      26.687203 0.32354498E+03  0.70691439E+04                                 7.751837                            5.992864       0.222566       2.081812                    0.999828      25.901958      71.924201       0.673455       0.416261      -1.063674      -0.034368      -0.020094      -0.012510       0.041731      -0.011591      -0.005062      -0.032578      -0.009996      -0.108260      -0.051871       0.011618       0.040253              8.790300      10.852974       2.539910       0.138597       6.706113       2.668735       8.811812           0.001766
           35              C       7.444590       4.215771       8.444814      -0.150001      32.124197 0.43632023E+03  0.10308962E+05                                 8.905372                            7.081384       0.001262       1.977889                    0.999415      29.607554      86.469987       0.601498       0.430985      -1.050811      -0.011542      -0.008375      -0.001227       0.014313      -0.009070       0.022558      -0.014404      -0.039701      -0.064695      -0.039277       0.000031       0.039246              9.934938      12.011028       1.949218      -0.855241       6.686790       2.683192      11.106997           0.003313
           36              C       6.160817       3.937275       8.849847       0.019138      35.550738 0.41469886E+03  0.95633061E+04                                 9.376796                            6.759023       0.112769       2.048557                    0.999348      26.479125      73.572208       0.642931       0.413111      -1.074335       0.013109      -0.021810      -0.040522       0.047849      -0.004296       0.014727      -0.020642      -0.020099      -0.071300      -0.035809       0.002925       0.032884             11.589748      11.334764       1.478024      -0.678253       7.577502       4.685985      15.856977           0.005369
           37              C       8.060345      14.697342       7.962750      -0.185081      36.695430 0.45586941E+03  0.10922411E+05                                 9.803518                            7.252800      -0.163260       1.915845                    0.999166      30.758234      91.355900       0.590780       0.432715      -1.046598       0.011930      -0.001019       0.019660       0.023019      -0.029595      -0.004361      -0.046901      -0.059965      -0.097314      -0.060753      -0.014507       0.075260             11.933835      10.613866       1.835550       1.447004       9.292000       6.293118      15.895639           0.004497
           38              C       5.766820       2.980613       6.701681       0.171931      36.595041 0.38021736E+03  0.86322167E+04                                 9.806194                            6.617045      -0.171537       1.964495                    0.999338      25.734113      72.368861       0.624724       0.431845      -1.056049       0.035532       0.010365       0.005896       0.037480      -0.011263       0.018232      -0.019434      -0.044279      -0.035452      -0.032805      -0.008592       0.041397             12.867761      12.419722       3.872296       3.197818      10.575996       7.234712      15.607567           0.003469
           39              C       9.918040       8.913407       1.972983       0.551186      23.334985 0.27198337E+03  0.57361910E+04                                 7.495401                            5.855962      -0.147329       2.004980                    0.999114      22.731079      63.666434       0.614242       0.472809      -1.022071      -0.003032       0.014016      -0.056754       0.058538       0.061261       0.047554       0.035104       0.016769      -0.123185      -0.065491      -0.040498       0.105989              8.521215       6.695251      -1.791875      -1.018341       7.376249      -2.454022      11.492145          -0.006508
           40              C       7.909168       9.005019       5.159822       0.092295      27.111270 0.33574980E+03  0.74336818E+04                                 7.952363                            6.188239       0.011599       2.017274                    0.999306      26.318850      74.534489       0.646797       0.427710      -1.052269       0.030917      -0.027893       0.008622       0.042523       0.016082       0.001411       0.031236      -0.022313      -0.101775      -0.047397       0.000480       0.046917              8.972796      10.588923      -2.945883      -0.958075       7.202861      -2.255702       9.126605           0.006230
           41              C       8.265107       9.234164       3.839116      -0.147732      30.658707 0.43503899E+03  0.10267903E+05                                 8.612568                            7.047082       0.067840       2.001735                    0.999264      29.493000      86.001709       0.606221       0.428077      -1.052922       0.006689      -0.009619      -0.004870       0.012688       0.016145       0.019560       0.002779      -0.018179      -0.039122      -0.029503       0.000319       0.029185              9.417043       9.985821      -2.551257      -1.270782       7.304646      -2.372339      10.960661           0.013256
           42              C       9.437082       8.671470       3.389356       0.026050      33.780810 0.42250140E+03  0.98092865E+04                                 9.123518                            6.866314       0.003786       2.012112                    0.999262      26.752369      75.095287       0.630444       0.418457      -1.068645      -0.013324      -0.010214       0.036505       0.040180       0.005816       0.018048       0.010139      -0.034579      -0.070625      -0.035205       0.001873       0.033332             10.892471       9.451140      -2.266148      -0.841665       7.971935      -4.101630      15.254336           0.010658
           43              C      10.176368       7.883575       4.261543      -0.184754      34.695078 0.46760702E+03  0.11306066E+05                                 9.524602                            7.408411      -0.368784       1.851733                    0.998139      31.192284      93.905948       0.575540       0.440150      -1.039293      -0.012373       0.002550      -0.016994       0.021175       0.040929       0.003245       0.045321      -0.031205      -0.116965      -0.064288      -0.012839       0.077127             11.065116       8.955705      -2.464075       0.973859       9.201473      -5.276457      15.038170           0.009518
           44              C       9.724910       7.701639       5.548704       0.179090      35.018031 0.38097521E+03  0.86895853E+04                                 9.638018                            6.697580      -0.293727       1.928277                    0.999209      26.002907      74.290999       0.608182       0.441540      -1.045870      -0.028674       0.019386      -0.005578       0.035058       0.021668       0.021042       0.014846      -0.026556      -0.046167      -0.032183      -0.010551       0.042734             12.266888      11.592161      -4.614692       2.534554      10.679857      -6.238903      14.528647           0.005634
           45              C      10.495298       6.866873       6.514074       0.167704      36.069648 0.40135926E+03  0.92663658E+04                                 9.848355                            6.882877      -0.278889       1.931257                    0.999154      26.269687      75.291762       0.599366       0.442627      -1.046155       0.028764      -0.015299       0.004207       0.032850       0.020061       0.014016       0.007545      -0.017349      -0.045424      -0.024431      -0.009124       0.033555             12.584778      11.426504      -4.936262       3.262134      11.130430      -6.368532      15.197398           0.005660
           46              C      10.122711       6.754287       7.857143      -0.177390      34.769959 0.46264717E+03  0.11137613E+05                                 9.482879                            7.330549      -0.176574       1.914762                    0.998759      30.803905      92.028297       0.584130       0.435566      -1.043770       0.017515       0.002118       0.017948       0.025167       0.037537      -0.004117       0.036606      -0.041658      -0.108760      -0.058186      -0.011482       0.069668             11.061371      10.030095      -2.417739       1.375103       8.286852      -4.608821      14.867166           0.008578
           47              C      10.890879       6.004006       8.710694       0.013297      35.272753 0.42853920E+03  0.99971523E+04                                 9.427584                            6.941775       0.061202       2.035776                    0.999404      26.803008      75.722099       0.622642       0.421679      -1.065282       0.007049       0.012873      -0.041298       0.043828       0.011063       0.010374       0.009790      -0.010968      -0.115149      -0.041271       0.007095       0.034177             11.448459      10.626160      -2.268889      -0.473680       7.186033      -3.264921      16.533184           0.001292
           48              C       2.070299       5.383430       8.202539      -0.149238      31.074225 0.45745509E+03  0.10973663E+05                                 8.812667                            7.312548      -0.172223       1.922005                    0.998600      30.225002      89.926513       0.582482       0.438349      -1.042863      -0.011431       0.008859       0.002226       0.014633       0.014202       0.013124      -0.004327      -0.026411      -0.068379      -0.031037       0.000214       0.030823              9.612999      10.613436      -2.797466      -0.721198       6.798486      -1.037784      11.427074           0.006502
           49              C       2.342806       5.510738       6.861955       0.085368      26.173320 0.33458833E+03  0.74190453E+04                                 7.818265                            6.209651      -0.048854       1.999735                    0.998617      26.501649      75.689699       0.639166       0.432170      -1.047068      -0.027322       0.024417      -0.011604       0.038436       0.022324      -0.006329       0.023122       0.004322      -0.104624      -0.047083       0.005451       0.041632              8.751974       9.556348      -3.860119       0.155623       7.809396      -1.180816       8.890178           0.002898
           50              C      10.546038       5.841786      10.161855       0.633898      23.991652 0.24906924E+03  0.51568522E+04                                 7.722563                            5.655309      -0.185801       2.004285                    0.999158      22.017116      61.811511       0.614353       0.481531      -1.013813      -0.014955      -0.003263       0.066165       0.067912       0.037270       0.013377       0.027668      -0.117858      -0.176674      -0.065516      -0.039270       0.104786              9.180107      10.364145      -0.808793      -0.599529       4.710545      -1.757362      12.465629           0.000830
           51              C       4.992562       0.971758       2.191651       0.632138      23.252135 0.23988307E+03  0.49188589E+04                                 7.536060                            5.532643      -0.178634       2.008587                    0.998918      21.851013      60.994350       0.624230       0.478517      -1.015685       0.022004      -0.013636      -0.067733       0.072512      -0.028916       0.019739      -0.047583      -0.129544      -0.125739      -0.064427      -0.044531       0.108958              9.003147       9.724449       0.302250       0.169420       5.229275       2.467563      12.055715           0.001875
           52              C       5.585010      12.817847       5.251762       0.085259      26.687184 0.32354474E+03  0.70691370E+04                                 7.751832                            5.992860       0.222566       2.081812                    0.999828      25.901949      71.924165       0.673455       0.416261      -1.063674       0.034369       0.020093       0.012510       0.041730      -0.011590      -0.005062      -0.032578      -0.009995      -0.108257      -0.051870       0.011618       0.040253              8.790294      10.852968       2.539911       0.138598       6.706108       2.668731       8.811807           0.001767
           53              C       5.964103      12.460688       3.979511      -0.150003      32.124198 0.43632034E+03  0.10308966E+05                                 8.905373                            7.081387       0.001258       1.977887                    0.999415      29.607551      86.469983       0.601498       0.430985      -1.050810       0.011541       0.008375       0.001228       0.014312      -0.009070       0.022558      -0.014404      -0.039701      -0.064695      -0.039277       0.000031       0.039245              9.934941      12.011026       1.949224      -0.855236       6.686790       2.683190      11.107006           0.003313
           54              C       7.247876      12.739184       3.574478       0.019138      35.550677 0.41469825E+03  0.95632896E+04                                 9.376793                            6.759024       0.112761       2.048554                    0.999348      26.479094      73.572140       0.642930       0.413111      -1.074334      -0.013108       0.021809       0.040520       0.047847      -0.004296       0.014726      -0.020641      -0.020097      -0.071294      -0.035806       0.002924       0.032882             11.589743      11.334761       1.478029      -0.678243       7.577495       4.685976      15.856972           0.005370
           55              C       5.348348       1.979117       4.461575      -0.185081      36.695426 0.45586940E+03  0.10922413E+05                                 9.803521                            7.252803      -0.163264       1.915844                    0.999166      30.758230      91.355927       0.590779       0.432716      -1.046597      -0.011929       0.001018      -0.019659       0.023018      -0.029596      -0.004362      -0.046901      -0.059964      -0.097313      -0.060753      -0.014506       0.075259             11.933838      10.613877       1.835552       1.447006       9.291996       6.293112      15.895641           0.004500
           56              C       7.641873      13.695846       5.722644       0.171932      36.595044 0.38021745E+03  0.86322195E+04                                 9.806195                            6.617046      -0.171538       1.964495                    0.999338      25.734119      72.368889       0.624724       0.431845      -1.056049      -0.035532      -0.010366      -0.005896       0.037479      -0.011263       0.018232      -0.019434      -0.044278      -0.035451      -0.032805      -0.008591       0.041396             12.867762      12.419724       3.872297       3.197818      10.575994       7.234710      15.607568           0.003469
           57              N       4.800751       8.411105       6.404740      -0.261856      35.794876 0.48534604E+03  0.11481885E+05                                 8.956374                            7.044398       0.502459       2.171054                    0.999726      27.872271      74.980657       0.675269       0.383414      -1.109769      -0.056720      -0.031531       0.188125       0.199004      -0.026302       0.087550       0.015482      -0.006346      -0.420118      -0.174375       0.064608       0.109767             10.282678      13.419756      -4.886660       1.567195       9.304432      -3.072417       8.123846           0.045723
           58              N      11.783504      10.446142       6.399770      -0.253211      34.078595 0.47468067E+03  0.11173070E+05                                 8.670186                            6.957937       0.420822       2.143014                    0.999743      27.839463      74.828447       0.680369       0.382464      -1.109890       0.039861       0.016073      -0.192813       0.197545      -0.026530       0.070747      -0.004305      -0.007810      -0.465562      -0.175328       0.060275       0.115053              9.849469      11.589858      -5.148729       2.427798       9.872308      -2.831491       8.086242           0.048837
           59              N       7.017541       3.280091       6.281739      -0.269983      35.565196 0.47677912E+03  0.11202640E+05                                 8.838137                            6.918348       0.484470       2.156216                    0.999773      27.929242      74.303415       0.692443       0.376460      -1.117493      -0.061715       0.053320       0.192759       0.209303       0.037921       0.100389      -0.035771       0.014659      -0.405344      -0.184589       0.060885       0.123704             10.179224      13.119596       4.090643       2.635593       8.786174       3.499020       8.631904           0.022306
           60              N       8.607942       8.265354       6.019585      -0.261855      35.794801 0.48534452E+03  0.11481854E+05                                 8.956426                            7.044437       0.502410       2.171040                    0.999726      27.872088      74.980471       0.675259       0.383419      -1.109764       0.056712       0.031528      -0.188098       0.198975      -0.026299       0.087541       0.015479      -0.006344      -0.420069      -0.174355       0.064600       0.109756             10.282744      13.419846      -4.886700       1.567226       9.304497      -3.072446       8.123888           0.045724
           61              N       1.625189       6.230317       6.024555      -0.253209      34.078337 0.47467686E+03  0.11172969E+05                                 8.670198                            6.957955       0.420779       2.143003                    0.999743      27.839225      74.828021       0.680361       0.382469      -1.109885      -0.039851      -0.016070       0.192784       0.197514      -0.026528       0.070738      -0.004306      -0.007809      -0.465499      -0.175305       0.060266       0.115039              9.849474      11.589880      -5.148726       2.427779       9.872309      -2.831466       8.086232           0.048843
           62              N       6.391152      13.396368       6.142586      -0.269983      35.565273 0.47678033E+03  0.11202677E+05                                 8.838151                            6.918358       0.484469       2.156215                    0.999773      27.929271      74.303532       0.692442       0.376460      -1.117493       0.061715      -0.053322      -0.192758       0.209303       0.037922       0.100389      -0.035772       0.014660      -0.405340      -0.184588       0.060884       0.123704             10.179241      13.119618       4.090653       2.635598       8.786188       3.499026       8.631918           0.022304
           63              O       4.075036       6.846478      11.096165      -0.535380      37.069981 0.55240981E+03  0.13381501E+05                                 8.906822                            7.342532       0.210109       2.114505                    0.996765      27.758361      73.450471       0.690877       0.365984      -1.132543       0.022627       0.040839      -0.039319       0.061039      -0.015750       0.034968       0.000938      -0.036702      -0.123849      -0.061425       0.014685       0.046740             10.276078       7.501711      -2.391067       2.241569      10.680436      -5.285710      12.646087           0.144778
           64              O       2.552357       8.462715      10.891163      -0.370230      21.685051 0.33036902E+03  0.70215006E+04                                 5.992686                            5.515954       0.820636       2.341483                    0.999343      24.736394      60.851757       0.834454       0.345361      -1.151726       0.025952      -0.014247      -0.026063       0.039444      -0.022632       0.021034      -0.018283       0.002090      -0.064181      -0.033130      -0.011895       0.045026              6.063566       6.420569      -1.570786      -1.491774       5.794959       1.003391       5.975170           0.320585
           65              O       4.005313      10.476960       1.882285      -0.617579      34.010451 0.47591026E+03  0.11059479E+05                                 8.176928                            6.607782       0.745623       2.282813                    0.998237      27.540554      70.390543       0.766088       0.344047      -1.155089      -0.044640      -0.011434       0.033139       0.056760       0.006632      -0.015603       0.028877      -0.001945      -0.188962      -0.073755       0.032636       0.041118              9.359691      13.415584      -0.001025      -3.794112       5.186563      -0.351005       9.476927           0.018849
           66              O      11.955333      11.361867       1.510798      -0.629444      39.914713 0.57164752E+03  0.13960738E+05                                 9.266370                            7.396339       0.358511       2.143606                    0.997270      28.737113      76.247196       0.698859       0.358870      -1.138587       0.048662      -0.014018       0.049510       0.070822       0.000647       0.046772       0.004950      -0.048629      -0.149358      -0.077845       0.028067       0.049778             10.800591      12.387012      -1.655952       5.037028       6.337388      -2.740774      13.677373           0.030365
           67              O       7.207122      15.527228      10.455069      -0.592095      32.019786 0.46750796E+03  0.10834180E+05                                 7.881039                            6.602277       0.628667       2.254348                    0.997812      27.220111      69.858557       0.755909       0.349647      -1.148500       0.033194       0.005753      -0.035406       0.048873      -0.009535       0.001109      -0.028708       0.014051      -0.163553      -0.064312       0.022525       0.041787              8.719781      12.452532      -0.602669      -2.142633       5.678163       0.630500       8.028649           0.028272
           68              O       6.488789       4.784546      11.035285      -0.626449      45.412734 0.60596946E+03  0.14988806E+05                                10.092946                            7.609989       0.343157       2.143295                    0.996672      28.614434      75.952013       0.690941       0.358384      -1.141057      -0.057198      -0.030109      -0.031362       0.071845       0.004128       0.038753      -0.017617      -0.071440      -0.082129      -0.065708       0.012141       0.053568             12.460834      12.853585       1.780867       7.009308       6.937290       2.670722      17.591627           0.027318
           69              O       9.333657       9.829981       1.328160      -0.535363      37.068600 0.55238508E+03  0.13380826E+05                                 8.906939                            7.342640       0.209911       2.114455                    0.996765      27.756836      73.447558       0.690830       0.366011      -1.132516      -0.022653      -0.040830       0.039361       0.061070      -0.015828       0.034861       0.000998      -0.036644      -0.123757      -0.061323       0.014586       0.046737             10.276210       7.501815      -2.391089       2.241586      10.680558      -5.285764      12.646257           0.144801
           70              O      10.856336       8.213744       1.533162      -0.370200      21.683296 0.33033549E+03  0.70206443E+04                                 5.992648                            5.515920       0.820463       2.341462                    0.999343      24.733818      60.845773       0.834396       0.345392      -1.151695      -0.025963       0.014242       0.026109       0.039479      -0.022690       0.021081      -0.018459       0.001983      -0.063791      -0.033126      -0.012022       0.045148              6.063530       6.420539      -1.570785      -1.491756       5.794935       1.003384       5.975117           0.320464
           71              O       9.403380       6.199499      10.542040      -0.617581      34.010479 0.47591094E+03  0.11059497E+05                                 8.176921                            6.607777       0.745632       2.282817                    0.998237      27.540617      70.390665       0.766091       0.344046      -1.155090       0.044640       0.011435      -0.033135       0.056757       0.006636      -0.015609       0.028881      -0.001948      -0.188978      -0.073763       0.032638       0.041125              9.359681      13.415586      -0.001025      -3.794104       5.186558      -0.351002       9.476899           0.018848
           72              O       1.453360       5.314592      10.913527      -0.629443      39.914653 0.57164738E+03  0.13960731E+05                                 9.266349                            7.396329       0.358532       2.143615                    0.997270      28.737131      76.247181       0.698861       0.358869      -1.138588      -0.048661       0.014022      -0.049508       0.070820       0.000651       0.046780       0.004947      -0.048641      -0.149367      -0.077855       0.028069       0.049786             10.800559      12.386981      -1.655944       5.037003       6.337378      -2.740765      13.677317           0.030371
           73              O       6.201571       1.149231       1.969256      -0.592089      32.019313 0.46749963E+03  0.10833941E+05                                 7.880979                            6.602232       0.628691       2.254361                    0.997812      27.219829      69.857713       0.755909       0.349648      -1.148499      -0.033196      -0.005754       0.035407       0.048875      -0.009535       0.001108      -0.028696       0.014039      -0.163552      -0.064304       0.022521       0.041782              8.719711      12.452423      -0.602660      -2.142611       5.678120       0.630493       8.028590           0.028281
           74              O       6.919904      11.891913       1.389040      -0.626446      45.412184 0.60596107E+03  0.14988547E+05                                10.092877                            7.609944       0.343193       2.143310                    0.996672      28.614215      75.951306       0.690942       0.358385      -1.141057       0.057199       0.030108       0.031362       0.071846       0.004124       0.038749      -0.017617      -0.071434      -0.082119      -0.065701       0.012137       0.053564             12.460741      12.853473       1.780852       7.009240       6.937246       2.670703      17.591504           0.027316

******************************************************
Auxiliary information for the entire system
The total spin magnetic moment of the unit cell is   1.562445
The total net atomic charge of the unit cell is   -0.000001
Accuracy of reproducing the electrostatic potential in the unit cell:
  The inner radius (bohr) =    5.0000
  The outer radius (bohr) =   12.0000
  Valid grid points have density less than (e/(bohr^3)) =    0.0001
  The number of valid grid points were=       104884
  The rms potential error without charges in kcal/mol is=      4.83254
  The rms potential error with partial charges in kcal/mol is=      1.03652
  The RRMSE value at monopole order=      0.21449
  The rms potential error with partial charges and cloud penetration in kcal/mol is=      1.02503
  The RRMSE value at monopole order with cloud penetration is=      0.21211
  The rms potential error with partial charges and atomic dipoles in kcal/mol is=      0.42772
  The RRMSE value at dipole order=      0.08851
  The rms potential error with partial charges, atomic dipoles and cloud penetration in kcal/mol is=      0.40728
  The RRMSE value at dipole order with cloud penetration=      0.08428

******************************************************
The electron densities and ab initio electrostatic potential were computed in VASP using the PBE functional and
projector augmented wave method. See the main text of the journal article for a description of computational details.
The atomic charges, dipoles, and quadrupoles were computed with the DDEC6 method as described in
(a) T. A. Manz and N. Gabaldon Limas, RSC Adv. 6 (2016) 47771-47801 DOI: 10.1039/c6ra04656h
(b) N. Gabaldon Limas and T. A. Manz, RSC Adv. 8 (2018) 2678-2707 DOI: 10.1039/c7ra11829e.
For each atom in the material, the electron cloud parameters were fit to the spherically averaged atom-in-material
electron density using radial positions for which this density was between 10^-4 and 10^-2 electrons per cubic bohr.
The polarizabilities, dispersion coefficients, and quantum Drude oscillator (QDO) parameters were fit using the MCLF method.
The magnetic structure of the system was optimized in VASP from the default ferromagnetic initial guess using spin polarization.
The atomic spin moments (ASMs) were computed on this optimized magnetic structure using the DDEC6 partition as inputs
to the method of T. A. Manz and D. S. Sholl, J. Chem. Theory Comput. 7 (2011) 4146-4164 DOI: 10.1021/ct200539n.
The RMSE and RRMSE were computed using a uniform grid with Ewald summation.
