# Supplementary material for: A collection of forcefield precursors for metal–organic frameworks
Source: RSC Adv. 2019 Nov 13;9(63):36492–507. doi: 10.1039/c9ra07327b (PMC9075174; doi:10.1039/c9ra07327b)
Supplement: RA-009-C9RA07327B-s6364 [file RA-009-C9RA07327B-s6364.xyz]

  376
jmolscript: load "" {1 1 1} spacegroup "x,y,z" unitcell [{     16.063000     0.000000     0.000000 }, {      0.000000    16.485000     0.000000 }, {      0.000000     0.000000    19.025000 }]
In     8.740360     4.244228     0.239715     1.420677
In     4.491375    15.339622    15.519834     1.323325
In    15.354140     3.998272     0.239715     1.420679
In     3.540125     9.387878    15.519834     1.323325
In     7.322640    12.486728     9.272785     1.420678
In    11.571625     7.097122    13.017666     1.323325
In     0.708860    12.240772     9.272785     1.420678
In    12.522875     1.145378    13.017666     1.323325
In     7.322640    12.240772    18.785285     1.420678
In    11.571625     1.145378     3.505166     1.323325
In     0.708860    12.486728    18.785285     1.420678
In    12.522875     7.097122     3.505166     1.323325
In     8.740360     3.998272     9.752215     1.420678
In     4.491375     9.387878     6.007334     1.323325
In    15.354140     4.244228     9.752215     1.420678
In     3.540125    15.339622     6.007334     1.323325
H      3.254364    15.761308     1.261358     0.145208
H      4.594018     1.109440     1.904402     0.122602
H      6.301515     0.901729    17.339385     0.109014
H      0.404788     0.722043    13.233790     0.141466
H     15.616449     2.060625    14.919405     0.118469
H      2.656820     1.124277    17.230943     0.098432
H      6.895846     1.678173    11.420707     0.111588
H      9.003311     3.857490    14.887062     0.143245
H      7.413075     2.238663    15.366492     0.129280
H      4.777136     8.966192     1.261358     0.145208
H      3.437482     7.133059     1.904402     0.122602
H      1.729985     7.340770    17.339385     0.109014
H      7.626712     7.520457    13.233790     0.141466
H      8.478051     6.181875    14.919405     0.118469
H      5.374680     7.118223    17.230943     0.098432
H      1.135654     6.564327    11.420707     0.111588
H     15.091188     4.385010    14.887062     0.143245
H      0.618425     6.003837    15.366492     0.129280
H     12.808636     7.518808     8.251142     0.145208
H     11.468982     9.351941     7.608097     0.122602
H      9.761485     9.144229    11.198115     0.109014
H     15.658212     8.964543    15.303710     0.141466
H      0.446551    10.303125    13.618095     0.118469
H     13.406180     9.366777    11.306558     0.098432
H      9.167154     9.920673    17.116793     0.111588
H      7.059688    12.099990    13.650438     0.143245
H      8.649926    10.481163    13.171007     0.129280
H     11.285864     0.723691     8.251142     0.145208
H     12.625518    15.375559     7.608097     0.122602
H     14.333015    15.583270    11.198115     0.109014
H      8.436288    15.762957    15.303710     0.141466
H      7.584949    14.424375    13.618095     0.118469
H     10.688320    15.360723    11.306558     0.098432
H     14.927346    14.806827    17.116793     0.111588
H      0.971811    12.627510    13.650438     0.143245
H     15.444574    14.246337    13.171007     0.129280
H     12.808636     0.723691    17.763642     0.145208
H     11.468982    15.375559    17.120598     0.122602
H      9.761485    15.583270     1.685615     0.109014
H     15.658212    15.762957     5.791210     0.141466
H      0.446551    14.424375     4.105595     0.118469
H     13.406180    15.360723     1.794057     0.098432
H      9.167154    14.806827     7.604292     0.111588
H      7.059688    12.627510     4.137937     0.143245
H      8.649926    14.246337     3.658507     0.129280
H     11.285864     7.518808    17.763642     0.145208
H     12.625518     9.351941    17.120598     0.122602
H     14.333015     9.144229     1.685615     0.109014
H      8.436288     8.964543     5.791210     0.141466
H      7.584949    10.303125     4.105595     0.118469
H     10.688320     9.366777     1.794057     0.098432
H     14.927346     9.920673     7.604292     0.111588
H      0.971811    12.099990     4.137937     0.143245
H     15.444574    10.481163     3.658507     0.129280
H      3.254364     8.966192    10.773858     0.145208
H      4.594018     7.133059    11.416902     0.122602
H      6.301515     7.340770     7.826885     0.109014
H      0.404788     7.520457     3.721290     0.141466
H     15.616449     6.181875     5.406905     0.118469
H      2.656820     7.118223     7.718443     0.098432
H      6.895846     6.564327     1.908207     0.111588
H      9.003311     4.385010     5.374562     0.143245
H      7.413075     6.003837     5.853992     0.129280
H      4.777136    15.761308    10.773858     0.145208
H      3.437482     1.109440    11.416902     0.122602
H      1.729985     0.901729     7.826885     0.109014
H      7.626712     0.722043     3.721290     0.141466
H      8.478051     2.060625     5.406905     0.118469
H      5.374680     1.124277     7.718443     0.098432
H      1.135654     1.678173     1.908207     0.111588
H     15.091188     3.857490     5.374562     0.143245
H      0.618425     2.238663     5.853992     0.129280
C      3.090521    14.473830    18.010967     0.571341
C      3.996474    15.604701    18.522740     0.089006
C      3.879214    16.112439     0.667777    -0.106055
C      4.692002     0.722043     1.065400     0.007010
C      5.618837     1.191865     0.184542    -0.049432
C      5.673452     0.593460    17.951990     0.090553
C      6.545672     2.330979     0.547920     0.607071
C      2.446395    15.464579    13.361258     0.530656
C      1.959686     0.069237    14.337240     0.115993
C      0.825638     0.779740    14.061378    -0.120548
C      0.335717     1.577614    15.058287    -0.031792
C      0.989481     1.674876    16.268277    -0.046170
C      2.182962     1.012179    16.437600     0.059334
C      0.436914     2.494180    17.411680     0.571234
C      5.964192     0.730286    13.717025     0.591602
C      6.971342     1.819944    13.488725    -0.057749
C      7.290996     2.152941    12.115120     0.092704
C      8.759154     3.771768    12.862802     0.088317
C      8.535878     3.433825    14.204065    -0.096140
C      7.604224     2.456265    14.481830    -0.038748
C      9.681170     4.877911    12.463278     0.587364
C      4.940979    10.253670    18.010967     0.571341
C      4.035026     9.122799    18.522740     0.089006
C      4.152286     8.615061     0.667777    -0.106055
C      3.339498     7.520457     1.065400     0.007010
C      2.412663     7.050635     0.184542    -0.049432
C      2.358048     7.649040    17.951990     0.090553
C      1.485827     5.911521     0.547920     0.607071
C      5.585105     9.262921    13.361258     0.530656
C      6.071814     8.173263    14.337240     0.115993
C      7.205862     7.462759    14.061378    -0.120548
C      7.695783     6.664885    15.058287    -0.031793
C      7.042019     6.567624    16.268277    -0.046171
C      5.848538     7.230321    16.437600     0.059334
C      7.594586     5.748320    17.411680     0.571234
C      2.067308     7.512214    13.717025     0.591602
C      1.060158     6.422556    13.488725    -0.057749
C      0.740504     6.089559    12.115120     0.092704
C     15.335346     4.470732    12.862802     0.088317
C     15.558622     4.808674    14.204065    -0.096140
C      0.427276     5.786235    14.481830    -0.038748
C     14.413330     3.364588    12.463278     0.587364
C     12.972479     6.231330    10.526532     0.571341
C     12.066526     7.362201    10.014760     0.089006
C     12.183785     7.869939     8.844722    -0.106055
C     11.370998     8.964543     8.447100     0.007010
C     10.444163     9.434366     9.327957    -0.049432
C     10.389548     8.835960    10.585510     0.090553
C      9.517328    10.573479     8.964580     0.607071
C     13.616605     7.222078    15.176242     0.530656
C     14.103314     8.311737    14.200260     0.115993
C     15.237362     9.022240    14.476122    -0.120548
C     15.727283     9.820114    13.479212    -0.031792
C     15.073519     9.917376    12.269222    -0.046170
C     13.880038     9.254679    12.099900     0.059334
C     15.626086    10.736680    11.125820     0.571234
C     10.098808     8.972786    14.820475     0.591602
C      9.091658    10.062444    15.048775    -0.057749
C      8.772004    10.395441    16.422380     0.092703
C      7.303846    12.014268    15.674697     0.088317
C      7.527122    11.676325    14.333435    -0.096140
C      8.458776    10.698765    14.055670    -0.038748
C      6.381830    13.120411    16.074222     0.587364
C     11.122021     2.011170    10.526532     0.571341
C     12.027974     0.880299    10.014760     0.089006
C     11.910715     0.372561     8.844722    -0.106055
C     12.723502    15.762957     8.447100     0.007010
C     13.650337    15.293134     9.327957    -0.049432
C     13.704952    15.891540    10.585510     0.090553
C     14.577172    14.154021     8.964580     0.607071
C     10.477895     1.020421    15.176242     0.530656
C      9.991186    16.415763    14.200260     0.115993
C      8.857138    15.705259    14.476122    -0.120548
C      8.367217    14.907385    13.479212    -0.031793
C      9.020981    14.810124    12.269222    -0.046171
C     10.214462    15.472821    12.099900     0.059333
C      8.468414    13.990819    11.125820     0.571234
C     13.995692    15.754714    14.820475     0.591602
C     15.002842    14.665056    15.048775    -0.057749
C     15.322496    14.332059    16.422380     0.092703
C      0.727654    12.713232    15.674697     0.088317
C      0.504378    13.051174    14.333435    -0.096140
C     15.635724    14.028735    14.055670    -0.038748
C      1.649670    11.607088    16.074222     0.587364
C     12.972479     2.011170     1.014032     0.571341
C     12.066526     0.880299     0.502260     0.089006
C     12.183785     0.372561    18.357222    -0.106055
C     11.370998    15.762957    17.959600     0.007010
C     10.444163    15.293134    18.840457    -0.049432
C     10.389548    15.891540     1.073010     0.090553
C      9.517328    14.154021    18.477080     0.607071
C     13.616605     1.020421     5.663742     0.530656
C     14.103314    16.415763     4.687760     0.115993
C     15.237362    15.705259     4.963622    -0.120548
C     15.727283    14.907385     3.966712    -0.031792
C     15.073519    14.810124     2.756722    -0.046171
C     13.880038    15.472821     2.587400     0.059334
C     15.626086    13.990819     1.613320     0.571234
C     10.098808    15.754714     5.307975     0.591602
C      9.091658    14.665056     5.536275    -0.057749
C      8.772004    14.332059     6.909880     0.092704
C      7.303846    12.713232     6.162198     0.088317
C      7.527122    13.051174     4.820935    -0.096140
C      8.458776    14.028735     4.543170    -0.038748
C      6.381830    11.607088     6.561722     0.587364
C     11.122021     6.231330     1.014032     0.571341
C     12.027974     7.362201     0.502260     0.089006
C     11.910715     7.869939    18.357222    -0.106055
C     12.723502     8.964543    17.959600     0.007010
C     13.650337     9.434366    18.840457    -0.049432
C     13.704952     8.835960     1.073010     0.090553
C     14.577172    10.573479    18.477080     0.607071
C     10.477895     7.222078     5.663742     0.530656
C      9.991186     8.311737     4.687760     0.115993
C      8.857138     9.022240     4.963622    -0.120548
C      8.367217     9.820114     3.966712    -0.031793
C      9.020981     9.917376     2.756722    -0.046171
C     10.214462     9.254679     2.587400     0.059334
C      8.468414    10.736680     1.613320     0.571233
C     13.995692     8.972786     5.307975     0.591602
C     15.002842    10.062444     5.536275    -0.057749
C     15.322496    10.395441     6.909880     0.092704
C      0.727654    12.014268     6.162198     0.088317
C      0.504378    11.676325     4.820935    -0.096140
C     15.635724    10.698765     4.543170    -0.038749
C      1.649670    13.120411     6.561722     0.587364
C      3.090521    10.253670     8.498467     0.571341
C      3.996474     9.122799     9.010240     0.089006
C      3.879214     8.615061    10.180277    -0.106055
C      4.692002     7.520457    10.577900     0.007010
C      5.618837     7.050635     9.697042    -0.049432
C      5.673452     7.649040     8.439490     0.090553
C      6.545672     5.911521    10.060420     0.607071
C      2.446395     9.262921     3.848757     0.530656
C      1.959686     8.173263     4.824740     0.115993
C      0.825638     7.462759     4.548877    -0.120548
C      0.335717     6.664885     5.545787    -0.031792
C      0.989481     6.567624     6.755777    -0.046171
C      2.182962     7.230321     6.925100     0.059333
C      0.436914     5.748320     7.899180     0.571233
C      5.964192     7.512214     4.204525     0.591602
C      6.971342     6.422556     3.976225    -0.057749
C      7.290996     6.089559     2.602620     0.092703
C      8.759154     4.470732     3.350302     0.088317
C      8.535878     4.808674     4.691565    -0.096140
C      7.604224     5.786235     4.969330    -0.038748
C      9.681170     3.364588     2.950777     0.587364
C      4.940979    14.473830     8.498467     0.571341
C      4.035026    15.604701     9.010240     0.089006
C      4.152286    16.112439    10.180277    -0.106055
C      3.339498     0.722043    10.577900     0.007010
C      2.412663     1.191865     9.697042    -0.049432
C      2.358048     0.593460     8.439490     0.090553
C      1.485827     2.330979    10.060420     0.607071
C      5.585105    15.464579     3.848757     0.530656
C      6.071814     0.069237     4.824740     0.115993
C      7.205862     0.779740     4.548877    -0.120548
C      7.695783     1.577614     5.545787    -0.031793
C      7.042019     1.674876     6.755777    -0.046171
C      5.848538     1.012179     6.925100     0.059334
C      7.594586     2.494180     7.899180     0.571234
C      2.067308     0.730286     4.204525     0.591602
C      1.060158     1.819944     3.976225    -0.057749
C      0.740504     2.152941     2.602620     0.092703
C     15.335346     3.771768     3.350302     0.088317
C     15.558622     3.433825     4.691565    -0.096140
C      0.427276     2.456265     4.969330    -0.038748
C     14.413330     4.877911     2.950777     0.587364
N      4.859058    16.079469    17.584808    -0.282671
N      2.688946     0.194523    15.469227    -0.281300
N      8.145547     3.133798    11.843062    -0.270591
N      3.172442     8.648031    17.584808    -0.282671
N      5.342554     8.047977    15.469227    -0.281300
N     15.948953     5.108702    11.843062    -0.270591
N     11.203942     7.836969    10.952692    -0.282672
N     13.374054     8.437023    13.068272    -0.281300
N      7.917453    11.376298    16.694437    -0.270591
N     12.890557     0.405531    10.952692    -0.282672
N     10.720446    16.290477    13.068272    -0.281300
N      0.114047    13.351201    16.694437    -0.270591
N     11.203942     0.405531     1.440192    -0.282671
N     13.374054    16.290477     3.555772    -0.281300
N      7.917453    13.351201     7.181938    -0.270591
N     12.890557     7.836969     1.440192    -0.282671
N     10.720446     8.437023     3.555772    -0.281300
N      0.114047    11.376298     7.181938    -0.270591
N      4.859058     8.648031     8.072307    -0.282672
N      2.688946     8.047977     5.956727    -0.281300
N      8.145547     5.108702     2.330562    -0.270591
N      3.172442    16.079469     8.072307    -0.282671
N      5.342554     0.194523     5.956727    -0.281300
N     15.948953     3.133798     2.330562    -0.270591
O      3.212600    14.086432    16.806685    -0.540189
O      2.305040    13.987522    18.840457    -0.531319
O      6.332035     2.982137     1.539122    -0.551097
O      7.474114     2.606278    18.771967    -0.585501
O      3.397324    14.724402    13.802637    -0.551571
O      1.832788    15.314565    12.320590    -0.501236
O     15.597173     3.351400    17.105377    -0.527566
O      0.835276     2.395271    18.568400    -0.536349
O      5.882271     0.339591    14.936527    -0.616359
O      5.336129     0.250572    12.845680    -0.509479
O     10.277107     5.473020    13.406918    -0.487374
O      9.751847     5.209260    11.283727    -0.546253
O      4.818900    10.641067    16.806685    -0.540189
O      5.726459    10.739978    18.840457    -0.531319
O      1.699465     5.260363     1.539122    -0.551097
O      0.557386     5.636221    18.771967    -0.585501
O      4.634176    10.003098    13.802637    -0.551571
O      6.198712     9.412935    12.320590    -0.501236
O      8.497327     4.891099    17.105377    -0.527566
O      7.196224     5.847230    18.568400    -0.536349
O      2.149229     7.902909    14.936527    -0.616359
O      2.695371     7.991928    12.845680    -0.509479
O     13.817393     2.769480    13.406918    -0.487374
O     14.342653     3.033240    11.283727    -0.546253
O     12.850400     5.843932    11.730815    -0.540189
O     13.757959     5.745023     9.697042    -0.531319
O      9.730965    11.224636     7.973377    -0.551098
O      8.588886    10.848778     9.765532    -0.585501
O     12.665675     6.481902    14.734862    -0.551571
O     14.230212     7.072065    16.216910    -0.501236
O      0.465827    11.593901    11.432122    -0.527566
O     15.227724    10.637771     9.969100    -0.536349
O     10.180729     8.582091    13.600972    -0.616359
O     10.726871     8.493072    15.691820    -0.509479
O      5.785893    13.715520    15.130582    -0.487374
O      6.311153    13.451760    17.253772    -0.546253
O     11.244100     2.398567    11.730815    -0.540189
O     10.336540     2.497477     9.697042    -0.531319
O     14.363535    13.502864     7.973377    -0.551097
O     15.505614    13.878721     9.765532    -0.585501
O     11.428825     1.760598    14.734862    -0.551571
O      9.864288     1.170435    16.216910    -0.501236
O      7.565673    13.133599    11.432122    -0.527566
O      8.866776    14.089729     9.969100    -0.536349
O     13.913771    16.145409    13.600972    -0.616359
O     13.367629    16.234428    15.691820    -0.509479
O      2.245607    11.011980    15.130582    -0.487374
O      1.720347    11.275740    17.253772    -0.546253
O     12.850400     2.398567     2.218315    -0.540189
O     13.757959     2.497477     0.184542    -0.531319
O      9.730965    13.502864    17.485878    -0.551097
O      8.588886    13.878721     0.253032    -0.585501
O     12.665675     1.760598     5.222363    -0.551571
O     14.230212     1.170435     6.704410    -0.501236
O      0.465827    13.133599     1.919622    -0.527566
O     15.227724    14.089729     0.456600    -0.536349
O     10.180729    16.145409     4.088472    -0.616359
O     10.726871    16.234428     6.179320    -0.509479
O      5.785893    11.011980     5.618082    -0.487374
O      6.311153    11.275740     7.741272    -0.546253
O     11.244100     5.843932     2.218315    -0.540189
O     10.336540     5.745023     0.184542    -0.531319
O     14.363535    11.224636    17.485878    -0.551097
O     15.505614    10.848778     0.253032    -0.585501
O     11.428825     6.481902     5.222363    -0.551571
O      9.864288     7.072065     6.704410    -0.501236
O      7.565673    11.593901     1.919622    -0.527566
O      8.866776    10.637771     0.456600    -0.536349
O     13.913771     8.582091     4.088472    -0.616359
O     13.367629     8.493072     6.179320    -0.509479
O      2.245607    13.715520     5.618082    -0.487374
O      1.720347    13.451760     7.741272    -0.546253
O      3.212600    10.641067     7.294185    -0.540189
O      2.305040    10.739978     9.327957    -0.531319
O      6.332035     5.260363    11.051622    -0.551097
O      7.474114     5.636221     9.259467    -0.585501
O      3.397324    10.003098     4.290137    -0.551571
O      1.832788     9.412935     2.808090    -0.501236
O     15.597173     4.891099     7.592877    -0.527566
O      0.835276     5.847230     9.055900    -0.536349
O      5.882271     7.902909     5.424027    -0.616359
O      5.336129     7.991928     3.333180    -0.509479
O     10.277107     2.769480     3.894417    -0.487374
O      9.751847     3.033240     1.771227    -0.546253
O      4.818900    14.086432     7.294185    -0.540189
O      5.726459    13.987522     9.327957    -0.531319
O      1.699465     2.982137    11.051622    -0.551097
O      0.557386     2.606278     9.259467    -0.585501
O      4.634176    14.724402     4.290137    -0.551571
O      6.198712    15.314565     2.808090    -0.501236
O      8.497327     3.351400     7.592877    -0.527566
O      7.196224     2.395271     9.055900    -0.536349
O      2.149229     0.339591     5.424027    -0.616359
O      2.695371     0.250572     3.333180    -0.509479
O     13.817393     5.473020     3.894417    -0.487374
O     14.342653     5.209260     1.771227    -0.546253

The following XYZ coordinates are in angstroms. Other properties are in atomic units.
The sperically averaged electron density of each atom fit to a function of the form exp(a - br)
eigen_1, eigen_2 and eigen_3 are the three eigenvalues of traceless quadrupole moment tensor
  atom number  atomic symbol              X              Y              Z     net charge C6 coefficient C8 coefficient C10 coefficient fluctuating dipole atomic polarizability isotropic forcefield polarizability              a              b squared Pearson coefficient          <r^3>          <r^4>         wp_QDO          m_QDO          q_QDO       dipole_x       dipole_y       dipole_z         dipole            Qxy            Qxz            Qyz     Q(x^2-y^2)  Q(3z^2 - R^2)        eigen_1        eigen_2        eigen_3 static polarizability      alpha(xx)      alpha(xy)      alpha(xz)      alpha(yy)      alpha(yz)      alpha(zz) atomic spin moment
            1             In       8.740360       4.244228       0.239715       1.420677     114.096475 0.25816738E+04  0.86592777E+05                                15.840167                           13.714244       1.357067       2.150539                    0.997986      71.691362     183.471637       0.668424       0.273196      -1.293823       0.083599      -0.080159      -0.103083       0.155050      -0.098799      -0.087450       0.018802       0.049694      -0.368554      -0.156241      -0.028606       0.184847             17.854837      16.247993       3.881189       4.586614      17.865315      -2.147876      19.451202          -0.000007
            2             In       4.491375      15.339622      15.519834       1.323325     157.749902 0.37707605E+04  0.13795938E+06                                19.033735                           16.166150       1.180471       2.085682                    0.996776      74.425655     193.920064       0.644122       0.259906      -1.320320       0.055022      -0.091122      -0.087794       0.137980       0.068020      -0.027953       0.000551      -0.062329      -0.086277      -0.073507      -0.017538       0.091044             21.979348      25.925045      -3.141173      -1.055337      19.637812      -3.619088      20.375188           0.000005
            3             In      15.354140       3.998272       0.239715       1.420679     114.096409 0.25816721E+04  0.86592704E+05                                15.840161                           13.714239       1.357067       2.150539                    0.997986      71.691342     183.471566       0.668424       0.273196      -1.293823      -0.083598       0.080158      -0.103083       0.155049      -0.098799       0.087450      -0.018801       0.049694      -0.368554      -0.156241      -0.028605       0.184846             17.854830      16.247990       3.881186      -4.586615      17.865308       2.147875      19.451191          -0.000008
            4             In       3.540125       9.387878      15.519834       1.323325     157.749906 0.37707605E+04  0.13795938E+06                                19.033735                           16.166150       1.180471       2.085682                    0.996776      74.425656     193.920068       0.644122       0.259906      -1.320320      -0.055022       0.091122      -0.087794       0.137980       0.068020       0.027953      -0.000551      -0.062329      -0.086278      -0.073507      -0.017538       0.091045             21.979348      25.925045      -3.141172       1.055340      19.637808       3.619089      20.375191           0.000005
            5             In       7.322640      12.486728       9.272785       1.420678     114.096472 0.25816732E+04  0.86592753E+05                                15.840167                           13.714243       1.357066       2.150539                    0.997986      71.691356     183.471618       0.668424       0.273196      -1.293823      -0.083599      -0.080159       0.103083       0.155049       0.098799      -0.087450      -0.018802       0.049694      -0.368554      -0.156241      -0.028606       0.184847             17.854838      16.247997      -3.881189       4.586618      17.865311       2.147877      19.451207          -0.000008
            6             In      11.571625       7.097122      13.017666       1.323325     157.749861 0.37707592E+04  0.13795932E+06                                19.033731                           16.166147       1.180471       2.085682                    0.996776      74.425651     193.920047       0.644122       0.259906      -1.320320      -0.055022      -0.091122       0.087794       0.137980      -0.068020      -0.027953      -0.000551      -0.062329      -0.086278      -0.073507      -0.017538       0.091045             21.979343      25.925038       3.141171      -1.055332      19.637808       3.619082      20.375182           0.000004
            7             In       0.708860      12.240772       9.272785       1.420678     114.096444 0.25816720E+04  0.86592701E+05                                15.840164                           13.714239       1.357067       2.150539                    0.997986      71.691349     183.471585       0.668424       0.273196      -1.293823       0.083599       0.080159       0.103083       0.155049       0.098799       0.087449       0.018802       0.049694      -0.368554      -0.156241      -0.028606       0.184847             17.854836      16.247998      -3.881195      -4.586616      17.865313      -2.147873      19.451196          -0.000008
            8             In      12.522875       1.145378      13.017666       1.323325     157.749857 0.37707591E+04  0.13795932E+06                                19.033731                           16.166147       1.180471       2.085682                    0.996776      74.425652     193.920053       0.644122       0.259906      -1.320320       0.055022       0.091121       0.087794       0.137980      -0.068020       0.027953       0.000551      -0.062329      -0.086277      -0.073507      -0.017538       0.091044             21.979342      25.925036       3.141170       1.055338      19.637805      -3.619083      20.375185           0.000005
            9             In       7.322640      12.240772      18.785285       1.420678     114.096485 0.25816734E+04  0.86592761E+05                                15.840168                           13.714243       1.357067       2.150539                    0.997986      71.691361     183.471630       0.668424       0.273196      -1.293823      -0.083598       0.080159       0.103083       0.155049      -0.098799      -0.087450       0.018801       0.049694      -0.368555      -0.156241      -0.028605       0.184847             17.854840      16.248003       3.881194       4.586620      17.865316      -2.147876      19.451200          -0.000007
           10             In      11.571625       1.145378       3.505166       1.323325     157.749869 0.37707596E+04  0.13795934E+06                                19.033732                           16.166148       1.180471       2.085682                    0.996776      74.425654     193.920061       0.644122       0.259906      -1.320320      -0.055022       0.091122       0.087794       0.137980       0.068020      -0.027953       0.000551      -0.062329      -0.086278      -0.073507      -0.017538       0.091045             21.979343      25.925036      -3.141171      -1.055336      19.637808      -3.619087      20.375184           0.000004
           11             In       0.708860      12.486728      18.785285       1.420678     114.096451 0.25816724E+04  0.86592718E+05                                15.840165                           13.714240       1.357067       2.150539                    0.997986      71.691350     183.471589       0.668424       0.273196      -1.293823       0.083598      -0.080158       0.103083       0.155049      -0.098799       0.087450      -0.018802       0.049693      -0.368554      -0.156241      -0.028606       0.184847             17.854836      16.247998       3.881193      -4.586618      17.865312       2.147877      19.451198          -0.000006
           12             In      12.522875       7.097122       3.505166       1.323325     157.749889 0.37707601E+04  0.13795937E+06                                19.033734                           16.166149       1.180471       2.085682                    0.996776      74.425656     193.920068       0.644122       0.259906      -1.320320       0.055022      -0.091122       0.087794       0.137980       0.068020       0.027953      -0.000551      -0.062329      -0.086278      -0.073507      -0.017538       0.091045             21.979346      25.925039      -3.141174       1.055335      19.637813       3.619086      20.375185           0.000005
           13             In       8.740360       3.998272       9.752215       1.420678     114.096454 0.25816732E+04  0.86592752E+05                                15.840165                           13.714242       1.357067       2.150539                    0.997986      71.691361     183.471626       0.668424       0.273196      -1.293823       0.083599       0.080158      -0.103083       0.155049       0.098799      -0.087449      -0.018801       0.049694      -0.368554      -0.156241      -0.028606       0.184847             17.854834      16.247995      -3.881191       4.586615      17.865315       2.147874      19.451193          -0.000005
           14             In       4.491375       9.387878       6.007334       1.323325     157.749899 0.37707596E+04  0.13795934E+06                                19.033734                           16.166148       1.180471       2.085682                    0.996776      74.425653     193.920053       0.644122       0.259906      -1.320320       0.055022       0.091122      -0.087794       0.137979      -0.068020      -0.027953      -0.000551      -0.062329      -0.086277      -0.073507      -0.017538       0.091045             21.979347      25.925042       3.141170      -1.055338      19.637806       3.619085      20.375194           0.000003
           15             In      15.354140       4.244228       9.752215       1.420678     114.096425 0.25816728E+04  0.86592736E+05                                15.840162                           13.714241       1.357067       2.150539                    0.997986      71.691353     183.471597       0.668424       0.273196      -1.293823      -0.083599      -0.080159      -0.103083       0.155049       0.098799       0.087450       0.018802       0.049694      -0.368554      -0.156241      -0.028606       0.184847             17.854829      16.247987      -3.881184      -4.586613      17.865306      -2.147876      19.451196          -0.000007
           16             In       3.540125      15.339622       6.007334       1.323325     157.749896 0.37707598E+04  0.13795935E+06                                19.033734                           16.166149       1.180471       2.085682                    0.996776      74.425653     193.920055       0.644122       0.259906      -1.320320      -0.055022      -0.091122      -0.087794       0.137980      -0.068020       0.027953       0.000551      -0.062329      -0.086278      -0.073507      -0.017538       0.091045             21.979347      25.925040       3.141172       1.055334      19.637809      -3.619085      20.375192           0.000004
           17              H       3.254364      15.761308       1.261358       0.145208       0.965826 0.67805982E+01  0.64652665E+02                                 1.686996                            1.578202      -1.169251       2.344757                    0.996696       3.502507      10.055241       0.466336       1.377490      -0.687582      -0.022005      -0.017151       0.028172       0.039649       0.006779      -0.005878      -0.007176       0.004916       0.002314      -0.008942      -0.004391       0.013332              1.736945       1.781963       0.220098      -0.425978       1.477071      -0.093908       1.951799           0.000000
           18              H       4.594018       1.109440       1.904402       0.122602       1.128142 0.83171109E+01  0.82983529E+02                                 1.829213                            1.716716      -1.291148       2.279245                    0.994321       3.646238      10.510516       0.461988       1.328788      -0.697763      -0.004734       0.016777       0.038370       0.042144      -0.003079      -0.001367       0.007862      -0.005747       0.033228      -0.009999      -0.004922       0.014921              1.870712       1.592852       0.031148      -0.138053       1.611133       0.300655       2.408150           0.000000
           19              H       6.301515       0.901729      17.339385       0.109014       1.062378 0.74544916E+01  0.72418125E+02                                 1.759234                            1.622773      -1.238769       2.294310                    0.995736       3.634325      10.360544       0.475935       1.324735      -0.697817       0.035962       0.013638      -0.027148       0.047078       0.002644      -0.010077      -0.003080       0.001607      -0.010429      -0.011055      -0.000479       0.011534              1.826546       1.898613       0.296081      -0.495853       1.532338      -0.179621       2.048687           0.000000
           20              H       0.404788       0.722043      13.233790       0.141466       0.935260 0.68311989E+01  0.65378319E+02                                 1.662894                            1.595101      -1.136892       2.359186                    0.996378       3.535851      10.232135       0.458204       1.396724      -0.683924      -0.018960       0.002572      -0.035270       0.040126      -0.005273       0.013740      -0.002418       0.006009       0.034086      -0.013579      -0.006994       0.020573              1.684123       1.606286      -0.026830       0.314991       1.417805       0.014983       2.028278           0.000000
           21              H      15.616449       2.060625      14.919405       0.118469       0.979784 0.69910446E+01  0.67504932E+02                                 1.726632                            1.618670      -1.284911       2.272619                    0.994302       3.776019      11.087388       0.451343       1.405418      -0.680752      -0.032630       0.017697      -0.003539       0.037289      -0.006286      -0.002069       0.001593       0.010892      -0.001531      -0.008110      -0.001128       0.009238              1.776273       1.996582      -0.461622       0.206945       1.817720      -0.117469       1.514518           0.000000
           22              H       2.656820       1.124277      17.230943       0.098432       1.186716 0.89622637E+01  0.90930799E+02                                 1.869270                            1.762189      -1.352802       2.234443                    0.993222       3.822307      11.040941       0.464616       1.299327      -0.703040       0.020980       0.011644       0.038544       0.045403       0.003013       0.007875       0.006910       0.004150       0.015326      -0.008447      -0.005222       0.013668              1.890160       1.910358      -0.076256       0.521708       1.495571       0.086771       2.264552           0.000000
           23              H       6.895846       1.678173      11.420707       0.111588       1.053994 0.76473237E+01  0.74853602E+02                                 1.757346                            1.651809      -1.241802       2.294461                    0.995921       3.649333      10.482050       0.467693       1.337955      -0.695284      -0.021626      -0.021303      -0.037066       0.047910       0.002491       0.006390       0.008861      -0.004716       0.008217      -0.008947      -0.004286       0.013232              1.789988       1.628730       0.298544       0.302532       1.683155       0.299964       2.058080          -0.000000
           24              H       9.003311       3.857490      14.887062       0.143245       0.990480 0.71633765E+01  0.69426310E+02                                 1.733207                            1.636714      -1.272775       2.297916                    0.994902       3.585564      10.466250       0.450651       1.402359      -0.682742       0.024419       0.011377       0.033125       0.042697       0.007741       0.009521       0.001135       0.007869       0.011285      -0.011944      -0.002451       0.014396              1.774620       1.578717       0.197479       0.220015       1.834581       0.348209       1.910561           0.000000
           25              H       7.413075       2.238663      15.366492       0.129280       0.994851 0.72017069E+01  0.69556344E+02                                 1.709952                            1.619038      -1.082996       2.382548                    0.996580       3.516406      10.087219       0.464617       1.364929      -0.690682      -0.005720      -0.007728       0.038868       0.040039       0.002804      -0.002730      -0.000889       0.002482       0.040022      -0.009762      -0.004044       0.013806              1.740786       1.476988       0.130623      -0.227270       1.537582      -0.218197       2.207788           0.000001
           26              H       4.777136       8.966192       1.261358       0.145208       0.965826 0.67805975E+01  0.64652659E+02                                 1.686996                            1.578202      -1.169251       2.344757                    0.996696       3.502507      10.055242       0.466336       1.377490      -0.687582       0.022005       0.017151       0.028172       0.039649       0.006779       0.005878       0.007176       0.004916       0.002314      -0.008942      -0.004391       0.013332              1.736945       1.781963       0.220098       0.425978       1.477071       0.093909       1.951800           0.000000
           27              H       3.437482       7.133059       1.904402       0.122602       1.128142 0.83171139E+01  0.82983567E+02                                 1.829214                            1.716716      -1.291148       2.279245                    0.994321       3.646238      10.510516       0.461988       1.328788      -0.697763       0.004734      -0.016777       0.038370       0.042144      -0.003079       0.001367      -0.007862      -0.005747       0.033228      -0.009999      -0.004922       0.014921              1.870712       1.592852       0.031148       0.138053       1.611134      -0.300656       2.408150           0.000000
           28              H       1.729985       7.340770      17.339385       0.109014       1.062378 0.74544931E+01  0.72418144E+02                                 1.759234                            1.622774      -1.238769       2.294310                    0.995736       3.634325      10.360545       0.475935       1.324735      -0.697817      -0.035962      -0.013638      -0.027148       0.047078       0.002644       0.010077       0.003080       0.001607      -0.010429      -0.011055      -0.000479       0.011534              1.826546       1.898613       0.296081       0.495853       1.532339       0.179621       2.048687           0.000000
           29              H       7.626712       7.520457      13.233790       0.141466       0.935260 0.68311997E+01  0.65378329E+02                                 1.662894                            1.595101      -1.136892       2.359186                    0.996378       3.535851      10.232136       0.458204       1.396725      -0.683924       0.018960      -0.002572      -0.035270       0.040126      -0.005273      -0.013740       0.002418       0.006009       0.034086      -0.013579      -0.006994       0.020573              1.684123       1.606286      -0.026829      -0.314991       1.417806      -0.014983       2.028278           0.000000
           30              H       8.478051       6.181875      14.919405       0.118469       0.979784 0.69910399E+01  0.67504879E+02                                 1.726632                            1.618669      -1.284911       2.272619                    0.994302       3.776019      11.087390       0.451343       1.405419      -0.680752       0.032630      -0.017697      -0.003539       0.037289      -0.006286       0.002069      -0.001593       0.010892      -0.001531      -0.008110      -0.001128       0.009238              1.776273       1.996582      -0.461622      -0.206945       1.817719       0.117469       1.514518           0.000000
           31              H       5.374680       7.118223      17.230943       0.098432       1.186716 0.89622643E+01  0.90930804E+02                                 1.869270                            1.762189      -1.352801       2.234443                    0.993222       3.822307      11.040940       0.464616       1.299327      -0.703040      -0.020980      -0.011644       0.038544       0.045403       0.003013      -0.007875      -0.006910       0.004150       0.015326      -0.008447      -0.005222       0.013668              1.890160       1.910358      -0.076256      -0.521708       1.495571      -0.086771       2.264552           0.000000
           32              H       1.135654       6.564327      11.420707       0.111588       1.053994 0.76473261E+01  0.74853633E+02                                 1.757346                            1.651810      -1.241803       2.294461                    0.995921       3.649334      10.482054       0.467693       1.337956      -0.695284       0.021626       0.021303      -0.037066       0.047910       0.002491      -0.006390      -0.008861      -0.004716       0.008217      -0.008947      -0.004286       0.013232              1.789988       1.628730       0.298544      -0.302532       1.683155      -0.299964       2.058080          -0.000000
           33              H      15.091188       4.385010      14.887062       0.143245       0.990480 0.71633774E+01  0.69426318E+02                                 1.733207                            1.636714      -1.272775       2.297916                    0.994902       3.585564      10.466249       0.450651       1.402358      -0.682742      -0.024419      -0.011377       0.033125       0.042697       0.007741      -0.009521      -0.001135       0.007869       0.011285      -0.011944      -0.002451       0.014396              1.774620       1.578718       0.197479      -0.220016       1.834580      -0.348209       1.910561           0.000000
           34              H       0.618425       6.003837      15.366492       0.129280       0.994851 0.72017080E+01  0.69556352E+02                                 1.709952                            1.619038      -1.082996       2.382548                    0.996580       3.516406      10.087217       0.464617       1.364928      -0.690682       0.005720       0.007728       0.038868       0.040039       0.002804       0.002730       0.000889       0.002482       0.040022      -0.009762      -0.004044       0.013806              1.740786       1.476988       0.130623       0.227270       1.537581       0.218197       2.207788           0.000001
           35              H      12.808636       7.518808       8.251142       0.145208       0.965825 0.67805935E+01  0.64652612E+02                                 1.686996                            1.578202      -1.169251       2.344757                    0.996696       3.502506      10.055239       0.466336       1.377491      -0.687582       0.022005      -0.017151      -0.028172       0.039649      -0.006779      -0.005878       0.007176       0.004916       0.002314      -0.008942      -0.004391       0.013332              1.736944       1.781964      -0.220098      -0.425977       1.477071       0.093908       1.951798           0.000000
           36              H      11.468982       9.351941       7.608097       0.122602       1.128142 0.83171209E+01  0.82983652E+02                                 1.829214                            1.716717      -1.291148       2.279245                    0.994321       3.646238      10.510516       0.461988       1.328788      -0.697763       0.004734       0.016777      -0.038370       0.042144       0.003079      -0.001367      -0.007862      -0.005747       0.033228      -0.009999      -0.004922       0.014921              1.870712       1.592852      -0.031148      -0.138053       1.611134      -0.300655       2.408150           0.000000
           37              H       9.761485       9.144229      11.198115       0.109014       1.062378 0.74544911E+01  0.72418122E+02                                 1.759234                            1.622774      -1.238769       2.294309                    0.995736       3.634325      10.360546       0.475935       1.324735      -0.697816      -0.035962       0.013638       0.027148       0.047078      -0.002644      -0.010077       0.003080       0.001607      -0.010429      -0.011054      -0.000479       0.011534              1.826546       1.898613      -0.296081      -0.495852       1.532339       0.179621       2.048687           0.000000
           38              H      15.658212       8.964543      15.303710       0.141466       0.935260 0.68311986E+01  0.65378318E+02                                 1.662894                            1.595101      -1.136892       2.359186                    0.996378       3.535851      10.232137       0.458203       1.396725      -0.683924       0.018960       0.002572       0.035270       0.040126       0.005273       0.013740       0.002418       0.006009       0.034086      -0.013579      -0.006994       0.020573              1.684124       1.606287       0.026830       0.314991       1.417806      -0.014982       2.028278           0.000000
           39              H       0.446551      10.303125      13.618095       0.118469       0.979784 0.69910462E+01  0.67504948E+02                                 1.726632                            1.618670      -1.284911       2.272619                    0.994302       3.776019      11.087387       0.451343       1.405418      -0.680752       0.032630       0.017697       0.003539       0.037289       0.006286      -0.002069      -0.001593       0.010892      -0.001531      -0.008110      -0.001128       0.009238              1.776273       1.996581       0.461621       0.206946       1.817720       0.117470       1.514518           0.000000
           40              H      13.406180       9.366777      11.306558       0.098432       1.186715 0.89622562E+01  0.90930704E+02                                 1.869269                            1.762188      -1.352801       2.234444                    0.993222       3.822307      11.040940       0.464616       1.299327      -0.703040      -0.020980       0.011644      -0.038544       0.045403      -0.003013       0.007875      -0.006910       0.004150       0.015326      -0.008447      -0.005222       0.013668              1.890159       1.910357       0.076256       0.521708       1.495571      -0.086772       2.264550           0.000000
           41              H       9.167154       9.920673      17.116793       0.111588       1.053994 0.76473262E+01  0.74853634E+02                                 1.757346                            1.651810      -1.241803       2.294461                    0.995921       3.649334      10.482054       0.467693       1.337956      -0.695284       0.021626      -0.021303       0.037066       0.047910      -0.002491       0.006390      -0.008861      -0.004716       0.008217      -0.008947      -0.004286       0.013232              1.789988       1.628730      -0.298544       0.302532       1.683155      -0.299964       2.058080          -0.000000
           42              H       7.059688      12.099990      13.650438       0.143245       0.990480 0.71633762E+01  0.69426308E+02                                 1.733207                            1.636714      -1.272774       2.297916                    0.994902       3.585563      10.466248       0.450651       1.402359      -0.682742      -0.024419       0.011377      -0.033125       0.042697      -0.007741       0.009521      -0.001135       0.007869       0.011285      -0.011944      -0.002452       0.014396              1.774620       1.578718      -0.197479       0.220016       1.834581      -0.348209       1.910562           0.000000
           43              H       8.649926      10.481163      13.171007       0.129280       0.994852 0.72017158E+01  0.69556443E+02                                 1.709953                            1.619038      -1.082996       2.382549                    0.996580       3.516406      10.087216       0.464617       1.364928      -0.690683       0.005720      -0.007728      -0.038868       0.040039      -0.002804      -0.002730       0.000889       0.002482       0.040022      -0.009762      -0.004044       0.013806              1.740786       1.476989      -0.130623      -0.227271       1.537582       0.218197       2.207789           0.000001
           44              H      11.285864       0.723691       8.251142       0.145208       0.965825 0.67805907E+01  0.64652581E+02                                 1.686996                            1.578202      -1.169251       2.344757                    0.996696       3.502506      10.055240       0.466336       1.377491      -0.687582      -0.022005       0.017151      -0.028172       0.039649      -0.006779       0.005878      -0.007176       0.004916       0.002314      -0.008942      -0.004391       0.013332              1.736944       1.781964      -0.220098       0.425978       1.477071      -0.093908       1.951798           0.000000
           45              H      12.625518      15.375559       7.608097       0.122602       1.128143 0.83171249E+01  0.82983696E+02                                 1.829214                            1.716717      -1.291148       2.279245                    0.994321       3.646239      10.510517       0.461988       1.328787      -0.697763      -0.004734      -0.016777      -0.038370       0.042144       0.003079       0.001367       0.007862      -0.005747       0.033228      -0.009999      -0.004922       0.014921              1.870712       1.592852      -0.031148       0.138053       1.611134       0.300655       2.408150           0.000000
           46              H      14.333015      15.583270      11.198115       0.109014       1.062378 0.74544920E+01  0.72418132E+02                                 1.759234                            1.622774      -1.238769       2.294310                    0.995736       3.634325      10.360546       0.475935       1.324736      -0.697816       0.035962      -0.013638       0.027148       0.047078      -0.002644       0.010077      -0.003080       0.001607      -0.010429      -0.011055      -0.000479       0.011534              1.826546       1.898613      -0.296081       0.495852       1.532339      -0.179621       2.048687           0.000000
           47              H       8.436288      15.762957      15.303710       0.141466       0.935260 0.68311995E+01  0.65378327E+02                                 1.662894                            1.595101      -1.136892       2.359186                    0.996378       3.535851      10.232136       0.458204       1.396725      -0.683924      -0.018960      -0.002572       0.035270       0.040126       0.005273      -0.013740      -0.002418       0.006009       0.034086      -0.013579      -0.006994       0.020573              1.684123       1.606286       0.026829      -0.314991       1.417806       0.014983       2.028278           0.000000
           48              H       7.584949      14.424375      13.618095       0.118469       0.979784 0.69910431E+01  0.67504912E+02                                 1.726632                            1.618669      -1.284911       2.272619                    0.994302       3.776019      11.087387       0.451343       1.405418      -0.680752      -0.032630      -0.017697       0.003539       0.037289       0.006286       0.002069       0.001593       0.010892      -0.001531      -0.008110      -0.001128       0.009238              1.776273       1.996582       0.461621      -0.206946       1.817719      -0.117470       1.514518           0.000000
           49              H      10.688320      15.360723      11.306558       0.098432       1.186715 0.89622570E+01  0.90930716E+02                                 1.869269                            1.762188      -1.352802       2.234443                    0.993222       3.822307      11.040941       0.464616       1.299327      -0.703040       0.020980      -0.011644      -0.038544       0.045403      -0.003013      -0.007875       0.006910       0.004150       0.015326      -0.008447      -0.005222       0.013668              1.890160       1.910357       0.076256      -0.521708       1.495571       0.086772       2.264551           0.000000
           50              H      14.927346      14.806827      17.116793       0.111588       1.053994 0.76473222E+01  0.74853589E+02                                 1.757346                            1.651810      -1.241802       2.294461                    0.995921       3.649333      10.482052       0.467693       1.337956      -0.695283      -0.021626       0.021303       0.037066       0.047910      -0.002491      -0.006390       0.008861      -0.004716       0.008217      -0.008947      -0.004286       0.013232              1.789988       1.628730      -0.298544      -0.302532       1.683155       0.299964       2.058080          -0.000000
           51              H       0.971811      12.627510      13.650438       0.143245       0.990479 0.71633697E+01  0.69426229E+02                                 1.733207                            1.636713      -1.272774       2.297916                    0.994902       3.585563      10.466247       0.450651       1.402359      -0.682742       0.024419      -0.011377      -0.033125       0.042697      -0.007741      -0.009521       0.001135       0.007869       0.011285      -0.011944      -0.002451       0.014396              1.774619       1.578717      -0.197479      -0.220015       1.834579       0.348209       1.910561           0.000000
           52              H      15.444574      14.246337      13.171007       0.129280       0.994852 0.72017150E+01  0.69556435E+02                                 1.709953                            1.619039      -1.082996       2.382548                    0.996580       3.516406      10.087217       0.464617       1.364928      -0.690682      -0.005720       0.007728      -0.038868       0.040039      -0.002804       0.002730      -0.000889       0.002482       0.040022      -0.009762      -0.004044       0.013806              1.740786       1.476989      -0.130623       0.227270       1.537582      -0.218197       2.207789           0.000001
           53              H      12.808636       0.723691      17.763642       0.145208       0.965825 0.67805907E+01  0.64652581E+02                                 1.686996                            1.578202      -1.169251       2.344757                    0.996696       3.502506      10.055240       0.466336       1.377491      -0.687582       0.022005       0.017151      -0.028172       0.039649       0.006779      -0.005878      -0.007176       0.004916       0.002314      -0.008942      -0.004391       0.013332              1.736944       1.781964       0.220098      -0.425978       1.477071      -0.093908       1.951798           0.000000
           54              H      11.468982      15.375559      17.120598       0.122602       1.128142 0.83171148E+01  0.82983575E+02                                 1.829213                            1.716716      -1.291148       2.279245                    0.994321       3.646238      10.510515       0.461988       1.328788      -0.697763       0.004734      -0.016777      -0.038370       0.042144      -0.003079      -0.001367       0.007862      -0.005747       0.033228      -0.009999      -0.004922       0.014921              1.870711       1.592852       0.031148      -0.138053       1.611134       0.300655       2.408149           0.000000
           55              H       9.761485      15.583270       1.685615       0.109014       1.062378 0.74544934E+01  0.72418146E+02                                 1.759234                            1.622774      -1.238769       2.294310                    0.995736       3.634325      10.360544       0.475935       1.324735      -0.697817      -0.035962      -0.013638       0.027148       0.047078       0.002644      -0.010077      -0.003080       0.001607      -0.010429      -0.011054      -0.000479       0.011534              1.826546       1.898612       0.296081      -0.495852       1.532339      -0.179621       2.048687           0.000000
           56              H      15.658212      15.762957       5.791210       0.141466       0.935259 0.68311946E+01  0.65378272E+02                                 1.662894                            1.595101      -1.136891       2.359186                    0.996378       3.535850      10.232134       0.458203       1.396725      -0.683924       0.018960      -0.002572       0.035270       0.040126      -0.005273       0.013740      -0.002418       0.006009       0.034086      -0.013579      -0.006994       0.020573              1.684123       1.606286      -0.026829       0.314991       1.417806       0.014983       2.028277           0.000000
           57              H       0.446551      14.424375       4.105595       0.118469       0.979784 0.69910414E+01  0.67504895E+02                                 1.726632                            1.618669      -1.284911       2.272619                    0.994302       3.776019      11.087389       0.451343       1.405419      -0.680752       0.032630      -0.017697       0.003539       0.037289      -0.006286      -0.002069       0.001593       0.010892      -0.001531      -0.008110      -0.001128       0.009238              1.776273       1.996582      -0.461621       0.206946       1.817719      -0.117470       1.514518           0.000000
           58              H      13.406180      15.360723       1.794057       0.098432       1.186716 0.89622640E+01  0.90930802E+02                                 1.869270                            1.762189      -1.352802       2.234443                    0.993222       3.822307      11.040941       0.464616       1.299327      -0.703040      -0.020980      -0.011644      -0.038544       0.045403       0.003013       0.007875       0.006910       0.004150       0.015326      -0.008447      -0.005222       0.013668              1.890160       1.910358      -0.076256       0.521708       1.495571       0.086772       2.264552           0.000000
           59              H       9.167154      14.806827       7.604292       0.111588       1.053993 0.76473178E+01  0.74853534E+02                                 1.757346                            1.651809      -1.241802       2.294461                    0.995921       3.649333      10.482051       0.467693       1.337956      -0.695284       0.021626       0.021303       0.037066       0.047910       0.002491       0.006390       0.008861      -0.004716       0.008217      -0.008947      -0.004286       0.013232              1.789987       1.628730       0.298544       0.302532       1.683155       0.299963       2.058078          -0.000000
           60              H       7.059688      12.627510       4.137937       0.143245       0.990481 0.71633811E+01  0.69426364E+02                                 1.733208                            1.636715      -1.272775       2.297916                    0.994902       3.585564      10.466250       0.450651       1.402359      -0.682742      -0.024419      -0.011377      -0.033125       0.042697       0.007741       0.009521       0.001135       0.007869       0.011285      -0.011944      -0.002451       0.014396              1.774620       1.578718       0.197479       0.220016       1.834580       0.348209       1.910562           0.000000
           61              H       8.649926      14.246337       3.658507       0.129280       0.994852 0.72017156E+01  0.69556441E+02                                 1.709953                            1.619038      -1.082996       2.382548                    0.996580       3.516406      10.087216       0.464617       1.364928      -0.690683       0.005720       0.007728      -0.038868       0.040039       0.002804      -0.002730      -0.000889       0.002482       0.040022      -0.009762      -0.004044       0.013806              1.740786       1.476988       0.130623      -0.227270       1.537582      -0.218197       2.207788           0.000001
           62              H      11.285864       7.518808      17.763642       0.145208       0.965825 0.67805969E+01  0.64652654E+02                                 1.686996                            1.578202      -1.169251       2.344757                    0.996696       3.502507      10.055243       0.466336       1.377491      -0.687582      -0.022005      -0.017151      -0.028172       0.039649       0.006779       0.005878       0.007176       0.004916       0.002314      -0.008942      -0.004391       0.013332              1.736945       1.781964       0.220098       0.425978       1.477072       0.093908       1.951798           0.000000
           63              H      12.625518       9.351941      17.120598       0.122602       1.128142 0.83171143E+01  0.82983571E+02                                 1.829214                            1.716717      -1.291148       2.279245                    0.994321       3.646238      10.510516       0.461988       1.328788      -0.697763      -0.004734       0.016777      -0.038370       0.042144      -0.003079       0.001367      -0.007862      -0.005747       0.033228      -0.009999      -0.004922       0.014921              1.870712       1.592852       0.031148       0.138053       1.611134      -0.300655       2.408149           0.000000
           64              H      14.333015       9.144229       1.685615       0.109014       1.062378 0.74544904E+01  0.72418112E+02                                 1.759234                            1.622773      -1.238769       2.294310                    0.995736       3.634325      10.360545       0.475935       1.324735      -0.697817       0.035962       0.013638       0.027148       0.047078       0.002644       0.010077       0.003080       0.001607      -0.010429      -0.011054      -0.000479       0.011534              1.826546       1.898612       0.296080       0.495852       1.532338       0.179621       2.048687           0.000000
           65              H       8.436288       8.964543       5.791210       0.141466       0.935260 0.68311988E+01  0.65378317E+02                                 1.662894                            1.595101      -1.136892       2.359186                    0.996378       3.535851      10.232135       0.458204       1.396724      -0.683924      -0.018960       0.002572       0.035270       0.040126      -0.005273      -0.013740       0.002418       0.006009       0.034086      -0.013579      -0.006994       0.020573              1.684123       1.606286      -0.026829      -0.314991       1.417805      -0.014982       2.028278           0.000000
           66              H       7.584949      10.303125       4.105595       0.118469       0.979784 0.69910445E+01  0.67504931E+02                                 1.726632                            1.618670      -1.284911       2.272619                    0.994302       3.776019      11.087389       0.451343       1.405419      -0.680752      -0.032630       0.017697       0.003539       0.037289      -0.006286       0.002069      -0.001593       0.010892      -0.001531      -0.008110      -0.001128       0.009238              1.776273       1.996582      -0.461621      -0.206946       1.817720       0.117470       1.514519           0.000000
           67              H      10.688320       9.366777       1.794057       0.098432       1.186716 0.89622645E+01  0.90930807E+02                                 1.869270                            1.762189      -1.352802       2.234443                    0.993222       3.822307      11.040940       0.464616       1.299327      -0.703040       0.020980       0.011644      -0.038544       0.045403       0.003013      -0.007875      -0.006910       0.004150       0.015326      -0.008447      -0.005222       0.013668              1.890160       1.910358      -0.076256      -0.521708       1.495571      -0.086771       2.264552           0.000000
           68              H      14.927346       9.920673       7.604292       0.111588       1.053993 0.76473174E+01  0.74853527E+02                                 1.757345                            1.651809      -1.241802       2.294461                    0.995921       3.649333      10.482050       0.467693       1.337956      -0.695284      -0.021626      -0.021303       0.037066       0.047910       0.002491      -0.006390      -0.008861      -0.004716       0.008217      -0.008947      -0.004286       0.013232              1.789987       1.628730       0.298545      -0.302532       1.683155      -0.299964       2.058078          -0.000000
           69              H       0.971811      12.099990       4.137937       0.143245       0.990481 0.71633817E+01  0.69426369E+02                                 1.733208                            1.636714      -1.272774       2.297916                    0.994902       3.585564      10.466249       0.450651       1.402358      -0.682742       0.024419       0.011377      -0.033125       0.042697       0.007741      -0.009521      -0.001135       0.007869       0.011285      -0.011944      -0.002451       0.014396              1.774620       1.578717       0.197479      -0.220015       1.834581      -0.348210       1.910562           0.000000
           70              H      15.444574      10.481163       3.658507       0.129280       0.994852 0.72017152E+01  0.69556438E+02                                 1.709953                            1.619039      -1.082996       2.382548                    0.996580       3.516406      10.087217       0.464617       1.364928      -0.690682      -0.005720      -0.007728      -0.038868       0.040039       0.002804       0.002730       0.000889       0.002482       0.040022      -0.009762      -0.004044       0.013806              1.740786       1.476989       0.130623       0.227270       1.537582       0.218197       2.207789           0.000001
           71              H       3.254364       8.966192      10.773858       0.145208       0.965826 0.67805977E+01  0.64652657E+02                                 1.686996                            1.578202      -1.169251       2.344757                    0.996696       3.502507      10.055240       0.466336       1.377490      -0.687582      -0.022005       0.017151       0.028172       0.039649      -0.006779      -0.005878       0.007176       0.004916       0.002314      -0.008942      -0.004391       0.013332              1.736944       1.781963      -0.220098      -0.425978       1.477071       0.093908       1.951799           0.000000
           72              H       4.594018       7.133059      11.416902       0.122602       1.128142 0.83171179E+01  0.82983611E+02                                 1.829213                            1.716716      -1.291148       2.279245                    0.994321       3.646239      10.510517       0.461988       1.328787      -0.697763      -0.004734      -0.016777       0.038370       0.042144       0.003079      -0.001367      -0.007862      -0.005747       0.033228      -0.009999      -0.004922       0.014921              1.870712       1.592852      -0.031148      -0.138053       1.611134      -0.300655       2.408149           0.000000
           73              H       6.301515       7.340770       7.826885       0.109014       1.062378 0.74544923E+01  0.72418137E+02                                 1.759234                            1.622774      -1.238769       2.294310                    0.995736       3.634325      10.360546       0.475935       1.324736      -0.697816       0.035962      -0.013638      -0.027148       0.047078      -0.002644      -0.010077       0.003080       0.001607      -0.010428      -0.011054      -0.000479       0.011534              1.826546       1.898613      -0.296081      -0.495852       1.532339       0.179621       2.048687           0.000000
           74              H       0.404788       7.520457       3.721290       0.141466       0.935259 0.68311938E+01  0.65378262E+02                                 1.662894                            1.595101      -1.136892       2.359186                    0.996378       3.535851      10.232137       0.458203       1.396725      -0.683924      -0.018960      -0.002572      -0.035270       0.040126       0.005273       0.013740       0.002418       0.006009       0.034086      -0.013579      -0.006994       0.020573              1.684123       1.606286       0.026829       0.314991       1.417805      -0.014983       2.028277           0.000000
           75              H      15.616449       6.181875       5.406905       0.118469       0.979784 0.69910414E+01  0.67504894E+02                                 1.726632                            1.618669      -1.284911       2.272619                    0.994302       3.776019      11.087388       0.451343       1.405418      -0.680752      -0.032630      -0.017697      -0.003539       0.037289       0.006286      -0.002069      -0.001593       0.010892      -0.001531      -0.008110      -0.001128       0.009238              1.776273       1.996582       0.461621       0.206945       1.817719       0.117469       1.514518           0.000000
           76              H       2.656820       7.118223       7.718443       0.098432       1.186716 0.89622626E+01  0.90930790E+02                                 1.869270                            1.762189      -1.352802       2.234443                    0.993222       3.822307      11.040943       0.464616       1.299328      -0.703039       0.020980      -0.011644       0.038544       0.045403      -0.003013       0.007875      -0.006910       0.004150       0.015326      -0.008447      -0.005222       0.013668              1.890161       1.910358       0.076256       0.521708       1.495572      -0.086771       2.264552           0.000000
           77              H       6.895846       6.564327       1.908207       0.111588       1.053994 0.76473217E+01  0.74853585E+02                                 1.757346                            1.651810      -1.241802       2.294461                    0.995921       3.649333      10.482053       0.467693       1.337956      -0.695283      -0.021626       0.021303      -0.037066       0.047910      -0.002491       0.006390      -0.008861      -0.004716       0.008217      -0.008947      -0.004286       0.013232              1.789988       1.628730      -0.298544       0.302532       1.683155      -0.299964       2.058080          -0.000000
           78              H       9.003311       4.385010       5.374562       0.143245       0.990480 0.71633737E+01  0.69426276E+02                                 1.733207                            1.636714      -1.272775       2.297916                    0.994902       3.585564      10.466250       0.450651       1.402359      -0.682742       0.024419      -0.011377       0.033125       0.042697      -0.007741       0.009521      -0.001135       0.007869       0.011285      -0.011944      -0.002452       0.014396              1.774619       1.578717      -0.197479       0.220015       1.834580      -0.348209       1.910561           0.000000
           79              H       7.413075       6.003837       5.853992       0.129280       0.994851 0.72017080E+01  0.69556353E+02                                 1.709952                            1.619038      -1.082996       2.382548                    0.996580       3.516406      10.087217       0.464617       1.364928      -0.690682      -0.005720       0.007728       0.038868       0.040039      -0.002804      -0.002730       0.000889       0.002482       0.040022      -0.009762      -0.004044       0.013806              1.740786       1.476988      -0.130623      -0.227270       1.537581       0.218197       2.207788           0.000001
           80              H       4.777136      15.761308      10.773858       0.145208       0.965825 0.67805975E+01  0.64652659E+02                                 1.686996                            1.578202      -1.169251       2.344757                    0.996696       3.502507      10.055242       0.466336       1.377490      -0.687582       0.022005      -0.017151       0.028172       0.039649      -0.006779       0.005878      -0.007176       0.004916       0.002314      -0.008942      -0.004391       0.013332              1.736945       1.781963      -0.220098       0.425978       1.477071      -0.093908       1.951800           0.000000
           81              H       3.437482       1.109440      11.416902       0.122602       1.128142 0.83171114E+01  0.82983533E+02                                 1.829213                            1.716716      -1.291148       2.279245                    0.994321       3.646238      10.510515       0.461988       1.328788      -0.697763       0.004734       0.016777       0.038370       0.042144       0.003079       0.001367       0.007862      -0.005747       0.033228      -0.009999      -0.004922       0.014921              1.870711       1.592852      -0.031148       0.138053       1.611133       0.300655       2.408150           0.000000
           82              H       1.729985       0.901729       7.826885       0.109014       1.062378 0.74544878E+01  0.72418080E+02                                 1.759234                            1.622773      -1.238769       2.294310                    0.995736       3.634324      10.360542       0.475935       1.324735      -0.697817      -0.035962       0.013638      -0.027148       0.047078      -0.002644       0.010077      -0.003080       0.001607      -0.010429      -0.011054      -0.000479       0.011534              1.826546       1.898612      -0.296081       0.495852       1.532338      -0.179621       2.048687           0.000000
           83              H       7.626712       0.722043       3.721290       0.141466       0.935259 0.68311950E+01  0.65378273E+02                                 1.662893                            1.595101      -1.136891       2.359186                    0.996378       3.535851      10.232135       0.458204       1.396725      -0.683924       0.018960       0.002572      -0.035270       0.040126       0.005273      -0.013740      -0.002418       0.006009       0.034086      -0.013579      -0.006994       0.020573              1.684123       1.606286       0.026830      -0.314991       1.417805       0.014983       2.028277           0.000000
           84              H       8.478051       2.060625       5.406905       0.118469       0.979784 0.69910453E+01  0.67504938E+02                                 1.726632                            1.618670      -1.284911       2.272619                    0.994302       3.776019      11.087387       0.451343       1.405418      -0.680752       0.032630       0.017697      -0.003539       0.037289       0.006286       0.002069       0.001593       0.010892      -0.001531      -0.008110      -0.001128       0.009238              1.776273       1.996581       0.461621      -0.206945       1.817720      -0.117469       1.514518           0.000000
           85              H       5.374680       1.124277       7.718443       0.098432       1.186716 0.89622617E+01  0.90930769E+02                                 1.869269                            1.762189      -1.352801       2.234443                    0.993222       3.822306      11.040936       0.464616       1.299327      -0.703040      -0.020980       0.011644       0.038544       0.045403      -0.003013      -0.007875       0.006910       0.004150       0.015326      -0.008447      -0.005222       0.013668              1.890160       1.910357       0.076256      -0.521708       1.495571       0.086771       2.264551           0.000000
           86              H       1.135654       1.678173       1.908207       0.111588       1.053994 0.76473223E+01  0.74853590E+02                                 1.757346                            1.651810      -1.241802       2.294461                    0.995921       3.649333      10.482052       0.467693       1.337956      -0.695283       0.021626      -0.021303      -0.037066       0.047910      -0.002491      -0.006390       0.008861      -0.004716       0.008217      -0.008947      -0.004286       0.013232              1.789988       1.628730      -0.298544      -0.302532       1.683155       0.299964       2.058080          -0.000000
           87              H      15.091188       3.857490       5.374562       0.143245       0.990480 0.71633753E+01  0.69426296E+02                                 1.733207                            1.636714      -1.272774       2.297916                    0.994902       3.585563      10.466247       0.450651       1.402359      -0.682742      -0.024419       0.011377       0.033125       0.042697      -0.007741      -0.009521       0.001135       0.007869       0.011285      -0.011944      -0.002452       0.014396              1.774620       1.578718      -0.197479      -0.220016       1.834580       0.348209       1.910561           0.000000
           88              H       0.618425       2.238663       5.853992       0.129280       0.994851 0.72017046E+01  0.69556315E+02                                 1.709952                            1.619038      -1.082996       2.382549                    0.996580       3.516405      10.087215       0.464617       1.364929      -0.690682       0.005720      -0.007728       0.038868       0.040039      -0.002804       0.002730      -0.000889       0.002482       0.040022      -0.009762      -0.004044       0.013806              1.740786       1.476988      -0.130623       0.227270       1.537581      -0.218197       2.207788           0.000001
           89              C       3.090521      14.473830      18.010967       0.571341      22.671181 0.26002946E+03  0.54333929E+04                                 7.356859                            5.715757      -0.005074       2.054788                    0.999451      22.555971      63.285346       0.622159       0.471147      -1.020978      -0.049269      -0.074849      -0.009164       0.090076      -0.094818       0.032914      -0.023270       0.007020      -0.079829      -0.082359      -0.036740       0.119099              8.345699       8.200483       3.618005      -1.067502       8.238950       0.857331       8.597666           0.000002
           90              C       3.996474      15.604701      18.522740       0.089006      31.906367 0.37987348E+03  0.86408208E+04                                 8.884935                            6.610134       0.006522       2.023069                    0.999520      26.240627      74.378491       0.624277       0.431333      -1.054117       0.072261       0.027682      -0.005047       0.077546      -0.022615      -0.001991      -0.043463       0.023819      -0.098500      -0.063707       0.014224       0.049483             10.384042       9.038514       4.085516      -0.319555      10.209015       2.922961      11.904597           0.000002
           91              C       3.879214      16.112439       0.667777      -0.106055      32.045383 0.40418262E+03  0.94123892E+04                                 9.025044                            6.914592      -0.239945       1.924613                    0.998607      28.702702      84.496519       0.592921       0.443595      -1.038422       0.034703       0.014694       0.030014       0.048177      -0.034738       0.016651      -0.031525       0.010395      -0.090719      -0.047628      -0.014778       0.062406             10.178746       8.450166       3.151234      -0.547031       9.197382       3.141632      12.888690           0.000001
           92              C       4.692002       0.722043       1.065400       0.007010      29.589179 0.39718741E+03  0.91903265E+04                                 8.576955                            6.844302      -0.219197       1.934114                    0.999049      27.807266      81.053122       0.598517       0.442277      -1.041329      -0.006584      -0.032767      -0.002365       0.033506      -0.046340       0.024879      -0.015664      -0.011340      -0.086333      -0.042872      -0.026382       0.069254              9.465933       9.152294       3.656471      -1.248791       8.663558       1.250569      10.581948           0.000003
           93              C       5.618837       1.191865       0.184542      -0.049432      35.461068 0.42357599E+03  0.97925623E+04                                 9.271505                            6.792684       0.194932       2.079297                    0.999378      26.546932      73.184239       0.648572       0.408491      -1.080365      -0.001849      -0.022402       0.001858       0.022555      -0.030356      -0.004345      -0.006948      -0.010883      -0.003177      -0.032262       0.000689       0.031574             10.965294      10.671210       5.855055      -0.286664      11.535672       2.424713      10.689000           0.000001
           94              C       5.673452       0.593460      17.951990       0.090553      27.750928 0.34020173E+03  0.75585887E+04                                 8.108225                            6.274354       0.142969       2.064980                    0.999647      26.163500      74.271892       0.635286       0.433943      -1.048262      -0.023544      -0.049489       0.008918       0.055525      -0.042163       0.012112      -0.044157       0.008773      -0.134519      -0.068541      -0.009066       0.077607              9.107697       8.438929       3.574020      -0.504427       8.560722       2.176604      10.323441           0.000002
           95              C       6.545672       2.330979       0.547920       0.607071      21.167813 0.23698047E+03  0.48323522E+04                                 7.019227                            5.443507      -0.013632       2.057687                    0.999546      21.821461      60.243356       0.640595       0.468896      -1.023438       0.042049       0.027246      -0.010496       0.051193      -0.066521       0.038397      -0.058052      -0.000266      -0.009353      -0.070600      -0.039121       0.109721              7.930609       8.027742       3.777640      -0.464053       8.737408       1.745490       7.026677           0.000002
           96              C       2.446395      15.464579      13.361258       0.530656      22.763849 0.27837693E+03  0.59198358E+04                                 7.339768                            5.926737      -0.142586       2.000409                    0.998722      23.337156      66.166636       0.608696       0.473183      -1.019349       0.040843      -0.069814      -0.049005       0.094571       0.047050      -0.058665      -0.045578       0.000262      -0.106381      -0.075895      -0.028051       0.103945              8.024230       7.928050      -1.733034       1.743945       6.677534       1.111234       9.467107           0.000002
           97              C       1.959686       0.069237      14.337240       0.115993      30.077899 0.40864833E+03  0.94654861E+04                                 8.585012                            6.904165      -0.047041       2.002236                    0.999601      26.525844      75.843083       0.604518       0.437425      -1.050550      -0.003255       0.046758       0.067489       0.082168       0.055220      -0.015068      -0.041991      -0.031561       0.021023      -0.064088      -0.015336       0.079425              9.454968      10.135526      -3.504046       0.910564       8.581613       2.334658       9.647764           0.000002
           98              C       0.825638       0.779740      14.061378      -0.120548      30.023636 0.43110774E+03  0.10190846E+05                                 8.591677                            7.101585      -0.229804       1.917894                    0.998394      29.332979      86.674326       0.590644       0.438688      -1.042513      -0.005096       0.015492       0.003771       0.016739       0.033297      -0.007506      -0.023035      -0.010750      -0.038213      -0.033470      -0.014983       0.048453              9.257233       9.827542      -3.544697       0.568469       8.454361       1.717198       9.489795           0.000000
           99              C       0.335717       1.577614      15.058287      -0.031792      29.260189 0.41063575E+03  0.95973043E+04                                 8.537347                            6.983557      -0.290096       1.908590                    0.997979      28.443547      83.790838       0.588418       0.445377      -1.037739       0.018075      -0.016434       0.000535       0.024436       0.036988      -0.020638      -0.023048      -0.000861      -0.056406      -0.031619      -0.027095       0.058714              9.203241       8.494053      -2.764464       1.074359       8.287702       2.207794      10.827969           0.000002
          100              C       0.989481       1.674876      16.268277      -0.046170      33.979515 0.42243481E+03  0.97599171E+04                                 8.979878                            6.769823       0.240626       2.092259                    0.999354      26.584153      73.271244       0.651619       0.406842      -1.081422      -0.006496      -0.006058      -0.028247       0.029610       0.003933      -0.000685      -0.012941      -0.010922      -0.029686      -0.016271      -0.001251       0.017523             10.282298       9.682192      -3.733784      -0.375858       8.672307       3.749232      12.492394           0.000000
          101              C       2.182962       1.012179      16.437600       0.059334      26.614676 0.35270239E+03  0.79107331E+04                                 7.840921                            6.356484       0.071592       2.028687                    0.999617      26.948855      76.971348       0.635684       0.429593      -1.050456       0.015534      -0.025205      -0.051535       0.059434       0.058433      -0.013243      -0.018870      -0.047334       0.041783      -0.070010       0.003773       0.066237              8.436324       9.315737      -3.207891       0.534388       7.188058       2.077224       8.805177           0.000002
          102              C       0.436914       2.494180      17.411680       0.571234      22.638146 0.25507493E+03  0.52858300E+04                                 7.295416                            5.609276       0.011854       2.057147                    0.999509      22.262472      61.498786       0.638974       0.462570      -1.029261      -0.020118       0.022746       0.025980       0.039964       0.077238       0.002287      -0.031143       0.024606      -0.174640      -0.080329      -0.029075       0.109404              8.244414       6.092027      -2.543262      -1.017574       7.345995       2.606678      11.295220           0.000002
          103              C       5.964192       0.730286      13.717025       0.591602      21.954621 0.23535826E+03  0.47999192E+04                                 7.171491                            5.412370      -0.061538       2.034776                    0.999383      22.154584      61.538260       0.643465       0.466742      -1.022720      -0.030358      -0.033104       0.041304       0.061021      -0.078039      -0.014332       0.016043      -0.009430      -0.105255      -0.060653      -0.038516       0.099168              8.273817       8.412312       3.850899       0.031434       7.714129      -1.213926       8.695009           0.000002
          104              C       6.971342       1.819944      13.488725      -0.057749      34.744650 0.44369238E+03  0.10390828E+05                                 9.179738                            6.972506       0.112260       2.042804                    0.999368      27.165618      75.695778       0.636518       0.410891      -1.077380       0.014801       0.031729       0.001891       0.035062      -0.027283      -0.000702      -0.014833       0.009478       0.013602      -0.033734       0.004650       0.029083             10.750511      10.630275       6.252968      -0.896248      11.536808      -1.346230      10.084448           0.000001
          105              C       7.290996       2.152941      12.115120       0.092704      27.040253 0.35691296E+03  0.80344726E+04                                 8.028691                            6.474389       0.034988       2.030346                    0.999244      26.517739      76.048882       0.617795       0.440419      -1.043223       0.020209       0.053668       0.002508       0.057401      -0.058300       0.021849       0.017686       0.023748      -0.126898      -0.068032      -0.012895       0.080927              8.813953       7.682100       3.932340      -0.601812       9.076515      -1.045044       9.683245           0.000001
          106              C       8.759154       3.771768      12.862802       0.088317      33.148083 0.42371837E+03  0.99053149E+04                                 9.192057                            7.020087      -0.135428       1.972269                    0.999231      26.896704      77.296533       0.600726       0.436153      -1.051155      -0.049343      -0.058690      -0.014593       0.078053      -0.032713       0.022613       0.009156       0.022088      -0.113840      -0.051424      -0.004019       0.055443             10.736588       9.317561       5.391374      -0.949542      12.213874      -1.188513      10.678331           0.000001
          107              C       8.535878       3.433825      14.204065      -0.096140      31.444981 0.43869567E+03  0.10407061E+05                                 8.903548                            7.181508      -0.227292       1.925199                    0.997660      29.050140      85.762268       0.585655       0.440858      -1.042076      -0.007758      -0.032829       0.008443       0.034774      -0.041652       0.008566       0.002239       0.027102      -0.055923      -0.037071      -0.016490       0.053561              9.855926       8.172197       4.063254      -0.877481      10.984427      -0.933559      10.411156           0.000002
          108              C       7.604224       2.456265      14.481830      -0.038748      28.452002 0.38747730E+03  0.89196731E+04                                 8.320945                            6.734454      -0.135008       1.957014                    0.999233      28.118724      82.030484       0.606197       0.438925      -1.042221       0.018964       0.014341      -0.008405       0.025218      -0.042056      -0.002604      -0.001615       0.023207      -0.070132      -0.032809      -0.022523       0.055331              9.147566       8.437350       4.435353      -0.194831      10.042247      -0.334898       8.963102           0.000002
          109              C       9.681170       4.877911      12.463278       0.587364      22.178384 0.25024394E+03  0.52014118E+04                                 7.376496                            5.670060      -0.048349       2.043596                    0.999560      22.540468      63.970539       0.611654       0.481774      -1.010929       0.059475       0.058917      -0.013092       0.084734      -0.094162      -0.005210       0.004656       0.045721      -0.116067      -0.077558      -0.038997       0.116555              8.533704       7.526308       4.024130       0.185713       9.716730       0.193163       8.358073           0.000000
          110              C       4.940979      10.253670      18.010967       0.571341      22.671169 0.26002925E+03  0.54333875E+04                                 7.356856                            5.715754      -0.005074       2.054789                    0.999451      22.555971      63.285344       0.622159       0.471147      -1.020978       0.049269       0.074849      -0.009164       0.090076      -0.094818      -0.032914       0.023270       0.007020      -0.079829      -0.082359      -0.036740       0.119099              8.345695       8.200477       3.618002       1.067504       8.238943      -0.857326       8.597666           0.000002
          111              C       4.035026       9.122799      18.522740       0.089006      31.906362 0.37987344E+03  0.86408196E+04                                 8.884935                            6.610134       0.006522       2.023069                    0.999520      26.240625      74.378487       0.624277       0.431333      -1.054117      -0.072261      -0.027682      -0.005047       0.077546      -0.022615       0.001991       0.043463       0.023819      -0.098500      -0.063707       0.014224       0.049483             10.384042       9.038513       4.085516       0.319555      10.209015      -2.922961      11.904597           0.000002
          112              C       4.152286       8.615061       0.667777      -0.106055      32.045380 0.40418259E+03  0.94123883E+04                                 9.025043                            6.914591      -0.239945       1.924613                    0.998607      28.702701      84.496513       0.592921       0.443595      -1.038422      -0.034703      -0.014694       0.030014       0.048177      -0.034738      -0.016651       0.031525       0.010395      -0.090719      -0.047628      -0.014778       0.062406             10.178745       8.450165       3.151233       0.547031       9.197381      -3.141631      12.888688           0.000001
          113              C       3.339498       7.520457       1.065400       0.007010      29.589189 0.39718760E+03  0.91903321E+04                                 8.576957                            6.844304      -0.219198       1.934114                    0.999049      27.807268      81.053133       0.598517       0.442277      -1.041329       0.006585       0.032767      -0.002365       0.033506      -0.046340      -0.024879       0.015664      -0.011340      -0.086333      -0.042872      -0.026382       0.069254              9.465936       9.152296       3.656471       1.248791       8.663562      -1.250572      10.581949           0.000003
          114              C       2.412663       7.050635       0.184542      -0.049432      35.461067 0.42357614E+03  0.97925668E+04                                 9.271505                            6.792685       0.194931       2.079297                    0.999378      26.546934      73.184250       0.648572       0.408491      -1.080365       0.001849       0.022402       0.001858       0.022555      -0.030356       0.004345       0.006948      -0.010883      -0.003177      -0.032262       0.000689       0.031574             10.965294      10.671211       5.855054       0.286666      11.535669      -2.424711      10.689001           0.000001
          115              C       2.358048       7.649040      17.951990       0.090553      27.750934 0.34020185E+03  0.75585921E+04                                 8.108226                            6.274355       0.142969       2.064980                    0.999647      26.163501      74.271898       0.635286       0.433943      -1.048262       0.023544       0.049489       0.008918       0.055525      -0.042163      -0.012112       0.044157       0.008773      -0.134519      -0.068541      -0.009066       0.077607              9.107699       8.438931       3.574022       0.504427       8.560725      -2.176602      10.323440           0.000002
          116              C       1.485827       5.911521       0.547920       0.607071      21.167807 0.23698045E+03  0.48323518E+04                                 7.019226                            5.443507      -0.013632       2.057687                    0.999546      21.821461      60.243357       0.640595       0.468896      -1.023438      -0.042049      -0.027246      -0.010496       0.051193      -0.066521      -0.038397       0.058052      -0.000266      -0.009353      -0.070600      -0.039121       0.109721              7.930608       8.027742       3.777640       0.464056       8.737404      -1.745484       7.026676           0.000002
          117              C       5.585105       9.262921      13.361258       0.530656      22.763848 0.27837693E+03  0.59198356E+04                                 7.339768                            5.926737      -0.142587       2.000409                    0.998722      23.337156      66.166636       0.608696       0.473183      -1.019349      -0.040843       0.069814      -0.049005       0.094571       0.047050       0.058665       0.045578       0.000262      -0.106381      -0.075895      -0.028051       0.103945              8.024230       7.928049      -1.733033      -1.743946       6.677534      -1.111234       9.467108           0.000002
          118              C       6.071814       8.173263      14.337240       0.115993      30.077900 0.40864845E+03  0.94654897E+04                                 8.585012                            6.904166      -0.047041       2.002236                    0.999601      26.525843      75.843081       0.604518       0.437425      -1.050550       0.003255      -0.046758       0.067489       0.082168       0.055220       0.015068       0.041991      -0.031561       0.021022      -0.064088      -0.015336       0.079425              9.454968      10.135522      -3.504046      -0.910563       8.581616      -2.334658       9.647765           0.000002
          119              C       7.205862       7.462759      14.061378      -0.120548      30.023637 0.43110787E+03  0.10190850E+05                                 8.591678                            7.101586      -0.229804       1.917894                    0.998394      29.332977      86.674321       0.590644       0.438688      -1.042513       0.005096      -0.015491       0.003771       0.016739       0.033297       0.007506       0.023035      -0.010750      -0.038213      -0.033470      -0.014983       0.048453              9.257233       9.827538      -3.544696      -0.568467       8.454364      -1.717200       9.489798           0.000000
          120              C       7.695783       6.664885      15.058287      -0.031793      29.260184 0.41063563E+03  0.95973012E+04                                 8.537347                            6.983557      -0.290096       1.908590                    0.997979      28.443551      83.790857       0.588418       0.445377      -1.037739      -0.018075       0.016434       0.000535       0.024436       0.036988       0.020638       0.023048      -0.000861      -0.056406      -0.031619      -0.027095       0.058714              9.203240       8.494053      -2.764463      -1.074362       8.287699      -2.207790      10.827970           0.000002
          121              C       7.042019       6.567624      16.268277      -0.046171      33.979525 0.42243495E+03  0.97599215E+04                                 8.979880                            6.769825       0.240626       2.092259                    0.999354      26.584159      73.271267       0.651618       0.406842      -1.081422       0.006496       0.006058      -0.028247       0.029610       0.003933       0.000685       0.012941      -0.010922      -0.029686      -0.016271      -0.001251       0.017523             10.282300       9.682194      -3.733785       0.375856       8.672306      -3.749229      12.492398           0.000001
          122              C       5.848538       7.230321      16.437600       0.059334      26.614674 0.35270233E+03  0.79107314E+04                                 7.840921                            6.356483       0.071592       2.028687                    0.999617      26.948853      76.971339       0.635684       0.429593      -1.050456      -0.015534       0.025205      -0.051535       0.059434       0.058433       0.013243       0.018870      -0.047334       0.041783      -0.070010       0.003774       0.066237              8.436323       9.315736      -3.207891      -0.534388       7.188057      -2.077223       8.805176           0.000002
          123              C       7.594586       5.748320      17.411680       0.571234      22.638157 0.25507512E+03  0.52858348E+04                                 7.295418                            5.609278       0.011854       2.057147                    0.999509      22.262474      61.498791       0.638974       0.462570      -1.029261       0.020118      -0.022746       0.025980       0.039964       0.077238      -0.002287       0.031143       0.024606      -0.174639      -0.080329      -0.029075       0.109404              8.244416       6.092028      -2.543263       1.017575       7.345998      -2.606676      11.295222           0.000002
          124              C       2.067308       7.512214      13.717025       0.591602      21.954621 0.23535828E+03  0.47999197E+04                                 7.171491                            5.412370      -0.061538       2.034776                    0.999383      22.154585      61.538262       0.643465       0.466742      -1.022721       0.030358       0.033104       0.041304       0.061021      -0.078039       0.014332      -0.016043      -0.009430      -0.105255      -0.060653      -0.038516       0.099168              8.273816       8.412312       3.850898      -0.031434       7.714128       1.213927       8.695009           0.000002
          125              C       1.060158       6.422556      13.488725      -0.057749      34.744640 0.44369230E+03  0.10390826E+05                                 9.179736                            6.972505       0.112261       2.042804                    0.999368      27.165616      75.695767       0.636518       0.410891      -1.077380      -0.014801      -0.031729       0.001891       0.035062      -0.027283       0.000702       0.014833       0.009478       0.013602      -0.033734       0.004650       0.029083             10.750507      10.630271       6.252964       0.896248      11.536803       1.346230      10.084447           0.000001
          126              C       0.740504       6.089559      12.115120       0.092704      27.040258 0.35691305E+03  0.80344751E+04                                 8.028692                            6.474390       0.034988       2.030346                    0.999244      26.517743      76.048897       0.617795       0.440419      -1.043223      -0.020209      -0.053668       0.002508       0.057401      -0.058300      -0.021849      -0.017686       0.023748      -0.126898      -0.068032      -0.012895       0.080927              8.813954       7.682101       3.932341       0.601811       9.076516       1.045044       9.683246           0.000001
          127              C      15.335346       4.470732      12.862802       0.088317      33.148075 0.42371844E+03  0.99053169E+04                                 9.192056                            7.020088      -0.135428       1.972269                    0.999231      26.896704      77.296533       0.600725       0.436153      -1.051155       0.049344       0.058689      -0.014593       0.078053      -0.032713      -0.022613      -0.009156       0.022088      -0.113840      -0.051424      -0.004019       0.055443             10.736585       9.317556       5.391369       0.949538      12.213868       1.188508      10.678331           0.000001
          128              C      15.558622       4.808674      14.204065      -0.096140      31.444979 0.43869581E+03  0.10407065E+05                                 8.903547                            7.181509      -0.227291       1.925199                    0.997660      29.050139      85.762261       0.585655       0.440858      -1.042076       0.007758       0.032829       0.008443       0.034774      -0.041652      -0.008566      -0.002239       0.027102      -0.055923      -0.037071      -0.016490       0.053561              9.855924       8.172194       4.063250       0.877478      10.984422       0.933557      10.411157           0.000002
          129              C       0.427276       5.786235      14.481830      -0.038748      28.452005 0.38747749E+03  0.89196783E+04                                 8.320946                            6.734456      -0.135008       1.957014                    0.999233      28.118724      82.030481       0.606197       0.438925      -1.042221      -0.018963      -0.014341      -0.008405       0.025218      -0.042056       0.002604       0.001615       0.023207      -0.070132      -0.032809      -0.022523       0.055331              9.147566       8.437348       4.435352       0.194830      10.042247       0.334897       8.963102           0.000002
          130              C      14.413330       3.364588      12.463278       0.587364      22.178372 0.25024386E+03  0.52014097E+04                                 7.376494                            5.670059      -0.048349       2.043596                    0.999560      22.540468      63.970539       0.611654       0.481774      -1.010929      -0.059475      -0.058917      -0.013092       0.084734      -0.094162       0.005210      -0.004656       0.045721      -0.116067      -0.077558      -0.038997       0.116555              8.533699       7.526303       4.024124      -0.185716       9.716720      -0.193166       8.358075           0.000000
          131              C      12.972479       6.231330      10.526532       0.571341      22.671176 0.26002938E+03  0.54333909E+04                                 7.356858                            5.715756      -0.005074       2.054789                    0.999451      22.555970      63.285342       0.622159       0.471147      -1.020978       0.049269      -0.074849       0.009164       0.090076       0.094818       0.032914       0.023270       0.007020      -0.079829      -0.082359      -0.036740       0.119099              8.345697       8.200481      -3.618004      -1.067504       8.238946      -0.857328       8.597665           0.000002
          132              C      12.066526       7.362201      10.014760       0.089006      31.906376 0.37987368E+03  0.86408261E+04                                 8.884937                            6.610135       0.006523       2.023069                    0.999520      26.240626      74.378488       0.624277       0.431333      -1.054117      -0.072261       0.027682       0.005047       0.077546       0.022614      -0.001991       0.043463       0.023819      -0.098500      -0.063707       0.014224       0.049483             10.384045       9.038519      -4.085522      -0.319552      10.209020      -2.922959      11.904595           0.000002
          133              C      12.183785       7.869939       8.844722      -0.106055      32.045388 0.40418267E+03  0.94123905E+04                                 9.025045                            6.914592      -0.239945       1.924613                    0.998607      28.702700      84.496508       0.592921       0.443595      -1.038422      -0.034703       0.014694      -0.030014       0.048177       0.034738       0.016651       0.031525       0.010395      -0.090719      -0.047628      -0.014778       0.062406             10.178747       8.450171      -3.151242      -0.547025       9.197390      -3.141632      12.888681           0.000001
          134              C      11.370998       8.964543       8.447100       0.007010      29.589205 0.39718759E+03  0.91903319E+04                                 8.576960                            6.844304      -0.219198       1.934114                    0.999049      27.807267      81.053129       0.598517       0.442277      -1.041329       0.006585      -0.032768       0.002365       0.033506       0.046340       0.024879       0.015664      -0.011340      -0.086333      -0.042872      -0.026382       0.069254              9.465940       9.152304      -3.656482      -1.248790       8.663573      -1.250570      10.581943           0.000003
          135              C      10.444163       9.434366       9.327957      -0.049432      35.461087 0.42357606E+03  0.97925645E+04                                 9.271508                            6.792684       0.194932       2.079297                    0.999378      26.546932      73.184239       0.648572       0.408491      -1.080365       0.001849      -0.022402      -0.001858       0.022555       0.030356      -0.004345       0.006948      -0.010883      -0.003177      -0.032262       0.000689       0.031574             10.965300      10.671225      -5.855070      -0.286663      11.535685      -2.424708      10.688990           0.000001
          136              C      10.389548       8.835960      10.585510       0.090553      27.750936 0.34020202E+03  0.75585967E+04                                 8.108227                            6.274357       0.142969       2.064980                    0.999647      26.163500      74.271894       0.635286       0.433943      -1.048262       0.023544      -0.049489      -0.008918       0.055525       0.042163       0.012112       0.044157       0.008773      -0.134519      -0.068541      -0.009066       0.077607              9.107699       8.438931      -3.574021      -0.504426       8.560725      -2.176604      10.323441           0.000002
          137              C       9.517328      10.573479       8.964580       0.607071      21.167812 0.23698029E+03  0.48323479E+04                                 7.019227                            5.443505      -0.013632       2.057687                    0.999546      21.821461      60.243359       0.640596       0.468896      -1.023437      -0.042049       0.027246       0.010496       0.051193       0.066521       0.038397       0.058052      -0.000265      -0.009353      -0.070600      -0.039121       0.109721              7.930610       8.027749      -3.777646      -0.464054       8.737406      -1.745485       7.026676           0.000002
          138              C      13.616605       7.222078      15.176242       0.530656      22.763855 0.27837704E+03  0.59198385E+04                                 7.339770                            5.926738      -0.142587       2.000409                    0.998722      23.337154      66.166631       0.608696       0.473183      -1.019349      -0.040843      -0.069814       0.049005       0.094571      -0.047051      -0.058665       0.045578       0.000262      -0.106381      -0.075895      -0.028051       0.103946              8.024232       7.928056       1.733032       1.743953       6.677530      -1.111228       9.467110           0.000002
          139              C      14.103314       8.311737      14.200260       0.115993      30.077903 0.40864870E+03  0.94654966E+04                                 8.585013                            6.904168      -0.047041       2.002236                    0.999601      26.525844      75.843083       0.604518       0.437425      -1.050550       0.003255       0.046758      -0.067489       0.082168      -0.055220      -0.015068       0.041991      -0.031561       0.021022      -0.064088      -0.015336       0.079425              9.454968      10.135525       3.504045       0.910565       8.581613      -2.334656       9.647765           0.000002
          140              C      15.237362       9.022240      14.476122      -0.120548      30.023627 0.43110784E+03  0.10190849E+05                                 8.591676                            7.101586      -0.229804       1.917894                    0.998394      29.332975      86.674314       0.590644       0.438688      -1.042513       0.005096       0.015492      -0.003771       0.016739      -0.033297      -0.007506       0.023035      -0.010750      -0.038213      -0.033470      -0.014983       0.048453              9.257230       9.827538       3.544693       0.568470       8.454357      -1.717196       9.489796           0.000000
          141              C      15.727283       9.820114      13.479212      -0.031792      29.260199 0.41063604E+03  0.95973128E+04                                 8.537350                            6.983560      -0.290096       1.908590                    0.997979      28.443548      83.790844       0.588417       0.445377      -1.037739      -0.018075      -0.016434      -0.000535       0.024436      -0.036988      -0.020638       0.023048      -0.000861      -0.056406      -0.031619      -0.027095       0.058714              9.203243       8.494053       2.764460       1.074365       8.287700      -2.207793      10.827977           0.000002
          142              C      15.073519       9.917376      12.269222      -0.046170      33.979528 0.42243469E+03  0.97599138E+04                                 8.979880                            6.769822       0.240626       2.092259                    0.999354      26.584154      73.271248       0.651619       0.406842      -1.081422       0.006496      -0.006058       0.028247       0.029610      -0.003933      -0.000685       0.012942      -0.010922      -0.029686      -0.016271      -0.001251       0.017523             10.282302       9.682196       3.733789      -0.375865       8.672313      -3.749237      12.492396           0.000001
          143              C      13.880038       9.254679      12.099900       0.059334      26.614659 0.35270196E+03  0.79107213E+04                                 7.840918                            6.356480       0.071591       2.028687                    0.999617      26.948857      76.971358       0.635684       0.429593      -1.050456      -0.015534      -0.025205       0.051535       0.059434      -0.058433      -0.013243       0.018870      -0.047334       0.041783      -0.070010       0.003774       0.066237              8.436321       9.315737       3.207894       0.534384       7.188059      -2.077225       8.805168           0.000002
          144              C      15.626086      10.736680      11.125820       0.571234      22.638157 0.25507497E+03  0.52858310E+04                                 7.295418                            5.609277       0.011854       2.057147                    0.999509      22.262473      61.498790       0.638974       0.462570      -1.029261       0.020118       0.022746      -0.025980       0.039964      -0.077238       0.002287       0.031143       0.024606      -0.174639      -0.080329      -0.029075       0.109404              8.244418       6.092029       2.543266      -1.017580       7.346003      -2.606685      11.295223           0.000002
          145              C      10.098808       8.972786      14.820475       0.591602      21.954630 0.23535843E+03  0.47999234E+04                                 7.171493                            5.412372      -0.061537       2.034776                    0.999383      22.154583      61.538256       0.643465       0.466742      -1.022721       0.030358      -0.033104      -0.041304       0.061021       0.078039      -0.014332      -0.016043      -0.009430      -0.105255      -0.060653      -0.038516       0.099168              8.273819       8.412315      -3.850900       0.031434       7.714131       1.213926       8.695010           0.000002
          146              C       9.091658      10.062444      15.048775      -0.057749      34.744637 0.44369228E+03  0.10390825E+05                                 9.179735                            6.972505       0.112261       2.042804                    0.999368      27.165616      75.695769       0.636518       0.410891      -1.077380      -0.014801       0.031729      -0.001891       0.035062       0.027283      -0.000702       0.014833       0.009478       0.013602      -0.033734       0.004650       0.029083             10.750507      10.630272      -6.252966      -0.896248      11.536804       1.346230      10.084444           0.000001
          147              C       8.772004      10.395441      16.422380       0.092703      27.040257 0.35691307E+03  0.80344757E+04                                 8.028692                            6.474390       0.034988       2.030346                    0.999244      26.517746      76.048912       0.617795       0.440420      -1.043223      -0.020209       0.053668      -0.002508       0.057401       0.058300       0.021849      -0.017686       0.023748      -0.126898      -0.068032      -0.012895       0.080927              8.813954       7.682102      -3.932341      -0.601808       9.076516       1.045040       9.683245           0.000001
          148              C       7.303846      12.014268      15.674697       0.088317      33.148075 0.42371812E+03  0.99053077E+04                                 9.192056                            7.020085      -0.135428       1.972269                    0.999231      26.896702      77.296527       0.600726       0.436153      -1.051155       0.049344      -0.058689       0.014593       0.078052       0.032713       0.022613      -0.009156       0.022088      -0.113840      -0.051424      -0.004019       0.055443             10.736587       9.317558      -5.391372      -0.949545      12.213871       1.188518      10.678333           0.000001
          149              C       7.527122      11.676325      14.333435      -0.096140      31.444978 0.43869549E+03  0.10407056E+05                                 8.903546                            7.181506      -0.227291       1.925200                    0.997660      29.050136      85.762248       0.585656       0.440858      -1.042076       0.007758      -0.032829      -0.008443       0.034774       0.041652       0.008566      -0.002239       0.027102      -0.055923      -0.037071      -0.016490       0.053561              9.855925       8.172197      -4.063254      -0.877480      10.984422       0.933561      10.411155           0.000002
          150              C       8.458776      10.698765      14.055670      -0.038748      28.452019 0.38747754E+03  0.89196795E+04                                 8.320948                            6.734456      -0.135007       1.957014                    0.999233      28.118718      82.030455       0.606197       0.438924      -1.042221      -0.018964       0.014341       0.008405       0.025218       0.042056      -0.002604       0.001615       0.023207      -0.070132      -0.032809      -0.022523       0.055331              9.147569       8.437354      -4.435356      -0.194835      10.042249       0.334901       8.963105           0.000002
          151              C       6.381830      13.120411      16.074222       0.587364      22.178372 0.25024376E+03  0.52014071E+04                                 7.376493                            5.670057      -0.048348       2.043596                    0.999560      22.540468      63.970536       0.611654       0.481774      -1.010929      -0.059475       0.058917       0.013092       0.084734       0.094162      -0.005210      -0.004656       0.045721      -0.116067      -0.077558      -0.038997       0.116555              8.533700       7.526304      -4.024127       0.185710       9.716724      -0.193158       8.358072           0.000000
          152              C      11.122021       2.011170      10.526532       0.571341      22.671186 0.26002949E+03  0.54333936E+04                                 7.356859                            5.715757      -0.005074       2.054788                    0.999451      22.555971      63.285344       0.622159       0.471147      -1.020978      -0.049269       0.074848       0.009164       0.090076       0.094818      -0.032914      -0.023270       0.007020      -0.079829      -0.082359      -0.036740       0.119099              8.345700       8.200487      -3.618007       1.067506       8.238947       0.857326       8.597667           0.000002
          153              C      12.027974       0.880299      10.014760       0.089006      31.906370 0.37987352E+03  0.86408217E+04                                 8.884936                            6.610134       0.006522       2.023069                    0.999520      26.240627      74.378492       0.624277       0.431333      -1.054117       0.072261      -0.027682       0.005047       0.077546       0.022614       0.001991      -0.043463       0.023819      -0.098500      -0.063707       0.014224       0.049483             10.384044       9.038515      -4.085520       0.319552      10.209018       2.922960      11.904598           0.000002
          154              C      11.910715       0.372561       8.844722      -0.106055      32.045391 0.40418262E+03  0.94123894E+04                                 9.025046                            6.914592      -0.239945       1.924613                    0.998607      28.702703      84.496522       0.592921       0.443595      -1.038422       0.034703      -0.014694      -0.030014       0.048177       0.034738      -0.016651      -0.031525       0.010395      -0.090719      -0.047628      -0.014778       0.062406             10.178749       8.450171      -3.151240       0.547026       9.197389       3.141634      12.888687           0.000001
          155              C      12.723502      15.762957       8.447100       0.007010      29.589204 0.39718758E+03  0.91903314E+04                                 8.576960                            6.844304      -0.219198       1.934114                    0.999049      27.807267      81.053128       0.598517       0.442277      -1.041329      -0.006585       0.032767       0.002365       0.033506       0.046340      -0.024879      -0.015664      -0.011340      -0.086333      -0.042872      -0.026382       0.069254              9.465940       9.152304      -3.656482       1.248790       8.663573       1.250569      10.581943           0.000003
          156              C      13.650337      15.293134       9.327957      -0.049432      35.461083 0.42357605E+03  0.97925643E+04                                 9.271507                            6.792684       0.194932       2.079297                    0.999378      26.546932      73.184241       0.648572       0.408491      -1.080365      -0.001849       0.022402      -0.001858       0.022555       0.030356       0.004345      -0.006948      -0.010883      -0.003177      -0.032262       0.000689       0.031574             10.965300      10.671225      -5.855070       0.286663      11.535685       2.424707      10.688988           0.000001
          157              C      13.704952      15.891540      10.585510       0.090553      27.750947 0.34020224E+03  0.75586026E+04                                 8.108229                            6.274359       0.142969       2.064980                    0.999647      26.163498      74.271885       0.635286       0.433943      -1.048262      -0.023544       0.049489      -0.008918       0.055525       0.042163      -0.012112      -0.044157       0.008773      -0.134519      -0.068541      -0.009066       0.077607              9.107701       8.438936      -3.574025       0.504426       8.560727       2.176601      10.323441           0.000002
          158              C      14.577172      14.154021       8.964580       0.607071      21.167816 0.23698033E+03  0.48323486E+04                                 7.019228                            5.443505      -0.013632       2.057687                    0.999546      21.821460      60.243353       0.640596       0.468896      -1.023438       0.042049      -0.027246       0.010496       0.051193       0.066521      -0.038397      -0.058052      -0.000265      -0.009353      -0.070600      -0.039121       0.109721              7.930612       8.027751      -3.777649       0.464054       8.737409       1.745483       7.026675           0.000002
          159              C      10.477895       1.020421      15.176242       0.530656      22.763859 0.27837713E+03  0.59198408E+04                                 7.339770                            5.926739      -0.142586       2.000409                    0.998722      23.337153      66.166625       0.608696       0.473183      -1.019349       0.040843       0.069814       0.049005       0.094571      -0.047051       0.058665      -0.045578       0.000262      -0.106381      -0.075895      -0.028051       0.103946              8.024233       7.928052       1.733031      -1.743949       6.677533       1.111233       9.467113           0.000002
          160              C       9.991186      16.415763      14.200260       0.115993      30.077908 0.40864875E+03  0.94654981E+04                                 8.585013                            6.904168      -0.047041       2.002236                    0.999601      26.525845      75.843085       0.604518       0.437425      -1.050550      -0.003255      -0.046758      -0.067489       0.082168      -0.055220       0.015068      -0.041991      -0.031561       0.021022      -0.064088      -0.015336       0.079425              9.454968      10.135521       3.504045      -0.910563       8.581616       2.334658       9.647768           0.000002
          161              C       8.857138      15.705259      14.476122      -0.120548      30.023634 0.43110805E+03  0.10190855E+05                                 8.591677                            7.101588      -0.229804       1.917894                    0.998394      29.332976      86.674316       0.590644       0.438688      -1.042513      -0.005096      -0.015492      -0.003771       0.016739      -0.033297       0.007506      -0.023035      -0.010750      -0.038213      -0.033470      -0.014983       0.048453              9.257232       9.827535       3.544694      -0.568468       8.454361       1.717199       9.489798           0.000000
          162              C       8.367217      14.907385      13.479212      -0.031793      29.260191 0.41063590E+03  0.95973087E+04                                 8.537348                            6.983559      -0.290096       1.908590                    0.997979      28.443551      83.790853       0.588418       0.445377      -1.037739       0.018075       0.016434      -0.000535       0.024435      -0.036988       0.020638      -0.023048      -0.000861      -0.056406      -0.031619      -0.027095       0.058714              9.203241       8.494053       2.764460      -1.074366       8.287696       2.207789      10.827974           0.000002
          163              C       9.020981      14.810124      12.269222      -0.046171      33.979526 0.42243477E+03  0.97599162E+04                                 8.979880                            6.769823       0.240626       2.092259                    0.999354      26.584154      73.271250       0.651618       0.406842      -1.081422      -0.006496       0.006058       0.028247       0.029610      -0.003933       0.000685      -0.012942      -0.010922      -0.029686      -0.016271      -0.001251       0.017523             10.282301       9.682199       3.733791       0.375862       8.672313       3.749233      12.492392           0.000001
          164              C      10.214462      15.472821      12.099900       0.059333      26.614662 0.35270196E+03  0.79107215E+04                                 7.840918                            6.356480       0.071592       2.028687                    0.999617      26.948858      76.971359       0.635684       0.429593      -1.050456       0.015534       0.025205       0.051535       0.059434      -0.058433       0.013243      -0.018870      -0.047334       0.041783      -0.070010       0.003773       0.066237              8.436322       9.315737       3.207894      -0.534385       7.188059       2.077225       8.805168           0.000002
          165              C       8.468414      13.990819      11.125820       0.571234      22.638142 0.25507485E+03  0.52858279E+04                                 7.295415                            5.609275       0.011854       2.057147                    0.999509      22.262470      61.498779       0.638975       0.462570      -1.029261      -0.020118      -0.022746      -0.025980       0.039964      -0.077238      -0.002287      -0.031143       0.024606      -0.174639      -0.080329      -0.029075       0.109404              8.244414       6.092028       2.543265       1.017576       7.345999       2.606678      11.295213           0.000002
          166              C      13.995692      15.754714      14.820475       0.591602      21.954630 0.23535845E+03  0.47999240E+04                                 7.171493                            5.412372      -0.061537       2.034776                    0.999383      22.154584      61.538258       0.643465       0.466742      -1.022721      -0.030358       0.033104      -0.041304       0.061021       0.078039       0.014332       0.016043      -0.009430      -0.105255      -0.060653      -0.038516       0.099168              8.273818       8.412314      -3.850899      -0.031435       7.714130      -1.213926       8.695010           0.000002
          167              C      15.002842      14.665056      15.048775      -0.057749      34.744625 0.44369219E+03  0.10390823E+05                                 9.179733                            6.972504       0.112261       2.042804                    0.999368      27.165614      75.695757       0.636518       0.410891      -1.077380       0.014801      -0.031729      -0.001891       0.035062       0.027283       0.000702      -0.014833       0.009478       0.013602      -0.033734       0.004650       0.029083             10.750502      10.630266      -6.252961       0.896247      11.536799      -1.346229      10.084442           0.000001
          168              C      15.322496      14.332059      16.422380       0.092703      27.040260 0.35691323E+03  0.80344799E+04                                 8.028693                            6.474392       0.034988       2.030346                    0.999244      26.517743      76.048898       0.617795       0.440420      -1.043223       0.020209      -0.053668      -0.002508       0.057401       0.058300      -0.021849       0.017686       0.023748      -0.126898      -0.068032      -0.012895       0.080927              8.813954       7.682100      -3.932340       0.601808       9.076517      -1.045041       9.683246           0.000001
          169              C       0.727654      12.713232      15.674697       0.088317      33.148060 0.42371807E+03  0.99053062E+04                                 9.192053                            7.020085      -0.135428       1.972269                    0.999231      26.896703      77.296527       0.600726       0.436153      -1.051155      -0.049344       0.058690       0.014593       0.078053       0.032713      -0.022613       0.009156       0.022088      -0.113840      -0.051424      -0.004019       0.055443             10.736581       9.317551      -5.391363       0.949542      12.213857      -1.188514      10.678335           0.000001
          170              C       0.504378      13.051174      14.333435      -0.096140      31.444963 0.43869533E+03  0.10407051E+05                                 8.903544                            7.181505      -0.227292       1.925199                    0.997660      29.050138      85.762258       0.585656       0.440858      -1.042076      -0.007758       0.032829      -0.008443       0.034774       0.041652      -0.008566       0.002239       0.027102      -0.055924      -0.037071      -0.016490       0.053561              9.855921       8.172188      -4.063247       0.877479      10.984415      -0.933558      10.411160           0.000002
          171              C      15.635724      14.028735      14.055670      -0.038748      28.452028 0.38747785E+03  0.89196882E+04                                 8.320950                            6.734459      -0.135008       1.957014                    0.999233      28.118722      82.030470       0.606197       0.438924      -1.042221       0.018964      -0.014341       0.008405       0.025218       0.042056       0.002604      -0.001615       0.023207      -0.070132      -0.032809      -0.022523       0.055331              9.147571       8.437353      -4.435356       0.194834      10.042253      -0.334900       8.963106           0.000002
          172              C       1.649670      11.607088      16.074222       0.587364      22.178359 0.25024367E+03  0.52014049E+04                                 7.376491                            5.670057      -0.048349       2.043596                    0.999560      22.540468      63.970539       0.611654       0.481774      -1.010929       0.059475      -0.058917       0.013092       0.084734       0.094162       0.005210       0.004656       0.045721      -0.116067      -0.077558      -0.038997       0.116555              8.533696       7.526299      -4.024121      -0.185713       9.716715       0.193162       8.358074           0.000000
          173              C      12.972479       2.011170       1.014032       0.571341      22.671173 0.26002931E+03  0.54333891E+04                                 7.356857                            5.715755      -0.005074       2.054788                    0.999451      22.555970      63.285342       0.622159       0.471147      -1.020978       0.049269       0.074849       0.009164       0.090076      -0.094818       0.032914      -0.023270       0.007020      -0.079829      -0.082359      -0.036740       0.119099              8.345697       8.200480       3.618003      -1.067506       8.238943       0.857325       8.597666           0.000002
          174              C      12.066526       0.880299       0.502260       0.089006      31.906377 0.37987368E+03  0.86408263E+04                                 8.884937                            6.610136       0.006522       2.023069                    0.999520      26.240626      74.378489       0.624277       0.431333      -1.054117      -0.072261      -0.027682       0.005047       0.077546      -0.022615      -0.001991      -0.043463       0.023819      -0.098500      -0.063707       0.014224       0.049483             10.384045       9.038519       4.085522      -0.319552      10.209021       2.922960      11.904596           0.000002
          175              C      12.183785       0.372561      18.357222      -0.106055      32.045385 0.40418258E+03  0.94123880E+04                                 9.025044                            6.914591      -0.239945       1.924613                    0.998607      28.702701      84.496510       0.592922       0.443595      -1.038422      -0.034703      -0.014694      -0.030014       0.048177      -0.034738       0.016651      -0.031525       0.010395      -0.090719      -0.047628      -0.014778       0.062406             10.178746       8.450170       3.151240      -0.547026       9.197388       3.141632      12.888681           0.000001
          176              C      11.370998      15.762957      17.959600       0.007010      29.589185 0.39718730E+03  0.91903235E+04                                 8.576956                            6.844301      -0.219198       1.934114                    0.999049      27.807268      81.053131       0.598517       0.442277      -1.041329       0.006584       0.032767       0.002365       0.033506      -0.046340       0.024879      -0.015664      -0.011340      -0.086333      -0.042872      -0.026382       0.069254              9.465936       9.152300       3.656480      -1.248789       8.663570       1.250569      10.581936           0.000003
          177              C      10.444163      15.293134      18.840457      -0.049432      35.461088 0.42357608E+03  0.97925651E+04                                 9.271508                            6.792685       0.194931       2.079297                    0.999378      26.546932      73.184242       0.648572       0.408491      -1.080365       0.001849       0.022402      -0.001858       0.022555      -0.030356      -0.004345      -0.006948      -0.010883      -0.003177      -0.032262       0.000689       0.031574             10.965301      10.671226       5.855071      -0.286663      11.535688       2.424708      10.688990           0.000001
          178              C      10.389548      15.891540       1.073010       0.090553      27.750946 0.34020217E+03  0.75586007E+04                                 8.108229                            6.274358       0.142969       2.064980                    0.999647      26.163502      74.271901       0.635286       0.433943      -1.048262       0.023544       0.049489      -0.008918       0.055525      -0.042163       0.012112      -0.044157       0.008773      -0.134519      -0.068541      -0.009066       0.077607              9.107701       8.438934       3.574024      -0.504425       8.560730       2.176603      10.323441           0.000002
          179              C       9.517328      14.154021      18.477080       0.607071      21.167806 0.23698016E+03  0.48323446E+04                                 7.019226                            5.443503      -0.013632       2.057687                    0.999546      21.821461      60.243360       0.640596       0.468896      -1.023437      -0.042049      -0.027246       0.010496       0.051193      -0.066521       0.038397      -0.058052      -0.000266      -0.009353      -0.070600      -0.039121       0.109721              7.930610       8.027748       3.777647      -0.464054       8.737408       1.745484       7.026673           0.000002
          180              C      13.616605       1.020421       5.663742       0.530656      22.763854 0.27837707E+03  0.59198392E+04                                 7.339769                            5.926738      -0.142586       2.000409                    0.998722      23.337154      66.166628       0.608696       0.473183      -1.019349      -0.040843       0.069814       0.049005       0.094571       0.047050      -0.058665      -0.045578       0.000262      -0.106381      -0.075895      -0.028051       0.103945              8.024231       7.928052      -1.733032       1.743946       6.677533       1.111235       9.467109           0.000002
          181              C      14.103314      16.415763       4.687760       0.115993      30.077909 0.40864876E+03  0.94654981E+04                                 8.585013                            6.904168      -0.047041       2.002236                    0.999601      26.525845      75.843084       0.604518       0.437425      -1.050550       0.003255      -0.046758      -0.067489       0.082168       0.055220      -0.015068      -0.041991      -0.031561       0.021022      -0.064088      -0.015336       0.079425              9.454968      10.135520      -3.504045       0.910562       8.581616       2.334659       9.647769           0.000002
          182              C      15.237362      15.705259       4.963622      -0.120548      30.023637 0.43110811E+03  0.10190857E+05                                 8.591678                            7.101589      -0.229804       1.917894                    0.998394      29.332977      86.674323       0.590644       0.438688      -1.042513       0.005096      -0.015492      -0.003771       0.016739       0.033297      -0.007506      -0.023035      -0.010750      -0.038213      -0.033470      -0.014983       0.048453              9.257233       9.827536      -3.544694       0.568467       8.454362       1.717199       9.489799           0.000000
          183              C      15.727283      14.907385       3.966712      -0.031792      29.260188 0.41063586E+03  0.95973075E+04                                 8.537347                            6.983558      -0.290096       1.908590                    0.997979      28.443549      83.790847       0.588418       0.445377      -1.037739      -0.018075       0.016434      -0.000535       0.024436       0.036988      -0.020638      -0.023048      -0.000861      -0.056406      -0.031619      -0.027095       0.058714              9.203240       8.494052      -2.764460       1.074366       8.287695       2.207789      10.827974           0.000002
          184              C      15.073519      14.810124       2.756722      -0.046171      33.979530 0.42243484E+03  0.97599180E+04                                 8.979880                            6.769823       0.240626       2.092259                    0.999354      26.584157      73.271257       0.651619       0.406842      -1.081422       0.006496       0.006058       0.028247       0.029610       0.003933      -0.000685      -0.012941      -0.010922      -0.029686      -0.016271      -0.001251       0.017523             10.282301       9.682198      -3.733791      -0.375862       8.672313       3.749233      12.492393           0.000001
          185              C      13.880038      15.472821       2.587400       0.059334      26.614676 0.35270221E+03  0.79107280E+04                                 7.840921                            6.356482       0.071592       2.028687                    0.999617      26.948857      76.971352       0.635684       0.429593      -1.050456      -0.015534       0.025205       0.051535       0.059434       0.058433      -0.013243      -0.018870      -0.047334       0.041783      -0.070010       0.003773       0.066237              8.436324       9.315738      -3.207895       0.534384       7.188061       2.077226       8.805173           0.000002
          186              C      15.626086      13.990819       1.613320       0.571234      22.638144 0.25507488E+03  0.52858286E+04                                 7.295415                            5.609275       0.011854       2.057147                    0.999509      22.262472      61.498785       0.638975       0.462570      -1.029261       0.020118      -0.022746      -0.025980       0.039964       0.077238       0.002287      -0.031143       0.024606      -0.174639      -0.080329      -0.029075       0.109404              8.244414       6.092029      -2.543265      -1.017576       7.345999       2.606678      11.295213           0.000002
          187              C      10.098808      15.754714       5.307975       0.591602      21.954629 0.23535843E+03  0.47999234E+04                                 7.171493                            5.412372      -0.061537       2.034776                    0.999383      22.154583      61.538255       0.643465       0.466742      -1.022721       0.030358       0.033104      -0.041304       0.061021      -0.078039      -0.014332       0.016043      -0.009430      -0.105255      -0.060653      -0.038516       0.099168              8.273818       8.412314       3.850899       0.031435       7.714129      -1.213926       8.695010           0.000002
          188              C       9.091658      14.665056       5.536275      -0.057749      34.744635 0.44369233E+03  0.10390827E+05                                 9.179735                            6.972505       0.112260       2.042804                    0.999368      27.165618      75.695775       0.636518       0.410891      -1.077380      -0.014801      -0.031729      -0.001891       0.035062      -0.027283      -0.000702      -0.014833       0.009478       0.013602      -0.033734       0.004650       0.029083             10.750505      10.630269       6.252963      -0.896246      11.536801      -1.346229      10.084445           0.000001
          189              C       8.772004      14.332059       6.909880       0.092704      27.040249 0.35691302E+03  0.80344741E+04                                 8.028690                            6.474389       0.034988       2.030346                    0.999244      26.517742      76.048893       0.617795       0.440419      -1.043223      -0.020209      -0.053668      -0.002508       0.057401      -0.058300       0.021849       0.017686       0.023748      -0.126898      -0.068032      -0.012895       0.080927              8.813952       7.682099       3.932340      -0.601811       9.076517      -1.045044       9.683241           0.000001
          190              C       7.303846      12.713232       6.162198       0.088317      33.148067 0.42371827E+03  0.99053122E+04                                 9.192054                            7.020087      -0.135428       1.972269                    0.999231      26.896704      77.296533       0.600726       0.436153      -1.051155       0.049344       0.058689       0.014593       0.078053      -0.032713       0.022613       0.009156       0.022088      -0.113840      -0.051424      -0.004019       0.055443             10.736583       9.317555       5.391366      -0.949539      12.213862      -1.188510      10.678332           0.000001
          191              C       7.527122      13.051174       4.820935      -0.096140      31.444995 0.43869606E+03  0.10407072E+05                                 8.903550                            7.181511      -0.227291       1.925200                    0.997660      29.050138      85.762255       0.585655       0.440858      -1.042076       0.007758       0.032829      -0.008443       0.034774      -0.041652       0.008566       0.002239       0.027102      -0.055923      -0.037071      -0.016490       0.053561              9.855927       8.172195       4.063249      -0.877478      10.984422      -0.933558      10.411164           0.000002
          192              C       8.458776      14.028735       4.543170      -0.038748      28.452021 0.38747776E+03  0.89196857E+04                                 8.320949                            6.734458      -0.135008       1.957014                    0.999233      28.118720      82.030464       0.606197       0.438925      -1.042221      -0.018963      -0.014341       0.008405       0.025218      -0.042056      -0.002604      -0.001615       0.023207      -0.070132      -0.032809      -0.022523       0.055331              9.147569       8.437352       4.435354      -0.194832      10.042250      -0.334898       8.963105           0.000002
          193              C       6.381830      11.607088       6.561722       0.587364      22.178356 0.25024361E+03  0.52014035E+04                                 7.376490                            5.670056      -0.048349       2.043596                    0.999560      22.540467      63.970535       0.611654       0.481774      -1.010929      -0.059475      -0.058917       0.013092       0.084734      -0.094162      -0.005210       0.004656       0.045721      -0.116067      -0.077558      -0.038997       0.116555              8.533695       7.526299       4.024122       0.185716       9.716715       0.193165       8.358071           0.000000
          194              C      11.122021       6.231330       1.014032       0.571341      22.671189 0.26002957E+03  0.54333956E+04                                 7.356860                            5.715758      -0.005074       2.054788                    0.999451      22.555972      63.285348       0.622159       0.471147      -1.020978      -0.049269      -0.074849       0.009164       0.090076      -0.094818      -0.032914       0.023270       0.007020      -0.079829      -0.082359      -0.036740       0.119099              8.345701       8.200488       3.618007       1.067505       8.238950      -0.857329       8.597665           0.000002
          195              C      12.027974       7.362201       0.502260       0.089006      31.906368 0.37987351E+03  0.86408215E+04                                 8.884936                            6.610134       0.006522       2.023069                    0.999520      26.240627      74.378495       0.624277       0.431333      -1.054117       0.072261       0.027682       0.005047       0.077546      -0.022615       0.001991       0.043463       0.023819      -0.098500      -0.063707       0.014224       0.049483             10.384044       9.038516       4.085521       0.319553      10.209018      -2.922958      11.904597           0.000002
          196              C      11.910715       7.869939      18.357222      -0.106055      32.045399 0.40418277E+03  0.94123936E+04                                 9.025048                            6.914593      -0.239945       1.924613                    0.998607      28.702704      84.496529       0.592921       0.443595      -1.038422       0.034703       0.014694      -0.030014       0.048177      -0.034738      -0.016651       0.031525       0.010395      -0.090719      -0.047628      -0.014778       0.062406             10.178751       8.450173       3.151243       0.547026       9.197393      -3.141632      12.888687           0.000001
          197              C      12.723502       8.964543      17.959600       0.007010      29.589186 0.39718729E+03  0.91903233E+04                                 8.576956                            6.844301      -0.219198       1.934114                    0.999049      27.807268      81.053133       0.598517       0.442277      -1.041329      -0.006584      -0.032768       0.002365       0.033506      -0.046340      -0.024879       0.015664      -0.011340      -0.086333      -0.042872      -0.026382       0.069254              9.465936       9.152301       3.656481       1.248789       8.663570      -1.250570      10.581937           0.000003
          198              C      13.650337       9.434366      18.840457      -0.049432      35.461089 0.42357611E+03  0.97925660E+04                                 9.271509                            6.792685       0.194931       2.079297                    0.999378      26.546933      73.184247       0.648572       0.408491      -1.080365      -0.001849      -0.022402      -0.001858       0.022555      -0.030356       0.004345       0.006948      -0.010883      -0.003177      -0.032262       0.000689       0.031574             10.965301      10.671227       5.855072       0.286663      11.535687      -2.424708      10.688989           0.000001
          199              C      13.704952       8.835960       1.073010       0.090553      27.750948 0.34020226E+03  0.75586032E+04                                 8.108230                            6.274359       0.142969       2.064980                    0.999647      26.163503      74.271906       0.635285       0.433943      -1.048262      -0.023544      -0.049489      -0.008918       0.055525      -0.042163      -0.012112       0.044157       0.008773      -0.134519      -0.068541      -0.009066       0.077607              9.107702       8.438937       3.574023       0.504426       8.560726      -2.176603      10.323443           0.000002
          200              C      14.577172      10.573479      18.477080       0.607071      21.167805 0.23698017E+03  0.48323447E+04                                 7.019225                            5.443503      -0.013632       2.057687                    0.999546      21.821464      60.243366       0.640596       0.468896      -1.023438       0.042049       0.027246       0.010496       0.051193      -0.066521      -0.038397       0.058052      -0.000266      -0.009353      -0.070600      -0.039121       0.109721              7.930608       8.027747       3.777644       0.464054       8.737404      -1.745485       7.026673           0.000002
          201              C      10.477895       7.222078       5.663742       0.530656      22.763851 0.27837700E+03  0.59198376E+04                                 7.339768                            5.926738      -0.142587       2.000409                    0.998722      23.337156      66.166637       0.608696       0.473183      -1.019349       0.040843      -0.069814       0.049005       0.094571       0.047051       0.058665       0.045578       0.000262      -0.106381      -0.075895      -0.028051       0.103945              8.024230       7.928055      -1.733033      -1.743950       6.677530      -1.111229       9.467106           0.000002
          202              C       9.991186       8.311737       4.687760       0.115993      30.077904 0.40864870E+03  0.94654966E+04                                 8.585013                            6.904168      -0.047041       2.002236                    0.999601      26.525844      75.843083       0.604518       0.437425      -1.050550      -0.003255       0.046758      -0.067489       0.082168       0.055220       0.015068       0.041991      -0.031561       0.021022      -0.064088      -0.015336       0.079425              9.454968      10.135525      -3.504045      -0.910565       8.581613      -2.334657       9.647766           0.000002
          203              C       8.857138       9.022240       4.963622      -0.120548      30.023631 0.43110791E+03  0.10190851E+05                                 8.591677                            7.101587      -0.229804       1.917894                    0.998394      29.332978      86.674327       0.590644       0.438688      -1.042513      -0.005096       0.015492      -0.003771       0.016739       0.033297       0.007506       0.023035      -0.010750      -0.038214      -0.033470      -0.014983       0.048453              9.257232       9.827539      -3.544693      -0.568470       8.454358      -1.717196       9.489798           0.000000
          204              C       8.367217       9.820114       3.966712      -0.031793      29.260205 0.41063614E+03  0.95973156E+04                                 8.537351                            6.983561      -0.290096       1.908590                    0.997979      28.443552      83.790859       0.588417       0.445377      -1.037739       0.018075      -0.016434      -0.000535       0.024436       0.036988       0.020638       0.023048      -0.000861      -0.056406      -0.031619      -0.027095       0.058714              9.203245       8.494054      -2.764461      -1.074365       8.287701      -2.207793      10.827979           0.000002
          205              C       9.020981       9.917376       2.756722      -0.046171      33.979529 0.42243472E+03  0.97599147E+04                                 8.979880                            6.769822       0.240626       2.092259                    0.999354      26.584156      73.271254       0.651619       0.406842      -1.081422      -0.006496      -0.006058       0.028247       0.029610       0.003933       0.000685       0.012942      -0.010922      -0.029686      -0.016271      -0.001251       0.017523             10.282302       9.682196      -3.733789       0.375864       8.672313      -3.749238      12.492397           0.000001
          206              C      10.214462       9.254679       2.587400       0.059334      26.614673 0.35270218E+03  0.79107274E+04                                 7.840920                            6.356481       0.071592       2.028687                    0.999617      26.948856      76.971347       0.635684       0.429592      -1.050456       0.015534      -0.025205       0.051535       0.059434       0.058433       0.013243       0.018870      -0.047334       0.041783      -0.070010       0.003773       0.066237              8.436323       9.315738      -3.207894      -0.534384       7.188060      -2.077226       8.805172           0.000002
          207              C       8.468414      10.736680       1.613320       0.571233      22.638159 0.25507499E+03  0.52858316E+04                                 7.295418                            5.609277       0.011854       2.057147                    0.999509      22.262475      61.498794       0.638975       0.462570      -1.029261      -0.020118       0.022746      -0.025980       0.039964       0.077238      -0.002287       0.031143       0.024606      -0.174639      -0.080329      -0.029075       0.109404              8.244418       6.092030      -2.543266       1.017579       7.346003      -2.606685      11.295223           0.000002
          208              C      13.995692       8.972786       5.307975       0.591602      21.954630 0.23535843E+03  0.47999235E+04                                 7.171493                            5.412372      -0.061537       2.034776                    0.999383      22.154583      61.538255       0.643465       0.466742      -1.022721      -0.030358      -0.033104      -0.041304       0.061021      -0.078039       0.014332      -0.016043      -0.009430      -0.105254      -0.060653      -0.038516       0.099168              8.273819       8.412315       3.850900      -0.031435       7.714131       1.213926       8.695010           0.000002
          209              C      15.002842      10.062444       5.536275      -0.057749      34.744640 0.44369232E+03  0.10390826E+05                                 9.179736                            6.972505       0.112261       2.042804                    0.999368      27.165617      75.695771       0.636518       0.410891      -1.077380       0.014801       0.031729      -0.001891       0.035062      -0.027283       0.000702       0.014833       0.009478       0.013602      -0.033734       0.004650       0.029083             10.750507      10.630272       6.252965       0.896247      11.536803       1.346229      10.084446           0.000001
          210              C      15.322496      10.395441       6.909880       0.092704      27.040241 0.35691278E+03  0.80344676E+04                                 8.028688                            6.474387       0.034988       2.030346                    0.999244      26.517741      76.048888       0.617795       0.440419      -1.043223       0.020208       0.053668      -0.002508       0.057401      -0.058300      -0.021849      -0.017686       0.023748      -0.126898      -0.068032      -0.012895       0.080927              8.813950       7.682099       3.932340       0.601811       9.076513       1.045043       9.683238           0.000001
          211              C       0.727654      12.014268       6.162198       0.088317      33.148084 0.42371833E+03  0.99053139E+04                                 9.192058                            7.020087      -0.135428       1.972269                    0.999231      26.896703      77.296532       0.600725       0.436153      -1.051155      -0.049344      -0.058690       0.014593       0.078053      -0.032713      -0.022613      -0.009156       0.022088      -0.113840      -0.051424      -0.004019       0.055443             10.736589       9.317562       5.391375       0.949543      12.213875       1.188515      10.678331           0.000000
          212              C       0.504378      11.676325       4.820935      -0.096140      31.444998 0.43869598E+03  0.10407070E+05                                 8.903551                            7.181510      -0.227292       1.925199                    0.997660      29.050142      85.762273       0.585655       0.440858      -1.042076      -0.007758      -0.032829      -0.008443       0.034774      -0.041652      -0.008566      -0.002239       0.027102      -0.055923      -0.037071      -0.016490       0.053561              9.855929       8.172198       4.063253       0.877481      10.984427       0.933560      10.411162           0.000002
          213              C      15.635724      10.698765       4.543170      -0.038749      28.452026 0.38747771E+03  0.89196846E+04                                 8.320950                            6.734458      -0.135008       1.957014                    0.999233      28.118726      82.030489       0.606197       0.438925      -1.042221       0.018964       0.014341       0.008405       0.025218      -0.042056       0.002604       0.001615       0.023207      -0.070132      -0.032809      -0.022523       0.055331              9.147571       8.437355       4.435356       0.194833      10.042252       0.334899       8.963106           0.000002
          214              C       1.649670      13.120411       6.561722       0.587364      22.178369 0.25024372E+03  0.52014061E+04                                 7.376493                            5.670057      -0.048349       2.043596                    0.999560      22.540468      63.970538       0.611654       0.481774      -1.010929       0.059475       0.058917       0.013092       0.084734      -0.094162       0.005210      -0.004656       0.045721      -0.116067      -0.077558      -0.038997       0.116555              8.533700       7.526304       4.024128      -0.185712       9.716725      -0.193161       8.358070           0.000000
          215              C       3.090521      10.253670       8.498467       0.571341      22.671176 0.26002938E+03  0.54333908E+04                                 7.356858                            5.715756      -0.005074       2.054788                    0.999451      22.555970      63.285342       0.622159       0.471147      -1.020978      -0.049269       0.074849      -0.009164       0.090076       0.094818       0.032914       0.023270       0.007020      -0.079829      -0.082359      -0.036740       0.119099              8.345698       8.200481      -3.618004      -1.067504       8.238945      -0.857327       8.597667           0.000002
          216              C       3.996474       9.122799       9.010240       0.089006      31.906372 0.37987365E+03  0.86408252E+04                                 8.884936                            6.610135       0.006523       2.023069                    0.999520      26.240626      74.378487       0.624277       0.431333      -1.054117       0.072261      -0.027682      -0.005047       0.077546       0.022614      -0.001991       0.043463       0.023819      -0.098500      -0.063707       0.014224       0.049483             10.384043       9.038511      -4.085514      -0.319553      10.209015      -2.922964      11.904602           0.000002
          217              C       3.879214       8.615061      10.180277      -0.106055      32.045382 0.40418256E+03  0.94123874E+04                                 9.025044                            6.914591      -0.239945       1.924613                    0.998607      28.702700      84.496508       0.592921       0.443595      -1.038422       0.034703      -0.014694       0.030014       0.048177       0.034738       0.016651       0.031525       0.010394      -0.090719      -0.047628      -0.014778       0.062406             10.178745       8.450165      -3.151234      -0.547029       9.197383      -3.141632      12.888689           0.000001
          218              C       4.692002       7.520457      10.577900       0.007010      29.589192 0.39718760E+03  0.91903320E+04                                 8.576958                            6.844304      -0.219198       1.934114                    0.999049      27.807268      81.053133       0.598517       0.442277      -1.041329      -0.006585       0.032767      -0.002365       0.033506       0.046340       0.024879       0.015664      -0.011340      -0.086333      -0.042872      -0.026382       0.069254              9.465937       9.152298      -3.656473      -1.248791       8.663563      -1.250572      10.581950           0.000003
          219              C       5.618837       7.050635       9.697042      -0.049432      35.461068 0.42357597E+03  0.97925620E+04                                 9.271505                            6.792684       0.194932       2.079297                    0.999378      26.546932      73.184241       0.648572       0.408491      -1.080365      -0.001849       0.022402       0.001858       0.022555       0.030356      -0.004345       0.006948      -0.010883      -0.003177      -0.032262       0.000689       0.031574             10.965294      10.671209      -5.855055      -0.286664      11.535672      -2.424713      10.689003           0.000001
          220              C       5.673452       7.649040       8.439490       0.090553      27.750940 0.34020194E+03  0.75585945E+04                                 8.108228                            6.274356       0.142969       2.064980                    0.999647      26.163502      74.271902       0.635286       0.433943      -1.048262      -0.023544       0.049489       0.008918       0.055525       0.042163       0.012112       0.044157       0.008773      -0.134519      -0.068541      -0.009066       0.077607              9.107700       8.438929      -3.574021      -0.504423       8.560725      -2.176607      10.323446           0.000002
          221              C       6.545672       5.911521      10.060420       0.607071      21.167819 0.23698053E+03  0.48323537E+04                                 7.019229                            5.443507      -0.013632       2.057687                    0.999546      21.821462      60.243360       0.640595       0.468896      -1.023438       0.042049      -0.027246      -0.010496       0.051193       0.066521       0.038397       0.058053      -0.000266      -0.009353      -0.070600      -0.039121       0.109721              7.930611       8.027745      -3.777644      -0.464052       8.737412      -1.745489       7.026678           0.000002
          222              C       2.446395       9.262921       3.848757       0.530656      22.763840 0.27837682E+03  0.59198329E+04                                 7.339766                            5.926736      -0.142586       2.000409                    0.998722      23.337155      66.166633       0.608696       0.473183      -1.019349       0.040843       0.069814      -0.049005       0.094571      -0.047051      -0.058665       0.045578       0.000262      -0.106381      -0.075895      -0.028051       0.103945              8.024228       7.928047       1.733029       1.743950       6.677527      -1.111231       9.467109           0.000002
          223              C       1.959686       8.173263       4.824740       0.115993      30.077903 0.40864867E+03  0.94654957E+04                                 8.585013                            6.904168      -0.047041       2.002236                    0.999601      26.525845      75.843087       0.604518       0.437425      -1.050550      -0.003255      -0.046758       0.067489       0.082168      -0.055220      -0.015068       0.041991      -0.031561       0.021022      -0.064088      -0.015336       0.079425              9.454967      10.135521       3.504041       0.910569       8.581611      -2.334656       9.647770           0.000002
          224              C       0.825638       7.462759       4.548877      -0.120548      30.023623 0.43110787E+03  0.10190850E+05                                 8.591675                            7.101587      -0.229804       1.917894                    0.998394      29.332978      86.674327       0.590644       0.438688      -1.042513      -0.005096      -0.015491       0.003771       0.016739      -0.033297      -0.007506       0.023035      -0.010750      -0.038213      -0.033470      -0.014983       0.048453              9.257230       9.827534       3.544691       0.568472       8.454357      -1.717196       9.489798           0.000000
          225              C       0.335717       6.664885       5.545787      -0.031792      29.260183 0.41063579E+03  0.95973053E+04                                 8.537346                            6.983558      -0.290096       1.908590                    0.997979      28.443548      83.790840       0.588418       0.445377      -1.037739       0.018075       0.016434       0.000535       0.024435      -0.036988      -0.020638       0.023048      -0.000861      -0.056406      -0.031619      -0.027095       0.058714              9.203239       8.494051       2.764460       1.074364       8.287694      -2.207789      10.827971           0.000002
          226              C       0.989481       6.567624       6.755777      -0.046171      33.979518 0.42243486E+03  0.97599187E+04                                 8.979879                            6.769824       0.240626       2.092259                    0.999354      26.584156      73.271257       0.651618       0.406842      -1.081422      -0.006496       0.006058      -0.028247       0.029610      -0.003933      -0.000685       0.012942      -0.010922      -0.029686      -0.016271      -0.001251       0.017523             10.282298       9.682194       3.733785      -0.375855       8.672305      -3.749227      12.492395           0.000000
          227              C       2.182962       7.230321       6.925100       0.059333      26.614686 0.35270253E+03  0.79107370E+04                                 7.840923                            6.356485       0.071591       2.028687                    0.999617      26.948861      76.971371       0.635684       0.429593      -1.050456       0.015534       0.025205      -0.051535       0.059434      -0.058433      -0.013243       0.018870      -0.047334       0.041783      -0.070010       0.003774       0.066237              8.436326       9.315740       3.207893       0.534388       7.188060      -2.077224       8.805179           0.000002
          228              C       0.436914       5.748320       7.899180       0.571233      22.638156 0.25507512E+03  0.52858348E+04                                 7.295418                            5.609278       0.011854       2.057147                    0.999509      22.262474      61.498792       0.638974       0.462570      -1.029261      -0.020118      -0.022746       0.025980       0.039964      -0.077238       0.002287       0.031143       0.024606      -0.174639      -0.080329      -0.029075       0.109404              8.244416       6.092028       2.543263      -1.017574       7.345998      -2.606675      11.295222           0.000002
          229              C       5.964192       7.512214       4.204525       0.591602      21.954624 0.23535830E+03  0.47999203E+04                                 7.171491                            5.412370      -0.061538       2.034776                    0.999383      22.154587      61.538269       0.643465       0.466742      -1.022721      -0.030358       0.033104       0.041304       0.061021       0.078039      -0.014332      -0.016043      -0.009430      -0.105255      -0.060653      -0.038516       0.099168              8.273817       8.412312      -3.850898       0.031433       7.714128       1.213927       8.695010           0.000002
          230              C       6.971342       6.422556       3.976225      -0.057749      34.744647 0.44369239E+03  0.10390828E+05                                 9.179737                            6.972506       0.112261       2.042804                    0.999368      27.165619      75.695781       0.636518       0.410891      -1.077380       0.014801      -0.031729       0.001891       0.035062       0.027283      -0.000702       0.014833       0.009478       0.013603      -0.033734       0.004650       0.029083             10.750509      10.630272      -6.252966      -0.896248      11.536805       1.346231      10.084449           0.000001
          231              C       7.290996       6.089559       2.602620       0.092703      27.040263 0.35691313E+03  0.80344776E+04                                 8.028693                            6.474391       0.034988       2.030346                    0.999244      26.517746      76.048912       0.617795       0.440420      -1.043223       0.020208      -0.053668       0.002508       0.057401       0.058300       0.021849      -0.017686       0.023748      -0.126898      -0.068032      -0.012895       0.080927              8.813956       7.682102      -3.932341      -0.601812       9.076518       1.045045       9.683248           0.000001
          232              C       8.759154       4.470732       3.350302       0.088317      33.148079 0.42371852E+03  0.99053191E+04                                 9.192057                            7.020089      -0.135428       1.972269                    0.999231      26.896704      77.296531       0.600725       0.436153      -1.051155      -0.049344       0.058689      -0.014593       0.078053       0.032713       0.022613      -0.009156       0.022088      -0.113840      -0.051424      -0.004019       0.055443             10.736585       9.317555      -5.391367      -0.949542      12.213866       1.188511      10.678334           0.000001
          233              C       8.535878       4.808674       4.691565      -0.096140      31.444966 0.43869557E+03  0.10407058E+05                                 8.903545                            7.181507      -0.227291       1.925199                    0.997660      29.050137      85.762255       0.585655       0.440858      -1.042076      -0.007758       0.032829       0.008443       0.034774       0.041652       0.008566      -0.002239       0.027102      -0.055924      -0.037071      -0.016490       0.053561              9.855921       8.172189      -4.063246      -0.877478      10.984418       0.933555      10.411158           0.000002
          234              C       7.604224       5.786235       4.969330      -0.038748      28.451998 0.38747740E+03  0.89196757E+04                                 8.320945                            6.734455      -0.135008       1.957014                    0.999233      28.118720      82.030468       0.606197       0.438925      -1.042221       0.018964      -0.014341      -0.008405       0.025218       0.042056      -0.002604       0.001615       0.023207      -0.070132      -0.032809      -0.022523       0.055331              9.147564       8.437346      -4.435351      -0.194830      10.042246       0.334897       8.963101           0.000002
          235              C       9.681170       3.364588       2.950777       0.587364      22.178357 0.25024365E+03  0.52014045E+04                                 7.376491                            5.670057      -0.048349       2.043596                    0.999560      22.540467      63.970535       0.611654       0.481774      -1.010929       0.059475      -0.058917      -0.013092       0.084734       0.094162      -0.005210      -0.004656       0.045721      -0.116067      -0.077558      -0.038997       0.116555              8.533695       7.526297      -4.024120       0.185715       9.716713      -0.193163       8.358074           0.000000
          236              C       4.940979      14.473830       8.498467       0.571341      22.671169 0.26002931E+03  0.54333892E+04                                 7.356856                            5.715755      -0.005074       2.054788                    0.999451      22.555971      63.285346       0.622159       0.471147      -1.020978       0.049269      -0.074848      -0.009164       0.090076       0.094818      -0.032914      -0.023270       0.007020      -0.079829      -0.082359      -0.036740       0.119099              8.345695       8.200476      -3.618001       1.067503       8.238945       0.857329       8.597665           0.000002
          237              C       4.035026      15.604701       9.010240       0.089006      31.906373 0.37987367E+03  0.86408261E+04                                 8.884936                            6.610135       0.006522       2.023069                    0.999520      26.240627      74.378492       0.624277       0.431333      -1.054117      -0.072261       0.027682      -0.005047       0.077546       0.022615       0.001991      -0.043463       0.023819      -0.098500      -0.063707       0.014224       0.049483             10.384043       9.038511      -4.085514       0.319554      10.209016       2.922963      11.904602           0.000002
          238              C       4.152286      16.112439      10.180277      -0.106055      32.045382 0.40418261E+03  0.94123890E+04                                 9.025044                            6.914592      -0.239945       1.924613                    0.998607      28.702702      84.496516       0.592921       0.443595      -1.038422      -0.034703       0.014694       0.030014       0.048177       0.034738      -0.016651      -0.031525       0.010395      -0.090719      -0.047628      -0.014778       0.062406             10.178745       8.450165      -3.151234       0.547029       9.197382       3.141633      12.888689           0.000001
          239              C       3.339498       0.722043      10.577900       0.007010      29.589181 0.39718740E+03  0.91903264E+04                                 8.576955                            6.844302      -0.219198       1.934114                    0.999049      27.807266      81.053123       0.598517       0.442277      -1.041329       0.006585      -0.032767      -0.002365       0.033506       0.046340      -0.024879      -0.015664      -0.011340      -0.086333      -0.042872      -0.026382       0.069254              9.465934       9.152294      -3.656470       1.248792       8.663558       1.250570      10.581949           0.000003
          240              C       2.412663       1.191865       9.697042      -0.049432      35.461064 0.42357606E+03  0.97925643E+04                                 9.271504                            6.792684       0.194932       2.079297                    0.999378      26.546931      73.184234       0.648572       0.408491      -1.080365       0.001849      -0.022402       0.001858       0.022555       0.030356       0.004345      -0.006948      -0.010883      -0.003177      -0.032262       0.000689       0.031574             10.965292      10.671209      -5.855052       0.286667      11.535666       2.424710      10.689001           0.000001
          241              C       2.358048       0.593460       8.439490       0.090553      27.750924 0.34020175E+03  0.75585893E+04                                 8.108224                            6.274354       0.142970       2.064980                    0.999647      26.163498      74.271884       0.635286       0.433943      -1.048262       0.023544      -0.049489       0.008918       0.055525       0.042163      -0.012112      -0.044157       0.008773      -0.134519      -0.068541      -0.009066       0.077607              9.107696       8.438926      -3.574017       0.504425       8.560719       2.176606      10.323442           0.000002
          242              C       1.485827       2.330979      10.060420       0.607071      21.167804 0.23698043E+03  0.48323511E+04                                 7.019226                            5.443506      -0.013632       2.057687                    0.999546      21.821462      60.243361       0.640595       0.468896      -1.023437      -0.042049       0.027246      -0.010496       0.051193       0.066521      -0.038397      -0.058052      -0.000265      -0.009353      -0.070600      -0.039121       0.109721              7.930606       8.027740      -3.777636       0.464057       8.737400       1.745486       7.026677           0.000002
          243              C       5.585105      15.464579       3.848757       0.530656      22.763839 0.27837681E+03  0.59198327E+04                                 7.339766                            5.926736      -0.142586       2.000409                    0.998722      23.337154      66.166629       0.608696       0.473183      -1.019349      -0.040843      -0.069814      -0.049005       0.094571      -0.047050       0.058665      -0.045578       0.000262      -0.106381      -0.075895      -0.028051       0.103945              8.024228       7.928047       1.733030      -1.743950       6.677528       1.111231       9.467108           0.000002
          244              C       6.071814       0.069237       4.824740       0.115993      30.077901 0.40864853E+03  0.94654918E+04                                 8.585012                            6.904166      -0.047041       2.002236                    0.999601      26.525845      75.843084       0.604518       0.437425      -1.050550       0.003255       0.046758       0.067489       0.082168      -0.055220       0.015068      -0.041991      -0.031561       0.021022      -0.064088      -0.015336       0.079425              9.454967      10.135524       3.504042      -0.910570       8.581608       2.334655       9.647768           0.000002
          245              C       7.205862       0.779740       4.548877      -0.120548      30.023614 0.43110758E+03  0.10190841E+05                                 8.591673                            7.101584      -0.229804       1.917894                    0.998394      29.332975      86.674313       0.590644       0.438688      -1.042513       0.005096       0.015491       0.003771       0.016739      -0.033297       0.007506      -0.023035      -0.010750      -0.038213      -0.033470      -0.014983       0.048453              9.257228       9.827536       3.544691      -0.568473       8.454353       1.717193       9.489794           0.000000
          246              C       7.695783       1.577614       5.545787      -0.031793      29.260198 0.41063606E+03  0.95973134E+04                                 8.537350                            6.983561      -0.290096       1.908590                    0.997979      28.443551      83.790856       0.588417       0.445377      -1.037739      -0.018075      -0.016434       0.000535       0.024436      -0.036988       0.020638      -0.023048      -0.000861      -0.056406      -0.031619      -0.027095       0.058714              9.203243       8.494053       2.764461      -1.074361       8.287701       2.207793      10.827974           0.000002
          247              C       7.042019       1.674876       6.755777      -0.046171      33.979521 0.42243491E+03  0.97599199E+04                                 8.979879                            6.769824       0.240626       2.092259                    0.999354      26.584157      73.271257       0.651618       0.406842      -1.081422       0.006496      -0.006058      -0.028247       0.029610      -0.003933       0.000685      -0.012942      -0.010922      -0.029686      -0.016271      -0.001251       0.017523             10.282298       9.682193       3.733785       0.375858       8.672307       3.749231      12.492394           0.000001
          248              C       5.848538       1.012179       6.925100       0.059334      26.614672 0.35270232E+03  0.79107308E+04                                 7.840920                            6.356483       0.071592       2.028687                    0.999617      26.948852      76.971331       0.635684       0.429593      -1.050456      -0.015534      -0.025205      -0.051535       0.059434      -0.058433       0.013243      -0.018870      -0.047334       0.041783      -0.070010       0.003773       0.066237              8.436322       9.315736       3.207891      -0.534388       7.188057       2.077223       8.805174           0.000002
          249              C       7.594586       2.494180       7.899180       0.571234      22.638146 0.25507494E+03  0.52858302E+04                                 7.295416                            5.609276       0.011854       2.057147                    0.999509      22.262472      61.498785       0.638975       0.462570      -1.029261       0.020118       0.022746       0.025980       0.039964      -0.077238      -0.002287      -0.031143       0.024606      -0.174639      -0.080329      -0.029075       0.109404              8.244414       6.092027       2.543262       1.017574       7.345995       2.606677      11.295220           0.000002
          250              C       2.067308       0.730286       4.204525       0.591602      21.954619 0.23535823E+03  0.47999184E+04                                 7.171490                            5.412369      -0.061537       2.034776                    0.999383      22.154582      61.538250       0.643465       0.466742      -1.022721       0.030358      -0.033104       0.041304       0.061021       0.078039       0.014332       0.016043      -0.009430      -0.105254      -0.060653      -0.038516       0.099168              8.273816       8.412311      -3.850898      -0.031434       7.714128      -1.213926       8.695008           0.000002
          251              C       1.060158       1.819944       3.976225      -0.057749      34.744645 0.44369231E+03  0.10390826E+05                                 9.179737                            6.972505       0.112261       2.042804                    0.999368      27.165616      75.695769       0.636518       0.410891      -1.077380      -0.014801       0.031729       0.001891       0.035062       0.027283       0.000702      -0.014833       0.009478       0.013602      -0.033734       0.004650       0.029083             10.750509      10.630274      -6.252967       0.896247      11.536806      -1.346230      10.084447           0.000001
          252              C       0.740504       2.152941       2.602620       0.092703      27.040262 0.35691311E+03  0.80344769E+04                                 8.028693                            6.474391       0.034988       2.030346                    0.999244      26.517745      76.048907       0.617795       0.440420      -1.043223      -0.020209       0.053668       0.002508       0.057401       0.058300      -0.021849       0.017686       0.023748      -0.126898      -0.068032      -0.012895       0.080927              8.813956       7.682102      -3.932341       0.601812       9.076518      -1.045045       9.683247           0.000001
          253              C      15.335346       3.771768       3.350302       0.088317      33.148081 0.42371839E+03  0.99053155E+04                                 9.192057                            7.020088      -0.135428       1.972269                    0.999231      26.896703      77.296531       0.600725       0.436153      -1.051155       0.049343      -0.058690      -0.014593       0.078053       0.032713      -0.022613       0.009156       0.022088      -0.113840      -0.051424      -0.004019       0.055443             10.736588       9.317560      -5.391372       0.949544      12.213873      -1.188516      10.678332           0.000001
          254              C      15.558622       3.433825       4.691565      -0.096140      31.444993 0.43869590E+03  0.10407068E+05                                 8.903550                            7.181510      -0.227292       1.925199                    0.997660      29.050140      85.762266       0.585655       0.440858      -1.042076       0.007758      -0.032829       0.008443       0.034774       0.041652      -0.008566       0.002239       0.027102      -0.055924      -0.037071      -0.016490       0.053561              9.855928       8.172199      -4.063255       0.877479      10.984427      -0.933560      10.411157           0.000002
          255              C       0.427276       2.456265       4.969330      -0.038748      28.451998 0.38747725E+03  0.89196715E+04                                 8.320944                            6.734453      -0.135008       1.957014                    0.999233      28.118722      82.030471       0.606197       0.438924      -1.042221      -0.018964       0.014341      -0.008405       0.025218       0.042056       0.002604      -0.001615       0.023207      -0.070132      -0.032809      -0.022523       0.055331              9.147564       8.437348      -4.435352       0.194831      10.042244      -0.334898       8.963101           0.000002
          256              C      14.413330       4.877911       2.950777       0.587364      22.178368 0.25024374E+03  0.52014066E+04                                 7.376493                            5.670057      -0.048349       2.043596                    0.999560      22.540468      63.970540       0.611654       0.481774      -1.010929      -0.059475       0.058917      -0.013092       0.084734       0.094162       0.005210       0.004656       0.045721      -0.116067      -0.077558      -0.038997       0.116555              8.533699       7.526303      -4.024126      -0.185712       9.716723       0.193160       8.358072           0.000000
          257              N       4.859058      16.079469      17.584808      -0.282671      40.366248 0.57350592E+03  0.14205380E+05                                 9.836562                            7.798312      -0.154731       1.964291                    0.998395      28.835869      80.476600       0.621866       0.397644      -1.095076       0.016328       0.053025       0.148548       0.158571       0.017329      -0.000446      -0.050174       0.032374      -0.135421      -0.076441       0.023195       0.053247             11.136973      11.516338       4.812252      -0.916895      10.718046       1.024923      11.176534           0.000000
          258              N       2.688946       0.194523      15.469227      -0.281300      36.835404 0.55920194E+03  0.13753951E+05                                 9.216244                            7.675330      -0.032024       2.001645                    0.999079      28.739936      79.738688       0.630363       0.395054      -1.097659      -0.133085       0.087412      -0.012812       0.159739       0.050545      -0.017308       0.016350      -0.077725       0.105879      -0.085696       0.035211       0.050485             10.007953      10.111126      -2.763805       0.781318       8.225630       2.836763      11.687104           0.000001
          259              N       8.145547       3.133798      11.843062      -0.270591      38.570289 0.57444914E+03  0.14240184E+05                                 9.539316                            7.799675      -0.085748       1.978187                    0.998836      29.050340      81.211907       0.622170       0.397130      -1.095000      -0.052066      -0.043317       0.160633       0.174328      -0.004944       0.033220       0.045677       0.010561      -0.251956      -0.106446       0.047351       0.059094             10.582571       9.905417       5.042270       0.466577      11.984951      -0.011662       9.857346           0.000000
          260              N       3.172442       8.648031      17.584808      -0.282671      40.366243 0.57350584E+03  0.14205378E+05                                 9.836561                            7.798311      -0.154731       1.964291                    0.998395      28.835867      80.476593       0.621866       0.397644      -1.095076      -0.016328      -0.053025       0.148548       0.158571       0.017329       0.000446       0.050174       0.032374      -0.135421      -0.076441       0.023195       0.053247             11.136971      11.516336       4.812252       0.916895      10.718045      -1.024923      11.176532           0.000000
          261              N       5.342554       8.047977      15.469227      -0.281300      36.835399 0.55920190E+03  0.13753950E+05                                 9.216243                            7.675329      -0.032024       2.001645                    0.999079      28.739935      79.738684       0.630363       0.395054      -1.097659       0.133085      -0.087412      -0.012812       0.159739       0.050545       0.017308      -0.016350      -0.077725       0.105879      -0.085696       0.035211       0.050485             10.007952      10.111124      -2.763804      -0.781318       8.225629      -2.836762      11.687103           0.000001
          262              N      15.948953       5.108702      11.843062      -0.270591      38.570291 0.57444917E+03  0.14240185E+05                                 9.539316                            7.799675      -0.085748       1.978187                    0.998836      29.050341      81.211909       0.622171       0.397130      -1.095000       0.052066       0.043317       0.160633       0.174328      -0.004944      -0.033220      -0.045677       0.010561      -0.251956      -0.106446       0.047351       0.059095             10.582571       9.905416       5.042270      -0.466578      11.984950       0.011662       9.857347           0.000000
          263              N      11.203942       7.836969      10.952692      -0.282672      40.366241 0.57350587E+03  0.14205379E+05                                 9.836561                            7.798312      -0.154731       1.964291                    0.998395      28.835869      80.476599       0.621866       0.397644      -1.095076      -0.016328       0.053025      -0.148548       0.158571      -0.017329      -0.000446       0.050174       0.032374      -0.135421      -0.076441       0.023195       0.053247             11.136970      11.516335      -4.812251      -0.916896      10.718044      -1.024920      11.176532           0.000000
          264              N      13.374054       8.437023      13.068272      -0.281300      36.835407 0.55920195E+03  0.13753951E+05                                 9.216244                            7.675330      -0.032024       2.001645                    0.999079      28.739934      79.738681       0.630363       0.395054      -1.097659       0.133085       0.087412       0.012812       0.159739      -0.050545      -0.017308      -0.016350      -0.077725       0.105879      -0.085696       0.035211       0.050485             10.007954      10.111125       2.763809       0.781313       8.225634      -2.836765      11.687102           0.000001
          265              N       7.917453      11.376298      16.694437      -0.270591      38.570286 0.57444904E+03  0.14240181E+05                                 9.539316                            7.799674      -0.085749       1.978186                    0.998836      29.050339      81.211906       0.622170       0.397130      -1.095000       0.052066      -0.043317      -0.160633       0.174328       0.004944       0.033220      -0.045677       0.010561      -0.251956      -0.106446       0.047351       0.059094             10.582571       9.905418      -5.042272       0.466580      11.984952       0.011659       9.857343           0.000000
          266              N      12.890557       0.405531      10.952692      -0.282672      40.366243 0.57350589E+03  0.14205380E+05                                 9.836561                            7.798312      -0.154731       1.964291                    0.998395      28.835870      80.476604       0.621866       0.397644      -1.095076       0.016328      -0.053025      -0.148548       0.158571      -0.017329       0.000446      -0.050174       0.032374      -0.135421      -0.076441       0.023195       0.053247             11.136972      11.516337      -4.812251       0.916897      10.718042       1.024918      11.176536           0.000000
          267              N      10.720446      16.290477      13.068272      -0.281300      36.835406 0.55920195E+03  0.13753951E+05                                 9.216244                            7.675330      -0.032024       2.001645                    0.999079      28.739934      79.738682       0.630363       0.395054      -1.097659      -0.133085      -0.087412       0.012812       0.159739      -0.050545       0.017308       0.016350      -0.077725       0.105879      -0.085696       0.035211       0.050485             10.007954      10.111123       2.763808      -0.781313       8.225635       2.836765      11.687104           0.000002
          268              N       0.114047      13.351201      16.694437      -0.270591      38.570290 0.57444922E+03  0.14240187E+05                                 9.539316                            7.799675      -0.085748       1.978187                    0.998836      29.050341      81.211909       0.622171       0.397130      -1.095000      -0.052066       0.043317      -0.160633       0.174328       0.004944      -0.033220       0.045677       0.010561      -0.251956      -0.106446       0.047351       0.059095             10.582571       9.905414      -5.042268      -0.466583      11.984949      -0.011658       9.857348           0.000000
          269              N      11.203942       0.405531       1.440192      -0.282671      40.366239 0.57350583E+03  0.14205378E+05                                 9.836561                            7.798311      -0.154731       1.964291                    0.998395      28.835868      80.476599       0.621866       0.397644      -1.095076      -0.016328      -0.053025      -0.148548       0.158571       0.017329      -0.000446      -0.050174       0.032374      -0.135421      -0.076441       0.023195       0.053247             11.136971      11.516335       4.812251      -0.916896      10.718045       1.024921      11.176531           0.000000
          270              N      13.374054      16.290477       3.555772      -0.281300      36.835406 0.55920194E+03  0.13753951E+05                                 9.216244                            7.675330      -0.032024       2.001645                    0.999079      28.739934      79.738683       0.630363       0.395054      -1.097659       0.133085      -0.087412       0.012812       0.159739       0.050545      -0.017308       0.016350      -0.077725       0.105879      -0.085696       0.035211       0.050485             10.007954      10.111124      -2.763808       0.781313       8.225634       2.836765      11.687103           0.000001
          271              N       7.917453      13.351201       7.181938      -0.270591      38.570292 0.57444927E+03  0.14240188E+05                                 9.539316                            7.799676      -0.085748       1.978186                    0.998836      29.050340      81.211907       0.622170       0.397130      -1.095000       0.052066       0.043317      -0.160633       0.174328      -0.004944       0.033220       0.045677       0.010561      -0.251956      -0.106446       0.047351       0.059095             10.582571       9.905414       5.042267       0.466580      11.984949      -0.011663       9.857350           0.000000
          272              N      12.890557       7.836969       1.440192      -0.282671      40.366240 0.57350585E+03  0.14205378E+05                                 9.836561                            7.798311      -0.154731       1.964291                    0.998395      28.835869      80.476602       0.621866       0.397644      -1.095076       0.016328       0.053025      -0.148548       0.158571       0.017329       0.000446       0.050174       0.032374      -0.135421      -0.076441       0.023195       0.053247             11.136971      11.516337       4.812251       0.916898      10.718041      -1.024917      11.176535           0.000000
          273              N      10.720446       8.437023       3.555772      -0.281300      36.835404 0.55920190E+03  0.13753949E+05                                 9.216243                            7.675329      -0.032024       2.001645                    0.999079      28.739933      79.738676       0.630363       0.395054      -1.097659      -0.133085       0.087412       0.012812       0.159739       0.050545       0.017308      -0.016350      -0.077725       0.105879      -0.085696       0.035211       0.050485             10.007953      10.111125      -2.763808      -0.781314       8.225633      -2.836764      11.687102           0.000001
          274              N       0.114047      11.376298       7.181938      -0.270591      38.570292 0.57444920E+03  0.14240186E+05                                 9.539316                            7.799675      -0.085748       1.978187                    0.998836      29.050341      81.211908       0.622171       0.397130      -1.095000      -0.052066      -0.043317      -0.160633       0.174328      -0.004944      -0.033220      -0.045677       0.010561      -0.251956      -0.106446       0.047351       0.059095             10.582571       9.905417       5.042271      -0.466577      11.984950       0.011663       9.857346           0.000000
          275              N       4.859058       8.648031       8.072307      -0.282672      40.366258 0.57350625E+03  0.14205390E+05                                 9.836564                            7.798314      -0.154731       1.964291                    0.998395      28.835869      80.476602       0.621866       0.397644      -1.095076       0.016328      -0.053025       0.148548       0.158571      -0.017329      -0.000446       0.050174       0.032374      -0.135421      -0.076441       0.023195       0.053247             11.136975      11.516335      -4.812249      -0.916891      10.718046      -1.024929      11.176543           0.000000
          276              N       2.688946       8.047977       5.956727      -0.281300      36.835405 0.55920192E+03  0.13753950E+05                                 9.216244                            7.675330      -0.032025       2.001645                    0.999079      28.739936      79.738690       0.630363       0.395054      -1.097659      -0.133085      -0.087411      -0.012812       0.159739      -0.050545      -0.017308      -0.016350      -0.077725       0.105879      -0.085696       0.035211       0.050485             10.007953      10.111125       2.763805       0.781318       8.225630      -2.836762      11.687105           0.000001
          277              N       8.145547       5.108702       2.330562      -0.270591      38.570287 0.57444911E+03  0.14240183E+05                                 9.539316                            7.799675      -0.085748       1.978186                    0.998836      29.050340      81.211908       0.622170       0.397130      -1.095000      -0.052066       0.043317       0.160633       0.174328       0.004944       0.033220      -0.045677       0.010561      -0.251956      -0.106446       0.047351       0.059095             10.582570       9.905416      -5.042269       0.466576      11.984950       0.011663       9.857346           0.000000
          278              N       3.172442      16.079469       8.072307      -0.282671      40.366251 0.57350620E+03  0.14205389E+05                                 9.836563                            7.798314      -0.154731       1.964291                    0.998395      28.835867      80.476592       0.621866       0.397644      -1.095076      -0.016328       0.053025       0.148548       0.158571      -0.017329       0.000446      -0.050174       0.032374      -0.135421      -0.076441       0.023195       0.053247             11.136972      11.516332      -4.812247       0.916892      10.718043       1.024927      11.176541           0.000000
          279              N       5.342554       0.194523       5.956727      -0.281300      36.835401 0.55920183E+03  0.13753947E+05                                 9.216243                            7.675329      -0.032024       2.001645                    0.999079      28.739933      79.738675       0.630363       0.395054      -1.097659       0.133085       0.087411      -0.012812       0.159739      -0.050545       0.017308       0.016350      -0.077725       0.105879      -0.085696       0.035211       0.050485             10.007952      10.111125       2.763804      -0.781319       8.225628       2.836761      11.687103           0.000001
          280              N      15.948953       3.133798       2.330562      -0.270591      38.570286 0.57444913E+03  0.14240184E+05                                 9.539315                            7.799674      -0.085748       1.978187                    0.998836      29.050340      81.211905       0.622171       0.397130      -1.095000       0.052066      -0.043317       0.160633       0.174328       0.004944      -0.033220       0.045677       0.010561      -0.251956      -0.106446       0.047351       0.059095             10.582570       9.905416      -5.042270      -0.466577      11.984950      -0.011663       9.857344           0.000000
          281              O       3.212600      14.086432      16.806685      -0.540189      36.202369 0.63656995E+03  0.15976744E+05                                 8.779841                            7.965100      -0.050233       2.041553                    0.993943      27.918719      75.197563       0.652975       0.373738      -1.126616      -0.006456      -0.031232       0.012756       0.034349      -0.055638      -0.014604       0.002831      -0.003536       0.168624      -0.084292       0.023154       0.061138              9.273957       7.973572       1.246895      -0.960402       8.349914       1.201028      11.498386           0.000001
          282              O       2.305040      13.987522      18.840457      -0.531319      33.978256 0.48355090E+03  0.11295355E+05                                 8.266379                            6.769072       0.431182       2.201932                    0.998484      26.579526      68.376626       0.737906       0.355343      -1.144430       0.033960       0.017763      -0.019246       0.042886      -0.019262      -0.017981      -0.038377       0.019725      -0.070623      -0.059514       0.024905       0.034609              9.304387      11.278583       4.544361      -3.450676       8.459246      -1.823008       8.175331           0.000002
          283              O       6.332035       2.982137       1.539122      -0.551097      27.125930 0.43765246E+03  0.99788138E+04                                 6.999605                            6.395121       0.968246       2.362618                    0.999058      26.848505      68.402482       0.766579       0.350429      -1.147575      -0.001761       0.004521      -0.006037       0.007745      -0.077650       0.048127       0.010399      -0.059605       0.099365      -0.114023       0.036668       0.077355              7.196318       5.363373       0.994350       0.136894       7.739344       2.833278       8.486238           0.000003
          284              O       7.474114       2.606278      18.771967      -0.585501      34.091809 0.53560411E+03  0.12827970E+05                                 8.255639                            7.121884       0.555255       2.227739                    0.998399      27.459957      71.398826       0.720137       0.355122      -1.145252      -0.033686      -0.011160       0.025989       0.043986       0.020129      -0.014711      -0.033521       0.055822      -0.063380      -0.052930      -0.001062       0.053993              8.935008      10.365263       3.898864      -2.109306       8.733643      -0.706622       7.706118           0.000002
          285              O       3.397324      14.724402      13.802637      -0.551571      34.246952 0.53644563E+03  0.12909247E+05                                 8.385457                            7.222067       0.213670       2.119727                    0.997076      27.656964      73.114304       0.698075       0.364610      -1.132785      -0.026449      -0.007151      -0.037651       0.046565      -0.011338       0.050150      -0.054368       0.059410      -0.019827      -0.077685      -0.005749       0.083434              9.116811      11.459543      -2.717182       2.834840       7.900289      -1.289690       7.990600          -0.000000
          286              O       1.832788      15.314565      12.320590      -0.501236      30.100707 0.45829235E+03  0.10554206E+05                                 7.520060                            6.568074       0.921914       2.361583                    0.998819      26.336234      67.094041       0.753457       0.352992      -1.147255       0.026232      -0.014732       0.026996       0.040422       0.078704       0.009876      -0.059864       0.061550       0.036701      -0.115048       0.025776       0.089272              8.033680       6.928652       0.741727       2.128874       5.515721       0.609935      11.656665           0.000000
          287              O      15.597173       3.351400      17.105377      -0.527566      30.506294 0.48660689E+03  0.11362341E+05                                 7.659405                            6.785604       0.817672       2.340765                    0.997104      26.383144      67.424763       0.739242       0.354838      -1.147085       0.006040      -0.012706      -0.029554       0.032732      -0.024335       0.000479      -0.018493      -0.009905      -0.158663      -0.057050       0.003711       0.053339              8.069478       7.200206      -2.607983      -0.043244       8.569186      -0.217055       8.439043           0.000002
          288              O       0.835276       2.395271      18.568400      -0.536349      31.255893 0.48401218E+03  0.11319198E+05                                 7.833354                            6.800774       0.506188       2.224968                    0.997429      26.794435      69.176146       0.730895       0.358337      -1.140985       0.011298      -0.001573      -0.016122       0.019750       0.057097       0.008426      -0.010056       0.017569       0.145454      -0.083317       0.033526       0.049792              8.346378       5.764274      -0.754687       0.336148       5.860012       1.150236      13.414849           0.000002
          289              O       5.882271       0.339591      14.936527      -0.616359      41.118708 0.61839419E+03  0.15384848E+05                                 9.520858                            7.741252       0.138303       2.088855                    0.994955      28.420368      75.830714       0.677470       0.363403      -1.136291       0.008149       0.007811      -0.042711       0.044177      -0.003753      -0.015127      -0.041203      -0.030261       0.105513      -0.042968      -0.019900       0.062867             10.973971       9.196972       2.744615      -3.737676       8.852876      -4.601607      14.872066           0.000002
          290              O       5.336129       0.250572      12.845680      -0.509479      32.066889 0.46327055E+03  0.10699309E+05                                 7.942037                            6.644344       0.846609       2.354258                    0.997017      25.942066      66.216522       0.742137       0.357356      -1.143565      -0.006802      -0.011560       0.009026       0.016167      -0.059588       0.038127       0.056911       0.019597      -0.080728      -0.105857       0.031066       0.074791              8.642576       9.446432       2.521697       3.546726       6.261778       1.506924      10.219519           0.000002
          291              O      10.277107       5.473020      13.406918      -0.487374      34.556956 0.48568807E+03  0.11360208E+05                                 8.490807                            6.848126       0.321351       2.206493                    0.992687      25.638308      66.044545       0.723203       0.362091      -1.138818       0.008735      -0.020482      -0.005492       0.022934      -0.005872       0.032853       0.039671       0.020838      -0.048813      -0.060565       0.014677       0.045888              9.888478      10.158123       4.776045       1.809859      11.362151       3.159361       8.145162           0.000000
          292              O       9.751847       5.209260      11.283727      -0.546253      34.325737 0.57395912E+03  0.14033473E+05                                 8.419783                            7.498181       0.155263       2.104952                    0.996485      27.540393      73.150693       0.681961       0.367335      -1.131798       0.005701       0.011584       0.024676       0.027850      -0.067028      -0.006849      -0.005430       0.026788       0.144215      -0.092907       0.043628       0.049279              8.924581       7.131151       1.744469       0.187529       8.283237      -0.813659      11.359354           0.000002
          293              O       4.818900      10.641067      16.806685      -0.540189      36.202369 0.63656974E+03  0.15976737E+05                                 8.779841                            7.965098      -0.050233       2.041553                    0.993943      27.918718      75.197561       0.652975       0.373738      -1.126616       0.006456       0.031232       0.012756       0.034349      -0.055638       0.014604      -0.002831      -0.003536       0.168624      -0.084292       0.023154       0.061138              9.273958       7.973571       1.246895       0.960403       8.349910      -1.201025      11.498392           0.000001
          294              O       5.726459      10.739978      18.840457      -0.531319      33.978249 0.48355068E+03  0.11295349E+05                                 8.266378                            6.769070       0.431182       2.201932                    0.998484      26.579526      68.376626       0.737906       0.355343      -1.144430      -0.033960      -0.017763      -0.019246       0.042886      -0.019262       0.017981       0.038377       0.019724      -0.070623      -0.059514       0.024905       0.034609              9.304385      11.278577       4.544360       3.450676       8.459246       1.823010       8.175333           0.000002
          295              O       1.699465       5.260363       1.539122      -0.551097      27.125928 0.43765257E+03  0.99788168E+04                                 6.999604                            6.395122       0.968246       2.362618                    0.999058      26.848507      68.402487       0.766579       0.350429      -1.147575       0.001761      -0.004521      -0.006037       0.007745      -0.077650      -0.048127      -0.010399      -0.059605       0.099365      -0.114023       0.036668       0.077355              7.196317       5.363374       0.994348      -0.136891       7.739341      -2.833275       8.486237           0.000003
          296              O       0.557386       5.636221      18.771967      -0.585501      34.091820 0.53560416E+03  0.12827971E+05                                 8.255641                            7.121884       0.555255       2.227739                    0.998399      27.459965      71.398851       0.720137       0.355122      -1.145252       0.033687       0.011160       0.025989       0.043986       0.020129       0.014711       0.033521       0.055822      -0.063380      -0.052930      -0.001062       0.053993              8.935010      10.365263       3.898868       2.109306       8.733648       0.706625       7.706120           0.000002
          297              O       4.634176      10.003098      13.802637      -0.551571      34.246950 0.53644559E+03  0.12909246E+05                                 8.385457                            7.222066       0.213670       2.119727                    0.997076      27.656964      73.114302       0.698075       0.364610      -1.132785       0.026449       0.007151      -0.037651       0.046565      -0.011338      -0.050150       0.054368       0.059410      -0.019827      -0.077685      -0.005749       0.083434              9.116810      11.459542      -2.717181      -2.834840       7.900288       1.289690       7.990600          -0.000000
          298              O       6.198712       9.412935      12.320590      -0.501236      30.100712 0.45829243E+03  0.10554208E+05                                 7.520061                            6.568074       0.921914       2.361583                    0.998819      26.336236      67.094048       0.753457       0.352992      -1.147255      -0.026232       0.014732       0.026996       0.040422       0.078704      -0.009876       0.059864       0.061550       0.036701      -0.115048       0.025776       0.089272              8.033681       6.928653       0.741727      -2.128875       5.515722      -0.609935      11.656668           0.000000
          299              O       8.497327       4.891099      17.105377      -0.527566      30.506307 0.48660718E+03  0.11362350E+05                                 7.659408                            6.785606       0.817672       2.340765                    0.997104      26.383145      67.424767       0.739242       0.354838      -1.147085      -0.006040       0.012706      -0.029554       0.032732      -0.024335      -0.000479       0.018493      -0.009905      -0.158663      -0.057050       0.003711       0.053339              8.069481       7.200205      -2.607983       0.043246       8.569191       0.217056       8.439047           0.000002
          300              O       7.196224       5.847230      18.568400      -0.536349      31.255888 0.48401214E+03  0.11319197E+05                                 7.833353                            6.800774       0.506189       2.224968                    0.997429      26.794433      69.176140       0.730895       0.358337      -1.140985      -0.011298       0.001573      -0.016122       0.019750       0.057097      -0.008426       0.010056       0.017569       0.145453      -0.083317       0.033526       0.049792              8.346377       5.764274      -0.754688      -0.336147       5.860011      -1.150231      13.414847           0.000002
          301              O       2.149229       7.902909      14.936527      -0.616359      41.118703 0.61839411E+03  0.15384846E+05                                 9.520857                            7.741251       0.138303       2.088855                    0.994955      28.420367      75.830708       0.677470       0.363403      -1.136292      -0.008149      -0.007811      -0.042711       0.044177      -0.003753       0.015127       0.041203      -0.030261       0.105513      -0.042968      -0.019900       0.062868             10.973970       9.196971       2.744614       3.737676       8.852874       4.601605      14.872064           0.000002
          302              O       2.695371       7.991928      12.845680      -0.509479      32.066890 0.46327060E+03  0.10699310E+05                                 7.942037                            6.644345       0.846609       2.354258                    0.997017      25.942067      66.216527       0.742137       0.357356      -1.143565       0.006803       0.011560       0.009026       0.016167      -0.059588      -0.038127      -0.056911       0.019597      -0.080728      -0.105857       0.031066       0.074791              8.642576       9.446432       2.521697      -3.546726       6.261778      -1.506923      10.219520           0.000002
          303              O      13.817393       2.769480      13.406918      -0.487374      34.556945 0.48568788E+03  0.11360203E+05                                 8.490805                            6.848124       0.321351       2.206493                    0.992687      25.638308      66.044544       0.723203       0.362091      -1.138818      -0.008735       0.020482      -0.005492       0.022934      -0.005872      -0.032853      -0.039671       0.020838      -0.048813      -0.060565       0.014677       0.045888              9.888475      10.158119       4.776041      -1.809859      11.362143      -3.159359       8.145162           0.000000
          304              O      14.342653       3.033240      11.283727      -0.546253      34.325737 0.57395908E+03  0.14033472E+05                                 8.419783                            7.498180       0.155263       2.104952                    0.996485      27.540395      73.150700       0.681961       0.367335      -1.131798      -0.005701      -0.011584       0.024676       0.027850      -0.067028       0.006849       0.005430       0.026788       0.144215      -0.092907       0.043628       0.049279              8.924580       7.131150       1.744467      -0.187531       8.283234       0.813655      11.359356           0.000002
          305              O      12.850400       5.843932      11.730815      -0.540189      36.202386 0.63657045E+03  0.15976759E+05                                 8.779844                            7.965103      -0.050233       2.041553                    0.993943      27.918718      75.197560       0.652975       0.373738      -1.126616       0.006456      -0.031232      -0.012756       0.034349       0.055638      -0.014604      -0.002831      -0.003536       0.168625      -0.084292       0.023154       0.061138              9.273960       7.973573      -1.246895      -0.960400       8.349918      -1.201028      11.498389           0.000001
          306              O      13.757959       5.745023       9.697042      -0.531319      33.978231 0.48355044E+03  0.11295342E+05                                 8.266375                            6.769069       0.431182       2.201932                    0.998484      26.579524      68.376618       0.737906       0.355343      -1.144430      -0.033960       0.017763       0.019246       0.042886       0.019262      -0.017981       0.038377       0.019724      -0.070623      -0.059514       0.024905       0.034609              9.304380      11.278571      -4.544355      -3.450674       8.459240       1.823005       8.175330           0.000002
          307              O       9.730965      11.224636       7.973377      -0.551098      27.125942 0.43765277E+03  0.99788224E+04                                 6.999607                            6.395124       0.968246       2.362618                    0.999058      26.848510      68.402499       0.766579       0.350429      -1.147575       0.001761       0.004521       0.006037       0.007745       0.077650       0.048127      -0.010399      -0.059605       0.099365      -0.114023       0.036668       0.077355              7.196321       5.363375      -0.994352       0.136895       7.739343      -2.833278       8.486244           0.000003
          308              O       8.588886      10.848778       9.765532      -0.585501      34.091820 0.53560395E+03  0.12827965E+05                                 8.255641                            7.121883       0.555255       2.227739                    0.998399      27.459960      71.398835       0.720137       0.355122      -1.145252       0.033686      -0.011160      -0.025989       0.043986      -0.020129      -0.014711       0.033521       0.055822      -0.063380      -0.052930      -0.001062       0.053993              8.935011      10.365271      -3.898870      -2.109308       8.733647       0.706625       7.706116           0.000002
          309              O      12.665675       6.481902      14.734862      -0.551571      34.246974 0.53644589E+03  0.12909255E+05                                 8.385461                            7.222068       0.213670       2.119727                    0.997076      27.656967      73.114314       0.698075       0.364610      -1.132785       0.026449      -0.007151       0.037651       0.046565       0.011338       0.050150       0.054368       0.059410      -0.019827      -0.077685      -0.005749       0.083434              9.116816      11.459552       2.717180       2.834848       7.900286       1.289691       7.990609          -0.000000
          310              O      14.230212       7.072065      16.216910      -0.501236      30.100711 0.45829239E+03  0.10554207E+05                                 7.520060                            6.568074       0.921914       2.361583                    0.998819      26.336236      67.094048       0.753457       0.352992      -1.147255      -0.026232      -0.014732      -0.026996       0.040422      -0.078704       0.009876       0.059864       0.061550       0.036702      -0.115048       0.025777       0.089272              8.033680       6.928653      -0.741726       2.128875       5.515721      -0.609932      11.656667           0.000000
          311              O       0.465827      11.593901      11.432122      -0.527566      30.506299 0.48660696E+03  0.11362343E+05                                 7.659406                            6.785604       0.817672       2.340765                    0.997104      26.383144      67.424760       0.739242       0.354838      -1.147085      -0.006040      -0.012706       0.029554       0.032732       0.024335       0.000479       0.018493      -0.009905      -0.158663      -0.057050       0.003711       0.053339              8.069479       7.200205       2.607984      -0.043248       8.569190       0.217052       8.439043           0.000002
          312              O      15.227724      10.637771       9.969100      -0.536349      31.255886 0.48401210E+03  0.11319196E+05                                 7.833352                            6.800774       0.506189       2.224968                    0.997429      26.794433      69.176140       0.730895       0.358337      -1.140985      -0.011298      -0.001573       0.016122       0.019750      -0.057097       0.008426       0.010056       0.017569       0.145453      -0.083317       0.033526       0.049792              8.346377       5.764273       0.754687       0.336147       5.860012      -1.150237      13.414846           0.000002
          313              O      10.180729       8.582091      13.600972      -0.616359      41.118716 0.61839458E+03  0.15384860E+05                                 9.520859                            7.741254       0.138303       2.088855                    0.994955      28.420367      75.830710       0.677470       0.363403      -1.136292      -0.008149       0.007811       0.042711       0.044177       0.003753      -0.015127       0.041203      -0.030261       0.105513      -0.042968      -0.019900       0.062867             10.973972       9.196974      -2.744615      -3.737677       8.852876       4.601605      14.872066           0.000002
          314              O      10.726871       8.493072      15.691820      -0.509479      32.066888 0.46327060E+03  0.10699310E+05                                 7.942037                            6.644345       0.846609       2.354258                    0.997017      25.942067      66.216527       0.742137       0.357356      -1.143565       0.006803      -0.011560      -0.009026       0.016167       0.059588       0.038127      -0.056911       0.019597      -0.080728      -0.105857       0.031066       0.074791              8.642576       9.446432      -2.521698       3.546726       6.261778      -1.506923      10.219517           0.000002
          315              O       5.785893      13.715520      15.130582      -0.487374      34.556950 0.48568802E+03  0.11360206E+05                                 8.490806                            6.848125       0.321351       2.206493                    0.992687      25.638307      66.044541       0.723203       0.362091      -1.138818      -0.008735      -0.020482       0.005492       0.022934       0.005872       0.032853      -0.039671       0.020838      -0.048813      -0.060565       0.014677       0.045888              9.888476      10.158120      -4.776043       1.809858      11.362148      -3.159359       8.145161           0.000000
          316              O       6.311153      13.451760      17.253772      -0.546253      34.325726 0.57395867E+03  0.14033459E+05                                 8.419781                            7.498178       0.155263       2.104952                    0.996485      27.540393      73.150694       0.681961       0.367335      -1.131798      -0.005701       0.011584      -0.024676       0.027850       0.067028      -0.006849       0.005430       0.026788       0.144215      -0.092907       0.043628       0.049279              8.924579       7.131149      -1.744468       0.187528       8.283235       0.813660      11.359354           0.000002
          317              O      11.244100       2.398567      11.730815      -0.540189      36.202382 0.63657027E+03  0.15976753E+05                                 8.779843                            7.965102      -0.050233       2.041553                    0.993943      27.918719      75.197563       0.652975       0.373738      -1.126616      -0.006456       0.031232      -0.012756       0.034349       0.055638       0.014604       0.002831      -0.003536       0.168624      -0.084292       0.023154       0.061138              9.273960       7.973573      -1.246897       0.960401       8.349915       1.201025      11.498391           0.000001
          318              O      10.336540       2.497477       9.697042      -0.531319      33.978247 0.48355062E+03  0.11295347E+05                                 8.266378                            6.769070       0.431182       2.201932                    0.998484      26.579522      68.376613       0.737906       0.355343      -1.144430       0.033960      -0.017763       0.019246       0.042886       0.019262       0.017981      -0.038377       0.019724      -0.070623      -0.059514       0.024905       0.034609              9.304385      11.278581      -4.544360       3.450677       8.459244      -1.823007       8.175331           0.000002
          319              O      14.363535      13.502864       7.973377      -0.551097      27.125931 0.43765262E+03  0.99788181E+04                                 6.999605                            6.395122       0.968247       2.362618                    0.999058      26.848507      68.402487       0.766579       0.350429      -1.147575      -0.001761      -0.004521       0.006037       0.007745       0.077650      -0.048127       0.010399      -0.059605       0.099365      -0.114023       0.036668       0.077355              7.196318       5.363374      -0.994351      -0.136894       7.739339       2.833275       8.486242           0.000003
          320              O      15.505614      13.878721       9.765532      -0.585501      34.091831 0.53560409E+03  0.12827969E+05                                 8.255643                            7.121884       0.555255       2.227739                    0.998399      27.459963      71.398843       0.720137       0.355122      -1.145252      -0.033687       0.011160      -0.025989       0.043986      -0.020129       0.014711      -0.033521       0.055822      -0.063380      -0.052930      -0.001062       0.053993              8.935014      10.365273      -3.898876       2.109307       8.733654      -0.706627       7.706116           0.000002
          321              O      11.428825       1.760598      14.734862      -0.551571      34.246968 0.53644601E+03  0.12909258E+05                                 8.385460                            7.222069       0.213670       2.119727                    0.997076      27.656965      73.114305       0.698075       0.364610      -1.132785      -0.026449       0.007151       0.037651       0.046565       0.011338      -0.050150      -0.054368       0.059410      -0.019827      -0.077685      -0.005749       0.083434              9.116814      11.459547       2.717179      -2.834845       7.900288      -1.289690       7.990607          -0.000001
          322              O       9.864288       1.170435      16.216910      -0.501236      30.100701 0.45829222E+03  0.10554202E+05                                 7.520059                            6.568073       0.921914       2.361583                    0.998819      26.336231      67.094031       0.753457       0.352992      -1.147255       0.026232       0.014732      -0.026996       0.040422      -0.078704      -0.009876      -0.059864       0.061550       0.036701      -0.115048       0.025776       0.089272              8.033679       6.928650      -0.741728      -2.128873       5.515721       0.609935      11.656664           0.000000
          323              O       7.565673      13.133599      11.432122      -0.527566      30.506290 0.48660670E+03  0.11362336E+05                                 7.659404                            6.785603       0.817672       2.340765                    0.997104      26.383142      67.424756       0.739242       0.354838      -1.147085       0.006040       0.012706       0.029554       0.032732       0.024335      -0.000479      -0.018493      -0.009905      -0.158663      -0.057050       0.003711       0.053339              8.069478       7.200206       2.607984       0.043247       8.569186      -0.217052       8.439041           0.000002
          324              O       8.866776      14.089729       9.969100      -0.536349      31.255881 0.48401207E+03  0.11319195E+05                                 7.833351                            6.800773       0.506189       2.224968                    0.997429      26.794433      69.176135       0.730895       0.358337      -1.140985       0.011298       0.001573       0.016122       0.019750      -0.057097      -0.008426      -0.010056       0.017569       0.145453      -0.083317       0.033526       0.049792              8.346375       5.764272       0.754688      -0.336148       5.860010       1.150232      13.414841           0.000002
          325              O      13.913771      16.145409      13.600972      -0.616359      41.118715 0.61839458E+03  0.15384860E+05                                 9.520859                            7.741254       0.138303       2.088855                    0.994955      28.420367      75.830710       0.677470       0.363403      -1.136292       0.008149      -0.007811       0.042711       0.044177       0.003753       0.015127      -0.041203      -0.030261       0.105513      -0.042968      -0.019900       0.062868             10.973972       9.196974      -2.744614       3.737677       8.852876      -4.601604      14.872065           0.000002
          326              O      13.367629      16.234428      15.691820      -0.509479      32.066884 0.46327053E+03  0.10699308E+05                                 7.942036                            6.644344       0.846609       2.354258                    0.997017      25.942066      66.216522       0.742137       0.357356      -1.143565      -0.006803       0.011560      -0.009026       0.016167       0.059588      -0.038127       0.056911       0.019597      -0.080728      -0.105857       0.031066       0.074791              8.642575       9.446431      -2.521697      -3.546725       6.261777       1.506922      10.219516           0.000002
          327              O       2.245607      11.011980      15.130582      -0.487374      34.556941 0.48568786E+03  0.11360202E+05                                 8.490804                            6.848124       0.321351       2.206493                    0.992687      25.638307      66.044542       0.723203       0.362091      -1.138818       0.008735       0.020482       0.005492       0.022934       0.005872      -0.032853       0.039671       0.020838      -0.048813      -0.060565       0.014677       0.045888              9.888473      10.158117      -4.776040      -1.809859      11.362140       3.159358       8.145162           0.000000
          328              O       1.720347      11.275740      17.253772      -0.546253      34.325725 0.57395859E+03  0.14033457E+05                                 8.419780                            7.498177       0.155264       2.104952                    0.996485      27.540395      73.150698       0.681962       0.367335      -1.131798       0.005701      -0.011584      -0.024676       0.027850       0.067028       0.006849      -0.005430       0.026788       0.144215      -0.092907       0.043628       0.049279              8.924578       7.131148      -1.744467      -0.187529       8.283232      -0.813657      11.359355           0.000002
          329              O      12.850400       2.398567       2.218315      -0.540189      36.202385 0.63657030E+03  0.15976754E+05                                 8.779844                            7.965102      -0.050233       2.041553                    0.993943      27.918719      75.197563       0.652975       0.373738      -1.126616       0.006456       0.031232      -0.012756       0.034349      -0.055638      -0.014604       0.002831      -0.003536       0.168624      -0.084292       0.023154       0.061138              9.273960       7.973573       1.246896      -0.960402       8.349915       1.201025      11.498391           0.000001
          330              O      13.757959       2.497477       0.184542      -0.531319      33.978237 0.48355046E+03  0.11295343E+05                                 8.266376                            6.769069       0.431182       2.201932                    0.998484      26.579524      68.376619       0.737906       0.355343      -1.144430      -0.033960      -0.017763       0.019246       0.042886      -0.019262      -0.017981      -0.038377       0.019724      -0.070623      -0.059514       0.024905       0.034609              9.304382      11.278574       4.544357      -3.450675       8.459242      -1.823007       8.175332           0.000002
          331              O       9.730965      13.502864      17.485878      -0.551097      27.125923 0.43765230E+03  0.99788093E+04                                 6.999604                            6.395120       0.968246       2.362618                    0.999058      26.848507      68.402487       0.766579       0.350429      -1.147575       0.001761      -0.004521       0.006037       0.007745      -0.077650       0.048127       0.010399      -0.059605       0.099365      -0.114023       0.036668       0.077355              7.196317       5.363372       0.994351       0.136893       7.739340       2.833276       8.486239           0.000003
          332              O       8.588886      13.878721       0.253032      -0.585501      34.091829 0.53560405E+03  0.12827968E+05                                 8.255642                            7.121884       0.555255       2.227739                    0.998399      27.459961      71.398838       0.720137       0.355122      -1.145252       0.033686       0.011160      -0.025989       0.043986       0.020129      -0.014711      -0.033521       0.055822      -0.063380      -0.052930      -0.001062       0.053993              8.935014      10.365274       3.898875      -2.109308       8.733653      -0.706627       7.706116           0.000002
          333              O      12.665675       1.760598       5.222363      -0.551571      34.246957 0.53644584E+03  0.12909253E+05                                 8.385458                            7.222068       0.213671       2.119727                    0.997076      27.656963      73.114299       0.698075       0.364610      -1.132785       0.026449       0.007151       0.037651       0.046565      -0.011338       0.050150      -0.054368       0.059410      -0.019826      -0.077685      -0.005749       0.083434              9.116811      11.459545      -2.717180       2.834841       7.900287      -1.289689       7.990602          -0.000000
          334              O      14.230212       1.170435       6.704410      -0.501236      30.100701 0.45829227E+03  0.10554204E+05                                 7.520059                            6.568073       0.921914       2.361583                    0.998819      26.336232      67.094035       0.753457       0.352992      -1.147255      -0.026232       0.014732      -0.026996       0.040422       0.078704       0.009876      -0.059864       0.061550       0.036701      -0.115048       0.025776       0.089272              8.033679       6.928651       0.741728       2.128873       5.515722       0.609935      11.656663           0.000000
          335              O       0.465827      13.133599       1.919622      -0.527566      30.506294 0.48660677E+03  0.11362338E+05                                 7.659405                            6.785603       0.817671       2.340765                    0.997104      26.383143      67.424761       0.739242       0.354838      -1.147085      -0.006040       0.012706       0.029554       0.032732      -0.024335       0.000479      -0.018493      -0.009905      -0.158663      -0.057050       0.003711       0.053339              8.069479       7.200207      -2.607985      -0.043247       8.569187      -0.217053       8.439043           0.000002
          336              O      15.227724      14.089729       0.456600      -0.536349      31.255888 0.48401220E+03  0.11319198E+05                                 7.833353                            6.800775       0.506189       2.224968                    0.997429      26.794433      69.176143       0.730895       0.358337      -1.140985      -0.011298       0.001573       0.016122       0.019749       0.057097       0.008426      -0.010056       0.017569       0.145453      -0.083317       0.033526       0.049792              8.346377       5.764274      -0.754689       0.336148       5.860012       1.150232      13.414845           0.000002
          337              O      10.180729      16.145409       4.088472      -0.616359      41.118714 0.61839456E+03  0.15384860E+05                                 9.520859                            7.741254       0.138303       2.088855                    0.994955      28.420367      75.830709       0.677470       0.363403      -1.136292      -0.008149      -0.007810       0.042711       0.044177      -0.003753      -0.015127      -0.041203      -0.030261       0.105513      -0.042968      -0.019900       0.062868             10.973971       9.196973       2.744614      -3.737676       8.852875      -4.601604      14.872066           0.000002
          338              O      10.726871      16.234428       6.179320      -0.509479      32.066886 0.46327054E+03  0.10699309E+05                                 7.942037                            6.644345       0.846609       2.354258                    0.997017      25.942066      66.216523       0.742137       0.357356      -1.143565       0.006803       0.011560      -0.009026       0.016167      -0.059588       0.038127       0.056911       0.019597      -0.080729      -0.105857       0.031066       0.074791              8.642575       9.446432       2.521697       3.546726       6.261778       1.506923      10.219517           0.000002
          339              O       5.785893      11.011980       5.618082      -0.487374      34.556948 0.48568796E+03  0.11360205E+05                                 8.490805                            6.848125       0.321351       2.206493                    0.992687      25.638309      66.044549       0.723203       0.362091      -1.138818      -0.008735       0.020482       0.005492       0.022934      -0.005872       0.032853       0.039671       0.020838      -0.048813      -0.060565       0.014677       0.045888              9.888475      10.158118       4.776040       1.809859      11.362142       3.159359       8.145164           0.000000
          340              O       6.311153      11.275740       7.741272      -0.546253      34.325719 0.57395852E+03  0.14033455E+05                                 8.419779                            7.498177       0.155263       2.104952                    0.996485      27.540393      73.150692       0.681962       0.367335      -1.131798      -0.005701      -0.011584      -0.024676       0.027850      -0.067028      -0.006849      -0.005430       0.026788       0.144215      -0.092907       0.043628       0.049279              8.924577       7.131148       1.744467       0.187529       8.283232      -0.813656      11.359352           0.000002
          341              O      11.244100       5.843932       2.218315      -0.540189      36.202381 0.63657043E+03  0.15976758E+05                                 8.779844                            7.965103      -0.050233       2.041553                    0.993943      27.918718      75.197561       0.652975       0.373738      -1.126616      -0.006456      -0.031232      -0.012756       0.034349      -0.055638       0.014604      -0.002830      -0.003536       0.168624      -0.084292       0.023154       0.061138              9.273959       7.973574       1.246896       0.960400       8.349919      -1.201029      11.498385           0.000001
          342              O      10.336540       5.745023       0.184542      -0.531319      33.978249 0.48355075E+03  0.11295351E+05                                 8.266378                            6.769071       0.431182       2.201932                    0.998484      26.579526      68.376626       0.737906       0.355343      -1.144430       0.033960       0.017763       0.019246       0.042886      -0.019262       0.017981       0.038377       0.019724      -0.070623      -0.059514       0.024905       0.034609              9.304385      11.278581       4.544359       3.450676       8.459243       1.823005       8.175331           0.000002
          343              O      14.363535      11.224636      17.485878      -0.551097      27.125925 0.43765228E+03  0.99788086E+04                                 6.999604                            6.395120       0.968246       2.362618                    0.999058      26.848507      68.402486       0.766579       0.350429      -1.147575      -0.001761       0.004521       0.006037       0.007745      -0.077650      -0.048127      -0.010399      -0.059605       0.099365      -0.114023       0.036668       0.077355              7.196318       5.363373       0.994351      -0.136894       7.739341      -2.833278       8.486239           0.000003
          344              O      15.505614      10.848778       0.253032      -0.585501      34.091829 0.53560410E+03  0.12827970E+05                                 8.255643                            7.121884       0.555255       2.227739                    0.998399      27.459963      71.398847       0.720137       0.355122      -1.145252      -0.033686      -0.011160      -0.025989       0.043986       0.020129       0.014711       0.033521       0.055822      -0.063380      -0.052931      -0.001062       0.053993              8.935014      10.365275       3.898871       2.109309       8.733649       0.706625       7.706118           0.000002
          345              O      11.428825       6.481902       5.222363      -0.551571      34.246962 0.53644572E+03  0.12909250E+05                                 8.385459                            7.222067       0.213670       2.119727                    0.997076      27.656965      73.114308       0.698075       0.364610      -1.132785      -0.026449      -0.007151       0.037651       0.046565      -0.011338      -0.050150       0.054368       0.059410      -0.019827      -0.077685      -0.005749       0.083434              9.116813      11.459549      -2.717180      -2.834844       7.900285       1.289689       7.990604          -0.000001
          346              O       9.864288       7.072065       6.704410      -0.501236      30.100709 0.45829241E+03  0.10554208E+05                                 7.520060                            6.568074       0.921914       2.361583                    0.998819      26.336236      67.094050       0.753457       0.352992      -1.147255       0.026232      -0.014732      -0.026996       0.040422       0.078704      -0.009876       0.059864       0.061550       0.036702      -0.115048       0.025777       0.089272              8.033680       6.928653       0.741726      -2.128874       5.515721      -0.609932      11.656666           0.000000
          347              O       7.565673      11.593901       1.919622      -0.527566      30.506302 0.48660701E+03  0.11362345E+05                                 7.659406                            6.785605       0.817672       2.340765                    0.997104      26.383145      67.424764       0.739242       0.354838      -1.147085       0.006040      -0.012706       0.029554       0.032732      -0.024335      -0.000479       0.018493      -0.009905      -0.158663      -0.057050       0.003711       0.053339              8.069480       7.200206      -2.607984       0.043247       8.569191       0.217052       8.439043           0.000002
          348              O       8.866776      10.637771       0.456600      -0.536349      31.255892 0.48401222E+03  0.11319199E+05                                 7.833354                            6.800774       0.506189       2.224968                    0.997429      26.794436      69.176151       0.730895       0.358337      -1.140985       0.011298      -0.001573       0.016122       0.019749       0.057097      -0.008426       0.010056       0.017569       0.145454      -0.083317       0.033526       0.049792              8.346378       5.764273      -0.754688      -0.336147       5.860013      -1.150236      13.414849           0.000002
          349              O      13.913771       8.582091       4.088472      -0.616359      41.118717 0.61839460E+03  0.15384860E+05                                 9.520859                            7.741254       0.138303       2.088855                    0.994955      28.420368      75.830711       0.677470       0.363403      -1.136292       0.008149       0.007811       0.042711       0.044177      -0.003753       0.015127       0.041203      -0.030261       0.105513      -0.042968      -0.019900       0.062867             10.973972       9.196973       2.744615       3.737677       8.852876       4.601605      14.872066           0.000002
          350              O      13.367629       8.493072       6.179320      -0.509479      32.066883 0.46327051E+03  0.10699308E+05                                 7.942036                            6.644344       0.846609       2.354258                    0.997017      25.942065      66.216520       0.742137       0.357356      -1.143565      -0.006802      -0.011560      -0.009026       0.016167      -0.059588      -0.038127      -0.056911       0.019597      -0.080728      -0.105857       0.031066       0.074791              8.642575       9.446432       2.521698      -3.546726       6.261778      -1.506923      10.219515           0.000002
          351              O       2.245607      13.715520       5.618082      -0.487374      34.556951 0.48568802E+03  0.11360206E+05                                 8.490806                            6.848125       0.321351       2.206493                    0.992687      25.638307      66.044540       0.723203       0.362091      -1.138818       0.008735      -0.020482       0.005492       0.022934      -0.005872      -0.032853      -0.039671       0.020838      -0.048813      -0.060565       0.014677       0.045888              9.888476      10.158119       4.776043      -1.809858      11.362147      -3.159360       8.145162           0.000000
          352              O       1.720347      13.451760       7.741272      -0.546253      34.325725 0.57395871E+03  0.14033461E+05                                 8.419781                            7.498178       0.155263       2.104951                    0.996485      27.540394      73.150697       0.681961       0.367335      -1.131798       0.005701       0.011584      -0.024676       0.027850      -0.067028       0.006849       0.005430       0.026788       0.144215      -0.092907       0.043628       0.049279              8.924579       7.131149       1.744469      -0.187528       8.283235       0.813661      11.359352           0.000002
          353              O       3.212600      10.641067       7.294185      -0.540189      36.202366 0.63656971E+03  0.15976736E+05                                 8.779840                            7.965098      -0.050233       2.041553                    0.993943      27.918718      75.197559       0.652975       0.373738      -1.126616      -0.006456       0.031232       0.012756       0.034349       0.055638      -0.014604      -0.002830      -0.003536       0.168624      -0.084292       0.023154       0.061138              9.273957       7.973571      -1.246896      -0.960403       8.349911      -1.201025      11.498389           0.000001
          354              O       2.305040      10.739978       9.327957      -0.531319      33.978252 0.48355078E+03  0.11295352E+05                                 8.266378                            6.769071       0.431182       2.201932                    0.998484      26.579524      68.376616       0.737906       0.355343      -1.144430       0.033961      -0.017763      -0.019246       0.042886       0.019262      -0.017981       0.038377       0.019724      -0.070623      -0.059514       0.024905       0.034609              9.304386      11.278582      -4.544361      -3.450676       8.459246       1.823008       8.175331           0.000002
          355              O       6.332035       5.260363      11.051622      -0.551097      27.125930 0.43765251E+03  0.99788153E+04                                 6.999605                            6.395122       0.968246       2.362618                    0.999058      26.848506      68.402487       0.766579       0.350429      -1.147575      -0.001761      -0.004521      -0.006037       0.007745       0.077650       0.048127      -0.010399      -0.059605       0.099365      -0.114023       0.036668       0.077355              7.196319       5.363374      -0.994350       0.136894       7.739343      -2.833278       8.486239           0.000003
          356              O       7.474114       5.636221       9.259467      -0.585501      34.091819 0.53560427E+03  0.12827974E+05                                 8.255641                            7.121885       0.555255       2.227739                    0.998399      27.459960      71.398835       0.720137       0.355122      -1.145252      -0.033687       0.011160       0.025989       0.043986      -0.020129      -0.014711       0.033521       0.055822      -0.063380      -0.052930      -0.001062       0.053993              8.935010      10.365265      -3.898869      -2.109305       8.733649       0.706624       7.706118           0.000002
          357              O       3.397324      10.003098       4.290137      -0.551571      34.246960 0.53644579E+03  0.12909252E+05                                 8.385458                            7.222068       0.213670       2.119727                    0.997076      27.656965      73.114305       0.698075       0.364610      -1.132785      -0.026449       0.007151      -0.037651       0.046565       0.011338       0.050150       0.054368       0.059410      -0.019827      -0.077685      -0.005749       0.083434              9.116812      11.459542       2.717179       2.834844       7.900287       1.289691       7.990606          -0.000001
          358              O       1.832788       9.412935       2.808090      -0.501236      30.100703 0.45829212E+03  0.10554200E+05                                 7.520059                            6.568072       0.921914       2.361583                    0.998819      26.336236      67.094050       0.753457       0.352992      -1.147255       0.026232       0.014732       0.026996       0.040422      -0.078704       0.009876       0.059864       0.061550       0.036701      -0.115048       0.025776       0.089272              8.033679       6.928653      -0.741727       2.128876       5.515721      -0.609935      11.656663           0.000000
          359              O      15.597173       4.891099       7.592877      -0.527566      30.506299 0.48660704E+03  0.11362345E+05                                 7.659406                            6.785605       0.817672       2.340765                    0.997104      26.383143      67.424757       0.739242       0.354838      -1.147085       0.006040       0.012706      -0.029554       0.032732       0.024335       0.000479       0.018493      -0.009905      -0.158663      -0.057050       0.003711       0.053339              8.069479       7.200203       2.607982      -0.043245       8.569190       0.217056       8.439044           0.000002
          360              O       0.835276       5.847230       9.055900      -0.536349      31.255894 0.48401228E+03  0.11319201E+05                                 7.833354                            6.800775       0.506189       2.224968                    0.997429      26.794436      69.176151       0.730895       0.358337      -1.140985       0.011298       0.001573      -0.016122       0.019750      -0.057097       0.008426       0.010056       0.017569       0.145453      -0.083317       0.033526       0.049792              8.346378       5.764274       0.754688       0.336147       5.860012      -1.150231      13.414848           0.000002
          361              O       5.882271       7.902909       5.424027      -0.616359      41.118716 0.61839430E+03  0.15384852E+05                                 9.520859                            7.741252       0.138303       2.088855                    0.994955      28.420370      75.830723       0.677470       0.363403      -1.136291       0.008149      -0.007811      -0.042711       0.044177       0.003753      -0.015127       0.041203      -0.030261       0.105513      -0.042968      -0.019900       0.062867             10.973973       9.196973      -2.744615      -3.737678       8.852876       4.601607      14.872070           0.000002
          362              O       5.336129       7.991928       3.333180      -0.509479      32.066896 0.46327068E+03  0.10699313E+05                                 7.942038                            6.644346       0.846609       2.354257                    0.997017      25.942069      66.216535       0.742137       0.357356      -1.143565      -0.006803       0.011560       0.009026       0.016167       0.059588       0.038127      -0.056911       0.019597      -0.080729      -0.105857       0.031066       0.074791              8.642578       9.446433      -2.521697       3.546727       6.261778      -1.506923      10.219521           0.000002
          363              O      10.277107       2.769480       3.894417      -0.487374      34.556942 0.48568784E+03  0.11360201E+05                                 8.490804                            6.848124       0.321351       2.206493                    0.992687      25.638307      66.044540       0.723203       0.362091      -1.138818       0.008735       0.020482      -0.005492       0.022934       0.005872       0.032853      -0.039671       0.020838      -0.048813      -0.060565       0.014677       0.045888              9.888473      10.158116      -4.776041       1.809860      11.362141      -3.159359       8.145162           0.000000
          364              O       9.751847       3.033240       1.771227      -0.546253      34.325714 0.57395839E+03  0.14033451E+05                                 8.419778                            7.498176       0.155263       2.104952                    0.996485      27.540391      73.150684       0.681962       0.367335      -1.131798       0.005701      -0.011584       0.024676       0.027850       0.067028      -0.006849       0.005430       0.026788       0.144216      -0.092907       0.043628       0.049279              8.924576       7.131145      -1.744466       0.187531       8.283230       0.813655      11.359353           0.000002
          365              O       4.818900      14.086432       7.294185      -0.540189      36.202372 0.63656996E+03  0.15976743E+05                                 8.779841                            7.965099      -0.050233       2.041553                    0.993943      27.918719      75.197561       0.652975       0.373738      -1.126616       0.006456      -0.031232       0.012756       0.034349       0.055638       0.014604       0.002831      -0.003536       0.168625      -0.084292       0.023154       0.061138              9.273957       7.973571      -1.246895       0.960402       8.349914       1.201029      11.498386           0.000001
          366              O       5.726459      13.987522       9.327957      -0.531319      33.978233 0.48355053E+03  0.11295345E+05                                 8.266375                            6.769069       0.431182       2.201932                    0.998484      26.579523      68.376614       0.737906       0.355343      -1.144430      -0.033960       0.017763      -0.019246       0.042886       0.019262       0.017981      -0.038377       0.019724      -0.070623      -0.059514       0.024905       0.034609              9.304381      11.278572      -4.544356       3.450673       8.459242      -1.823007       8.175329           0.000002
          367              O       1.699465       2.982137      11.051622      -0.551097      27.125933 0.43765262E+03  0.99788182E+04                                 6.999605                            6.395122       0.968246       2.362618                    0.999058      26.848508      68.402491       0.766579       0.350429      -1.147575       0.001761       0.004521      -0.006037       0.007745       0.077650      -0.048127       0.010399      -0.059605       0.099365      -0.114023       0.036668       0.077355              7.196318       5.363374      -0.994348      -0.136891       7.739342       2.833277       8.486238           0.000003
          368              O       0.557386       2.606278       9.259467      -0.585501      34.091808 0.53560399E+03  0.12827966E+05                                 8.255639                            7.121883       0.555254       2.227739                    0.998399      27.459962      71.398843       0.720137       0.355122      -1.145252       0.033687      -0.011160       0.025989       0.043986      -0.020129       0.014711      -0.033521       0.055822      -0.063380      -0.052930      -0.001062       0.053993              8.935007      10.365260      -3.898863       2.109307       8.733641      -0.706622       7.706120           0.000002
          369              O       4.634176      14.724402       4.290137      -0.551571      34.246960 0.53644579E+03  0.12909252E+05                                 8.385458                            7.222068       0.213670       2.119727                    0.997076      27.656965      73.114305       0.698075       0.364610      -1.132785       0.026449      -0.007151      -0.037651       0.046565       0.011338      -0.050150      -0.054368       0.059410      -0.019826      -0.077685      -0.005749       0.083434              9.116812      11.459543       2.717180      -2.834844       7.900287      -1.289692       7.990605          -0.000000
          370              O       6.198712      15.314565       2.808090      -0.501236      30.100695 0.45829200E+03  0.10554196E+05                                 7.520057                            6.568071       0.921914       2.361583                    0.998819      26.336234      67.094040       0.753457       0.352992      -1.147255      -0.026232      -0.014732       0.026996       0.040422      -0.078704      -0.009876      -0.059864       0.061550       0.036701      -0.115048       0.025776       0.089272              8.033677       6.928652      -0.741727      -2.128875       5.515719       0.609935      11.656659           0.000000
          371              O       8.497327       3.351400       7.592877      -0.527566      30.506294 0.48660690E+03  0.11362341E+05                                 7.659405                            6.785604       0.817672       2.340765                    0.997104      26.383145      67.424764       0.739242       0.354838      -1.147085      -0.006040      -0.012706      -0.029554       0.032732       0.024335      -0.000479      -0.018493      -0.009905      -0.158663      -0.057050       0.003711       0.053339              8.069478       7.200205       2.607982       0.043245       8.569185      -0.217055       8.439043           0.000002
          372              O       7.196224       2.395271       9.055900      -0.536349      31.255883 0.48401199E+03  0.11319192E+05                                 7.833352                            6.800772       0.506189       2.224968                    0.997429      26.794432      69.176132       0.730895       0.358337      -1.140985      -0.011298      -0.001573      -0.016122       0.019749      -0.057097      -0.008426      -0.010056       0.017569       0.145453      -0.083317       0.033526       0.049791              8.346376       5.764273       0.754687      -0.336148       5.860010       1.150235      13.414844           0.000002
          373              O       2.149229       0.339591       5.424027      -0.616359      41.118700 0.61839402E+03  0.15384843E+05                                 9.520856                            7.741250       0.138303       2.088855                    0.994955      28.420365      75.830701       0.677470       0.363403      -1.136292      -0.008149       0.007811      -0.042711       0.044177       0.003753       0.015127      -0.041203      -0.030261       0.105513      -0.042968      -0.019900       0.062867             10.973969       9.196969      -2.744614       3.737675       8.852874      -4.601606      14.872064           0.000002
          374              O       2.695371       0.250572       3.333180      -0.509479      32.066893 0.46327063E+03  0.10699311E+05                                 7.942038                            6.644345       0.846608       2.354257                    0.997017      25.942067      66.216529       0.742137       0.357356      -1.143565       0.006803      -0.011560       0.009026       0.016167       0.059588      -0.038127       0.056911       0.019597      -0.080728      -0.105857       0.031066       0.074791              8.642578       9.446433      -2.521698      -3.546727       6.261779       1.506924      10.219521           0.000002
          375              O      13.817393       5.473020       3.894417      -0.487374      34.556954 0.48568803E+03  0.11360207E+05                                 8.490806                            6.848125       0.321351       2.206493                    0.992687      25.638307      66.044542       0.723203       0.362091      -1.138818      -0.008735      -0.020482      -0.005492       0.022934       0.005872      -0.032853       0.039671       0.020838      -0.048813      -0.060565       0.014677       0.045888              9.888478      10.158121      -4.776045      -1.809859      11.362150       3.159361       8.145162           0.000000
          376              O      14.342653       5.209260       1.771227      -0.546253      34.325729 0.57395879E+03  0.14033463E+05                                 8.419782                            7.498179       0.155263       2.104951                    0.996485      27.540396      73.150706       0.681961       0.367335      -1.131798      -0.005701       0.011584       0.024676       0.027850       0.067028       0.006849      -0.005430       0.026788       0.144215      -0.092907       0.043628       0.049279              8.924580       7.131149      -1.744468      -0.187530       8.283235      -0.813659      11.359354           0.000002

******************************************************
Auxiliary information for the entire system
The total spin magnetic moment of the unit cell is   0.000405
The total net atomic charge of the unit cell is   0.000001
Accuracy of reproducing the electrostatic potential in the unit cell:
  The inner radius (bohr) =    5.0000
  The outer radius (bohr) =   12.0000
  Valid grid points have density less than (e/(bohr^3)) =    0.0001
  The number of valid grid points were=        45440
  The rms potential error without charges in kcal/mol is=      8.95563
  The rms potential error with partial charges in kcal/mol is=      1.72108
  The RRMSE value at monopole order=      0.19218
  The rms potential error with partial charges and cloud penetration in kcal/mol is=      1.71196
  The RRMSE value at monopole order with cloud penetration is=      0.19116
  The rms potential error with partial charges and atomic dipoles in kcal/mol is=      1.12107
  The RRMSE value at dipole order=      0.12518
  The rms potential error with partial charges, atomic dipoles and cloud penetration in kcal/mol is=      1.11671
  The RRMSE value at dipole order with cloud penetration=      0.12469

******************************************************
The electron densities and ab initio electrostatic potential were computed in VASP using the PBE functional and
projector augmented wave method. See the main text of the journal article for a description of computational details.
The atomic charges, dipoles, and quadrupoles were computed with the DDEC6 method as described in
(a) T. A. Manz and N. Gabaldon Limas, RSC Adv. 6 (2016) 47771-47801 DOI: 10.1039/c6ra04656h
(b) N. Gabaldon Limas and T. A. Manz, RSC Adv. 8 (2018) 2678-2707 DOI: 10.1039/c7ra11829e.
For each atom in the material, the electron cloud parameters were fit to the spherically averaged atom-in-material
electron density using radial positions for which this density was between 10^-4 and 10^-2 electrons per cubic bohr.
The polarizabilities, dispersion coefficients, and quantum Drude oscillator (QDO) parameters were fit using the MCLF method.
The magnetic structure of the system was optimized in VASP from the default ferromagnetic initial guess using spin polarization.
The atomic spin moments (ASMs) were computed on this optimized magnetic structure using the DDEC6 partition as inputs
to the method of T. A. Manz and D. S. Sholl, J. Chem. Theory Comput. 7 (2011) 4146-4164 DOI: 10.1021/ct200539n.
The RMSE and RRMSE were computed using a uniform grid with Ewald summation.
