# Supplementary material for: A collection of forcefield precursors for metal–organic frameworks
Source: RSC Adv. 2019 Nov 13;9(63):36492–507. doi: 10.1039/c9ra07327b (PMC9075174; doi:10.1039/c9ra07327b)
Supplement: RA-009-C9RA07327B-s6365 [file RA-009-C9RA07327B-s6365.xyz]

 1008
jmolscript: load "" {1 1 1} spacegroup "x,y,z" unitcell [{     21.558800     0.000000     0.000000 }, {    -10.779546    20.990946     0.000000 }, {      0.000000    -2.011543    43.708737 }]
In     1.117307    11.284389    21.636262     1.390838
In     5.194581     0.174191    32.521486     1.162136
In    -1.117478    10.278618    43.490630     1.389936
In    16.364196     1.179962    10.667117     1.161976
In     0.943185     1.044683    16.151690     1.377949
In    -5.448857    11.041643    27.029483     1.157181
In    -0.943210     0.038912    38.006058     1.377861
In     5.448686    12.047414     5.175114     1.158013
In     9.828132    11.524481    41.021961     1.477477
In    15.760326     1.357556    30.069863     1.125333
In    11.730481    12.530253    19.167592     1.479519
In     5.798436     2.363328     8.215494     1.126053
In     5.859175     9.252356    36.745061     1.190313
In     9.666749     0.022290     3.876091     1.364144
In    15.699473    10.258127    14.890693     1.191729
In    11.892048    -0.983482    25.730459     1.364746
H     -3.415041    16.701996    33.808708     0.134608
H     -3.486168    14.597453    25.534644     0.090196
H     -2.401750    13.185494    24.013580     0.104896
H      1.181312    14.654522    25.206829     0.120998
H      0.096894    16.066682    26.723522     0.108336
H      4.824815     4.775172    35.810568     0.101418
H      3.858970     6.205507    37.388454     0.092191
H      0.877406     3.528691    37.991634     0.122386
H      1.841095     2.098356    36.413749     0.129586
H      3.397607     6.750673    39.499586     0.095439
H      2.440386     8.241995    41.029391     0.103416
H     -1.252627     6.916056    40.010978     0.125808
H     -0.295406     5.420334    38.485543     0.117944
H      3.363129     4.850634    31.251747     0.142249
H      3.089332     4.757772    33.725661     0.144899
H      6.264984    -0.727516    27.575842     0.142098
H      5.842391     4.878758    29.363530     0.114671
H      5.255982     6.379992    27.667631     0.117654
H      1.985528     4.143598    26.819681     0.115660
H      2.569781     2.642162    28.519951     0.115281
H     -2.171103    17.250507    38.218920     0.119971
H     -2.776916    18.787514    36.566729     0.115059
H     -6.146541    16.659642    35.823681     0.114615
H     -5.540729    15.122435    37.480242     0.122141
H     -3.341740    16.709714    31.269230     0.155820
H      4.223349     1.069285    37.519580     0.149900
H      5.169781     1.516731    27.523392     0.152747
H     -1.164308    17.918583    27.077563     0.131531
H     -2.184050    19.354926    28.616110     0.118539
H     -5.085846    16.600531    29.262999     0.099951
H     -4.068260    15.164388    27.720081     0.103572
H     -0.802095    13.647259    40.343164     0.116750
H     -4.686985    12.797004    41.121180     0.126738
H     -5.353163    14.409351    39.565149     0.115532
H     -1.468273    15.263803    38.787133     0.108181
H      5.141715     7.271535    25.810009     0.109426
H      1.308569     5.957677    25.897427     0.107310
H      0.724315     7.555443    24.293316     0.110326
H      4.559617     8.869301    24.205899     0.123604
H      5.247408    -1.112968    37.502096     0.143441
H      3.414787    17.707768    11.954340     0.137262
H      3.485948    15.603225     3.680276     0.092494
H      2.401551    14.191266     2.159212     0.104960
H     -1.181532    15.660293     3.352460     0.123558
H     -0.097135    17.072454     4.869153     0.108419
H     16.733896     5.780944    13.956200     0.100140
H     -3.859080     7.211279    15.534085     0.092860
H     -0.877480     4.534462    16.137266     0.123207
H     -1.841148     3.104127    14.559380     0.130609
H     -3.397726     7.756444    17.645217     0.092698
H     -2.440527     9.247767    19.175023     0.102913
H      1.252505     7.921828    18.156609     0.124908
H      0.295306     6.426106    16.631174     0.117141
H     18.195583     5.856406     9.397378     0.140794
H     -3.089420     5.763543    11.871293     0.144509
H     15.293809     0.278255     5.721474     0.143426
H     15.716322     5.884530     7.509161     0.111547
H     16.302711     7.385764     5.813262     0.116248
H     -1.985603     5.149369     4.965313     0.116580
H     18.988964     3.647934     6.665582     0.116037
H      2.170839    18.256279    16.364551     0.118041
H      2.776631    19.793285    14.712361     0.113749
H      6.146287    17.665414    13.969312     0.114646
H      5.540494    16.128207    15.625873     0.120929
H      3.341488    17.715486     9.414862     0.155351
H     17.335412     2.075057    15.665211     0.148544
H     16.388980     2.522502     5.669023     0.152816
H      1.164042    18.924354     5.223194     0.131054
H      2.183763    20.360698     6.761742     0.118798
H      5.085596    17.606302     7.408631     0.101146
H      4.068031    16.170160     5.865713     0.104486
H      0.801880    14.653030    18.488796     0.115194
H      4.686781    13.802776    19.266811     0.127590
H      5.352937    15.415122    17.710780     0.114718
H      1.468036    16.269575    16.932765     0.109187
H     16.416967     8.277307     3.955641     0.110839
H     -1.308669     6.963448     4.043058     0.104590
H     -0.724436     8.561215     2.438948     0.111357
H     -4.559756     9.875073     2.351530     0.125099
H     16.311384    -0.107197    15.647728     0.141768
H     -7.237388    13.226362    22.304568     0.117676
H     -7.778525    14.820735    20.682974     0.130282
H     -5.900774    17.675683    22.868411     0.117997
H     -5.359637    16.077112    24.490005     0.113917
H     -2.921273     6.682858    28.384454     0.141892
H     -2.518124     6.858477    25.936765     0.148280
H      1.310739     4.287161    19.686415     0.125035
H      0.441908     5.811264    21.233704     0.119727
H     18.238705     4.848810    20.071052     0.102086
H     19.107535     3.328905    18.523763     0.114749
H     -7.761285    15.526107    28.161539     0.133978
H     -3.649985    10.451210    22.125363     0.149979
H     -4.542535    12.764185    22.221522     0.141222
H     10.636989    16.077025    33.249236     0.112493
H     -7.284853    17.801948    33.716920     0.092374
H     -8.201113    19.323060    35.237984     0.109206
H      9.720729    17.598137    34.770300     0.112521
H     -5.652851    18.322907    20.390126     0.113999
H     -6.428979    19.913056    18.860320     0.122069
H     11.475617    18.161003    18.890916     0.120626
H     12.251744    16.570653    20.425093     0.114734
H     -0.586460     7.755700    21.675163     0.121489
H     -1.483317     9.267008    23.226823     0.130665
H     16.893421     6.815511    23.768811     0.105212
H     17.790278     5.308201    22.221522     0.111314
H     16.850315     4.717622    31.496516     0.097693
H     16.266061     6.319385    29.896776     0.101769
H     -2.804873     8.988134    31.658238     0.117347
H     -2.218463     7.386371    33.257978     0.116463
H     -7.483177    15.680333    25.722592     0.152608
H     -6.381499    12.022918    32.034133     0.147555
H     16.893439     3.715343    33.297316     0.093838
H     17.538058     2.062423    34.822751     0.110527
H     -0.485112     3.963443    35.386593     0.110982
H     -1.129731     5.616363    33.861159     0.109906
H     12.174148    13.976104    29.822471     0.117726
H     11.307473    15.399223    31.465920     0.114149
H     -6.525970    15.930367    32.969500     0.108307
H     -5.659296    14.507248    31.326052     0.113561
H     -5.385466     9.744509    32.007908     0.134246
H      7.237190    14.232133     0.450200     0.118239
H      7.778305    13.814963    42.537343     0.128268
H      5.900513    18.681454     1.014043     0.116638
H      5.359398    17.082883     2.635637     0.111998
H      2.921162     7.688630     6.530085     0.144683
H      2.518012     7.864249     4.082396     0.151029
H     -1.310811     3.281390    41.540784     0.124011
H     -0.442003     4.805493    43.088073     0.120070
H      3.320015     3.843038    41.925421     0.101194
H      2.451206     2.323133    40.378131     0.112767
H      7.761051    16.531878     6.307171     0.133918
H      3.649825    11.456981     0.270994     0.150437
H      4.542343    13.769956     0.367153     0.142754
H     10.921566    17.082796    11.394868     0.112420
H      7.284584    18.807719    11.862551     0.092077
H      8.200822    20.328831    13.383615     0.107169
H     -9.720996    18.603908    12.915932     0.114400
H      5.652583    17.317136    42.244494     0.111367
H      6.428690    18.907284    40.714689     0.121800
H     10.082918    17.155231    40.745285     0.123569
H      9.306812    15.564882    42.279461     0.114664
H      0.586338     6.749929    43.529531     0.118120
H      1.483174    10.272779     1.372454     0.130565
H      4.665269     7.821283     1.914443     0.107121
H      3.768434     6.313972     0.367153     0.112285
H      4.708399     5.723394     9.642147     0.099066
H      5.292632     7.325157     8.042408     0.102374
H      2.804727     9.993906     9.803870     0.117882
H      2.218338     8.392142    11.403609     0.119728
H      7.482942    16.686104     3.868223     0.150363
H      6.381311    13.028690    10.179765     0.147895
H      4.665288     4.721115    11.442947     0.094410
H      4.020691     3.068194    12.968382     0.112131
H      0.485034     4.969214    13.532225     0.111970
H      1.129631     6.622134    12.006790     0.108368
H      9.384439    14.981875     7.968103     0.117811
H     10.251092    16.404995     9.611551     0.115731
H      6.525727    16.936139    11.115132     0.109213
H      5.659074    15.513019     9.471683     0.115363
H      5.385310    10.750280    10.153540     0.136995
H     13.532409     5.882081    28.817170     0.142833
H     13.422459     5.738061    31.216780     0.108519
H      6.997853    17.746037    31.374131     0.146552
H      9.097682    17.221660    37.021300     0.118911
H      9.912615    15.596343    38.494285     0.125591
H      6.499872    13.464195    38.026601     0.097091
H      5.684939    15.089512    36.553617     0.098234
H     15.306707     4.285303    34.687254     0.115507
H     14.487462     5.790400    36.282623     0.123148
H     10.818156     5.604767    34.569240     0.107487
H     11.639557     4.103867    32.973871     0.110766
H     14.149017     1.747935    34.905797     0.121550
H     15.259310    -0.402745    34.932023     0.157434
H     17.070245     0.686744    25.215570     0.129973
H      5.801352    15.846188    34.433743     0.105810
H      7.556217    18.839702    36.527392     0.135865
H     17.684677    -0.618838    34.883943     0.117980
H      5.150266    17.378594    32.790294     0.106386
H     15.543869     2.569596    24.988285     0.146838
H     15.694755     6.089844    27.221801     0.100548
H     15.080319     7.671019    25.613320     0.091658
H     12.463100     5.028614    24.009209     0.113324
H     13.077536     3.443241    25.617691     0.124601
H     13.014969     9.598643    38.096535     0.127201
H     13.814812     8.027957    36.557988     0.113578
H     10.253311     6.095356    36.680372     0.099895
H      9.453468     7.666042    38.218920     0.105183
H      9.852235    18.525778    25.469081     0.111692
H     19.620662    -1.038227    27.029483     0.110674
H      5.195533    18.558831    25.936765     0.130705
H      6.204496    17.135886    24.380733     0.126147
H     15.203200     8.357882    23.642056     0.099338
H     14.694401    10.068973    22.129734     0.108994
H     10.908686     8.660673    21.806289     0.129093
H     11.417485     6.949581    23.318611     0.117586
H      8.082281    15.348019    20.993306     0.123689
H     11.617923    15.324067    22.973312     0.114182
H     10.716755    16.743793    24.599277     0.105517
H      7.181112    16.767745    22.619271     0.118082
H      7.873137    18.341800    29.193065     0.113816
H      8.026291     6.887852     6.962802     0.146044
H      8.136241     6.743833     9.362411     0.109004
H     -6.998120    18.751809     9.519763     0.146647
H     -9.097945    18.227431    15.166932     0.119175
H     11.645943    16.602114    16.639916     0.126394
H     -6.500084    14.469967    16.172233     0.093729
H     -5.685172    16.095284    14.699248     0.099549
H      6.252011     5.291074    12.832885     0.117536
H      7.071235     6.796172    14.428254     0.123988
H     10.740544     6.610538    12.714872     0.105780
H      9.919165     5.109639    11.119503     0.108640
H      7.409736     2.753706    13.051429     0.121653
H      6.299473     0.603027    13.077654     0.159452
H      4.488529     1.692516     3.361202     0.130691
H     -5.801594    16.851959    12.579375     0.105959
H     -7.556502    19.845474    14.673023     0.134226
H      3.874109     0.386933    13.029574     0.118031
H     -5.150529    18.384365    10.935926     0.107414
H      6.014879     3.575368     3.133916     0.144485
H      5.863943     7.095615     5.367433     0.102513
H      6.478358     8.676790     3.758951     0.092589
H      9.095615     6.034385     2.154841     0.112812
H      8.481200     4.449012     3.763322     0.124753
H      8.543673    10.604414    16.242167     0.129127
H      7.743853     9.033729    14.703619     0.114588
H     11.305381     7.101127    14.826004     0.101088
H     12.105201     8.671813    16.364551     0.104089
H     -9.852509    19.531549     3.614713     0.111843
H      1.938135    -0.032455     5.175114     0.110782
H     -5.195808    19.564602     4.082396     0.130692
H     -6.204750    18.141658     2.526365     0.124182
H      6.355469     9.363654     1.787687     0.097667
H      6.864245    11.074745     0.275365     0.108576
H     10.649980     7.654901    43.660657     0.128469
H     10.141204     7.955353     1.464243     0.118421
H     -8.082508    14.342248    42.847675     0.122961
H      9.940649    16.329839     1.118944     0.113417
H     10.841796    17.749565     2.744909     0.105852
H     -7.181360    17.773517     0.764903     0.116525
H     -7.873411    19.347571     7.338697     0.114797
H      8.496306     1.094491    28.305778     0.114120
H      7.584358     2.620002    29.822471     0.100030
H     11.270902     4.177147    30.469361     0.096163
H     12.182850     2.651837    28.948297     0.103694
H      8.218170     4.843051    35.430302     0.145256
H      3.595901    13.693814    35.500236     0.133152
H      3.697212    17.597978     0.109272     0.097102
H      2.632197    18.987539     1.660932     0.115657
H     -0.963800    17.512100     0.515763     0.120038
H      0.101215    14.110997    42.672840     0.113384
H      7.142397     3.358310    31.841815     0.098436
H      6.256319     4.852020    33.410959     0.107382
H      9.354301     7.384717    32.746586     0.119151
H     10.238223     5.886607    31.181813     0.116300
H     10.391316     3.580016     0.843579     0.125915
H      9.746698     3.193414    42.996285     0.117649
H      5.924331     1.857936    43.188603     0.110304
H      6.568950     2.248736     1.035897     0.119361
H      5.902767     2.713181    41.025021     0.116606
H      5.400436     4.368314    39.451506     0.114214
H      8.112516     6.832760    41.182372     0.119243
H      8.612691     5.177627    42.755887     0.105917
H      5.503895     7.686043    41.706877     0.146778
H      7.640395     4.572684    37.838654     0.126943
H      4.928258    10.164960    41.754956     0.148419
H      6.006197    10.668591    31.723801     0.141805
H      1.582303    14.908549    30.360089     0.110857
H      0.853605    16.435550    28.742865     0.116052
H      4.647944    17.798482    28.318891     0.104315
H      5.376642    16.271482    29.936114     0.100548
H      7.030256     8.422761    31.719430     0.137551
H      3.483795    13.691300    38.017859     0.158319
H      6.743490    13.229803    32.720361     0.117367
H      6.027728    14.680256    31.033203     0.116400
H      2.170864    13.937494    32.029762     0.118606
H      2.886626    12.482842    33.716920     0.114715
H      2.354132    10.895355    40.662238     0.114484
H      1.323612    12.244315    42.275090     0.131965
H      4.270681    14.996446    41.859857     0.109548
H      5.299045    13.647486    40.247005     0.118432
H     13.062460     2.100262     6.451410     0.113856
H     13.974386     3.625774     7.968103     0.101800
H     10.287821     5.182918     8.614992     0.095816
H      9.375894     3.657608     7.093928     0.101828
H     13.340540     5.848822    13.575934     0.146776
H     -3.596114    14.699585    13.645868     0.135259
H     -3.697457    16.592207    21.963640     0.096994
H     -2.632462    17.981767    23.515301     0.115261
H      0.963556    16.506329    22.370132     0.121976
H     -0.101438    15.116769    20.818471     0.112577
H     14.416336     4.364082     9.987446     0.099471
H     15.302392     5.857792    11.556590     0.105470
H     12.204375     8.390488    10.892217     0.120703
H     11.320475     6.892379     9.327444     0.116838
H     11.167433     2.574245    22.697947     0.124764
H     11.812031     4.199186    21.141916     0.114192
H     15.634415     2.863707    21.334235     0.111659
H     14.989818     1.242964    22.890266     0.119456
H     15.655969     3.718953    19.170652     0.117522
H     16.158278     5.374085    17.597138     0.113228
H     13.446163     7.838531    19.328004     0.119253
H     12.946010     6.183398    20.901518     0.106824
H     16.054772     8.691814    19.852508     0.147302
H     13.918317     5.578455    15.984285     0.128017
H     -4.928426    11.170731    19.900588     0.147985
H     -6.006366    11.674362     9.869433     0.143935
H     -1.582529    15.914321     8.505720     0.110087
H     -0.853852    17.441321     6.888497     0.115249
H     -4.648210    18.804254     6.464522     0.106743
H     -5.376887    17.277253     8.081745     0.103855
H     14.528407     9.428532     9.865062     0.138856
H     -3.484009    14.697071    16.163491     0.159673
H     -6.743695    14.235575    10.865992     0.115185
H     -6.027953    15.686028     9.178835     0.117031
H     -2.171078    14.943265    10.175394     0.117247
H     -2.886821    13.488614    11.862551     0.114912
H     -2.354310    11.901126    18.807870     0.114916
H     -1.323809    13.250087    20.420722     0.132694
H     -4.270916    16.002217    20.005489     0.108296
H     -5.299261    14.653257    18.392637     0.116241
C     -2.270239    12.102661    41.977871     0.555540
C     -4.626658    18.440877    33.699436     0.156867
C      2.138560     9.469929    23.196227     0.624731
C     -3.822507    17.345280    33.240494    -0.155696
C      3.971101     2.786459    33.594535     0.189448
C      5.271122    -1.028405    35.390964     0.210909
C      3.994818     2.405441    34.940764    -0.068981
C     -2.539736    14.608867    25.469081    -0.163405
C     -1.895122    13.769686    24.565184    -0.098161
C     -0.508891    13.787186    24.467714    -0.018112
C      0.232725    14.643108    25.272392    -0.095418
C     -0.409733    15.483190    26.174977    -0.140694
C     -1.795964    15.466109    26.272448     0.067948
C      4.438938     1.096482    35.377852     0.150427
C      3.423503     3.298826    35.962238     0.075791
C      4.022829     4.519757    36.252026    -0.159858
C      3.449359     5.370723    37.191764    -0.159027
C      2.278718     5.000859    37.839528     0.070921
C      1.677236     3.779908    37.550176    -0.116047
C      2.250707     2.931041    36.610438    -0.118930
C      1.640571     5.945205    38.848325     0.070169
C      2.453332     6.783629    39.604487    -0.167024
C      1.886329     7.669790    40.509257    -0.102721
C      0.504409     7.717326    40.662238    -0.013086
C     -0.308351     6.882899    39.910448    -0.090038
C      0.258651     5.992741    39.001306    -0.144131
C      3.615372     4.131783    31.819961    -0.164017
C      6.118383    -0.684349    29.739425     0.170713
C      0.241361    12.913975    23.436625     0.564371
C      3.460148     4.082221    33.170561    -0.165817
C      5.976092    -0.237743    28.336374    -0.134332
C     -4.922016    18.827953    34.958248    -0.060355
C      5.102949     1.310622    29.630153     0.194882
C      4.262140     3.618776    29.101277     0.070914
C      5.059808     4.730369    28.847766    -0.144386
C      4.710550     5.620671    27.838095    -0.137082
C      3.565779     5.403580    27.081933     0.072801
C      2.768111     4.291987    27.335444    -0.135966
C      3.115214     3.401684    28.345116    -0.153773
C      4.557503     2.493375    30.110949    -0.089414
C     -4.372264    18.633412    31.522741     0.215159
C     -3.798784    16.038691    38.004747     0.077967
C     -2.977402    17.130097    37.733753    -0.135465
C     -3.337439    18.040184    36.750306    -0.154539
C     -4.518860    17.867261    36.037854     0.065265
C     -5.340243    16.780053    36.308848    -0.145383
C     -4.978049    15.865768    37.292294    -0.136829
C     -3.725492    17.354671    31.850557    -0.185207
C      4.251365     2.866850    31.391615     0.173067
C      4.512241     0.601107    36.745935    -0.129028
C      5.368125     0.994338    28.292665    -0.164446
C     -2.520347    16.407525    27.253709     0.071768
C     -1.961982    17.650573    27.519021    -0.095804
C     -2.565635    18.502965    28.436904    -0.125703
C     -3.731964    18.111649    29.085542     0.065472
C     -4.290328    16.868742    28.817170    -0.161933
C     -3.684519    16.014470    27.903658    -0.150949
C     -4.365799    18.986853    30.137174    -0.071089
C     -1.726969    13.801437    40.185813    -0.097425
C     -2.682019    13.072755    40.876411    -0.010220
C     -4.033757    13.297524    40.644755    -0.096733
C     -4.430445    14.255173    39.722500    -0.149424
C     -3.473239    14.988254    39.027531     0.060707
C     -2.121501    14.763485    39.259188    -0.164953
C      4.247024     7.327598    25.504048    -0.153396
C      3.281196     6.464827    26.006699     0.058374
C      1.968265     6.548519    25.556499    -0.163982
C      1.621162     7.499179    24.603648    -0.102677
C      2.586990     8.361950    24.100998    -0.021913
C      3.899921     8.278258    24.551198    -0.087665
C      5.044752    -0.602969    36.728452    -0.146714
C     -0.116491     8.680637    41.623830     0.524344
C      2.270044    13.108432    20.123503     0.557596
C      4.626379    19.446649    11.845068     0.159572
C     -2.138706    10.475701     1.341858     0.620382
C      3.822244    18.351052    11.386126    -0.161341
C     17.587639     3.792231    11.740167     0.192386
C     16.287669    -0.022634    13.536596     0.210402
C     17.563926     3.411213    13.086396    -0.072907
C      2.539517    15.614639     3.614713    -0.166630
C      1.894915    14.775457     2.710816    -0.095802
C      0.508684    14.792957     2.613345    -0.023044
C     -0.232945    15.648880     3.418023    -0.097326
C      0.409501    16.488961     4.320609    -0.136336
C      1.795732    16.471881     4.418079     0.064471
C     17.119824     2.102253    13.523483     0.147007
C     18.135228     4.304598    14.107869     0.076792
C     17.535885     5.525529    14.397658    -0.157594
C     -3.449457     6.376495    15.337396    -0.157296
C     -2.278812     6.006630    15.985159     0.068743
C     -1.677313     4.785679    15.695807    -0.118153
C     -2.250771     3.936812    14.756070    -0.119416
C     -1.640678     6.950977    16.993957     0.065370
C     -2.453451     7.789400    17.750118    -0.160202
C     -1.886461     8.675561    18.654889    -0.103185
C     -0.504543     8.723097    18.807870    -0.011438
C      0.308230     7.888671    18.056079    -0.090133
C     -0.258760     6.998513    17.146938    -0.141190
C     17.943350     5.137554     9.965592    -0.162505
C     15.440408     0.321422     7.885056     0.172831
C     -0.241556    13.919747     1.582256     0.565116
C     18.098574     5.087992    11.316192    -0.164714
C     15.582693     0.768028     6.482006    -0.136209
C      4.921732    19.833724    13.103879    -0.063648
C     16.455813     2.316393     7.775784     0.197072
C     17.296591     4.624548     7.246909     0.071732
C     16.498908     5.736140     6.993398    -0.140434
C     16.848154     6.626443     5.983726    -0.135846
C     17.992928     6.409351     5.227565     0.074529
C     -2.768189     5.297759     5.481076    -0.138871
C     18.443521     4.407456     6.490747    -0.154217
C     17.001243     3.499146     8.256580    -0.092469
C      4.371985    19.639184     9.668373     0.214046
C      3.798537    17.044463    16.150378     0.074938
C      2.977139    18.135869    15.879384    -0.135561
C      3.337165    19.045955    14.895938    -0.153571
C      4.518589    18.873032    14.183485     0.069752
C      5.339986    17.785824    14.454479    -0.146464
C      4.977805    16.871539    15.437926    -0.131607
C      3.725230    18.360442     9.996188    -0.182253
C     17.307375     3.872622     9.537246     0.173467
C     17.046527     1.606879    14.891567    -0.125217
C     16.190643     2.000109     6.438297    -0.163213
C      2.520101    17.413296     5.399340     0.074972
C      1.961719    18.656345     5.664652    -0.094752
C      2.565359    19.508736     6.582536    -0.126362
C      3.731693    19.117421     7.231173     0.064618
C      4.290075    17.874513     6.962802    -0.163943
C      3.684279    17.020241     6.049289    -0.153086
C      4.365515    19.992625     8.282806    -0.070203
C      1.726751    14.807208    18.331444    -0.099110
C      2.681811    14.078526    19.022042    -0.007157
C      4.033546    14.303295    18.790386    -0.096085
C      4.430222    15.260944    17.868132    -0.151380
C      3.473006    15.994025    17.173163     0.061208
C      2.121271    15.769256    17.404819    -0.163897
C     -4.247143     8.333369     3.649680    -0.155126
C     -3.281303     7.470599     4.152330     0.055040
C     -1.968372     7.554290     3.702130    -0.158249
C     -1.621282     8.504951     2.749280    -0.102067
C     -2.587122     9.367722     2.246629    -0.021637
C     -3.900052     9.284030     2.696829    -0.090513
C     16.514033     0.402803    14.874083    -0.143963
C      0.116344     9.686409    19.769462     0.523263
C     -4.201890    10.350256    24.227753     0.215468
C     -5.159100     9.957606    29.931743     0.185817
C     -6.245693    14.501978    23.549830     0.064442
C     -6.965754    14.128780    22.418211    -0.125026
C     -7.286986    15.078983    21.457056    -0.112749
C     -6.892469    16.397947    21.623586     0.074751
C     -6.172408    16.772425    22.754768    -0.140058
C     -5.851176    15.823041    23.716361    -0.150441
C     -5.225947    12.313225    24.175302     0.182555
C      0.217743    -1.468042    36.186463     0.569448
C     -5.892122    13.510584    24.612390    -0.056336
C     -3.772858     8.589312    26.002328     0.179355
C     -3.227413     7.372724    27.807498    -0.166684
C     -3.039851     7.447073    26.465640    -0.138267
C     -6.420315    13.820081    25.914910     0.183481
C     -3.977667     8.530315    28.196506     0.169200
C      0.370774     4.401090    19.765091    -0.087377
C     -0.144487     5.307638    20.682974    -0.145831
C     -1.519940     5.474393    20.799677     0.080940
C     -2.380131     4.734881    19.992376    -0.158151
C     -1.864869     3.832591    19.073182    -0.109577
C     -0.489416     3.664517    18.957790    -0.025934
C     -7.321481    14.883739    27.615180    -0.155887
C     -3.794420     9.099267    24.682324    -0.063478
C     -6.722138    13.660729    28.100347     0.151925
C     -4.044514    10.882811    22.872782    -0.140771
C     -4.585648    12.123263    22.920862    -0.139151
C     11.188890    16.734427    33.651357    -0.155359
C     -9.016018    16.794889    33.341025     0.069559
C     -8.209725    17.762704    33.931093    -0.168446
C     -8.753014    18.665859    34.831493    -0.113903
C    -10.106906    18.605196    35.146195    -0.010009
C     10.643446    17.641579    34.556127    -0.081223
C     -7.407731    17.295325    20.551411     0.071158
C     -6.551853    18.290607    20.088536    -0.166019
C     -7.013218    19.233579    19.175023    -0.097274
C     -8.328304    19.184287    18.731816    -0.019272
C     -9.184181    18.193102    19.196877    -0.106990
C     -8.722817    17.248651    20.106019    -0.132974
C     -6.071051    11.993929    29.927372     0.180465
C     -4.523107     8.782620    29.555848    -0.089433
C     -2.093411     6.390413    21.803666     0.064586
C     -1.414317     7.568140    22.101760    -0.120023
C     -1.946826     8.461993    23.021829    -0.117114
C     -3.158429     8.181918    23.643367     0.054688
C     -3.837523     7.007129    23.345274    -0.158496
C     -3.305014     6.110257    22.426953    -0.142424
C     17.236212     5.583140    31.527112    -0.142128
C     16.889109     6.535739    30.577758    -0.145559
C     -4.104860     7.805597    30.625401     0.084541
C     -3.190769     8.120718    31.623271    -0.141936
C     -2.843666     7.170098    32.575248    -0.135311
C     -3.408498     5.900219    32.528042     0.076218
C     -7.168414    14.986671    26.290805    -0.147727
C     -6.776032    13.169150    29.477172    -0.094569
C     -6.064581    11.549938    31.273601    -0.169230
C     -2.957912     4.821567    33.434124     0.065441
C     17.742855     3.767200    33.721291    -0.162001
C     18.124453     2.785167    34.626061    -0.098948
C     -2.192561     2.857339    35.247163    -0.005862
C     -1.334528     3.915784    34.962619    -0.102830
C     -1.716125     4.893820    34.053477    -0.154258
C     -7.440050    14.108077    30.421281     0.091788
C     12.756232    14.370753    30.460619    -0.143705
C     12.240971    15.215911    31.435324    -0.138282
C     -8.470573    15.798354    32.371565     0.077193
C     -7.105899    15.531521    32.331353    -0.133884
C     -6.590637    14.686362    31.356648    -0.149328
C     -5.512667    10.300085    31.247376    -0.161661
C     -1.776469     1.813508    36.308848     0.530541
C      0.066808     2.675123    18.042967     0.579505
C      1.828186    -0.820281    17.732635     0.567793
C      4.201730    11.356028     2.373384     0.215788
C      5.158942    10.963378     8.077375     0.189180
C      6.245476    15.507750     1.695462     0.063335
C      6.965543    15.134552     0.563843    -0.125887
C      7.286763    14.073212    43.311425    -0.108488
C      6.892227    15.392176    43.477955     0.072496
C      6.172160    17.778196     0.900400    -0.136740
C      5.850941    16.828813     1.861992    -0.148535
C      5.225760    13.318996     2.320934     0.180660
C     21.341055    -0.462270    14.332095     0.567653
C      5.891918    14.516356     2.758021    -0.060123
C      3.772722     9.595084     4.147959     0.176712
C      3.227292     8.378496     5.953130    -0.169470
C      3.039731     8.452845     4.611272    -0.142409
C      6.420106    14.825852     4.060542     0.183646
C      3.977530     9.536086     6.342138     0.167267
C     -0.370848     3.395318    41.619459    -0.087586
C      0.144400     4.301866    42.537343    -0.147021
C      1.519851     4.468621    42.654045     0.080710
C      2.380052     3.729110    41.846745    -0.159651
C      1.864803     2.826820    40.927550    -0.105321
C      0.489353     2.658745    40.812159    -0.024147
C      7.321256    15.889511     5.760812    -0.153733
C      3.794278    10.105038     2.827955    -0.059682
C      6.721930    14.666500     6.245979     0.148156
C      4.044348    11.888583     1.018414    -0.143116
C      4.585465    13.129034     1.066493    -0.138055
C     10.369656    17.740199    11.796988    -0.154538
C      9.015763    17.800661    11.486656     0.069286
C      8.209457    18.768476    12.076724    -0.169940
C      8.752732    19.671630    12.977124    -0.108176
C     10.106625    19.610967    13.291827    -0.011779
C     10.915087    18.647350    12.701759    -0.083126
C      7.407477    16.289553    42.405780     0.073535
C      6.551586    17.284835    41.942904    -0.163568
C      7.012938    18.227808    41.029391    -0.098476
C      8.328025    18.178515    40.586185    -0.016144
C      9.183916    17.187331    41.051246    -0.112155
C      8.722564    16.242880    41.960388    -0.134862
C      6.070865    12.999701     8.073004     0.179807
C      4.522966     9.788391     7.701479    -0.088873
C      2.093308     5.384641    43.658035     0.070394
C      1.414198     8.573912     0.247391    -0.118903
C      1.946693     9.467765     1.167460    -0.117408
C      3.158300     9.187689     1.788999     0.055280
C      3.837410     8.012900     1.490905    -0.161681
C      3.304914     7.116028     0.572584    -0.144986
C      4.322490     6.588912     9.672743    -0.145380
C      4.669581     7.541510     8.723390    -0.145357
C      4.104731     8.811369     8.771032     0.084266
C      3.190636     9.126490     9.768903    -0.141797
C      2.843545     8.175869    10.720879    -0.138655
C      3.408395     6.905991    10.673674     0.078223
C      7.168188    15.992442     4.436437    -0.146119
C      6.775830    14.174922     7.622804    -0.092834
C      6.064400    12.555710     9.419233    -0.170595
C      2.957823     5.827339    11.579756     0.067126
C      3.815871     4.772972    11.866922    -0.167538
C      3.434286     3.790938    12.771693    -0.099330
C      2.192499     3.863111    13.392794    -0.006599
C      1.334451     4.921555    13.108250    -0.103014
C      1.716036     5.899592    12.199108    -0.152789
C      7.439834    15.113848     8.566912     0.090345
C      8.802348    15.376524     8.606250    -0.143526
C      9.317597    16.221683     9.580955    -0.139478
C      8.470332    16.804126    10.517196     0.075560
C      7.105662    16.537292    10.476984    -0.134196
C      6.590413    15.692133     9.502279    -0.150197
C      5.512504    11.305856     9.393008    -0.165012
C      1.776421     2.819280    14.454479     0.534126
C     -0.066857     1.669352    39.897335     0.571068
C     19.730614    -1.826053    39.587003     0.570828
C     16.514037    -0.958844    32.602347    -0.060025
C     15.442543     2.399461    27.134384     0.187183
C     15.778874     0.120792    32.952017     0.225893
C      8.757079    13.337483    39.320380     0.596271
C     16.818019    -1.358286    31.247376     0.202835
C     14.567257     2.001606    32.860228     0.158292
C     13.860107     5.173034    29.354788    -0.168842
C     13.771717     5.036315    30.683533    -0.153102
C     10.677993     9.776211    39.346605     0.536772
C      6.797351    18.525045    30.867110    -0.167190
C      7.314776    16.310958    36.649776     0.082163
C      8.569497    16.460730    37.226731    -0.133690
C      9.054576    15.492699    38.100906    -0.081501
C      8.282779    14.379095    38.398125    -0.017426
C      7.025902    14.225125    37.821170    -0.126457
C      6.542978    15.193156    36.946995    -0.159633
C     17.249194    -1.110546    28.965780     0.170022
C     14.847512     3.611199    27.623922    -0.080100
C     16.404079     0.436492    27.186834     0.233664
C     13.549667     4.054488    33.681953     0.078991
C     14.396924     4.554992    34.665399    -0.131220
C     13.909688     5.447739    35.609508    -0.129898
C     12.575196     5.839780    35.574541     0.084422
C     11.730095     5.339275    34.591094    -0.146470
C     12.217330     4.446528    33.646986    -0.149815
C     14.573728     1.362916    34.149636    -0.153059
C     14.198589     3.855261    31.260489     0.192140
C     15.207565     0.209796    34.210828    -0.153715
C     16.518337     1.032799    25.906168    -0.120102
C     14.129604     3.318132    32.532413    -0.064470
C      6.025557    16.765565    34.525531    -0.149816
C      6.739150    17.197264    35.635733     0.072806
C      7.066834    18.542845    35.771230    -0.103236
C     17.460472    -1.538215    34.792155    -0.120225
C      5.965177    19.016834    33.681953     0.059079
C      5.637493    17.675250    33.550827    -0.155177
C     15.785330     2.104972    25.779413    -0.140942
C     17.119839    -0.622789    27.672001    -0.065676
C     14.444355     4.616864    26.570541     0.083078
C     15.039370     5.872123    26.570541    -0.146195
C     14.672864     6.814387    25.617691    -0.151768
C     13.713500     6.497395    24.660469     0.072118
C     13.118485     5.242137    24.660469    -0.125160
C     13.482835     4.303870    25.617691    -0.127295
C     12.454445     8.885632    37.808058    -0.088179
C     12.930901     7.953694    36.894545    -0.151769
C     12.109518     6.910862    36.474941     0.065146
C     10.813835     6.808366    36.968850    -0.158777
C     10.339535     7.740305    37.882362    -0.113144
C     11.158762     8.778938    38.301966    -0.000791
C     14.558620     4.008254    28.939555     0.185227
C      8.123225    17.696931    24.778483     0.063885
C      8.905803    18.533947    25.565240    -0.142559
C      8.306462    19.381318    26.491865    -0.167233
C      6.924543    19.391875    26.627363     0.066282
C      6.139809    18.554860    25.840605    -0.120394
C      6.741306    17.707287    24.918351    -0.122501
C     13.357773     7.494061    23.620201     0.070638
C     14.330068     8.421160    23.270532    -0.166010
C     14.028238     9.436578    22.370132    -0.101473
C     12.754113     9.524695    21.823772    -0.005010
C     11.779661     8.597395    22.177813    -0.089038
C     12.081491     7.581977    23.078213    -0.147556
C     10.516277    14.247717    20.910260     0.638350
C     12.325086    10.589712    20.849068     0.516568
C      8.616937    15.633489    21.723242    -0.081694
C      9.936338    15.204644    21.828143    -0.037827
C     10.718919    15.617162    22.899007    -0.100133
C     10.182099    16.458525    23.864970    -0.157045
C      8.864853    16.887370    23.760069     0.073720
C      8.082272    16.474852    22.689205    -0.145096
C      7.172472    18.817473    29.621411    -0.134838
C      5.044755     0.046928    10.747978    -0.061422
C      6.116206     3.405232     5.280015     0.187351
C      5.779903     1.126563    11.097648     0.229365
C     12.801510    14.343254    17.466011     0.594310
C      4.740780    -0.352515     9.393008     0.202338
C      6.991494     3.007378    11.005860     0.155216
C      7.698602     6.178805     7.500419    -0.173820
C      7.786994     6.042087     8.829165    -0.149650
C     10.880646    10.781983    17.492237     0.537175
C     -6.797628    19.530817     9.012742    -0.162782
C     -7.315026    17.316730    14.795407     0.081937
C     -8.569749    17.466501    15.372363    -0.134364
C     12.503984    16.498471    16.246538    -0.081724
C     -8.283003    15.384867    16.543757    -0.016199
C     -7.026124    15.230897    15.966802    -0.122563
C     -6.543213    16.198928    15.092627    -0.161780
C      4.309603    -0.104774     7.111412     0.171372
C      6.711220     4.616970     5.769553    -0.081353
C      5.154697     1.442264     5.332466     0.230215
C      8.009055     5.060259    11.827584     0.077229
C      7.161791     5.560764    12.811031    -0.132220
C      7.649013     6.453511    13.755140    -0.131204
C      8.983500     6.845552    13.720173     0.083034
C      9.828609     6.345047    12.736726    -0.141565
C      9.341386     5.452300    11.792617    -0.146918
C      6.985031     2.368687    12.295268    -0.150813
C      7.360137     4.861033     9.406120     0.187545
C      6.351210     1.215567    12.356460    -0.158454
C      5.040432     2.038570     4.051800    -0.121340
C      7.429129     4.323903    10.678044    -0.065011
C     -6.025812    17.771337    12.671163    -0.150078
C     -6.739412    18.203035    13.781365     0.073566
C     -7.067115    19.548617    13.916862    -0.103973
C      4.098327    -0.532444    12.937786    -0.121847
C     -5.965463    20.022605    11.827584     0.066560
C     -5.637760    18.681021    11.696458    -0.159158
C      5.773424     3.110744     3.925045    -0.139655
C      4.438952     0.382983     5.817633    -0.064618
C      7.114363     5.622636     4.716173     0.080411
C      6.519332     6.877894     4.716173    -0.149089
C      6.885825     7.820158     3.763322    -0.151125
C      7.845194     7.503167     2.806101     0.071142
C      8.440226     6.247908     2.806101    -0.125924
C      8.075888     5.309641     3.763322    -0.122641
C      9.104207     9.891404    15.953689    -0.092022
C      8.627765     8.959465    15.040176    -0.151220
C      9.449162     7.916634    14.620573     0.063878
C     10.744847     7.814138    15.114481    -0.161436
C     11.219134     8.746077    16.027994    -0.107660
C     10.399892     9.784709    16.447598    -0.003537
C      7.000105     5.014026     7.085186     0.189113
C     -8.123487    18.702703     2.924115     0.065567
C     -8.906077    19.539718     3.710872    -0.143423
C     -8.306749    20.387090     4.637497    -0.166325
C     -6.924830    20.397647     4.772994     0.065518
C     -6.140084    19.560631     3.986237    -0.120585
C     -6.741568    18.713059     3.063982    -0.120156
C      8.200908     8.499832     1.765833     0.071891
C      7.228600     9.426932     1.416163    -0.163972
C      7.530416    10.442349     0.515763    -0.100658
C      8.804541    10.530467    -0.030596    -0.006916
C      9.779005     9.603166     0.323445    -0.085519
C      9.477188     8.587748     1.223845    -0.151921
C     11.042312    13.241946    42.764628     0.636339
C      9.233554     9.583941    42.703436     0.517091
C     12.941632    14.627717    43.577611    -0.080906
C     11.622236    16.210415    -0.026225    -0.036393
C     10.839649    16.622933     1.044639    -0.100485
C     11.376457    17.464296     2.010602    -0.157693
C     -8.865104    17.893141     1.905701     0.072413
C     -8.082516    17.480623     0.834837    -0.142378
C     -7.172753    19.823244     7.767043    -0.137700
C      5.980327    10.468062    33.891755     0.180310
C     10.425815     1.728187    28.484110    -0.004799
C      9.058987     1.720037    28.743303    -0.088899
C      8.517854     2.628048    29.647636    -0.157678
C      9.341394     3.543951    30.289281     0.062196
C     10.708222     3.550942    30.027902    -0.159969
C     11.249354     2.643589    29.127502    -0.101553
C      0.025735    19.322232     2.233516     0.534679
C      5.068392     9.984459    39.565149     0.204278
C      7.733092     5.443035    35.985403    -0.186875
C      5.887640     8.035091    39.595745     0.187939
C      6.713341     8.442348    33.848046     0.205469
C      3.964561    13.033335    36.077192    -0.166200
C      1.998385    14.716895    43.099437     0.071178
C      2.750781    17.581562     0.192318    -0.160789
C      2.119102    18.408144     1.114573    -0.104053
C      0.735027    18.381520     1.236957    -0.016039
C     -0.017369    17.528517     0.432716    -0.096517
C      0.614310    14.694530    43.220510    -0.138950
C      8.916707     1.704469     2.098019     0.546340
C      8.774390     4.483601    31.363641     0.067571
C      7.590814     4.176445    32.026266    -0.140982
C      7.064773     5.065997    32.957699    -0.144810
C      7.722308     6.258906    33.226945     0.078496
C      8.905884     6.566542    32.563009    -0.138391
C      9.429770     5.676930    31.632887    -0.134457
C      8.541577     2.760382     1.083977    -0.014210
C      9.483691     3.639070     0.563843    -0.093424
C      9.102093     2.593572    43.350325    -0.155564
C      7.774071     2.679011    42.944271     0.070454
C      6.831957     1.799083    43.463968    -0.159439
C      7.213554     2.848779     0.677485    -0.108240
C      7.304082     3.787809    42.039937     0.072840
C      6.351185     3.547932    41.058239    -0.139783
C      6.053667     4.530533    40.122872    -0.143378
C      6.709046     5.756351    40.169641     0.080472
C      7.664099     5.996209    41.151776    -0.129494
C      7.961617     5.011108    42.086706    -0.131555
C      7.142373     6.659206    35.648846     0.189801
C      4.706192    11.885750    35.653217     0.184217
C      5.497423     8.298985    40.976941    -0.151423
C      7.442049     5.335905    37.309778    -0.154257
C      7.146681     7.204556    34.289504    -0.102431
C      5.115823     9.616211    40.998795    -0.123936
C      4.673857    11.326777    39.224221    -0.069483
C      6.818991     6.489271    37.790574     0.188515
C      4.499227    11.789974    37.825541     0.168965
C      6.420151     6.784362    39.132432    -0.077509
C      6.198074    10.125810    32.479962    -0.164312
C      3.548461    15.448733    30.298896     0.057004
C      2.205348    15.494414    29.944856    -0.148215
C      1.772010    16.403455    28.984138    -0.087878
C      2.681786    17.262496    28.380083    -0.021528
C      4.024899    17.212617    28.734124    -0.100209
C      4.458237    16.303737    29.691345    -0.151114
C      6.717650     8.904338    32.475592    -0.172822
C      5.288282    11.653605    34.403147    -0.102006
C     11.018688     0.794441    27.527763     0.542370
C      3.869702    13.032944    37.454017    -0.132367
C      2.220420    18.300741    27.348557     0.584385
C      4.882969    12.718837    33.378177     0.084197
C      5.814305    13.370582    32.580493    -0.145160
C      5.389591    14.235354    31.578251    -0.139543
C      4.031385    14.446361    31.371946     0.071579
C      3.097893    13.792517    32.169630    -0.143523
C      3.524763    12.927745    33.171872    -0.140800
C      3.923604    12.146218    40.301641     0.060212
C      2.742185    11.728967    40.902636    -0.133522
C      2.129909    12.527710    41.864228    -0.111183
C      2.699053    13.745643    42.219143     0.070968
C      3.880472    14.163035    41.615088    -0.136609
C      4.492748    13.364091    40.657867    -0.150720
C     -5.980495    11.473833    12.037386     0.176629
C     11.132943     2.733958     6.629741    -0.007155
C     12.499771     2.725808     6.888934    -0.089260
C     13.040890     3.633820     7.793268    -0.160719
C     12.217338     4.549723     8.434912     0.065819
C     10.850510     4.556714     8.173534    -0.161762
C     10.309390     3.649361     7.273134    -0.097450
C     -0.026006    18.316460    24.087885     0.534894
C     -5.068556    10.990231    17.710780     0.203633
C     13.825609     6.448806    14.131035    -0.190159
C     15.671023     9.040863    17.741376     0.189929
C     14.845320     9.448119    11.993677     0.204639
C     -3.964766    14.039106    14.222823    -0.169061
C     -1.998617    15.722666    21.245069     0.070210
C     -2.751025    16.575790    22.046687    -0.162646
C     -2.119358    17.402372    22.968941    -0.100048
C     -0.735283    17.375749    23.091326    -0.015972
C      0.017125    16.522745    22.287085    -0.101231
C     -0.614542    15.700301    21.366142    -0.136480
C     12.642068     0.698698    23.952388     0.542982
C     12.784327     5.489372     9.509273     0.067148
C     13.967907     5.182217    10.171897    -0.144731
C     14.493935     6.071768    11.103330    -0.142734
C     13.836384     7.264677    11.372576     0.083267
C     12.652804     7.572313    10.708641    -0.145296
C     12.128931     6.682701     9.778519    -0.132231
C     13.017184     1.754610    22.938345    -0.014882
C     12.075058     2.633299    22.418211    -0.092289
C     12.456643     3.599344    21.495957    -0.151224
C     13.784664     3.684782    21.089903     0.070413
C     14.726790     2.804854    21.609600    -0.157540
C     14.345205     1.843007    22.531854    -0.110381
C     14.254639     4.793581    20.185569     0.070497
C     15.207540     4.553703    19.203871    -0.140683
C     15.505045     5.536305    18.268504    -0.139592
C     14.849649     6.762123    18.315272     0.077500
C     13.894592     7.001981    19.297407    -0.129721
C     13.597087     6.016880    20.232337    -0.131831
C     14.416312     7.664977    13.794477     0.189341
C     -4.706380    12.891521    13.798848     0.183045
C     16.061235     9.304757    19.122572    -0.152830
C     14.116653     6.341676    15.455409    -0.152931
C     14.411997     8.210328    12.435136    -0.102663
C     -5.115983    10.621983    19.144427    -0.125152
C     -4.674039    12.332549    17.369852    -0.068389
C     14.739694     7.495042    15.936206     0.188050
C     -4.499416    12.795746    15.971172     0.169433
C     15.138530     7.790134    17.278064    -0.075800
C     15.360564    11.131582    10.625594    -0.165301
C     -3.548696    16.454505     8.444528     0.061030
C     -2.205583    16.500186     8.090487    -0.147883
C     -1.772257    17.409226     7.129769    -0.087708
C     -2.682044    18.268267     6.525714    -0.020963
C     -4.025157    18.218388     6.879755    -0.102292
C     -4.458483    17.309509     7.836977    -0.157084
C     14.841006     9.910110    10.621223    -0.173408
C     -5.288466    12.659377    12.548778    -0.098282
C     10.540083     1.800213     5.673394     0.548006
C     -3.869907    14.038715    15.599648    -0.133528
C     -2.220692    19.306513     5.494188     0.584078
C     -4.883167    13.724608    11.523809     0.078612
C     -5.814512    14.376353    10.726124    -0.138844
C     -5.389809    15.241125     9.723883    -0.141143
C     -4.031606    15.452133     9.517577     0.068056
C     -3.098106    14.798288    10.315262    -0.138215
C     -3.524964    13.933517    11.317503    -0.142028
C     -3.923799    13.151989    18.447272     0.060609
C     -2.742374    12.734739    19.048268    -0.134261
C     -2.130110    13.533481    20.009860    -0.110596
C     -2.699271    14.751415    20.364775     0.066838
C     -3.880696    15.168806    19.760720    -0.129963
C     -4.492960    14.369863    18.803499    -0.151169
N      4.967137    -0.015804    34.551757    -0.445689
N      5.473768     0.277431    30.460619    -0.427660
N      4.449711     2.096660    32.528042    -0.415334
N     -4.904771    19.247872    32.493075    -0.410371
N     16.591642     0.989968    12.697388    -0.444970
N     16.085009     1.283203     8.606250    -0.430756
N     17.109039     3.102431    10.673674    -0.416703
N      4.904483    20.253643    10.638707    -0.410586
N     -6.122798    12.990136    26.981403    -0.425938
N     -4.872375    11.215277    24.953318    -0.418523
N     -4.333392     9.325091    27.073192    -0.429518
N     -5.482489    11.028178    29.110019    -0.428040
N      6.122600    13.995907     5.127035    -0.420897
N      4.872203    12.221049     3.098949    -0.418610
N      4.333245    10.330862     5.218823    -0.427500
N      5.482317    12.033949     7.255650    -0.430515
N     15.395121     1.102195    32.152147    -0.420369
N     15.862947     1.352268    27.995446    -0.411289
N     16.578711    -0.563309    30.119691    -0.443330
N     14.731096     3.274842    30.097836    -0.440752
N      6.163643     2.107967    10.297778    -0.421852
N      5.695817     2.358039     6.141078    -0.408207
N      4.980077     0.442462     8.265322    -0.446880
N      6.827640     4.280613     8.243468    -0.439334
N      5.585810     9.075471    38.791504    -0.385010
N      6.689633     7.281834    36.715339    -0.415043
N      5.040358    11.126772    36.728452    -0.415835
N      6.267067     9.377330    34.604207    -0.404318
N     -5.585961    10.081243    16.937136    -0.385569
N     14.869042     8.287606    14.860971    -0.416053
N     -5.040537    12.132544    14.874083    -0.416665
N     15.291581    10.383101    12.749839    -0.402586
O     -1.414331     8.698786    41.776811    -0.564238
O     -1.002580    11.867763    41.973500    -0.586357
O      1.414160    12.868224    23.336095    -0.510186
O      0.965760     9.599723    23.021392    -0.589935
O     -3.065755    11.432981    42.572310    -0.500363
O     -0.526127    12.201497    22.680464    -0.590170
O      2.873710    10.242124    22.746027    -0.542128
O      0.659620     9.401135    42.296945    -0.522835
O      1.414183     9.704557    19.922442    -0.563195
O      1.002388    12.873535    20.119132    -0.586994
O     -1.414354    13.873995     1.481726    -0.509620
O     -0.965908    10.605494     1.167023    -0.590466
O      3.065568    12.438752    20.717941    -0.502290
O      0.525943    13.207269     0.826095    -0.590264
O     -2.873867    11.247895     0.891658    -0.537283
O     -0.659778    10.406907    20.442576    -0.524612
O      1.284881     2.616199    17.863761    -0.567433
O      0.655387    -0.708085    17.575283    -0.526913
O     -0.638164     1.732256    36.614809    -0.487430
O      0.948581    -0.784925    36.850836    -0.522007
O     -0.670498     1.982228    17.317402    -0.566625
O      2.666818    -0.046250    17.151308    -0.576941
O     20.517508    -1.432497    36.326331    -0.579924
O     18.769072     1.070701    36.759048    -0.572406
O     -1.284928     1.610428    39.718129    -0.562794
O     20.903412    -1.713856    39.429652    -0.525102
O      0.638117     2.738028    14.760440    -0.488356
O     20.610206     0.220847    14.996468    -0.521875
O      0.670459     0.976456    39.171770    -0.563144
O     18.891971    -1.052021    39.005677    -0.581521
O      1.041288    -0.426725    14.471963    -0.578200
O      2.789690     2.076472    14.904679    -0.573872
O     11.484286    10.592314    39.857997    -0.505154
O     10.003179    13.231269    39.530182    -0.599687
O      8.190087    12.644748    40.142104    -0.577293
O      9.408179     9.877318    39.521440    -0.598615
O     11.680454    13.957264    20.835955    -0.587198
O     11.074674    10.714153    20.516881    -0.546514
O      9.981622    13.738589    20.022972    -0.524943
O     13.157249    11.510829    20.446947    -0.554946
O     10.074341    11.598085    18.003629    -0.504703
O     11.555412    14.237040    17.675813    -0.602056
O     13.368511    13.650520    18.287736    -0.574133
O     12.150458    10.883089    17.667071    -0.599989
O      9.878138    12.951492    42.690323    -0.583432
O     10.483963     9.708382    42.371250    -0.545321
O     11.576974    12.732817    41.877341    -0.527197
O      8.401378    10.505058    42.301316    -0.556240
O     -1.211740    19.310416     2.307821    -0.538946
O     10.126160    -0.002228    26.867761    -0.578536
O      2.970662    19.001015    26.727893    -0.535945
O      8.045736     1.009224     2.609412    -0.527338
O     10.136935     1.718770     2.425835    -0.545060
O      0.806159    20.045117     2.945969    -0.543389
O     12.187176     0.696291    27.288676    -0.527852
O      1.002347    18.462284    27.304848    -0.560961
O      1.211470    18.304644    24.162190    -0.538977
O     11.432623     1.003544     5.013392    -0.580483
O     -2.970943    20.006787     4.873524    -0.534168
O     13.513048     0.003452    24.463780    -0.525336
O     11.421840     0.712998    24.280203    -0.543687
O     -0.806439    19.039346    24.800337    -0.544011
O      9.371597     1.702063     5.434307    -0.529829
O     -1.002621    19.468055     5.450480    -0.561930

The following XYZ coordinates are in angstroms. Other properties are in atomic units.
The sperically averaged electron density of each atom fit to a function of the form exp(a - br)
eigen_1, eigen_2 and eigen_3 are the three eigenvalues of traceless quadrupole moment tensor
  atom number  atomic symbol              X              Y              Z     net charge C6 coefficient C8 coefficient C10 coefficient fluctuating dipole atomic polarizability isotropic forcefield polarizability              a              b squared Pearson coefficient          <r^3>          <r^4>         wp_QDO          m_QDO          q_QDO       dipole_x       dipole_y       dipole_z         dipole            Qxy            Qxz            Qyz     Q(x^2-y^2)  Q(3z^2 - R^2)        eigen_1        eigen_2        eigen_3 static polarizability      alpha(xx)      alpha(xy)      alpha(xz)      alpha(yy)      alpha(yz)      alpha(zz) atomic spin moment
            1             In       1.117307      11.284389      21.636262       1.390838     157.725568 0.38797301E+04  0.14263091E+06                                19.303740                           16.425230       1.350103       2.133985                    0.999250      73.206506     189.765565       0.638912       0.260767      -1.322280       0.004064      -0.005784       0.002560       0.007519       0.005819      -0.002230       0.010184       0.029750      -0.004927      -0.020816       0.004016       0.016800             23.925422      14.252143       0.136846      -0.149992      30.966952      -2.108560      26.557170           0.000000
            2             In       5.194581       0.174191      32.521486       1.162136     128.289666 0.25935222E+04  0.87703954E+05                                16.920368                           13.574021       1.279424       2.087729                    0.999530      77.945096     204.943349       0.679858       0.266415      -1.292861      -0.017932      -0.006755       0.001726       0.019239       0.153089       0.075083       0.047552       0.421341      -0.527563      -0.204441      -0.157709       0.362150             19.688201      11.263586      -4.715583      -3.962269      24.645254       0.495921      23.155763          -0.000002
            3             In      -1.117478      10.278618      43.490630       1.389936     157.844310 0.38831619E+04  0.14278985E+06                                19.313218                           16.432370       1.349463       2.133320                    0.999298      73.243260     189.887956       0.638775       0.260763      -1.322273      -0.004839      -0.004324       0.002544       0.006970      -0.005412       0.003648       0.009182       0.028492      -0.002455      -0.019803       0.003883       0.015921             23.938911      14.258334      -0.140133       0.151702      30.986468      -2.115196      26.571931           0.000000
            4             In      16.364196       1.179962      10.667117       1.161976     128.236831 0.25919002E+04  0.87633439E+05                                16.913706                           13.567560       1.284297       2.089132                    0.999509      77.934964     204.883411       0.680202       0.266328      -1.292996       0.018862      -0.006300       0.002500       0.020043      -0.152212      -0.076045       0.047608       0.422898      -0.530824      -0.205174      -0.157869       0.363044             19.681427      11.259086       4.714807       3.960420      24.638173       0.495505      23.147024           0.000000
            5             In       0.943185       1.044683      16.151690       1.377949     167.272916 0.39324861E+04  0.14504502E+06                                20.145842                           16.542703       1.373656       2.136437                    0.999340      73.600698     191.038641       0.636346       0.260962      -1.322164      -0.009848       0.004470       0.011786       0.015996       0.026531       0.003540      -0.009282       0.017177      -0.005684      -0.030201       0.001137       0.029064             26.697584      14.505917      -5.490147      -0.461373      35.201241      -0.248546      30.385594           0.000001
            6             In      -5.448857      11.041643      27.029483       1.157181     130.051557 0.26205152E+04  0.89041900E+05                                17.231094                           13.747539       1.219496       2.062277                    0.999413      78.975335     209.649163       0.666506       0.270455      -1.285179       0.009533       0.011330       0.006407       0.016134       0.200422       0.074194       0.034395       0.318324      -0.559550      -0.198764      -0.162630       0.361394             20.482483      11.402548      -5.694414      -2.605377      25.504844      -0.425737      24.540057          -0.000003
            7             In      -0.943210       0.038912      38.006058       1.377861     167.306114 0.39331223E+04  0.14507609E+06                                20.149992                           16.544943       1.369114       2.135113                    0.999354      73.604641     191.061327       0.636243       0.260990      -1.322112       0.007804       0.003751       0.010989       0.013990      -0.028223      -0.002611      -0.008684       0.017956      -0.004585      -0.031319       0.000644       0.030675             26.705378      14.508926       5.493798       0.462669      35.214423      -0.248328      30.392786           0.000000
            8             In       5.448686      12.047414       5.175114       1.158013     129.967047 0.26188583E+04  0.88972481E+05                                17.225149                           13.744487       1.211568       2.060472                    0.999467      78.951872     209.578739       0.666478       0.270506      -1.285105      -0.010631       0.008193       0.006231       0.014797      -0.198707      -0.073279       0.035232       0.315748      -0.555362      -0.197282      -0.161228       0.358510             20.473329      11.396895       5.686200       2.605620      25.480619      -0.427429      24.542474           0.000001
            9             In       9.828132      11.524481      41.021961       1.477477     154.303775 0.36012494E+04  0.12995225E+06                                19.117287                           15.861995       1.177648       2.109452                    0.997935      70.745889     181.696364       0.647861       0.261995      -1.320710      -0.009261       0.023813       0.007960       0.026762      -0.008817       0.001343       0.003586       0.057508      -0.026648      -0.026433      -0.008098       0.034531             24.808318      13.188748       0.075811       0.850931      33.764727       2.400351      27.471479           0.001382
           10             In      15.760326       1.357556      30.069863       1.125333     128.263299 0.27477864E+04  0.94364756E+05                                17.042152                           14.085315       1.308384       2.082781                    0.999538      79.628178     211.663952       0.658715       0.270758      -1.286387      -0.013375      -0.010803      -0.020327       0.026623       0.239029       0.049112       0.045691       0.421877      -0.555946      -0.236395      -0.181759       0.418154             19.582990      12.070970      -6.138402       0.202617      22.900276      -1.610089      23.777723          -0.000000
           11             In      11.730481      12.530253      19.167592       1.479519     154.132273 0.35963139E+04  0.12972750E+06                                19.102653                           15.850641       1.186140       2.112288                    0.997976      70.696435     181.526855       0.648133       0.261980      -1.320752       0.008783       0.023314       0.006553       0.025761       0.007568       0.000549       0.005755       0.054170      -0.027774      -0.025453      -0.007341       0.032794             24.787270      13.176023      -0.073705      -0.849933      33.734098       2.397255      27.451688           0.001377
           12             In       5.798436       2.363328       8.215494       1.126053     128.119969 0.27442450E+04  0.94211077E+05                                17.029106                           14.075819       1.303174       2.081741                    0.999547      79.590971     211.516742       0.658979       0.270742      -1.286429       0.012838      -0.012952      -0.019828       0.026939      -0.238770      -0.047328       0.043857       0.421250      -0.551411      -0.235625      -0.180911       0.416536             19.566924      12.063498       6.135295      -0.202272      22.886597      -1.607526      23.750679           0.000002
           13             In       5.859175       9.252356      36.745061       1.190313     126.071269 0.25767500E+04  0.86872529E+05                                16.808743                           13.593608       1.389398       2.128887                    0.998998      76.821760     200.753052       0.675566       0.268923      -1.291663       0.038685       0.034491       0.017605       0.054737       0.220566       0.118327       0.051651       0.423560      -0.532888      -0.217067      -0.205305       0.422372             20.030628      11.347098      -5.460842      -2.485549      24.895167      -0.345257      23.849618          -0.000001
           14             In       9.666749       0.022290       3.876091       1.364144     160.990681 0.40143860E+04  0.14882750E+06                                19.602147                           16.746680       1.383717       2.134737                    0.999212      74.107565     192.834539       0.630627       0.261981      -1.320905      -0.005195       0.006752       0.008572       0.012085      -0.000601      -0.007801       0.004272       0.018569       0.018570      -0.013386      -0.001055       0.014441             24.997049      15.221586      -4.617115      -0.837609      33.009157      -0.105874      26.760405           0.000002
           15             In      15.699473      10.258127      14.890693       1.191729     125.966365 0.25740680E+04  0.86760806E+05                                16.801619                           13.588158       1.388562       2.128898                    0.998980      76.782097     200.634502       0.675570       0.268988      -1.291566      -0.038730       0.034378       0.016705       0.054414      -0.219430      -0.117228       0.049565       0.421406      -0.529942      -0.215899      -0.203801       0.419700             20.021760      11.342656       5.458916       2.484537      24.885118      -0.343169      23.837506           0.000003
           16             In      11.892048      -0.983482      25.730459       1.364746     160.920541 0.40119919E+04  0.14871771E+06                                19.597650                           16.742227       1.379059       2.133875                    0.999258      74.086536     192.771069       0.630675       0.261998      -1.320873       0.002974       0.006987       0.008179       0.011161       0.001838       0.009204       0.005786       0.014720       0.018499      -0.012342      -0.003317       0.015659             24.993183      15.219879       4.615054       0.838945      33.003227      -0.104466      26.756444          -0.000000
           17              H      -3.415041      16.701996      33.808708       0.134608       1.194331 0.87430047E+01  0.86327781E+02                                 1.761977                            1.659151      -0.941704       2.441428                    0.998892       3.217738       8.561667       0.525380       1.180708      -0.735340       0.024831      -0.031692       0.020303       0.045090      -0.016478       0.003400      -0.003135      -0.012625      -0.001884      -0.017397      -0.001601       0.018998              1.785374       1.602727      -0.298802       0.232254       1.818116      -0.370799       1.935279          -0.000002
           18              H      -3.486168      14.597453      25.534644       0.090196       1.099314 0.81643077E+01  0.81973589E+02                                 1.854411                            1.739724      -1.414558       2.184250                    0.991592       4.158327      12.461661       0.438812       1.390186      -0.682426      -0.033596       0.002746      -0.000689       0.033715      -0.001492      -0.002294       0.010104       0.012148      -0.007981      -0.013869       0.004190       0.009679              1.924922       2.565501       0.111169      -0.036434       1.553096       0.170826       1.656168           0.000001
           19              H      -2.401750      13.185494      24.013580       0.104896       1.063843 0.77517448E+01  0.76786087E+02                                 1.816362                            1.697168      -1.323043       2.237407                    0.993801       3.991202      11.858678       0.443753       1.393418      -0.682409      -0.017675      -0.021073      -0.023828       0.036390       0.003304       0.002618       0.004502       0.003709      -0.009761      -0.006495      -0.000969       0.007464              1.939365       1.906154       0.432652       0.296301       2.038233       0.531354       1.873707          -0.000000
           20              H       1.181312      14.654522      25.206829       0.120998       1.213594 0.92987073E+01  0.93638241E+02                                 1.808781                            1.731897      -0.890640       2.458794                    0.998865       3.361827       9.160042       0.502831       1.209631      -0.727797       0.042548       0.004461      -0.003697       0.042941       0.005668       0.003374       0.006969       0.021823      -0.026522      -0.014776      -0.002907       0.017684              1.827100       2.375907       0.023603       0.008527       1.537032       0.134685       1.568361          -0.000000
           21              H       0.096894      16.066682      26.723522       0.108336       1.066032 0.73317184E+01  0.71485064E+02                                 1.808983                            1.640331      -1.302837       2.251054                    0.993781       3.897191      11.417007       0.456466       1.376222      -0.685832       0.021745       0.024508       0.015626       0.036300       0.001938      -0.000855       0.009438       0.020157      -0.005014      -0.015789       0.004690       0.011099              1.973092       1.942776       0.408782       0.484405       1.956827       0.584158       2.019673          -0.000000
           22              H       4.824815       4.775172      35.810568       0.101418       1.135748 0.83824796E+01  0.84557192E+02                                 1.889343                            1.758024      -1.432513       2.188334                    0.991398       4.042459      12.066224       0.439157       1.382637      -0.684678       0.029188       0.012042      -0.013776       0.034449       0.006055      -0.010504       0.006572      -0.006217      -0.013127      -0.016888       0.007886       0.009002              1.973428       2.363949       0.383922      -0.443430       1.675455       0.011241       1.880878          -0.000000
           23              H       3.858970       6.205507      37.388454       0.092191       1.428643 0.10996326E+02  0.11800189E+03                                 2.147817                            1.974582      -1.521336       2.135043                    0.990833       4.246575      12.819927       0.429270       1.329639      -0.695561       0.013434       0.028256       0.008051       0.032306       0.004063      -0.009508       0.007718      -0.007053      -0.013683      -0.015921       0.005862       0.010059              2.293863       2.104737       0.563349       0.031884       2.776796       0.507316       2.000056          -0.000000
           24              H       0.877406       3.528691      37.991634       0.122386       1.018124 0.73655006E+01  0.72076006E+02                                 1.775667                            1.664189      -1.349554       2.244887                    0.992898       3.825695      11.319506       0.443898       1.410050      -0.679989      -0.032907      -0.014564       0.017982       0.040228       0.004870      -0.011887       0.002726       0.010250      -0.023552      -0.015531      -0.000237       0.015768              1.851360       2.081321       0.253596      -0.343522       1.664518       0.008533       1.808241           0.000000
           25              H       1.841095       2.098356      36.413749       0.129586       1.127302 0.81148377E+01  0.81000495E+02                                 1.878496                            1.730562      -1.337847       2.258112                    0.993139       3.739827      11.017220       0.443376       1.383967      -0.686166      -0.021013      -0.037572      -0.002754       0.043137       0.007875      -0.004658       0.006699      -0.013372      -0.000294      -0.014028       0.001942       0.012086              2.009533       1.990816       0.441055       0.018906       2.436399       0.301882       1.601385           0.000000
           26              H       3.397607       6.750673      39.499586       0.095439       1.107056 0.82998343E+01  0.83686052E+02                                 1.863658                            1.754694      -1.458918       2.166408                    0.991966       4.159955      12.496725       0.436674       1.391121      -0.682246       0.031376      -0.002834      -0.000573       0.031509      -0.001938       0.000047       0.008810       0.006189      -0.008650      -0.011217       0.003930       0.007287              1.926971       2.535915       0.030321      -0.175620       1.593327       0.188443       1.651672          -0.000000
           27              H       2.440386       8.241995      41.029391       0.103416       1.116748 0.83072377E+01  0.83279878E+02                                 1.835562                            1.725880      -1.366596       2.211687                    0.994204       3.977297      11.683216       0.454388       1.344608      -0.692198       0.019249       0.020156       0.023178       0.036249       0.002496       0.007261       0.007656       0.003584      -0.003710      -0.010055      -0.001762       0.011817              1.937216       1.893695       0.365542       0.219388       2.050036       0.472805       1.867918          -0.000000
           28              H      -1.252627       6.916056      40.010978       0.125808       1.194007 0.89156597E+01  0.88248202E+02                                 1.741378                            1.657794      -0.995628       2.412213                    0.998182       3.253359       8.598174       0.535321       1.155950      -0.741053      -0.043009      -0.000202       0.002833       0.043103       0.007062       0.003432       0.007111       0.023021      -0.027827      -0.015422      -0.003729       0.019151              1.757023       2.292072      -0.087526      -0.067484       1.481275       0.126191       1.497722           0.000002
           29              H      -0.295406       5.420334      38.485543       0.117944       1.151114 0.83169737E+01  0.81803650E+02                                 1.769668                            1.652672      -0.839128       2.479016                    0.999168       3.367328       9.197563       0.505661       1.231514      -0.721394      -0.026963      -0.023622      -0.016906       0.039633       0.005870       0.001149       0.013096       0.018633      -0.021631      -0.019898       0.003940       0.015958              1.859186       1.790849       0.289129       0.338257       1.893668       0.514576       1.893040           0.000001
           30              H       3.363129       4.850634      31.251747       0.142249       1.195514 0.87972395E+01  0.87327129E+02                                 1.789341                            1.685227      -0.969450       2.431200                    0.998859       3.244987       8.764737       0.509685       1.210603      -0.728001      -0.014894       0.035954      -0.018702       0.043177      -0.014022       0.002290      -0.004903      -0.023714      -0.002997      -0.017863      -0.002378       0.020241              1.818014       1.521706      -0.225227       0.153718       1.926421      -0.440679       2.005916          -0.000003
           31              H       3.089332       4.757772      33.725661       0.144899       1.108012 0.78754741E+01  0.76052262E+02                                 1.696409                            1.589114      -0.932312       2.449975                    0.999149       3.175411       8.462639       0.527480       1.202443      -0.729148      -0.019106       0.032750       0.018775       0.042309      -0.013040      -0.006248       0.001576      -0.019642      -0.009014      -0.016643      -0.002026       0.018668              1.758894       1.560685      -0.256382      -0.247549       1.772556       0.418482       1.943442          -0.000001
           32              H       6.264984      -0.727516      27.575842       0.142098       1.089806 0.75644821E+01  0.72117451E+02                                 1.660141                            1.543325      -0.864393       2.483973                    0.999564       3.111993       8.166538       0.544100       1.180773      -0.734497       0.013898      -0.016538      -0.040516       0.045915      -0.005148      -0.004437       0.005254      -0.011250       0.054684      -0.016893      -0.003411       0.020304              1.742494       1.497372      -0.251529      -0.239599       1.818631       0.468640       1.911480          -0.000001
           33              H       5.842391       4.878758      29.363530       0.114671       1.142395 0.82494050E+01  0.81501824E+02                                 1.798472                            1.672096      -0.972813       2.414575                    0.997717       3.519169       9.840507       0.487787       1.270957      -0.711093       0.032614       0.009367       0.017330       0.038101       0.010624       0.008139      -0.008225       0.001332      -0.019969      -0.018560       0.004581       0.013980              1.885681       2.248044       0.029134       0.616468       1.493283      -0.037961       1.915715          -0.000000
           34              H       5.255982       6.379992      27.667631       0.117654       1.163075 0.85061252E+01  0.83181124E+02                                 1.700441                            1.608721      -0.956652       2.421887                    0.998405       3.278446       8.602204       0.548974       1.140935      -0.743743       0.023885       0.029774      -0.005432       0.038555       0.011638       0.009059      -0.004825       0.003803      -0.019729      -0.017333       0.001488       0.015844              1.715513       1.607487       0.277419       0.044515       1.928197      -0.322560       1.610854          -0.000000
           35              H       1.985528       4.143598      26.819681       0.115660       1.211838 0.87072615E+01  0.85473264E+02                                 1.738229                            1.619950      -0.890052       2.452022                    0.998770       3.264006       8.523937       0.552083       1.130194      -0.747019      -0.030109      -0.008745      -0.020621       0.037526       0.012151       0.010995      -0.006168       0.004312      -0.011606      -0.019592       0.003914       0.015678              1.797928       2.063715      -0.014725       0.560107       1.535016      -0.138228       1.795054          -0.000003
           36              H       2.569781       2.642162      28.519951       0.115281       1.227047 0.92704833E+01  0.92465248E+02                                 1.756925                            1.677402      -0.963137       2.416733                    0.998418       3.305871       8.710404       0.539544       1.138159      -0.745499      -0.025468      -0.029262       0.004210       0.039021       0.013133       0.008949      -0.008133       0.003010      -0.014719      -0.020231       0.004454       0.015777              1.762361       1.761043       0.321395       0.007562       2.016642      -0.223461       1.509399          -0.000002
           37              H      -2.171103      17.250507      38.218920       0.119971       1.199334 0.86466951E+01  0.84703425E+02                                 1.726320                            1.615133      -0.892602       2.454794                    0.998761       3.229509       8.416267       0.552660       1.131352      -0.747069       0.031968       0.007654       0.020428       0.038702       0.011808       0.010893      -0.006736       0.007058      -0.013977      -0.019787       0.003684       0.016103              1.775088       2.044403      -0.039249       0.515935       1.538403      -0.140144       1.742457          -0.000002
           38              H      -2.776916      18.787514      36.566729       0.115059       1.224005 0.92061958E+01  0.91544924E+02                                 1.748783                            1.668090      -0.896586       2.448815                    0.998802       3.263145       8.548247       0.543453       1.133418      -0.747251       0.025024       0.029232      -0.004151       0.038703       0.011963       0.010238      -0.009893       0.003624      -0.015511      -0.021704       0.006873       0.014831              1.755875       1.733323       0.338920      -0.027931       2.020628      -0.230690       1.513676          -0.000003
           39              H      -6.146541      16.659642      35.823681       0.114615       1.128423 0.80967885E+01  0.79333761E+02                                 1.757222                            1.635801      -0.994690       2.403250                    0.997740       3.465275       9.536312       0.504407       1.239309      -0.718185      -0.035265      -0.009311      -0.013677       0.038953       0.011350       0.006637      -0.006628       0.002742      -0.020572      -0.016815       0.001937       0.014879              1.838184       2.173331       0.021308       0.575508       1.472328      -0.075630       1.868893           0.000000
           40              H      -5.540729      15.122435      37.480242       0.122141       1.164875 0.84916351E+01  0.82950227E+02                                 1.702487                            1.608263      -0.919601       2.444771                    0.998629       3.231730       8.457138       0.548941       1.142231      -0.744014      -0.025852      -0.029192       0.006543       0.039539       0.011209       0.008634      -0.006080       0.006058      -0.025514      -0.018180       0.001831       0.016349              1.731171       1.657997       0.314855       0.005578       1.926293      -0.322082       1.609224           0.000000
           41              H      -3.341740      16.709714      31.269230       0.155820       1.121330 0.78684040E+01  0.76106334E+02                                 1.719882                            1.596335      -1.011095       2.419843                    0.998736       3.184505       8.544724       0.521410       1.214487      -0.726002       0.018659      -0.032434      -0.019819       0.042342      -0.015457      -0.005459       0.002450      -0.017531      -0.006976      -0.017445      -0.002562       0.020008              1.800826       1.557054      -0.260491      -0.291352       1.813859       0.455287       2.031565          -0.000001
           42              H       4.223349       1.069285      37.519580       0.149900       1.000236 0.67362316E+01  0.62865836E+02                                 1.616045                            1.491788      -0.795690       2.523935                    0.999798       3.082852       8.207068       0.529761       1.238877      -0.720191      -0.016279       0.011935       0.037033       0.042177      -0.004991      -0.005203       0.003318      -0.010556       0.046716      -0.015493      -0.001881       0.017374              1.710829       1.426083      -0.231362      -0.241123       1.757481       0.482239       1.948921          -0.000000
           43              H       5.169781       1.516731      27.523392       0.152747       1.104474 0.78108275E+01  0.74938942E+02                                 1.671366                            1.567812      -0.898661       2.474679                    0.999399       3.055598       7.999914       0.540970       1.180110      -0.735837      -0.002898       0.019352      -0.038592       0.043269      -0.005693      -0.000636      -0.006290      -0.012423       0.054639      -0.017774      -0.002194       0.019969              1.695905       1.448712      -0.218382       0.195451       1.731053      -0.367988       1.907951          -0.000002
           44              H      -1.164308      17.918583      27.077563       0.131531       0.963636 0.65382018E+01  0.62583429E+02                                 1.757659                            1.600080      -1.517194       2.166790                    0.992248       3.925637      11.780713       0.435761       1.468440      -0.667956       0.030847       0.016744      -0.018678       0.039759       0.003426      -0.008834       0.005397      -0.006120      -0.014026      -0.013852       0.006050       0.007802              1.879589       2.331189       0.229222      -0.458931       1.615261       0.013481       1.692317          -0.000000
           45              H      -2.184050      19.354926      28.616110       0.118539       1.286644 0.95426348E+01  0.98175291E+02                                 1.974469                            1.819443      -1.277841       2.273297                    0.994286       3.738588      10.811516       0.457649       1.300888      -0.704079       0.021632       0.033001       0.001741       0.039497       0.006434      -0.002470       0.008995      -0.002202      -0.011728      -0.012597       0.001603       0.010995              2.095256       1.904291       0.398643      -0.076796       2.759215       0.321607       1.622261          -0.000000
           46              H      -5.085846      16.600531      29.262999       0.099951       1.252334 0.94652323E+01  0.97207735E+02                                 1.929288                            1.804394      -1.240521       2.276337                    0.993794       3.862712      11.170711       0.462353       1.289920      -0.705376      -0.031889      -0.011047       0.015159       0.036997       0.003928      -0.010234       0.006633       0.001549      -0.027339      -0.017236       0.006559       0.010676              1.995484       2.283743       0.374443      -0.476697       1.780056       0.005660       1.922653          -0.000000
           47              H      -4.068260      15.164388      27.720081       0.103572       1.292935 0.96284469E+01  0.99878933E+02                                 2.017742                            1.854657      -1.300907       2.252716                    0.992205       3.952189      11.704149       0.440744       1.339684      -0.694735      -0.014426      -0.033122      -0.008094       0.037022       0.006960      -0.007347       0.005315      -0.008145      -0.017274      -0.014512       0.003492       0.011020              2.152399       1.915797       0.538635       0.015433       2.688950       0.468864       1.852451          -0.000001
           48              H      -0.802095      13.647259      40.343164       0.116750       1.182217 0.83714249E+01  0.82736809E+02                                 1.815184                            1.664545      -1.036144       2.384773                    0.997356       3.498719       9.679694       0.499325       1.241146      -0.717700       0.040003      -0.006652       0.005718       0.040953       0.003103      -0.003157      -0.008144       0.023075      -0.025569      -0.016069      -0.000902       0.016971              1.945396       2.596899      -0.335081       0.419024       1.563112      -0.200445       1.676177          -0.000000
           49              H      -4.686985      12.797004      41.121180       0.126738       1.187467 0.86083536E+01  0.84528213E+02                                 1.739044                            1.629932      -0.990604       2.415695                    0.998191       3.244001       8.560959       0.538982       1.157311      -0.740260      -0.030944      -0.022264       0.018805       0.042507       0.005724      -0.004399      -0.008051       0.020278      -0.028353      -0.015732      -0.002188       0.017921              1.774361       1.973588       0.252893      -0.250303       1.675584      -0.328174       1.673910           0.000002
           50              H      -5.353163      14.409351      39.565149       0.115532       1.189726 0.84915107E+01  0.83007423E+02                                 1.730051                            1.609616      -0.899365       2.448717                    0.998658       3.266916       8.572016       0.547625       1.144171      -0.743173      -0.038532       0.002551      -0.001315       0.038638       0.002006      -0.001635      -0.012385       0.021400      -0.027100      -0.020076       0.004249       0.015827              1.804785       2.356281      -0.206429       0.209322       1.474234      -0.199686       1.583839          -0.000000
           51              H      -1.468273      15.263803      38.787133       0.108181       1.241376 0.93472674E+01  0.93669308E+02                                 1.780852                            1.691257      -1.028250       2.380011                    0.997707       3.403131       9.065172       0.532633       1.147534      -0.742020       0.028987       0.016923      -0.014346       0.036503       0.002219      -0.001847      -0.012078       0.022927      -0.025696      -0.019972       0.003545       0.016427              1.788885       1.869819       0.122170      -0.152204       1.769713      -0.405340       1.727123          -0.000002
           52              H       5.141715       7.271535      25.810009       0.109426       1.233432 0.88726860E+01  0.87497466E+02                                 1.756023                            1.632899      -0.947603       2.420423                    0.998362       3.305690       8.649247       0.551152       1.126924      -0.747650       0.036979       0.000424       0.008123       0.037863       0.006684       0.002741      -0.011584       0.019278      -0.027212      -0.020054       0.003753       0.016301              1.821800       2.286754      -0.138689       0.385822       1.490099      -0.241040       1.688546          -0.000001
           53              H       1.308569       5.957677      25.897427       0.107310       1.193558 0.89076472E+01  0.88434702E+02                                 1.749541                            1.661697      -1.003399       2.390299                    0.997976       3.412223       9.127556       0.530731       1.162443      -0.737626      -0.026580      -0.020624       0.009971       0.035089       0.006740       0.004119      -0.010929       0.018304      -0.026185      -0.019569       0.003826       0.015744              1.757104       1.852103       0.197151      -0.053323       1.804789      -0.373600       1.614418          -0.000002
           54              H       0.724315       7.555443      24.293316       0.110326       1.135031 0.79889248E+01  0.78475392E+02                                 1.792647                            1.643508      -1.222263       2.289915                    0.995827       3.657741      10.274361       0.491784       1.267904      -0.709910      -0.037112       0.001524      -0.012371       0.039149       0.006449       0.000128      -0.006405       0.013712      -0.017245      -0.012254      -0.000338       0.012592              1.914212       2.512385      -0.176585       0.556481       1.503251      -0.190456       1.726999          -0.000001
           55              H       4.559617       8.869301      24.205899       0.123604       1.253244 0.92159443E+01  0.91814872E+02                                 1.789864                            1.677977      -1.020829       2.401157                    0.997862       3.258657       8.589922       0.536623       1.145680      -0.744036       0.030293       0.025941      -0.016192       0.043044       0.008763      -0.000317      -0.007694       0.020369      -0.028389      -0.016333      -0.002173       0.018506              1.813466       1.986599       0.356408      -0.171973       1.840744      -0.340517       1.613055           0.000000
           56              H       5.247408      -1.112968      37.502096       0.143441       1.116902 0.79254841E+01  0.76341708E+02                                 1.683933                            1.578352      -0.869042       2.481283                    0.999455       3.105050       8.154340       0.539457       1.178726      -0.735810       0.003588      -0.014930       0.037579       0.040595      -0.005509      -0.000361      -0.006111      -0.011421       0.056334      -0.017523      -0.002839       0.020363              1.722061       1.415715      -0.215936       0.177034       1.787843      -0.372881       1.962626          -0.000001
           57              H       3.414787      17.707768      11.954340       0.137262       1.193937 0.87445055E+01  0.86391041E+02                                 1.765902                            1.662713      -0.962493       2.434040                    0.998705       3.214451       8.569807       0.522928       1.185579      -0.734203      -0.024860      -0.030484       0.019620       0.043957       0.016436      -0.003633      -0.003449      -0.012987      -0.002275      -0.017364      -0.001886       0.019251              1.789421       1.606197       0.299745      -0.232822       1.822211      -0.371811       1.939855          -0.000001
           58              H       3.485948      15.603225       3.680276       0.092494       1.091936 0.81050704E+01  0.81312724E+02                                 1.854228                            1.739738      -1.440833       2.175347                    0.991468       4.155992      12.490665       0.435976       1.400368      -0.680495       0.032948       0.002246      -0.000781       0.033034       0.001758       0.002337       0.009749       0.011709      -0.007625      -0.013368       0.003737       0.009631              1.924700       2.564605      -0.111109       0.036345       1.553230       0.170881       1.656265           0.000001
           59              H       2.401551      14.191266       2.159212       0.104960       1.067545 0.77859213E+01  0.77245237E+02                                 1.823741                            1.703270      -1.342617       2.229128                    0.993458       4.005176      11.927516       0.441831       1.397296      -0.681620       0.017341      -0.020968      -0.023368       0.035867      -0.003621      -0.002820       0.004394       0.003920      -0.010486      -0.006552      -0.001325       0.007877              1.947908       1.914384      -0.436142      -0.298768       2.047629       0.535400       1.881710          -0.000000
           60              H      -1.181532      15.660293       3.352460       0.123558       1.217852 0.93475061E+01  0.94334715E+02                                 1.820623                            1.742550      -0.970329       2.425204                    0.998279       3.363491       9.200593       0.498224       1.218164      -0.725889      -0.040977       0.003782      -0.002151       0.041207      -0.006023      -0.002728       0.007213       0.022203      -0.025211      -0.015049      -0.002579       0.017629              1.839319       2.394109      -0.023982      -0.008746       1.546137       0.136205       1.577712           0.000002
           61              H      -0.097135      17.072454       4.869153       0.108419       1.065463 0.73265975E+01  0.71431982E+02                                 1.809403                            1.640582      -1.298781       2.253025                    0.993799       3.896675      11.420112       0.456028       1.377605      -0.685571      -0.022057       0.024453       0.015551       0.036418      -0.001696       0.000714       0.009485       0.019468      -0.005035      -0.015559       0.004838       0.010721              1.973644       1.943102      -0.409186      -0.484828       1.957488       0.584690       2.020341           0.000000
           62              H      16.733896       5.780944      13.956200       0.100140       1.134790 0.83728535E+01  0.84438723E+02                                 1.888986                            1.757594      -1.424558       2.191555                    0.991596       4.040914      12.061436       0.438978       1.383550      -0.684541      -0.030022       0.012011      -0.013751       0.035138      -0.006417       0.010581       0.006457      -0.006534      -0.012950      -0.017080       0.007721       0.009359              1.973066       2.363763      -0.383997       0.443580       1.674964       0.011028       1.880469          -0.000000
           63              H      -3.859080       7.211279      15.534085       0.092860       1.425651 0.10968333E+02  0.11761411E+03                                 2.143863                            1.971370      -1.521902       2.135147                    0.990833       4.240362      12.792005       0.429893       1.328699      -0.695758      -0.012611       0.027990       0.008218       0.031781      -0.004146       0.009125       0.007288      -0.007140      -0.013569      -0.015400       0.005760       0.009641              2.289301       2.100749      -0.561525      -0.031686       2.770644       0.505678       1.996509          -0.000000
           64              H      -0.877480       4.534462      16.137266       0.123207       1.013651 0.73238398E+01  0.71539755E+02                                 1.767990                            1.657611      -1.329433       2.253450                    0.993267       3.810541      11.250666       0.445697       1.406882      -0.680628       0.032614      -0.015076       0.018436       0.040384      -0.004645       0.011469       0.002988       0.010409      -0.022534      -0.015101      -0.000223       0.015324              1.843040       2.070991      -0.251503       0.340799       1.657826       0.008695       1.800303           0.000000
           65              H      -1.841148       3.104127      14.559380       0.130609       1.121371 0.80629083E+01  0.80357727E+02                                 1.872753                            1.725701      -1.332839       2.260988                    0.993154       3.728509      10.977459       0.443710       1.385067      -0.685990       0.021091      -0.036917      -0.003424       0.042655      -0.007695       0.004479       0.006478      -0.013280      -0.000436      -0.013661       0.001793       0.011868              2.003046       1.984343      -0.438832      -0.018855       2.427911       0.300401       1.596883           0.000000
           66              H      -3.397726       7.756444      17.645217       0.092698       1.114325 0.83611225E+01  0.84414175E+02                                 1.867477                            1.757766      -1.443238       2.171428                    0.992061       4.168532      12.508856       0.437791       1.385762      -0.683269      -0.032321      -0.002449       0.000163       0.032414       0.002143       0.000214       0.008973       0.006470      -0.008497      -0.011422       0.003763       0.007658              1.931100       2.543035      -0.030480       0.176365       1.595914       0.188855       1.654351          -0.000000
           67              H      -2.440527       9.247767      19.175023       0.102913       1.113758 0.82784042E+01  0.82891763E+02                                 1.830208                            1.721343      -1.346119       2.221016                    0.994293       3.966828      11.633147       0.455745       1.342207      -0.692732      -0.019425       0.020502       0.022893       0.036356      -0.002388      -0.007342       0.007629       0.003480      -0.003518      -0.010081      -0.001717       0.011798              1.931197       1.887923      -0.363540      -0.218099       2.043413       0.470221       1.862254          -0.000000
           68              H       1.252505       7.921828      18.156609       0.124908       1.194021 0.89150880E+01  0.88226762E+02                                 1.739915                            1.656581      -0.948356       2.433113                    0.998448       3.255167       8.597609       0.536167       1.154333      -0.741434       0.043418      -0.000882       0.003365       0.043557      -0.006760      -0.003666       0.006871       0.022897      -0.028087      -0.015139      -0.003888       0.019026              1.755485       2.289458       0.087414       0.067388       1.480284       0.126062       1.496713           0.000001
           69              H       0.295306       6.426106      16.631174       0.117141       1.155142 0.83533877E+01  0.82274130E+02                                 1.776154                            1.658133      -0.850074       2.474413                    0.999114       3.373308       9.228447       0.503846       1.234262      -0.720795       0.027039      -0.023826      -0.016221       0.039521      -0.006021      -0.001676       0.013412       0.018496      -0.021691      -0.020133       0.003768       0.016365              1.866442       1.797642      -0.291249      -0.340540       1.901133       0.517933       1.900552           0.000000
           70              H      18.195583       5.856406       9.397378       0.140794       1.198129 0.88196539E+01  0.87587539E+02                                 1.790195                            1.685992      -0.964388       2.432781                    0.998860       3.249785       8.773770       0.510299       1.208622      -0.728447       0.015331       0.036266      -0.019566       0.043967       0.014014      -0.002184      -0.004839      -0.023820      -0.003414      -0.017823      -0.002454       0.020276              1.818878       1.522297       0.225412      -0.153813       1.927408      -0.441109       2.006930          -0.000001
           71              H      -3.089420       5.763543      11.871293       0.144509       1.114324 0.79318752E+01  0.76757454E+02                                 1.705472                            1.596868      -0.949884       2.442471                    0.998990       3.182632       8.499359       0.525011       1.205573      -0.728449       0.019266       0.032594       0.018697       0.042227       0.013067       0.006382       0.001677      -0.019708      -0.009272      -0.016706      -0.002098       0.018804              1.768713       1.568554       0.258878       0.249995       1.782663       0.422528       1.954922          -0.000001
           72              H      15.293809       0.278255       5.721474       0.143426       1.086364 0.75372096E+01  0.71807308E+02                                 1.658213                            1.541788      -0.865051       2.485095                    0.999611       3.106856       8.155672       0.543598       1.182688      -0.734050      -0.014073      -0.016320      -0.040389       0.045779       0.004986       0.004331       0.005152      -0.011385       0.054161      -0.016751      -0.003312       0.020062              1.740306       1.495782       0.250976       0.238968       1.816340       0.467437       1.908797           0.000001
           73              H      15.716322       5.884530       7.509161       0.111547       1.153797 0.83467115E+01  0.82687788E+02                                 1.808577                            1.680440      -0.979057       2.410107                    0.997625       3.536919       9.896755       0.487324       1.268709      -0.711559      -0.033493       0.009878       0.017383       0.039007      -0.010611      -0.008238      -0.008156       0.001516      -0.019203      -0.018517       0.004663       0.013854              1.896921       2.263240      -0.029550      -0.622997       1.500292      -0.038187       1.927231           0.000000
           74              H      16.302711       7.385764       5.813262       0.116248       1.164013 0.85152735E+01  0.83285975E+02                                 1.700790                            1.609184      -0.954180       2.422768                    0.998462       3.280806       8.606832       0.549147       1.140366      -0.743898      -0.024535       0.030503      -0.005461       0.039525      -0.011428      -0.008876      -0.004779       0.003734      -0.019597      -0.017048       0.001472       0.015576              1.715828       1.607735      -0.277155      -0.044668       1.928360      -0.322661       1.611390           0.000001
           75              H      -1.985603       5.149369       4.965313       0.116580       1.197708 0.85814868E+01  0.83893702E+02                                 1.720734                            1.605093      -0.885511       2.454844                    0.998777       3.248191       8.452393       0.556506       1.125821      -0.748092       0.030588      -0.008878      -0.020681       0.037975      -0.011798      -0.010654      -0.006268       0.004177      -0.011549      -0.019203       0.004041       0.015161              1.779038       2.039959       0.014488      -0.550369       1.521032      -0.136038       1.776124          -0.000000
           76              H      18.988964       3.647934       6.665582       0.116037       1.225675 0.92583969E+01  0.92335532E+02                                 1.757878                            1.678136      -0.969568       2.414969                    0.998385       3.301458       8.704794       0.538422       1.140643      -0.744924       0.024572      -0.029135       0.004091       0.038333      -0.013318      -0.009178      -0.008305       0.003424      -0.014747      -0.020628       0.004614       0.016014              1.763396       1.762164      -0.321921      -0.007540       2.017960      -0.223608       1.510065           0.000001
           77              H       2.170839      18.256279      16.364551       0.118041       1.199820 0.86481157E+01  0.84684779E+02                                 1.723073                            1.612263      -0.876412       2.460749                    0.998922       3.234156       8.415053       0.554933       1.127150      -0.748082      -0.033893       0.008327       0.021158       0.040814      -0.011491      -0.010272      -0.006372       0.006714      -0.013895      -0.018911       0.003349       0.015562              1.771676       2.040280       0.039088      -0.514428       1.535643      -0.139644       1.739105          -0.000004
           78              H       2.776631      19.793285      14.712361       0.113749       1.220793 0.91727944E+01  0.91086591E+02                                 1.741252                            1.661434      -0.873173       2.457857                    0.998958       3.264129       8.531638       0.546585       1.128484      -0.748423      -0.025842       0.029734      -0.003916       0.039588      -0.011967      -0.010267      -0.010121       0.003697      -0.016499      -0.021942       0.006962       0.014980              1.748210       1.725884      -0.336223       0.027642       2.010853      -0.228936       1.507894          -0.000003
           79              H       6.146287      17.665414      13.969312       0.114646       1.128373 0.80992788E+01  0.79399587E+02                                 1.760977                            1.639047      -1.007682       2.398409                    0.997626       3.465977       9.554611       0.502304       1.243849      -0.717210       0.035543      -0.008994      -0.012519       0.038742      -0.011498      -0.006919      -0.006776       0.002470      -0.019325      -0.017109       0.002302       0.014807              1.842295       2.178588      -0.021345      -0.577531       1.475173      -0.075958       1.873125           0.000001
           80              H       5.540494      16.128207      15.625873       0.120929       1.166655 0.85050855E+01  0.83091264E+02                                 1.701829                            1.607646      -0.907990       2.448891                    0.998729       3.235397       8.459497       0.550169       1.139550      -0.744660       0.026172      -0.029330       0.006874       0.039906      -0.011437      -0.008775      -0.006126       0.005761      -0.025418      -0.018404       0.001891       0.016513              1.730454       1.657376      -0.314859      -0.005442       1.925589      -0.321893       1.608397           0.000001
           81              H       3.341488      17.715486       9.414862       0.155351       1.122447 0.78772097E+01  0.76216224E+02                                 1.721458                            1.597577      -1.014203       2.418448                    0.998759       3.185921       8.551160       0.521013       1.215017      -0.725890      -0.018848      -0.032352      -0.020551       0.042711       0.015470       0.005339       0.002511      -0.017630      -0.007534      -0.017343      -0.002773       0.020116              1.802623       1.558350       0.261048       0.291987       1.815663       0.456252       2.033855           0.000000
           82              H      17.335412       2.075057      15.665211       0.148544       1.004446 0.67705210E+01  0.63274343E+02                                 1.621519                            1.496296      -0.792089       2.525076                    0.999794       3.090488       8.236662       0.528513       1.240065      -0.719925       0.016619       0.011673       0.037513       0.042658       0.005072       0.005174       0.003578      -0.011078       0.047093      -0.015778      -0.001811       0.017589              1.717024       1.430432       0.232723       0.242678       1.763902       0.485337       1.956737          -0.000000
           83              H      16.388980       2.522502       5.669023       0.152816       1.105276 0.78186574E+01  0.75049773E+02                                 1.674239                            1.570260      -0.904734       2.472788                    0.999374       3.054993       8.006127       0.539568       1.182612      -0.735281       0.003298       0.019184      -0.038558       0.043193       0.005816       0.001091      -0.006369      -0.012653       0.054169      -0.017945      -0.001918       0.019863              1.698894       1.450838       0.218993      -0.196018       1.734150      -0.369141       1.911694           0.000000
           84              H       1.164042      18.924354       5.223194       0.131054       0.961940 0.65241945E+01  0.62415083E+02                                 1.755831                            1.598611      -1.512481       2.168911                    0.992236       3.920889      11.762747       0.435867       1.468891      -0.667913      -0.029973       0.016674      -0.018753       0.039091      -0.003582       0.009141       0.005372      -0.005973      -0.014487      -0.014200       0.006445       0.007755              1.877477       2.328212      -0.228746       0.458088       1.613641       0.013481       1.690578           0.000000
           85              H       2.183763      20.360698       6.761742       0.118798       1.285758 0.95361837E+01  0.98119430E+02                                 1.976197                            1.820870      -1.275669       2.274869                    0.994192       3.737769      10.819482       0.456574       1.303811      -0.703490      -0.021540       0.032954       0.001545       0.039400      -0.006501       0.002577       0.009225      -0.001913      -0.011247      -0.012863       0.001809       0.011054              2.097175       1.905950      -0.399332       0.076864       2.762093       0.322046       1.623484           0.000001
           86              H       5.085596      17.606302       7.408631       0.101146       1.252646 0.94686498E+01  0.97263172E+02                                 1.930374                            1.805253      -1.248259       2.273326                    0.993716       3.863571      11.178704       0.461983       1.290683      -0.705188       0.031294      -0.011406       0.014608       0.036370      -0.003806       0.010599       0.006413       0.001889      -0.027071      -0.017281       0.006203       0.011078              1.996671       2.285340      -0.374838       0.477234       1.780935       0.005613       1.923738           0.000001
           87              H       4.068031      16.170160       5.865713       0.104486       1.288059 0.95848860E+01  0.99299597E+02                                 2.011431                            1.849535      -1.306982       2.251081                    0.992219       3.943327      11.664731       0.441750       1.338349      -0.695012       0.014647      -0.033073      -0.007406       0.036922      -0.006671       0.006808       0.005091      -0.008438      -0.016953      -0.013813       0.002979       0.010833              2.145158       1.909873      -0.535455      -0.015169       2.678435       0.466369       1.847164           0.000000
           88              H       0.801880      14.653030      18.488796       0.115194       1.188946 0.84278589E+01  0.83426883E+02                                 1.821238                            1.669480      -1.032529       2.385582                    0.997448       3.508734       9.712181       0.498932       1.240156      -0.717910      -0.040764      -0.006270       0.005875       0.041660      -0.002756       0.003241      -0.007762       0.022788      -0.026174      -0.015697      -0.001122       0.016819              1.952380       2.607825       0.337033      -0.421536       1.567785      -0.201555       1.681532          -0.000001
           89              H       4.686781      13.802776      19.266811       0.127590       1.187154 0.86068045E+01  0.84527619E+02                                 1.740558                            1.631213      -0.996397       2.414030                    0.998121       3.242615       8.564136       0.537946       1.159340      -0.739775       0.030173      -0.022013       0.018982       0.041897      -0.005838       0.004538      -0.008017       0.020420      -0.028664      -0.015771      -0.002366       0.018138              1.775965       1.975555      -0.253297       0.250681       1.677011      -0.328634       1.675331           0.000001
           90              H       5.352937      15.415122      17.710780       0.114718       1.188605 0.84791685E+01  0.82813720E+02                                 1.724415                            1.604840      -0.879513       2.456008                    0.998805       3.268154       8.556990       0.550574       1.139047      -0.744393       0.039141       0.002927      -0.001844       0.039294      -0.002078       0.002069      -0.012418       0.021048      -0.026731      -0.019989       0.004213       0.015776              1.798603       2.346944       0.205285      -0.208159       1.469891      -0.198621       1.578975          -0.000001
           91              H       1.468036      16.269575      16.932765       0.109187       1.241073 0.93444001E+01  0.93630394E+02                                 1.780202                            1.690708      -1.028581       2.380236                    0.997751       3.401437       9.059219       0.532873       1.147142      -0.742107      -0.027945       0.016786      -0.014208       0.035561      -0.002631       0.001947      -0.012105       0.023529      -0.025637      -0.020140       0.003272       0.016867              1.788193       1.869088      -0.122139       0.152135       1.768991      -0.405084       1.726499          -0.000002
           92              H      16.416967       8.277307       3.955641       0.110839       1.231252 0.88544947E+01  0.87290974E+02                                 1.755820                            1.632687      -0.957064       2.417368                    0.998340       3.300586       8.640271       0.550335       1.128947      -0.747163      -0.036326       0.000195       0.007035       0.037002      -0.006634      -0.003252      -0.012141       0.019315      -0.026329      -0.020636       0.004518       0.016118              1.821643       2.286512       0.138691      -0.385789       1.489979      -0.241030       1.688438           0.000002
           93              H      -1.308669       6.963448       4.043058       0.104590       1.201253 0.89770141E+01  0.89280093E+02                                 1.755591                            1.667008      -1.001416       2.390029                    0.997924       3.424084       9.161874       0.530529       1.160846      -0.738014       0.028206      -0.021317       0.009322       0.036564      -0.006420      -0.003943      -0.011244       0.018016      -0.026043      -0.019654       0.004245       0.015409              1.763208       1.858971      -0.198722       0.053825       1.811037      -0.375546       1.619618          -0.000000
           94              H      -0.724436       8.561215       2.438948       0.111357       1.135288 0.79921244E+01  0.78527842E+02                                 1.794056                            1.644677      -1.222129       2.289719                    0.995805       3.658624      10.283846       0.491150       1.269201      -0.709610       0.036149       0.001121      -0.011517       0.037956      -0.005977      -0.000619      -0.006074       0.014357      -0.017406      -0.012095      -0.000282       0.012377              1.915806       2.514871       0.176857      -0.557335       1.504223      -0.190672       1.728323           0.000000
           95              H      -4.559756       9.875073       2.351530       0.125099       1.248217 0.91710678E+01  0.91254226E+02                                 1.784664                            1.673552      -1.014958       2.403811                    0.997877       3.252440       8.567552       0.537506       1.145222      -0.744128      -0.029979       0.025086      -0.016136       0.042290      -0.008995       0.000105      -0.007571       0.020245      -0.029698      -0.016438      -0.002342       0.018780              1.808074       1.980345      -0.354455       0.170980       1.835165      -0.338796       1.608713           0.000003
           96              H      16.311384      -0.107197      15.647728       0.141768       1.119141 0.79437185E+01  0.76548918E+02                                 1.684981                            1.579244      -0.862952       2.483613                    0.999512       3.109019       8.162126       0.539865       1.177351      -0.736144      -0.003592      -0.015753       0.038225       0.041500       0.005417      -0.000009      -0.005705      -0.011748       0.055889      -0.017430      -0.002636       0.020066              1.723165       1.416461       0.216139      -0.177258       1.789017      -0.373331       1.964017          -0.000001
           97              H      -7.237388      13.226362      22.304568       0.117676       1.163498 0.87313534E+01  0.88364288E+02                                 1.880928                            1.767722      -1.309163       2.258812                    0.993598       3.784222      11.060597       0.450955       1.342078      -0.694591      -0.016424      -0.034470      -0.011347       0.039833       0.007732       0.003228      -0.004014      -0.015888       0.006731      -0.013515       0.002733       0.010783              1.962956       1.674364       0.179841       0.183239       2.567416       0.093358       1.647089           0.000011
           98              H      -7.778525      14.820735      20.682974       0.130282       0.978138 0.69064151E+01  0.66846034E+02                                 1.759080                            1.633965      -1.409083       2.216206                    0.993045       3.892459      11.647059       0.436535       1.449652      -0.671850      -0.020899      -0.015685      -0.030207       0.039941       0.001773       0.010698       0.000921      -0.019887       0.014019      -0.017509       0.006819       0.010691              1.868249       1.843877       0.073819       0.479874       1.598807       0.085173       2.162062           0.000176
           99              H      -5.900774      17.675683      22.868411       0.117997       1.197899 0.89606765E+01  0.88856945E+02                                 1.749794                            1.666626      -0.821134       2.486943                    0.999302       3.268681       8.662973       0.531360       1.162430      -0.739590       0.014030       0.036315       0.005540       0.039323       0.007256       0.013040       0.002224      -0.017284      -0.003022      -0.018826       0.003306       0.015519              1.768525       1.558021       0.180072       0.099380       2.176268       0.039276       1.571286          -0.000000
          100              H      -5.359637      16.077112      24.490005       0.113917       1.169494 0.85410074E+01  0.85173892E+02                                 1.831556                            1.706166      -0.999172       2.401752                    0.997448       3.556740      10.013224       0.480556       1.278100      -0.709638       0.023454       0.015158       0.027997       0.039543       0.008201       0.012034       0.002727      -0.017111       0.001810      -0.018170       0.002351       0.015819              1.942308       1.868272       0.144985       0.503522       1.572904       0.117492       2.385746           0.000008
          101              H      -2.921273       6.682858      28.384454       0.141892       1.153631 0.82017042E+01  0.79965224E+02                                 1.741958                            1.621653      -0.937775       2.447619                    0.998951       3.193685       8.536459       0.522476       1.202383      -0.729569       0.015171      -0.034425       0.019625       0.042431      -0.015553       0.001836      -0.004419      -0.017490       0.000217      -0.017903      -0.001092       0.018995              1.815993       1.514279      -0.226715       0.163227       1.901047      -0.535655       2.032653          -0.000002
          102              H      -2.518124       6.858477      25.936765       0.148280       1.058246 0.75046309E+01  0.71636924E+02                                 1.651407                            1.557029      -0.884140       2.479922                    0.999454       3.102250       8.232874       0.529667       1.211422      -0.727443       0.027964      -0.027798      -0.017605       0.043182      -0.016352      -0.008508       0.001101      -0.006788      -0.005319      -0.018101      -0.001396       0.019496              1.682476       1.649436      -0.306089      -0.298925       1.606437       0.263979       1.791556          -0.000002
          103              H       1.310739       4.287161      19.686415       0.125035       1.189275 0.88442813E+01  0.87218216E+02                                 1.725359                            1.641882      -1.005163       2.406038                    0.998124       3.231362       8.477253       0.543387       1.143016      -0.744400       0.042597      -0.002379      -0.002112       0.042716       0.004412       0.005479       0.006106       0.024003      -0.027227      -0.014483      -0.004389       0.018872              1.745800       2.224957      -0.242148      -0.095621       1.511619       0.140830       1.500824          -0.000002
          104              H       0.441908       5.811264      21.233704       0.119727       1.128556 0.82578434E+01  0.81083278E+02                                 1.746684                            1.647516      -0.851253       2.475180                    0.999187       3.354082       9.155754       0.506078       1.232606      -0.721181       0.027424       0.019755       0.019007       0.038776       0.003541       0.002675       0.012311       0.019865      -0.018272      -0.018821       0.003750       0.015072              1.792239       1.730796       0.176147       0.314958       1.765546       0.446264       1.880375          -0.000000
          105              H      18.238705       4.848810      20.071052       0.102086       1.088902 0.80496774E+01  0.79469438E+02                                 1.757659                            1.663431      -1.209925       2.287692                    0.995469       3.769846      10.724485       0.481307       1.289028      -0.704783      -0.032580       0.004100       0.000656       0.032844       0.000610       0.001976       0.012454       0.010012      -0.009852      -0.015819       0.005711       0.010108              1.804312       2.339577      -0.164934      -0.159048       1.460184       0.145068       1.613174          -0.000000
          106              H      19.107535       3.328905      18.523763       0.114749       1.206915 0.91107732E+01  0.91595813E+02                                 1.815207                            1.722091      -1.050410       2.376419                    0.997645       3.474658       9.567537       0.499111       1.220642      -0.723635      -0.025424      -0.020829      -0.021464       0.039255       0.005731       0.007289       0.008492       0.020040      -0.022426      -0.015475      -0.003253       0.018728              1.863960       1.806270       0.173468       0.233894       1.805627       0.433315       1.979983          -0.000001
          107              H      -7.761285      15.526107      28.161539       0.133978       1.195597 0.85558947E+01  0.84306107E+02                                 1.783113                            1.654786      -0.934633       2.442497                    0.998973       3.261586       8.764620       0.517921       1.200188      -0.729892      -0.017570       0.033083       0.015494       0.040537      -0.014303      -0.000748       0.002949      -0.020479      -0.003889      -0.016973      -0.001706       0.018679              1.873283       1.697211      -0.323896      -0.374086       1.845369       0.430447       2.077270           0.000000
          108              H      -3.649985      10.451210      22.125363       0.149979       0.895403 0.60710905E+01  0.56206715E+02                                 1.597465                            1.489706      -0.937757       2.458280                    0.998762       3.328818       9.360585       0.482635       1.370774      -0.689687       0.019197      -0.013079      -0.036004       0.042847      -0.002493      -0.007670       0.005858      -0.009521       0.030460      -0.012462      -0.002871       0.015334              1.696305       1.494658      -0.215069      -0.271439       1.607652       0.324391       1.986605          -0.000001
          109              H      -4.542535      12.764185      22.221522       0.141222       0.913043 0.63487702E+01  0.59731024E+02                                 1.644072                            1.542255      -1.101536       2.374348                    0.996626       3.524125      10.151413       0.463385       1.404929      -0.682098       0.009719       0.025899      -0.029705       0.040591      -0.001141      -0.002577      -0.005354      -0.013913       0.026964      -0.012013      -0.000105       0.012118              1.733914       1.405850      -0.009377      -0.028859       1.850594      -0.431783       1.945298          -0.000001
          110              H      10.636989      16.077025      33.249236       0.112493       1.158566 0.84842142E+01  0.83132650E+02                                 1.712242                            1.619154      -0.956043       2.418433                    0.998325       3.322635       8.802470       0.539449       1.158766      -0.738911      -0.024585      -0.025268      -0.011203       0.036992       0.007366      -0.002051       0.010665       0.013196      -0.025631      -0.017864       0.003353       0.014511              1.744841       1.807008       0.259365       0.047401       1.783164       0.364844       1.644351           0.000002
          111              H      -7.284853      17.801948      33.716920       0.092374       1.210310 0.88674718E+01  0.90667607E+02                                 1.954653                            1.794396      -1.506548       2.139590                    0.991426       4.231670      12.694486       0.439932       1.361658      -0.687668       0.031401       0.000190      -0.006541       0.032075       0.002510      -0.006776       0.009917       0.005793      -0.003640      -0.014129       0.003851       0.010278              2.064747       2.810030       0.067016      -0.303161       1.698881       0.173339       1.685331           0.000000
          112              H      -8.201113      19.323060      35.237984       0.109206       1.132067 0.83578963E+01  0.84164064E+02                                 1.875183                            1.747920      -1.493155       2.164705                    0.991247       4.014992      11.935305       0.443710       1.370811      -0.686829       0.020576       0.025412       0.019224       0.037930       0.006592       0.002214       0.005452      -0.001126      -0.028753      -0.011363      -0.001422       0.012785              1.957810       2.113344       0.468540       0.149594       2.109751       0.408942       1.650334           0.000000
          113              H       9.720729      17.598137      34.770300       0.112521       1.113875 0.78162985E+01  0.76840588E+02                                 1.811604                            1.655986      -1.278437       2.269468                    0.994001       3.754857      10.769110       0.473558       1.315660      -0.698993      -0.039117      -0.002057       0.007567       0.039895       0.006232       0.000312       0.009220       0.014240      -0.019174      -0.015080       0.001647       0.013433              1.937454       2.702375       0.045629      -0.417448       1.480333       0.034223       1.629655           0.000001
          114              H      -5.652851      18.322907      20.390126       0.113999       1.214032 0.88708542E+01  0.88173647E+02                                 1.791622                            1.674476      -0.970901       2.413217                    0.998094       3.387845       9.133626       0.519887       1.185288      -0.732420       0.035744       0.003857       0.008308       0.036899       0.007986       0.003882      -0.011175       0.013328      -0.028157      -0.019482       0.004305       0.015177              1.854718       2.339160      -0.136673       0.410315       1.558515      -0.166525       1.666479          -0.000003
          115              H      -6.428979      19.913056      18.860320       0.122069       1.239902 0.92457332E+01  0.92198652E+02                                 1.774814                            1.679747      -1.005022       2.403811                    0.997950       3.277967       8.648783       0.536717       1.144400      -0.744142       0.025731       0.029923      -0.013548       0.041726       0.010099       0.002560      -0.007495       0.011448      -0.035655      -0.017188      -0.000454       0.017642              1.794505       1.722418       0.299391      -0.092112       2.018270      -0.371839       1.642825          -0.000005
          116              H      11.475617      18.161003      18.890916       0.120626       1.201904 0.92215744E+01  0.92732031E+02                                 1.799832                            1.726099      -0.990058       2.411703                    0.998069       3.377460       9.216883       0.502717       1.211596      -0.727002      -0.040028      -0.004196      -0.010947       0.041710       0.009895       0.005487      -0.005204       0.018216      -0.024617      -0.015889      -0.002017       0.017906              1.826502       2.187655      -0.115971       0.297407       1.584353      -0.145129       1.707499          -0.000002
          117              H      12.251744      16.570653      20.425093       0.114734       1.017754 0.73573965E+01  0.71745859E+02                                 1.752118                            1.644998      -1.273315       2.272123                    0.994038       3.800861      11.109141       0.455402       1.379234      -0.685957      -0.024609      -0.027315       0.006651       0.037362       0.006451       0.008132      -0.006981       0.012119      -0.015883      -0.015788       0.002673       0.013116              1.807592       1.802760       0.340885      -0.217952       1.966629      -0.392241       1.653385          -0.000015
          118              H      -0.586460       7.755700      21.675163       0.121489       1.036478 0.77018070E+01  0.76206454E+02                                 1.795153                            1.701243      -1.381472       2.229180                    0.992365       3.870087      11.511254       0.439274       1.409195      -0.680150       0.033852       0.010730      -0.016826       0.039296       0.003033      -0.011114       0.003124       0.010767      -0.019035      -0.013793      -0.000783       0.014575              1.850502       2.094439       0.137708      -0.340561       1.650679       0.030994       1.806388          -0.000000
          119              H      -1.483317       9.267008      23.226823       0.130665       1.134553 0.83561060E+01  0.83932860E+02                                 1.876618                            1.749718      -1.329840       2.258882                    0.993275       3.753777      11.054624       0.443828       1.373927      -0.688145       0.023368       0.036070       0.005053       0.043274       0.007717      -0.004505       0.009394      -0.012972       0.000654      -0.015002       0.001066       0.013936              1.966370       1.991031       0.388031       0.039644       2.309701       0.231733       1.598378          -0.000000
          120              H      16.893421       6.815511      23.768811       0.105212       1.121004 0.81496922E+01  0.81210256E+02                                 1.841895                            1.710264      -1.264892       2.268670                    0.993997       3.850806      11.232382       0.456688       1.345911      -0.692883      -0.033857      -0.012914       0.011017       0.037874       0.009327      -0.005565       0.007740      -0.000873      -0.029332      -0.016917       0.002533       0.014384              1.932000       2.384144       0.146276      -0.540964       1.561012      -0.036488       1.850845          -0.000001
          121              H      17.790278       5.308201      22.221522       0.111314       1.167592 0.87219691E+01  0.86896815E+02                                 1.783429                            1.690644      -0.997074       2.398564                    0.997916       3.494398       9.636548       0.500260       1.228913      -0.721078      -0.019356      -0.030791      -0.005580       0.036795       0.008007      -0.010173       0.006396      -0.001445      -0.026472      -0.018422       0.005621       0.012801              1.819331       1.689174       0.362080      -0.021220       2.106999       0.270342       1.661819          -0.000001
          122              H      16.850315       4.717622      31.496516       0.097693       1.319992 0.10062360E+02  0.10599519E+03                                 2.066573                            1.910081      -1.523220       2.139651                    0.991131       4.204462      12.726145       0.427646       1.359675      -0.689173      -0.014682      -0.028645      -0.000687       0.032196       0.003305       0.007973      -0.004693      -0.011462       0.000652      -0.012922       0.004421       0.008502              2.172661       1.944151       0.507605       0.164390       2.717241      -0.239975       1.856591          -0.000000
          123              H      16.266061       6.319385      29.896776       0.101769       1.111630 0.82266058E+01  0.82366448E+02                                 1.839226                            1.723578      -1.429037       2.187569                    0.992587       3.997144      11.778704       0.451756       1.354168      -0.690169      -0.022391      -0.010245      -0.024310       0.034602       0.000598       0.009903      -0.002327      -0.013826       0.006152      -0.014184       0.005123       0.009061              1.906199       1.936400       0.301534       0.500062       1.685646       0.053022       2.096552          -0.000000
          124              H      -2.804873       8.988134      31.658238       0.117347       1.231843 0.91201541E+01  0.90547280E+02                                 1.761430                            1.663021      -0.896212       2.451534                    0.998666       3.264976       8.568140       0.542511       1.137168      -0.746053       0.018620       0.035015       0.004186       0.039878       0.011511       0.012067      -0.002710      -0.012615      -0.003703      -0.020040       0.005001       0.015039              1.788585       1.592672       0.281927       0.100270       2.313323      -0.072306       1.459761          -0.000006
          125              H      -2.218463       7.386371      33.257978       0.116463       1.206589 0.87092099E+01  0.85426419E+02                                 1.727861                            1.616256      -0.909328       2.443972                    0.998612       3.251480       8.465026       0.555162       1.124794      -0.748534       0.024373       0.011629       0.028596       0.039332       0.010712       0.012745      -0.000042      -0.011580       0.001498      -0.019043       0.003284       0.015759              1.776735       1.825858       0.046267       0.567248       1.574205      -0.016472       1.930142          -0.000003
          126              H      -7.483177      15.680333      25.722592       0.152608       1.048771 0.73142510E+01  0.69466635E+02                                 1.647067                            1.540368      -0.910944       2.467660                    0.999367       3.112308       8.275220       0.530138       1.216496      -0.725699      -0.018976       0.031304      -0.018799       0.041151      -0.014446       0.005339      -0.002258      -0.015103      -0.001893      -0.016732      -0.001101       0.017833              1.691522       1.494271      -0.249093       0.162518       1.705069      -0.395958       1.875226           0.000005
          127              H      -6.381499      12.022918      32.034133       0.147555       1.140759 0.79831167E+01  0.77112422E+02                                 1.711798                            1.586477      -0.952544       2.446693                    0.998796       3.134445       8.269714       0.536325       1.182296      -0.734527      -0.012062       0.014227       0.036551       0.041035      -0.007720      -0.006703       0.001332      -0.007889       0.054285      -0.018431      -0.001399       0.019830              1.772317       1.443985      -0.263891      -0.289852       1.902041       0.431990       1.970926           0.000001
          128              H      16.893439       3.715343      33.297316       0.093838       1.145897 0.82202356E+01  0.82861035E+02                                 1.923731                            1.756312      -1.491077       2.151025                    0.990971       4.219261      12.762002       0.431807       1.407183      -0.678837      -0.030634      -0.001564      -0.012120       0.032981       0.004099       0.005699      -0.009158       0.001740      -0.013944      -0.014099       0.006044       0.008056              2.066558       2.668346       0.009613       0.512002       1.671788      -0.172799       1.859539           0.000000
          129              H      17.538058       2.062423      34.822751       0.110527       1.157522 0.85400723E+01  0.85734419E+02                                 1.847868                            1.725868      -1.285291       2.261546                    0.994088       3.817860      11.022734       0.466474       1.307931      -0.700848      -0.023493      -0.028805       0.010557       0.038641       0.005648       0.002538      -0.003954       0.000221      -0.022869      -0.010200       0.000680       0.009520              1.909527       1.968417       0.440438       0.083343       2.240477      -0.212285       1.519686           0.000001
          130              H      -0.485112       3.963443      35.386593       0.110982       1.121611 0.77710994E+01  0.75803204E+02                                 1.782193                            1.623273      -1.115049       2.342768                    0.996475       3.600326      10.074827       0.493820       1.271546      -0.709465       0.034377       0.002576       0.016776       0.038338       0.009143       0.004306      -0.006266       0.005785      -0.017887      -0.013892       0.001318       0.012574              1.929010       2.518765       0.000185       0.673659       1.469697      -0.077998       1.798566           0.000000
          131              H      -1.129731       5.616363      33.861159       0.109906       1.216201 0.90888076E+01  0.90429635E+02                                 1.755838                            1.666825      -0.984332       2.401004                    0.998172       3.368834       8.937426       0.537029       1.146316      -0.742327       0.025078       0.025399      -0.004344       0.035957       0.010400       0.008557      -0.008247       0.010797      -0.024888      -0.019564       0.003219       0.016346              1.768500       1.871209       0.293284       0.050940       1.943941      -0.251527       1.490351          -0.000002
          132              H      12.174148      13.976104      29.822471       0.117726       1.256971 0.94255201E+01  0.94388330E+02                                 1.791787                            1.696951      -0.899489       2.451642                    0.998666       3.275016       8.642222       0.533862       1.145683      -0.744381      -0.027319      -0.015000      -0.024185       0.039450      -0.000688       0.006614       0.013003       0.022483      -0.010863      -0.020516       0.004444       0.016073              1.804930       1.859167       0.191589       0.254722       1.623272       0.340886       1.932350           0.000004
          133              H      11.307473      15.399223      31.465920       0.114149       1.160986 0.82274319E+01  0.79653002E+02                                 1.683619                            1.568333      -0.965701       2.414452                    0.998307       3.271010       8.492477       0.564319       1.121098      -0.748283      -0.038478       0.006277      -0.001041       0.039001      -0.000955       0.006307       0.010120       0.023661      -0.012509      -0.018129       0.002021       0.016108              1.751102       2.295964      -0.263508      -0.195523       1.437440       0.190569       1.519903           0.000002
          134              H      -6.525970      15.930367      32.969500       0.108307       1.179166 0.86102823E+01  0.86369781E+02                                 1.854071                            1.720097      -1.248330       2.279222                    0.994327       3.756152      10.739730       0.473851       1.288605      -0.705470       0.021141       0.013335       0.025238       0.035521      -0.004443       0.003978       0.007672       0.008613       0.006634      -0.012387       0.004946       0.007441              1.932329       1.864221       0.245131       0.319016       1.864636       0.548449       2.068128           0.000000
          135              H      -5.659296      14.507248      31.326052       0.113561       1.249963 0.96966273E+01  0.99158384E+02                                 1.872190                            1.787945      -1.042556       2.382176                    0.997064       3.539614       9.875745       0.484483       1.236286      -0.720303       0.038731      -0.005239       0.001417       0.039109      -0.003043       0.003084       0.007651       0.028693      -0.004055      -0.017840       0.002154       0.015686              1.906623       2.326051      -0.152206      -0.134819       1.791931       0.166809       1.601887          -0.000001
          136              H      -5.385466       9.744509      32.007908       0.134246       1.179920 0.83995184E+01  0.82116048E+02                                 1.741299                            1.618937      -0.944114       2.437612                    0.998806       3.233664       8.563671       0.535421       1.170137      -0.736935       0.000867      -0.019002       0.036283       0.040967      -0.003628      -0.004972      -0.005332      -0.016745       0.053727      -0.019062      -0.000689       0.019751              1.792849       1.413979      -0.196809       0.083105       1.977269      -0.503090       1.987300           0.000000
          137              H       7.237190      14.232133       0.450200       0.118239       1.160898 0.87084733E+01  0.88071597E+02                                 1.877631                            1.765050      -1.305976       2.260263                    0.993695       3.780999      11.045974       0.451449       1.341538      -0.694687       0.016439      -0.033982      -0.011134       0.039357      -0.007723      -0.003402      -0.003693      -0.016338       0.006591      -0.013650       0.002890       0.010759              1.959304       1.671775      -0.179068      -0.182733       2.561491       0.092942       1.644647           0.000012
          138              H       7.778305      13.814963      42.537343       0.128268       0.987494 0.69875613E+01  0.67849703E+02                                 1.771801                            1.644572      -1.430961       2.205604                    0.992816       3.920466      11.761369       0.434583       1.451480      -0.671436       0.020820      -0.015756      -0.031172       0.040662      -0.001357      -0.010538       0.000624      -0.020778       0.013303      -0.017673       0.007529       0.010145              1.882645       1.857937      -0.074968      -0.486465       1.609445       0.086465       2.180552           0.000178
          139              H       5.900513      18.681454       1.014043       0.116638       1.204093 0.90173555E+01  0.89555668E+02                                 1.755446                            1.671586      -0.827317       2.483944                    0.999284       3.276968       8.690179       0.530741       1.162009      -0.739694      -0.014366       0.036795       0.005940       0.039944      -0.007186      -0.013260       0.002243      -0.017405      -0.002810      -0.019045       0.003450       0.015595              1.774332       1.562575      -0.181271      -0.099955       2.184615       0.039602       1.575804           0.000001
          140              H       5.359398      17.082883       2.635637       0.111998       1.173250 0.85730499E+01  0.85551397E+02                                 1.833456                            1.707803      -0.992781       2.403468                    0.997504       3.562035      10.023068       0.481108       1.275767      -0.710146      -0.024016       0.015548       0.028204       0.040174      -0.008261      -0.012157       0.002732      -0.017696       0.001693      -0.018483       0.002473       0.016010              1.944409       1.870251      -0.145292      -0.504483       1.574320       0.117774       2.388656           0.000008
          141              H       2.921162       7.688630       6.530085       0.144683       1.143622 0.81168154E+01  0.78957848E+02                                 1.734730                            1.615482      -0.944388       2.446902                    0.998961       3.178403       8.495039       0.522212       1.205729      -0.728824      -0.015530      -0.033320       0.019025       0.041393       0.015373      -0.001176      -0.004388      -0.017443       0.000352      -0.017815      -0.000840       0.018655              1.808113       1.508606       0.225097      -0.162046       1.892526      -0.531809       2.023207          -0.000000
          142              H       2.518012       7.864249       4.082396       0.151029       1.052541 0.74553992E+01  0.71054953E+02                                 1.645817                            1.552171      -0.879190       2.482689                    0.999520       3.092905       8.203491       0.530327       1.211823      -0.727332      -0.027524      -0.026901      -0.017382       0.042230       0.016301       0.008333       0.001181      -0.006931      -0.004786      -0.018010      -0.001349       0.019359              1.676624       1.643796       0.304240       0.297057       1.601042       0.262348       1.785035          -0.000000
          143              H      -1.310811       3.281390      41.540784       0.124011       1.190595 0.88549592E+01  0.87334350E+02                                 1.725072                            1.641587      -0.996398       2.409171                    0.998256       3.234921       8.482194       0.544171       1.141228      -0.744823      -0.043470      -0.002563      -0.002147       0.043598      -0.004594      -0.005587       0.006380       0.023362      -0.026693      -0.014550      -0.004130       0.018680              1.745504       2.224711       0.242090       0.095584       1.511295       0.140760       1.500506           0.000002
          144              H      -0.442003       4.805493      43.088073       0.120070       1.127911 0.82538728E+01  0.81048834E+02                                 1.747370                            1.648204      -0.852164       2.475277                    0.999138       3.353998       9.161055       0.505384       1.234228      -0.720817      -0.027498       0.019738       0.018666       0.038654      -0.003487      -0.002791       0.012333       0.019722      -0.018194      -0.018796       0.003748       0.015047              1.792965       1.731483      -0.176013      -0.314905       1.766285       0.446404       1.881128           0.000001
          145              H       3.320015       3.843038      41.925421       0.101194       1.092200 0.80819334E+01  0.79886812E+02                                 1.762929                            1.668086      -1.225708       2.280975                    0.995333       3.779315      10.766501       0.479947       1.291079      -0.704335       0.033131       0.004526      -0.000035       0.033439      -0.001019      -0.001671       0.012449       0.009774      -0.009323      -0.015680       0.005482       0.010197              1.809875       2.347873       0.165841       0.159900       1.464065       0.145782       1.617687           0.000000
          146              H       2.451206       2.323133      40.378131       0.112767       1.215101 0.91859989E+01  0.92529638E+02                                 1.822286                            1.728316      -1.047884       2.376366                    0.997613       3.485915       9.603514       0.498655       1.219414      -0.723915       0.025573      -0.021105      -0.021805       0.039684      -0.005748      -0.007325       0.008683       0.020377      -0.023408      -0.015852      -0.003168       0.019020              1.871385       1.813297      -0.174843      -0.235668       1.812679       0.436271       1.988179          -0.000000
          147              H       7.761051      16.531878       6.307171       0.133918       1.195278 0.85519102E+01  0.84236132E+02                                 1.780389                            1.652490      -0.917146       2.449298                    0.999051       3.262610       8.758673       0.519308       1.197419      -0.730495       0.017774       0.032777       0.015385       0.040335       0.014492       0.000905       0.003077      -0.020352      -0.003862      -0.017089      -0.001755       0.018844              1.870247       1.694621       0.323014       0.373125       1.842386       0.429341       2.073736           0.000001
          148              H       3.649825      11.456981       0.270994       0.150437       0.893827 0.60580851E+01  0.56049886E+02                                 1.594867                            1.487583      -0.919728       2.466451                    0.998966       3.324413       9.341698       0.483291       1.369803      -0.689887      -0.018924      -0.013254      -0.036009       0.042784       0.002418       0.007552       0.005852      -0.008928       0.030101      -0.012078      -0.003080       0.015158              1.693367       1.492371       0.214321       0.270360       1.605110       0.323177       1.982619          -0.000000
          149              H       4.542343      13.769956       0.367153       0.142754       0.907845 0.63055767E+01  0.59238964E+02                                 1.639950                            1.538696      -1.106660       2.373268                    0.996598       3.514244      10.124275       0.463032       1.408031      -0.681544      -0.009102       0.025160      -0.029895       0.040119       0.001076       0.002932      -0.005381      -0.013352       0.024883      -0.011535      -0.000156       0.011691              1.729338       1.402773       0.009349       0.028685       1.845494      -0.429779       1.939746          -0.000001
          150              H      10.921566      17.082796      11.394868       0.112420       1.158575 0.84833596E+01  0.83118291E+02                                 1.711803                            1.618720      -0.950097       2.421526                    0.998482       3.322877       8.801448       0.539722       1.158262      -0.739026       0.024741      -0.024805      -0.011753       0.036953      -0.007639       0.002272       0.010693       0.013148      -0.025783      -0.018047       0.003348       0.014698              1.744396       1.806651      -0.259461      -0.047553       1.782733       0.364646       1.643803           0.000003
          151              H       7.284584      18.807719      11.862551       0.092077       1.213577 0.88980536E+01  0.91070366E+02                                 1.958953                            1.798054      -1.511298       2.137002                    0.991307       4.240540      12.732745       0.439220       1.362516      -0.687471      -0.031426       0.000165      -0.006967       0.032190      -0.002531       0.006621       0.009863       0.005395      -0.003206      -0.013933       0.003793       0.010140              2.069480       2.817313      -0.067342       0.304178       1.702356       0.173934       1.688771           0.000001
          152              H       8.200822      20.328831      13.383615       0.107169       1.135444 0.83889953E+01  0.84583174E+02                                 1.881671                            1.753312      -1.481289       2.169177                    0.991395       4.026102      11.988547       0.442071       1.374167      -0.686186      -0.021135       0.025851       0.019341       0.038588      -0.006800      -0.002439       0.005881      -0.000868      -0.028948      -0.011691      -0.001523       0.013214              1.964950       2.121310      -0.471744      -0.150760       2.117971       0.411499       1.655569           0.000001
          153              H      -9.720996      18.603908      12.915932       0.114400       1.106309 0.77554137E+01  0.76131897E+02                                 1.807735                            1.652885      -1.283863       2.268488                    0.994055       3.744471      10.749430       0.472316       1.321026      -0.697927       0.038319      -0.002245       0.007572       0.039124      -0.006243      -0.000176       0.008594       0.014144      -0.018708      -0.014444       0.001257       0.013187              1.933016       2.694984      -0.045490       0.415831       1.477680       0.034119       1.626383           0.000001
          154              H       5.652583      17.317136      42.244494       0.111367       1.220716 0.89279558E+01  0.88855199E+02                                 1.795393                            1.677644      -0.961406       2.415533                    0.998086       3.398944       9.159837       0.520591       1.182168      -0.733138      -0.036739       0.004052       0.008173       0.037855      -0.008144      -0.004066      -0.011209       0.013344      -0.029232      -0.019766       0.004299       0.015468              1.858794       2.345233       0.137117      -0.411930       1.561325      -0.167108       1.669823          -0.000001
          155              H       6.428690      18.907284      40.714689       0.121800       1.235250 0.92026298E+01  0.91649302E+02                                 1.769278                            1.674961      -0.996155       2.408180                    0.997981       3.273288       8.627005       0.537972       1.143218      -0.744435      -0.026038       0.030242      -0.013292       0.042062      -0.009969      -0.002553      -0.007498       0.011570      -0.035957      -0.017221      -0.000385       0.017606              1.788762       1.717081      -0.297647       0.091519       2.011244      -0.369807       1.637961          -0.000000
          156              H      10.082918      17.155231      40.745285       0.123569       1.194243 0.91532472E+01  0.91917343E+02                                 1.796302                            1.723033      -0.995411       2.411608                    0.998043       3.364966       9.190584       0.501465       1.216308      -0.725954       0.038829      -0.003713      -0.012673       0.041013      -0.009760      -0.004206      -0.004884       0.017967      -0.025611      -0.014987      -0.002691       0.017678              1.822839       2.182309       0.115594      -0.296164       1.581790      -0.144729       1.704419          -0.000001
          157              H       9.306812      15.564882      42.279461       0.114664       1.018127 0.73600303E+01  0.71771182E+02                                 1.751798                            1.644716      -1.270494       2.273308                    0.994156       3.800735      11.105316       0.455724       1.378268      -0.686142       0.024849      -0.027053       0.006730       0.037345      -0.006566      -0.008256      -0.007140       0.011998      -0.015891      -0.016032       0.002865       0.013167              1.807291       1.802458      -0.340639       0.217810       1.966308      -0.392205       1.653108          -0.000014
          158              H       0.586338       6.749929      43.529531       0.118120       1.041185 0.77396806E+01  0.76615024E+02                                 1.794777                            1.700912      -1.362203       2.236049                    0.992715       3.872353      11.491043       0.441411       1.401755      -0.681585      -0.035206       0.011095      -0.017750       0.040958      -0.002883       0.011000       0.003200       0.010395      -0.019032      -0.013721      -0.000594       0.014315              1.850096       2.093931      -0.137614       0.340441       1.650356       0.031032       1.806002           0.000000
          159              H       1.483174      10.272779       1.372454       0.130565       1.132899 0.83439938E+01  0.83815588E+02                                 1.878500                            1.751355      -1.344565       2.253627                    0.993085       3.753710      11.069713       0.442333       1.378497      -0.687289      -0.023536       0.036136       0.005560       0.043482      -0.007478       0.004577       0.009336      -0.012851       0.000438      -0.014838       0.001077       0.013761              1.968449       1.993168      -0.388623      -0.039674       2.312281       0.232156       1.599897           0.000000
          160              H       4.665269       7.821283       1.914443       0.107121       1.117410 0.81196757E+01  0.80856856E+02                                 1.839878                            1.708588      -1.271472       2.266877                    0.994075       3.845783      11.223174       0.456206       1.348240      -0.692409       0.032999      -0.012290       0.010548       0.036759      -0.009591       0.005834       0.007614      -0.000657      -0.029486      -0.017125       0.002512       0.014613              1.929803       2.380974      -0.145899       0.539772       1.559671      -0.036354       1.848765          -0.000000
          161              H       3.768434       6.313972       0.367153       0.112285       1.164626 0.86960404E+01  0.86590215E+02                                 1.782004                            1.689402      -0.996788       2.399944                    0.997893       3.489932       9.627429       0.499785       1.230766      -0.720672       0.019278      -0.030968      -0.005860       0.036946      -0.007857       0.009966       0.005954      -0.001372      -0.026392      -0.017930       0.005238       0.012693              1.817860       1.687841      -0.361510       0.021272       2.105071       0.269992       1.660669          -0.000000
          162              H       4.708399       5.723394       9.642147       0.099066       1.310428 0.99788819E+01  0.10494533E+03                                 2.061179                            1.905731      -1.523259       2.140993                    0.991185       4.192755      12.699447       0.426729       1.364811      -0.688207       0.014380      -0.028281      -0.000893       0.031740      -0.003338      -0.007902      -0.004566      -0.011104       0.000737      -0.012741       0.004486       0.008255              2.166666       1.939421      -0.504977      -0.163860       2.708184      -0.238983       1.852393           0.000000
          163              H       5.292632       7.325157       8.042408       0.102374       1.112177 0.82266639E+01  0.82319475E+02                                 1.835041                            1.719844      -1.418949       2.191544                    0.992753       3.990903      11.734692       0.453985       1.348297      -0.691320       0.022106      -0.010003      -0.024520       0.034496      -0.000837      -0.010063      -0.002315      -0.013568       0.005460      -0.014256       0.005287       0.008969              1.901734       1.931968      -0.300403      -0.498452       1.681720       0.052873       2.091515           0.000000
          164              H       2.804727       9.993906       9.803870       0.117882       1.233882 0.91408884E+01  0.90843182E+02                                 1.767498                            1.668250      -0.955273       2.426219                    0.998273       3.263408       8.580148       0.539805       1.141735      -0.744989      -0.019286       0.034440       0.004098       0.039684      -0.011414      -0.012226      -0.002865      -0.012878      -0.002736      -0.020254       0.005399       0.014855              1.794959       1.597803      -0.283695      -0.100840       2.322908      -0.072754       1.464164          -0.000003
          165              H       2.218338       8.392142      11.403609       0.119728       1.199323 0.86472768E+01  0.84682828E+02                                 1.722171                            1.611490      -0.909742       2.445315                    0.998598       3.240307       8.434075       0.555371       1.126178      -0.748170      -0.024075       0.010674       0.027741       0.038251      -0.010620      -0.012913       0.000247      -0.012268       0.001406      -0.019203       0.003211       0.015991              1.770612       1.819316      -0.045840      -0.563817       1.569529      -0.016567       1.922990          -0.000002
          166              H       7.482942      16.686104       3.868223       0.150363       1.054478 0.73602451E+01  0.69981483E+02                                 1.649535                            1.542432      -0.909406       2.466541                    0.999361       3.121153       8.291127       0.531452       1.212135      -0.726679       0.018995       0.032382      -0.019064       0.042105       0.014428      -0.005429      -0.002312      -0.015060      -0.001575      -0.016774      -0.001039       0.017813              1.694138       1.496284       0.249793      -0.163026       1.707826      -0.397134       1.878304           0.000006
          167              H       6.381311      13.028690      10.179765       0.147895       1.138470 0.79624113E+01  0.76843558E+02                                 1.707191                            1.582570      -0.943576       2.449961                    0.998915       3.133097       8.255807       0.538060       1.179540      -0.735137       0.012409       0.014509       0.036479       0.041173       0.007618       0.006614       0.001381      -0.007908       0.054424      -0.018344      -0.001495       0.019839              1.767346       1.440509       0.262648       0.288511       1.896462       0.429949       1.965066           0.000002
          168              H       4.665288       4.721115      11.442947       0.094410       1.137616 0.81522407E+01  0.82024311E+02                                 1.917073                            1.751176      -1.484445       2.155252                    0.991027       4.205002      12.716845       0.431546       1.410632      -0.678264       0.030231      -0.001818      -0.012532       0.032776      -0.003946      -0.005413      -0.009005       0.001832      -0.014080      -0.013776       0.005894       0.007882              2.058767       2.655850      -0.009627      -0.508136       1.667191      -0.172103       1.853261           0.000000
          169              H       4.020691       3.068194      12.968382       0.112131       1.154185 0.85120112E+01  0.85423560E+02                                 1.848380                            1.726193      -1.294875       2.258462                    0.994076       3.813621      11.025949       0.464925       1.312738      -0.699868       0.022877      -0.028175       0.011219       0.037988      -0.005716      -0.002812      -0.003625       0.000029      -0.022539      -0.010081       0.000588       0.009493              1.910154       1.968976      -0.440847      -0.083274       2.241451      -0.212527       1.520035           0.000000
          170              H       0.485034       4.969214      13.532225       0.111970       1.118588 0.77467009E+01  0.75507364E+02                                 1.779198                            1.620897      -1.113083       2.343993                    0.996588       3.594792      10.056159       0.494092       1.271820      -0.709412      -0.034500       0.002459       0.016938       0.038512      -0.009022      -0.004176      -0.006483       0.005437      -0.017839      -0.013902       0.001488       0.012413              1.925434       2.513308      -0.000228      -0.671512       1.467599      -0.077771       1.795394           0.000000
          171              H       1.129631       6.622134      12.006790       0.108368       1.219504 0.91188682E+01  0.90802508E+02                                 1.759060                            1.669627      -0.979912       2.402458                    0.998203       3.373924       8.954200       0.536562       1.146382      -0.742325      -0.025357       0.026360      -0.004770       0.036886      -0.010260      -0.009198      -0.008379       0.010853      -0.025650      -0.020066       0.003523       0.016542              1.771804       1.874856      -0.294357      -0.051018       1.947789      -0.252236       1.492767          -0.000001
          172              H       9.384439      14.981875       7.968103       0.117811       1.259960 0.94538278E+01  0.94757080E+02                                 1.796074                            1.700653      -0.907091       2.448392                    0.998532       3.277250       8.656269       0.532657       1.147241      -0.744016       0.027522      -0.014878      -0.023989       0.039425       0.000657      -0.006491       0.012947       0.022463      -0.011191      -0.020441       0.004440       0.016001              1.809352       1.863833      -0.192472      -0.255913       1.626948       0.342331       1.937275           0.000008
          173              H      10.251092      16.404995       9.611551       0.115731       1.156384 0.81868707E+01  0.79146340E+02                                 1.677396                            1.563059      -0.958294       2.417370                    0.998397       3.264045       8.462673       0.566147       1.119088      -0.748771       0.037172       0.005609      -0.000977       0.037606       0.001105      -0.006055       0.010109       0.024304      -0.012049      -0.018282       0.002128       0.016153              1.744286       2.285681       0.261787       0.194228       1.432564       0.189386       1.514612           0.000003
          174              H       6.525727      16.936139      11.115132       0.109213       1.182616 0.86386406E+01  0.86696817E+02                                 1.854434                            1.720336      -1.255924       2.275417                    0.994195       3.759240      10.739587       0.475046       1.284732      -0.706234      -0.021212       0.012973       0.024600       0.034977       0.004413      -0.004173       0.007896       0.008832       0.006811      -0.012680       0.004923       0.007757              1.932753       1.864589      -0.245306      -0.319269       1.865019       0.548718       2.068652           0.000001
          175              H       5.659074      15.513019       9.471683       0.115363       1.244177 0.96406215E+01  0.98442912E+02                                 1.866549                            1.782887      -1.044175       2.382387                    0.997109       3.529212       9.839561       0.485124       1.236443      -0.720280      -0.037400      -0.004572       0.001170       0.037697       0.003298      -0.002927       0.007688       0.028992      -0.002941      -0.018109       0.002462       0.015646              1.900727       2.318092       0.151413       0.134123       1.786582       0.165897       1.597506           0.000000
          176              H       5.385310      10.750280      10.153540       0.136995       1.172625 0.83391453E+01  0.81413909E+02                                 1.737878                            1.616070      -0.953701       2.435663                    0.998773       3.221222       8.536838       0.534194       1.174438      -0.735943      -0.000270      -0.018373       0.035395       0.039880       0.003491       0.004548      -0.005251      -0.016330       0.052981      -0.018571      -0.000832       0.019403              1.789201       1.411710       0.196152      -0.082771       1.972921      -0.501232       1.982973           0.000001
          177              H      13.532409       5.882081      28.817170       0.142833       1.127992 0.80910368E+01  0.78619888E+02                                 1.716489                            1.612239      -0.900335       2.462265                    0.999388       3.172803       8.466707       0.523229       1.204719      -0.729205      -0.019006       0.030818      -0.020058       0.041392      -0.014933       0.004996      -0.003808      -0.016852       0.000461      -0.017565      -0.001320       0.018885              1.774386       1.491339      -0.138150       0.077633       1.892589      -0.479691       1.939228          -0.000000
          178              H      13.422459       5.738061      31.216780       0.108519       1.195856 0.88636422E+01  0.88143289E+02                                 1.782123                            1.683406      -0.800746       2.486676                    0.999501       3.370093       9.107877       0.513727       1.198938      -0.729836      -0.007758       0.031941       0.018521       0.037729      -0.010795       0.000571       0.003310      -0.024036       0.010508      -0.018044       0.002919       0.015125              1.830764       1.697301      -0.225203      -0.292642       1.901926       0.374546       1.893065           0.000001
          179              H       6.997853      17.746037      31.374131       0.146552       1.104152 0.77051002E+01  0.74591714E+02                                 1.737856                            1.604987      -0.990917       2.422344                    0.998490       3.303373       9.046405       0.504659       1.253706      -0.715866       0.006618      -0.033795       0.014670       0.037431      -0.012641      -0.002976      -0.005725      -0.018958      -0.011610      -0.016163      -0.002242       0.018406              1.827861       1.469602      -0.152179       0.114067       2.097489      -0.537457       1.916492           0.000001
          180              H       9.097682      17.221660      37.021300       0.118911       1.065896 0.74729786E+01  0.73216183E+02                                 1.813746                            1.661417      -1.295139       2.263998                    0.993377       3.825343      11.236390       0.451334       1.385144      -0.684675       0.023372       0.029625      -0.003278       0.037877       0.005488       0.008641      -0.005586       0.013732      -0.019657      -0.014995       0.000663       0.014332              1.956922       1.841658       0.543375      -0.192153       2.330035      -0.414415       1.699071          -0.000000
          181              H       9.912615      15.596343      38.494285       0.125591       1.215125 0.94057626E+01  0.95383581E+02                                 1.837949                            1.763438      -1.017756       2.403935                    0.997535       3.422686       9.486656       0.487157       1.239817      -0.720324       0.040281       0.008225       0.017312       0.044609       0.013233       0.007734      -0.005580       0.018881      -0.022482      -0.019039      -0.001680       0.020719              1.853281       2.154893       0.110447       0.335672       1.627356      -0.056845       1.777594           0.000009
          182              H       6.499872      13.464195      38.026601       0.097091       1.186701 0.85959772E+01  0.87339284E+02                                 1.946986                            1.779576      -1.487451       2.155873                    0.991452       4.157340      12.492072       0.436338       1.381558      -0.684172      -0.017610      -0.027388       0.006805       0.033265       0.003068       0.004301      -0.003107      -0.005824      -0.014794      -0.008818       0.001968       0.006850              2.105613       2.039564       0.693055      -0.124879       2.530181      -0.366538       1.747096           0.000007
          183              H       5.684939      15.089512      36.553617       0.098234       1.224390 0.93700285E+01  0.95456683E+02                                 1.854991                            1.760086      -1.276135       2.251589                    0.995447       3.800911      10.751357       0.484934       1.239818      -0.716355      -0.032601       0.000008      -0.012427       0.034889      -0.001190       0.007003      -0.006299       0.014892      -0.020414      -0.012894      -0.001010       0.013904              1.893065       2.142293       0.276870       0.349330       1.761412      -0.150854       1.775488          -0.000001
          184              H      15.306707       4.285303      34.687254       0.115507       1.101680 0.76827775E+01  0.74814378E+02                                 1.770824                            1.621680      -1.093134       2.357138                    0.996636       3.582017      10.053020       0.490000       1.283640      -0.706969       0.036213      -0.008838       0.008250       0.038178      -0.003837       0.008369       0.007688       0.009536       0.004234      -0.014029       0.002487       0.011542              1.901696       2.675062      -0.448976      -0.133076       1.577295       0.120267       1.452731           0.000000
          185              H      14.487462       5.790400      36.282623       0.123148       1.158793 0.85000714E+01  0.82870891E+02                                 1.685458                            1.601811      -0.874261       2.466875                    0.998971       3.180952       8.256648       0.555003       1.131961      -0.747337       0.025840       0.010739       0.029302       0.040517      -0.004135       0.009000       0.009733       0.022759       0.002021      -0.019247       0.002930       0.016318              1.694702       1.740317       0.047412       0.276877       1.542926       0.334200       1.800864           0.000002
          186              H      10.818156       5.604767      34.569240       0.107487       1.099161 0.78243613E+01  0.76890165E+02                                 1.785837                            1.650948      -1.265056       2.267766                    0.994311       3.792255      10.851427       0.477128       1.306318      -0.700691      -0.033721       0.008435      -0.000251       0.034761      -0.002061       0.001390       0.009132       0.011492      -0.019943      -0.014150       0.004718       0.009433              1.892118       2.578830      -0.392406      -0.118369       1.486772       0.193017       1.610752           0.000000
          187              H      11.639557       4.103867      32.973871       0.110766       1.286422 0.97286017E+01  0.10059499E+03                                 1.972698                            1.836122      -1.257454       2.278553                    0.993593       3.800714      11.026950       0.455823       1.299523      -0.704107      -0.024866      -0.015530      -0.023340       0.037473       0.001228       0.003862       0.011922       0.010999      -0.003905      -0.015250       0.003669       0.011581              2.030865       2.197776       0.120913       0.457747       1.648927       0.395209       2.245893           0.000000
          188              H      14.149017       1.747935      34.905797       0.121550       1.197078 0.86826740E+01  0.85369850E+02                                 1.742268                            1.634213      -0.907747       2.445418                    0.999096       3.249190       8.556823       0.540082       1.153440      -0.741501      -0.009751       0.010140       0.036848       0.039442      -0.006018      -0.007332      -0.001833      -0.003457       0.049353      -0.016008      -0.002345       0.018353              1.778337       1.677770      -0.314125      -0.368876       1.776677       0.296722       1.880563          -0.000001
          189              H      15.259310      -0.402745      34.932023       0.157434       1.063698 0.72424831E+01  0.68222645E+02                                 1.628185                            1.506167      -0.854073       2.494867                    0.999725       3.025088       7.861462       0.553573       1.174600      -0.736303      -0.003326      -0.021370       0.035985       0.041984       0.000451      -0.007183      -0.009898      -0.014561       0.048026      -0.017061      -0.004762       0.021822              1.706763       1.422276      -0.210938       0.098178       1.917807      -0.526219       1.780205          -0.000000
          190              H      17.070245       0.686744      25.215570       0.129973       1.166429 0.84161503E+01  0.82397537E+02                                 1.741310                            1.632901      -0.825777       2.493609                    0.999558       3.199433       8.505473       0.526584       1.188058      -0.733443       0.023452      -0.006351      -0.032494       0.040573      -0.006532      -0.012504      -0.002018       0.006026       0.036525      -0.016327      -0.002946       0.019273              1.781871       1.738657      -0.322729      -0.394654       1.687493       0.210586       1.919462          -0.000002
          191              H       5.801352      15.846188      34.433743       0.105810       1.136562 0.82112677E+01  0.81582333E+02                                 1.819623                            1.686821      -1.268853       2.265563                    0.994433       3.808894      10.919791       0.474418       1.299449      -0.702385      -0.009874      -0.033586      -0.002822       0.035121       0.004573       0.010502      -0.002346      -0.012007      -0.008374      -0.015326       0.006101       0.009225              1.912511       1.448150       0.296601       0.117187       2.638359      -0.099261       1.651023           0.000000
          192              H       7.556217      18.839702      36.527392       0.135865       1.045623 0.73350998E+01  0.71787218E+02                                 1.817572                            1.667638      -1.394102       2.231519                    0.993160       3.790642      11.258876       0.440186       1.421768      -0.677800       0.020833       0.018266       0.028964       0.040082       0.001221       0.007881       0.000386      -0.015350       0.005972      -0.012895       0.005496       0.007400              1.925526       1.872105       0.148965       0.541318       1.723350       0.068291       2.181123           0.000000
          193              H      17.684677      -0.618838      34.883943       0.117980       1.138989 0.82487791E+01  0.82221954E+02                                 1.845326                            1.708221      -1.285300       2.268643                    0.994062       3.754878      10.857101       0.463210       1.326569      -0.697293       0.014175       0.035898       0.011016       0.040136       0.004193       0.003559      -0.002606      -0.014400       0.002077      -0.010246       0.001883       0.008364              1.951236       1.626700       0.154860       0.208992       2.675308      -0.039384       1.551699           0.000001
          194              H       5.150266      17.378594      32.790294       0.106386       1.305037 0.98070589E+01  0.10155839E+03                                 1.987530                            1.840512      -1.236854       2.285777                    0.993637       3.811671      11.048653       0.456625       1.295298      -0.705040      -0.021016      -0.013182      -0.028585       0.037849       0.003152       0.011437      -0.001785      -0.010839       0.004336      -0.015055       0.005318       0.009737              2.067065       1.823020       0.237048       0.556515       1.879342       0.158077       2.498832           0.000000
          195              H      15.543869       2.569596      24.988285       0.146838       1.111219 0.77217641E+01  0.75387536E+02                                 1.789905                            1.638331      -1.194711       2.325741                    0.996403       3.488914       9.846189       0.481288       1.303521      -0.703339      -0.011068       0.009351      -0.033491       0.036491      -0.006071      -0.005283      -0.007522      -0.003322       0.025921      -0.014069       0.001408       0.012660              1.904702       1.500165      -0.213227       0.288625       1.852685      -0.533152       2.361258          -0.000001
          196              H      15.694755       6.089844      27.221801       0.100548       1.130340 0.84893444E+01  0.85661337E+02                                 1.863694                            1.755260      -1.312335       2.243156                    0.992794       3.978298      11.766030       0.446021       1.360943      -0.689360       0.025749       0.011072       0.023416       0.036523       0.003206       0.011961      -0.002773      -0.011135      -0.001221      -0.015928       0.006593       0.009335              1.915083       1.902989       0.298555       0.446198       1.692317       0.029281       2.149943          -0.000001
          197              H      15.080319       7.671019      25.613320       0.091658       1.376367 0.10487475E+02  0.11151568E+03                                 2.113782                            1.941375      -1.523383       2.132508                    0.990993       4.276686      12.965244       0.427427       1.347656      -0.691363       0.015252       0.029206       0.000004       0.032948       0.004047       0.009597      -0.004836      -0.012810      -0.001606      -0.015075       0.005901       0.009174              2.255299       1.925113       0.586134       0.027651       2.863114      -0.298457       1.977671          -0.000001
          198              H      12.463100       5.028614      24.009209       0.113324       1.193741 0.90058226E+01  0.90645432E+02                                 1.816065                            1.720530      -1.215224       2.293859                    0.995689       3.629381      10.132604       0.493686       1.232629      -0.718950      -0.026015      -0.009153      -0.023079       0.035961       0.007939       0.009995      -0.007382       0.005087      -0.012109      -0.017316       0.005307       0.012009              1.841500       1.750061       0.131279       0.442672       1.708939       0.048147       2.065499          -0.000000
          199              H      13.077536       3.443241      25.617691       0.124601       1.067454 0.77586710E+01  0.76199877E+02                                 1.781248                            1.670526      -1.050793       2.389830                    0.996142       3.580108      10.292366       0.462369       1.348809      -0.694050      -0.020958      -0.037375      -0.000400       0.042852       0.008617       0.008042      -0.004897      -0.007454      -0.022497      -0.016027       0.002882       0.013145              1.869534       1.610347       0.414706       0.002900       2.413216      -0.126738       1.585038          -0.000000
          200              H      13.014969       9.598643      38.096535       0.127201       1.189951 0.85986132E+01  0.84257850E+02                                 1.730655                            1.621065      -0.942411       2.438470                    0.998443       3.214456       8.424847       0.545406       1.146051      -0.743400       0.027421       0.030525       0.014758       0.043606       0.011456      -0.002260       0.006048       0.009809      -0.037023      -0.016341      -0.002362       0.018703              1.767405       1.772337       0.377268       0.080669       1.982693       0.344284       1.547186           0.000002
          201              H      13.814812       8.027957      36.557988       0.113578       1.247242 0.90969636E+01  0.90177742E+02                                 1.762906                            1.649640      -0.984426       2.405298                    0.998127       3.302389       8.634018       0.550795       1.121795      -0.749275       0.035628       0.007704      -0.009273       0.037612       0.010702      -0.005801       0.010351       0.011157      -0.026402      -0.020109       0.003632       0.016478              1.815285       2.309421      -0.001814      -0.422557       1.542253       0.130102       1.594181           0.000001
          202              H      10.253311       6.095356      36.680372       0.099895       1.238268 0.94408643E+01  0.96410519E+02                                 1.871801                            1.768514      -1.285734       2.246817                    0.995161       3.824028      10.848508       0.482789       1.242328      -0.715615      -0.019033      -0.027048      -0.008098       0.034050       0.005131      -0.004703       0.008316      -0.008223      -0.018148      -0.013510       0.001748       0.011761              1.908391       2.107027       0.361862       0.026217       1.912484       0.365851       1.705662          -0.000000
          203              H       9.453468       7.666042      38.218920       0.105183       1.129035 0.82508218E+01  0.82763351E+02                                 1.869607                            1.735076      -1.404350       2.203880                    0.992139       3.978854      11.779278       0.446266       1.368268      -0.687605      -0.033281      -0.003611       0.014856       0.036625       0.005645      -0.005225       0.005249       0.011731      -0.005798      -0.011990       0.001983       0.010008              1.972751       2.611313       0.090717      -0.480560       1.563964       0.121434       1.742975          -0.000000
          204              H       9.852235      18.525778      25.469081       0.111692       1.254813 0.90802743E+01  0.90197713E+02                                 1.786357                            1.659092      -0.988820       2.402092                    0.998030       3.346144       8.829712       0.542421       1.136772      -0.744917       0.037814       0.002621      -0.004319       0.038150       0.005683       0.000916       0.012558       0.020277      -0.019932      -0.019645       0.003714       0.015931              1.864234       2.490816      -0.209883      -0.270242       1.548013       0.205089       1.553872          -0.000002
          205              H      19.620662      -1.038227      27.029483       0.110674       1.251078 0.94248300E+01  0.94393110E+02                                 1.777307                            1.688876      -0.977122       2.405662                    0.998297       3.348183       8.839949       0.538873       1.134888      -0.746039       0.025510       0.020089       0.018460       0.037351       0.005195       0.001493       0.013039       0.017899      -0.019124      -0.019325       0.004213       0.015112              1.793055       1.805563       0.229888       0.184226       1.774852       0.378450       1.798750          -0.000001
          206              H       5.195533      18.558831      25.936765       0.130705       1.041432 0.71373482E+01  0.68411465E+02                                 1.723476                            1.577935      -1.075649       2.372092                    0.997567       3.497857       9.821860       0.488474       1.308195      -0.701815      -0.039745      -0.000696      -0.003926       0.039945       0.003676       0.007092       0.009710       0.004042      -0.007853      -0.012038      -0.001639       0.013677              1.842724       2.587354      -0.064468      -0.293108       1.431348       0.057572       1.509469           0.000000
          207              H       6.204496      17.135886      24.380733       0.126147       1.084021 0.77377210E+01  0.73743365E+02                                 1.613471                            1.527840      -0.808808       2.499180                    0.999489       3.120049       8.027133       0.568096       1.131291      -0.746875      -0.027572      -0.022634      -0.020473       0.041130       0.005556       0.003338       0.011985       0.017533      -0.022228      -0.018333       0.001982       0.016351              1.642453       1.660983       0.166367       0.081240       1.582690       0.381646       1.683687           0.000000
          208              H      15.203200       8.357882      23.642056       0.099338       1.079335 0.79560541E+01  0.79626371E+02                                 1.853698                            1.733069      -1.515170       2.142250                    0.991324       4.201357      12.704424       0.432297       1.415680      -0.677130       0.031365      -0.002751       0.008957       0.032734       0.001778       0.003299      -0.009761       0.007128      -0.016610      -0.013886       0.006309       0.007577              1.926886       2.336230      -0.044730       0.391580       1.633388      -0.213805       1.811039          -0.000001
          209              H      14.694401      10.068973      22.129734       0.108994       1.036812 0.76300196E+01  0.75192940E+02                                 1.780009                            1.680952      -1.299126       2.255960                    0.993491       3.899235      11.511178       0.447547       1.388725      -0.683792       0.024109       0.024470      -0.010259       0.035851       0.003206      -0.000471      -0.006618       0.005520      -0.017342      -0.010193       0.002087       0.008106              1.851117       1.897708       0.442763      -0.093252       2.025282      -0.231994       1.630362          -0.000001
          210              H      10.908686       8.660673      21.806289       0.129093       1.157947 0.83984183E+01  0.81669223E+02                                 1.684487                            1.590253      -1.008336       2.405236                    0.998398       3.190022       8.281221       0.557801       1.129188      -0.747472      -0.041209       0.001468      -0.015164       0.043935       0.008362       0.003809      -0.002467       0.021782      -0.028148      -0.012910      -0.005798       0.018708              1.717530       2.120585      -0.124813       0.321930       1.479798      -0.153667       1.552205          -0.000000
          211              H      11.417485       6.949581      23.318611       0.117586       1.152215 0.83484874E+01  0.81024886E+02                                 1.673724                            1.582123      -0.854547       2.469113                    0.999149       3.208202       8.307581       0.561295       1.124357      -0.748624      -0.029622      -0.022395       0.007392       0.037864       0.008919       0.005113      -0.010633       0.015639      -0.027111      -0.020016       0.003633       0.016384              1.706308       1.788916       0.323480      -0.152135       1.836273      -0.285382       1.493734          -0.000001
          212              H       8.082281      15.348019      20.993306       0.123689       1.134023 0.81431922E+01  0.78983592E+02                                 1.690377                            1.587297      -0.991020       2.414134                    0.998060       3.253086       8.576845       0.544265       1.160254      -0.738612      -0.025911      -0.011153      -0.030096       0.041250      -0.001553       0.010596       0.005249       0.022879       0.003422      -0.015029      -0.002717       0.017746              1.725195       1.786728       0.073131       0.340893       1.451512       0.286074       1.937346           0.000264
          213              H      11.617923      15.324067      22.973312       0.114182       1.192342 0.85670047E+01  0.85771832E+02                                 1.870567                            1.717785      -1.191935       2.309494                    0.995978       3.673660      10.471642       0.473642       1.291636      -0.705513       0.037545      -0.009939       0.005490       0.039224      -0.002804       0.009979       0.005052       0.015663      -0.002801      -0.013107      -0.001576       0.014684              2.007158       2.758929      -0.496979      -0.090231       1.636313       0.103835       1.626231           0.000237
          214              H      10.716755      16.743793      24.599277       0.105517       1.202277 0.89654439E+01  0.89276905E+02                                 1.767199                            1.674180      -0.993040       2.393392                    0.998127       3.440341       9.258700       0.524657       1.172367      -0.735035       0.022343       0.009698       0.024766       0.034737      -0.005249       0.007846       0.011343       0.021036       0.001085      -0.020255       0.005564       0.014691              1.788607       1.828116      -0.058466       0.255120       1.546474       0.315024       1.991231           0.000009
          215              H       7.181112      16.767745      22.619271       0.118082       1.183329 0.84031382E+01  0.81881249E+02                                 1.720077                            1.597449      -0.896830       2.450103                    0.998820       3.250224       8.498394       0.551975       1.138791      -0.744483      -0.036783       0.009770      -0.007280       0.038748      -0.005695       0.009291       0.007563       0.020967      -0.003216      -0.017622       0.001475       0.016147              1.804697       2.322940      -0.385326      -0.111069       1.500318       0.167088       1.590833          -0.000010
          216              H       7.873137      18.341800      29.193065       0.113816       1.214625 0.88612164E+01  0.87813334E+02                                 1.774574                            1.662106      -0.947506       2.420738                    0.998792       3.337245       8.903759       0.528669       1.169109      -0.736955       0.032597      -0.017695      -0.009121       0.038195      -0.012794      -0.004955      -0.005262       0.002623      -0.012996      -0.015410       0.000381       0.015029              1.818150       2.022612      -0.380268      -0.380469       1.627575       0.170554       1.804262           0.000002
          217              H       8.026291       6.887852       6.962802       0.146044       1.122447 0.80470843E+01  0.78126477E+02                                 1.714939                            1.611101      -0.911160       2.459396                    0.999366       3.163350       8.452055       0.521565       1.209590      -0.728096       0.019036       0.029053      -0.019512       0.039839       0.014681      -0.005037      -0.004337      -0.016797      -0.000180      -0.017181      -0.001842       0.019023              1.772658       1.490271       0.137686      -0.077269       1.890344      -0.478449       1.937359           0.000002
          218              H       8.136241       6.743833       9.362411       0.109004       1.200406 0.89059414E+01  0.88699964E+02                                 1.789679                            1.689813      -0.822337       2.478127                    0.999388       3.373791       9.135149       0.511486       1.202344      -0.729067       0.008003       0.030841       0.018080       0.036635       0.010777      -0.000709       0.003591      -0.025016       0.010614      -0.018449       0.002890       0.015559              1.838850       1.704120       0.227316       0.295046       1.910838       0.377855       1.901592           0.000002
          219              H      -6.998120      18.751809       9.519763       0.146647       1.103323 0.76970748E+01  0.74492705E+02                                 1.736770                            1.603997      -0.989134       2.423304                    0.998509       3.301874       9.040251       0.504900       1.253466      -0.715918      -0.007051      -0.033737       0.014545       0.037409       0.012457       0.003005      -0.005847      -0.018879      -0.011185      -0.016113      -0.002102       0.018215              1.826696       1.468672       0.152075      -0.113989       2.096105      -0.537090       1.915310           0.000002
          220              H      -9.097945      18.227431      15.166932       0.119175       1.062458 0.74430971E+01  0.72834592E+02                                 1.808392                            1.657048      -1.272097       2.273504                    0.993771       3.816001      11.194176       0.452454       1.383399      -0.685040      -0.023124       0.029538      -0.003214       0.037650      -0.005700      -0.008157      -0.005724       0.013495      -0.019516      -0.014891       0.000906       0.013984              1.950665       1.836048      -0.540463       0.191098       2.321818      -0.412304       1.694128          -0.000000
          221              H      11.645943      16.602114      16.639916       0.126394       1.213697 0.93936413E+01  0.95252615E+02                                 1.838878                            1.764220      -1.033644       2.397996                    0.997322       3.418611       9.482328       0.486139       1.242519      -0.719761      -0.040075       0.007717       0.017139       0.044264      -0.013284      -0.007798      -0.005571       0.018355      -0.021681      -0.019009      -0.001481       0.020490              1.854265       2.156254      -0.110595      -0.336038       1.628095      -0.056852       1.778447           0.000008
          222              H      -6.500084      14.469967      16.172233       0.093729       1.198753 0.86971761E+01  0.88583172E+02                                 1.955607                            1.786527      -1.486116       2.154395                    0.991370       4.176644      12.545347       0.436980       1.376170      -0.685176       0.018454      -0.028403       0.007924       0.034786      -0.003028      -0.004689      -0.002799      -0.005936      -0.015260      -0.009082       0.002230       0.006852              2.115715       2.049155      -0.698567       0.125967       2.543794      -0.369423       1.754197           0.000007
          223              H      -5.685172      16.095284      14.699248       0.099549       1.223388 0.93632458E+01  0.95384518E+02                                 1.854945                            1.760167      -1.280192       2.249907                    0.995327       3.800699      10.755814       0.484554       1.240831      -0.716103       0.032612       0.000127      -0.012310       0.034858       0.001263      -0.006939      -0.006182       0.015186      -0.020267      -0.012767      -0.001206       0.013973              1.892976       2.141987      -0.276837      -0.349146       1.761490      -0.150946       1.775451          -0.000001
          224              H       6.252011       5.291074      12.832885       0.117536       1.094821 0.76273768E+01  0.74166534E+02                                 1.766237                            1.617963      -1.093569       2.358091                    0.996691       3.572717      10.031044       0.489418       1.287044      -0.706254      -0.035800      -0.008635       0.008685       0.037837       0.003886      -0.008063       0.007804       0.009529       0.004729      -0.014007       0.002711       0.011297              1.896355       2.666165       0.446875       0.132347       1.573453       0.119728       1.449447           0.000000
          225              H       7.071235       6.796172      14.428254       0.123988       1.157649 0.84893575E+01  0.82744730E+02                                 1.684790                            1.601143      -0.875526       2.466739                    0.998967       3.178362       8.250272       0.554911       1.132445      -0.747218      -0.025774       0.010310       0.029431       0.040457       0.004040      -0.009007       0.009997       0.022032       0.001440      -0.019203       0.003095       0.016108              1.694057       1.739659      -0.047510      -0.276903       1.542294       0.334049       1.800218           0.000000
          226              H      10.740544       6.610538      12.714872       0.105780       1.101951 0.78457409E+01  0.77127193E+02                                 1.786425                            1.651346      -1.251724       2.273034                    0.994471       3.794172      10.847005       0.478035       1.303387      -0.701318       0.034928       0.008899      -0.000590       0.036049       0.002085      -0.001462       0.009271       0.011366      -0.019071      -0.014161       0.004925       0.009236              1.892797       2.580310       0.392857       0.118371       1.487122       0.193000       1.610959           0.000000
          227              H       9.919165       5.109639      11.119503       0.108640       1.286044 0.97247946E+01  0.10054290E+03                                 1.972617                            1.836089      -1.246918       2.282587                    0.993852       3.800322      11.024080       0.455719       1.299985      -0.704065       0.025415      -0.015208      -0.023806       0.037999      -0.001400      -0.003968       0.012175       0.010688      -0.004119      -0.015417       0.003508       0.011909              2.030728       2.197694      -0.120938      -0.457816       1.648798       0.395109       2.245693           0.000001
          228              H       7.409736       2.753706      13.051429       0.121653       1.199542 0.87043324E+01  0.85649978E+02                                 1.746232                            1.637502      -0.917292       2.441654                    0.999012       3.250295       8.567619       0.538833       1.155207      -0.741098       0.010005       0.009996       0.036767       0.039394       0.006173       0.007343      -0.001878      -0.003399       0.049233      -0.016133      -0.002191       0.018324              1.782545       1.681565       0.315493       0.370553       1.780699       0.298134       1.885372          -0.000003
          229              H       6.299473       0.603027      13.077654       0.159452       1.058807 0.72047614E+01  0.67802630E+02                                 1.625927                            1.504411      -0.863692       2.492236                    0.999713       3.017145       7.846097       0.552503       1.177998      -0.735513       0.003305      -0.020895       0.035215       0.041080      -0.000885       0.007196      -0.009899      -0.014269       0.048501      -0.016908      -0.005077       0.021985              1.704222       1.420749       0.210462      -0.097891       1.914676      -0.524562       1.777241          -0.000001
          230              H       4.488529       1.692516       3.361202       0.130691       1.165437 0.84080240E+01  0.82304049E+02                                 1.740931                            1.632587      -0.825129       2.493938                    0.999572       3.197317       8.501136       0.526367       1.188748      -0.733284      -0.022258      -0.006321      -0.031777       0.039309       0.006578       0.013152      -0.002011       0.006902       0.037426      -0.016768      -0.003365       0.020133              1.781473       1.738266       0.322575       0.394486       1.687138       0.210472       1.919016          -0.000000
          231              H      -5.801594      16.851959      12.579375       0.105959       1.137920 0.82222750E+01  0.81713528E+02                                 1.820382                            1.687368      -1.274416       2.263022                    0.994281       3.810959      10.924756       0.474619       1.298551      -0.702554       0.009971      -0.033476      -0.002933       0.035052      -0.004702      -0.010374      -0.002455      -0.011833      -0.008657      -0.015247       0.005996       0.009251              1.913421       1.448639      -0.296913      -0.117242       2.640004      -0.099308       1.651621           0.000001
          232              H      -7.556502      19.845474      14.673023       0.134226       1.052207 0.73915031E+01  0.72489421E+02                                 1.826284                            1.674841      -1.406103       2.225688                    0.992984       3.805287      11.319983       0.438853       1.423133      -0.677529      -0.021306       0.018017       0.029356       0.040501      -0.001200      -0.007359       0.000447      -0.015771       0.005739      -0.012618       0.005160       0.007458              1.935273       1.881501      -0.150313      -0.545815       1.731340       0.068865       2.192977           0.000000
          233              H       3.874109       0.386933      13.029574       0.118031       1.139230 0.82522696E+01  0.82278077E+02                                 1.846955                            1.709671      -1.285700       2.268698                    0.994050       3.755314      10.865216       0.462501       1.328259      -0.696964      -0.014111       0.035840       0.010651       0.039964      -0.004237      -0.003440      -0.002176      -0.013964       0.002656      -0.010014       0.002067       0.007947              1.953054       1.628117      -0.154942      -0.209321       2.677962      -0.039673       1.553083           0.000001
          234              H      -5.150529      18.384365      10.935926       0.107414       1.299424 0.97573077E+01  0.10091307E+03                                 1.981751                            1.835789      -1.238056       2.285892                    0.993593       3.803599      11.017539       0.457237       1.295230      -0.705061       0.021331      -0.013256      -0.027983       0.037600      -0.003048      -0.011468      -0.001471      -0.010206       0.003251      -0.014802       0.005043       0.009760              2.060761       1.817848      -0.235778      -0.553444       1.874229       0.156986       2.490207           0.000000
          235              H       6.014879       3.575368       3.133916       0.144485       1.114010 0.77418353E+01  0.75586055E+02                                 1.788063                            1.636764      -1.178041       2.331280                    0.996525       3.491999       9.835283       0.483447       1.297656      -0.704566       0.011390       0.009683      -0.035042       0.038098       0.005678       0.005323      -0.007318      -0.004488       0.025636      -0.013725       0.001149       0.012576              1.902618       1.498763       0.212907      -0.288173       1.850658      -0.532347       2.358433           0.000000
          236              H       5.863943       7.095615       5.367433       0.102513       1.126997 0.84594375E+01  0.85294540E+02                                 1.860931                            1.752842      -1.318588       2.241222                    0.992681       3.971999      11.747538       0.446016       1.361995      -0.689144      -0.025285       0.011098       0.022685       0.035737      -0.003073      -0.012102      -0.002740      -0.011399      -0.000273      -0.016064       0.006503       0.009562              1.912181       1.900133      -0.297876      -0.444980       1.690030       0.029199       2.146381           0.000000
          237              H       6.478358       8.676790       3.758951       0.092589       1.368803 0.10414830E+02  0.11051258E+03                                 2.103174                            1.932509      -1.508430       2.139293                    0.991280       4.260026      12.886657       0.429264       1.344690      -0.691984      -0.014685       0.028953      -0.000016       0.032464      -0.004142      -0.009461      -0.004664      -0.012921      -0.001714      -0.014965       0.005922       0.009042              2.243309       1.915743      -0.581313      -0.027426       2.845976      -0.296015       1.968207          -0.000000
          238              H       9.095615       6.034385       2.154841       0.112812       1.196133 0.90331062E+01  0.91036225E+02                                 1.822946                            1.726690      -1.231605       2.287500                    0.995400       3.635312      10.172934       0.491028       1.237722      -0.717835       0.026530      -0.009267      -0.023124       0.036393      -0.007861      -0.009605      -0.007289       0.005128      -0.012294      -0.016954       0.005192       0.011761              1.848594       1.756443      -0.132031      -0.445232       1.715337       0.048317       2.074003           0.000000
          239              H       8.481200       4.449012       3.763322       0.124753       1.067808 0.77628762E+01  0.76270731E+02                                 1.783609                            1.672538      -1.060416       2.386367                    0.996017       3.581885      10.307955       0.461329       1.351327      -0.693551       0.020840      -0.036756      -0.001369       0.042275      -0.008701      -0.008075      -0.005159      -0.007714      -0.022826      -0.016289       0.002967       0.013322              1.872129       1.612266      -0.415743      -0.002865       2.417256      -0.127106       1.586864           0.000000
          240              H       8.543673      10.604414      16.242167       0.129127       1.184314 0.85505436E+01  0.83685932E+02                                 1.726886                            1.617882      -0.948305       2.437439                    0.998436       3.205498       8.401707       0.545150       1.147972      -0.742942      -0.027142       0.030685       0.013732       0.043206      -0.011153       0.002035       0.006023       0.009875      -0.034967      -0.015765      -0.002348       0.018113              1.763427       1.768378      -0.375691      -0.080271       1.977798       0.342947       1.544105           0.000002
          241              H       7.743853       9.033729      14.703619       0.114588       1.244625 0.90737561E+01  0.89899748E+02                                 1.761480                            1.648390      -0.990511       2.403266                    0.998101       3.297068       8.620779       0.550517       1.122959      -0.749002      -0.034474       0.007396      -0.008719       0.036321      -0.010776       0.006166       0.010382       0.011526      -0.026543      -0.020409       0.003764       0.016644              1.813793       2.307274       0.001816       0.421975       1.541126       0.129941       1.592978           0.000002
          242              H      11.305381       7.101127      14.826004       0.101088       1.234676 0.94084664E+01  0.96001408E+02                                 1.868590                            1.765801      -1.285807       2.247302                    0.995070       3.817857      10.828163       0.483005       1.242785      -0.715517       0.019022      -0.026301      -0.007803       0.033384      -0.004933       0.004727       0.008161      -0.008698      -0.018590      -0.013417       0.001611       0.011806              1.904983       2.103026      -0.360658      -0.026017       1.908973       0.364733       1.702952           0.000000
          243              H      12.105201       8.671813      16.364551       0.104089       1.132601 0.82789537E+01  0.83087139E+02                                 1.870665                            1.735820      -1.401689       2.204358                    0.991896       3.981236      11.775805       0.447180       1.364788      -0.688284       0.033313      -0.003698       0.014974       0.036710      -0.005591       0.005264       0.005620       0.012605      -0.006113      -0.012462       0.002119       0.010343              1.973977       2.613644      -0.090795       0.481284       1.564508       0.121454       1.743779          -0.000000
          244              H      -9.852509      19.531549       3.614713       0.111843       1.248408 0.90227732E+01  0.89463225E+02                                 1.778181                            1.652183      -0.980214       2.405841                    0.998179       3.339690       8.797876       0.544495       1.134508      -0.745464      -0.038157       0.002714      -0.003830       0.038445      -0.005529      -0.000780       0.011909       0.019893      -0.019301      -0.018858       0.003410       0.015449              1.855278       2.476784       0.208134       0.267993       1.541646       0.203568       1.547405           0.000000
          245              H       1.938135      -0.032455       5.175114       0.110782       1.245318 0.93688155E+01  0.93673377E+02                                 1.770137                            1.682476      -0.966427       2.410828                    0.998383       3.341583       8.809221       0.540667       1.133038      -0.746495      -0.025067       0.020667       0.018086       0.037183      -0.005008      -0.001632       0.012816       0.018132      -0.018738      -0.019095       0.004070       0.015025              1.785736       1.798146      -0.228384      -0.183027       1.767649       0.375870       1.791411           0.000001
          246              H      -5.195808      19.564602       4.082396       0.130692       1.039959 0.71250861E+01  0.68252240E+02                                 1.720568                            1.575616      -1.070182       2.374310                    0.997601       3.494166       9.802710       0.489370       1.306597      -0.702156       0.040366      -0.001200      -0.003913       0.040573      -0.003342      -0.006742       0.009729       0.003630      -0.008263      -0.012016      -0.001202       0.013217              1.839329       2.581560       0.064287       0.292204       1.429273       0.057396       1.507154           0.000000
          247              H      -6.204750      18.141658       2.526365       0.124182       1.088151 0.77733151E+01  0.74164417E+02                                 1.617487                            1.531320      -0.815598       2.495780                    0.999441       3.125772       8.045155       0.567492       1.131246      -0.746915       0.027403      -0.022537      -0.021126       0.041293      -0.005858      -0.003473       0.012060       0.017702      -0.022591      -0.018493       0.001748       0.016744              1.646654       1.665180      -0.167143      -0.081647       1.586682       0.383376       1.688099           0.000001
          248              H       6.355469       9.363654       1.787687       0.097667       1.086098 0.80156099E+01  0.80356709E+02                                 1.859492                            1.737981      -1.523322       2.137623                    0.991227       4.215519      12.749918       0.432350       1.413138      -0.677565      -0.031959      -0.003178       0.008842       0.033312      -0.002063      -0.003522      -0.010209       0.006536      -0.016300      -0.014295       0.006490       0.007805              1.933143       2.344886       0.044749      -0.393679       1.638070      -0.214651       1.816473          -0.000001
          249              H       6.864245      11.074745       0.275365       0.108576       1.032784 0.75908705E+01  0.74686622E+02                                 1.773585                            1.675293      -1.279361       2.264316                    0.993863       3.885096      11.447992       0.448987       1.386505      -0.684289      -0.024599       0.025214      -0.010856       0.036861      -0.002827       0.000172      -0.006602       0.005598      -0.017636      -0.010248       0.002555       0.007693              1.844181       1.890557      -0.440263       0.092819       2.017299      -0.230537       1.624689          -0.000000
          250              H      10.649980       7.654901      43.660657       0.128469       1.165334 0.84653960E+01  0.82508893E+02                                 1.694397                            1.598813      -1.025456       2.397990                    0.998206       3.196978       8.316903       0.554975       1.132347      -0.746727       0.041367       0.001656      -0.014762       0.043954      -0.008561      -0.003748      -0.002284       0.022301      -0.028131      -0.012868      -0.006161       0.019029              1.727954       2.135351       0.126203      -0.325452       1.487600      -0.155232       1.560909           0.000001
          251              H      10.141204       7.955353       1.464243       0.118421       1.149289 0.83256168E+01  0.80768421E+02                                 1.673043                            1.581710      -0.866556       2.464852                    0.999046       3.203794       8.301410       0.560289       1.126857      -0.748015       0.030478      -0.022190       0.007476       0.038434      -0.008503      -0.005051      -0.010470       0.015278      -0.026788      -0.019610       0.003709       0.015901              1.705532       1.787886      -0.322702       0.151806       1.835349      -0.285167       1.493362           0.000000
          252              H      -8.082508      14.342248      42.847675       0.122961       1.137927 0.81789196E+01  0.79438473E+02                                 1.696553                            1.592602      -1.001915       2.409533                    0.997969       3.258250       8.603921       0.542277       1.162919      -0.737989       0.026219      -0.010779      -0.030112       0.041356       0.001407      -0.010757       0.005438       0.022653       0.002810      -0.015027      -0.002824       0.017851              1.731672       1.793536      -0.073651      -0.343185       1.456238       0.287911       1.945241           0.000266
          253              H       9.940649      16.329839       1.118944       0.113417       1.194508 0.85848531E+01  0.85969851E+02                                 1.870245                            1.717586      -1.186294       2.311012                    0.996025       3.676361      10.470407       0.474632       1.288651      -0.706130      -0.037834      -0.009830       0.005304       0.039449       0.002929      -0.010041       0.005222       0.015917      -0.003376      -0.013400      -0.001441       0.014841              2.006745       2.758074       0.496658       0.090172       1.636071       0.103800       1.626090           0.000239
          254              H      10.841796      17.749565       2.744909       0.105852       1.202959 0.89696512E+01  0.89307362E+02                                 1.765593                            1.672715      -0.985031       2.396362                    0.998117       3.441375       9.253470       0.525890       1.169768      -0.735623      -0.022540       0.010406       0.024542       0.034909       0.005351      -0.007812       0.011092       0.021185       0.001461      -0.020124       0.005442       0.014682              1.786953       1.826431       0.058231      -0.254926       1.545076       0.314541       1.989352           0.000010
          255              H      -7.181360      17.773517       0.764903       0.116525       1.189104 0.84528644E+01  0.82483755E+02                                 1.725377                            1.601970      -0.899724       2.448436                    0.998811       3.258042       8.523714       0.551322       1.138509      -0.744562       0.037614       0.009730      -0.006700       0.039426       0.005652      -0.009600       0.007903       0.020967      -0.003574      -0.017990       0.001592       0.016398              1.810523       2.331493       0.387416       0.111750       1.504603       0.167952       1.595475          -0.000009
          256              H      -7.873411      19.347571       7.338697       0.114797       1.212217 0.88423993E+01  0.87605307E+02                                 1.774732                            1.662341      -0.957074       2.417861                    0.998748       3.333256       8.900318       0.527527       1.171929      -0.736301      -0.032280      -0.017690      -0.009848       0.038104       0.012728       0.004641      -0.005569       0.002769      -0.011457      -0.015418       0.000702       0.014716              1.818289       2.022600       0.380134       0.380235       1.627759       0.170419       1.804509           0.000003
          257              H       8.496306       1.094491      28.305778       0.114120       1.209128 0.89231388E+01  0.90226935E+02                                 1.871204                            1.739920      -1.391767       2.209611                    0.993559       3.817820      10.926802       0.476119       1.272250      -0.708380      -0.020181      -0.022877      -0.021197       0.037148       0.005240       0.004830       0.005845       0.002323      -0.007209      -0.007190      -0.003607       0.010797              1.947174       2.067376       0.446573       0.134874       2.112373       0.427834       1.661773          -0.000000
          258              H       7.584358       2.620002      29.822471       0.100030       1.111238 0.79434899E+01  0.79237111E+02                                 1.875823                            1.720993      -1.428058       2.188637                    0.991565       4.066491      12.159474       0.439148       1.398229      -0.681223      -0.032757      -0.000982       0.003566       0.032965       0.000524      -0.001542       0.009860       0.009082      -0.016114      -0.013739       0.006120       0.007620              1.991558       2.782991      -0.007891      -0.267319       1.589497       0.185345       1.602186          -0.000000
          259              H      11.270902       4.177147      30.469361       0.096163       1.154417 0.84739984E+01  0.85098359E+02                                 1.845846                            1.717131      -1.478393       2.154456                    0.992558       4.047783      11.775117       0.467438       1.304817      -0.699681       0.019005       0.020779       0.013972       0.031435       0.000204      -0.000413       0.009831       0.000186      -0.010317      -0.011074       0.001827       0.009247              1.919652       2.154784       0.324015       0.179325       1.845512       0.434692       1.758659           0.000000
          260              H      12.182850       2.651837      28.948297       0.103694       1.160175 0.84878013E+01  0.86069064E+02                                 1.929573                            1.777620      -1.511540       2.151537                    0.991068       4.117562      12.408005       0.432654       1.396091      -0.681580       0.034911       0.002375      -0.007757       0.035841       0.003591      -0.000787       0.006109       0.013745      -0.007902      -0.010953       0.001831       0.009122              2.055386       2.910894       0.131513      -0.294800       1.603636       0.129346       1.651627          -0.000000
          261              H       8.218170       4.843051      35.430302       0.145256       1.154037 0.81101442E+01  0.79325776E+02                                 1.782489                            1.642909      -0.926442       2.452977                    0.999078       3.255146       8.887264       0.501754       1.248044      -0.718476       0.025291      -0.027924      -0.017560       0.041566      -0.015798      -0.008160       0.001857      -0.015615      -0.004148      -0.019046      -0.000961       0.020007              1.895740       1.833621      -0.318169      -0.401185       1.788491       0.461582       2.065109          -0.000000
          262              H       3.595901      13.693814      35.500236       0.133152       1.171156 0.83060130E+01  0.81256461E+02                                 1.752396                            1.624204      -0.928117       2.440482                    0.999075       3.288690       8.811639       0.525679       1.191023      -0.731141      -0.019362       0.032966      -0.017644       0.042107      -0.015614       0.001913      -0.001972      -0.014573      -0.010136      -0.015567      -0.003673       0.019240              1.840800       1.534893      -0.228122       0.273862       1.883973      -0.458500       2.103534          -0.000001
          263              H       3.697212      17.597978       0.109272       0.097102       1.118378 0.80429896E+01  0.79702928E+02                                 1.808961                            1.674510      -1.329737       2.222548                    0.994454       3.956182      11.423059       0.472781       1.307343      -0.699517       0.031218       0.001224      -0.002011       0.031307       0.002377      -0.002571       0.011217       0.003616      -0.009089      -0.013682       0.004042       0.009640              1.906521       2.649180      -0.084976      -0.216824       1.451912       0.132527       1.618471           0.000000
          264              H       2.632197      18.987539       1.660932       0.115657       1.209651 0.91816715E+01  0.92166295E+02                                 1.797009                            1.713633      -0.989249       2.405199                    0.998360       3.409636       9.275202       0.508757       1.199348      -0.729360       0.021768       0.024883       0.023319       0.040458       0.008182       0.006138       0.008876       0.014404      -0.018329      -0.014101      -0.003634       0.017735              1.835302       1.764061       0.138750       0.136597       1.853279       0.462251       1.888566           0.000000
          265              H      -0.963800      17.512100       0.515763       0.120038       1.212141 0.92860586E+01  0.93618708E+02                                 1.817413                            1.738320      -0.883792       2.461197                    0.998911       3.382875       9.267789       0.497870       1.220279      -0.725120      -0.042235      -0.004612       0.003734       0.042650       0.005585       0.002468       0.007916       0.022152      -0.024390      -0.015646      -0.001590       0.017236              1.850212       2.398231      -0.142139      -0.100758       1.554069       0.134625       1.598336           0.000001
          266              H       0.101215      14.110997      42.672840       0.113384       1.041060 0.74424377E+01  0.72778235E+02                                 1.774827                            1.650450      -1.286971       2.261284                    0.994102       3.857646      11.287979       0.456351       1.372527      -0.686848      -0.021247      -0.023200      -0.016863       0.035694       0.000443      -0.001379       0.009794       0.020705      -0.002457      -0.016231       0.005269       0.010962              1.854279       1.822621       0.239039       0.350353       1.832610       0.468758       1.907605           0.000000
          267              H       7.142397       3.358310      31.841815       0.098436       1.327552 0.10080203E+02  0.10593073E+03                                 2.058055                            1.901036      -1.445388       2.179192                    0.991404       4.092366      12.258560       0.433522       1.344444      -0.693070      -0.016259      -0.029561      -0.006134       0.034290       0.004669      -0.008250       0.007516      -0.004535      -0.011449      -0.014627       0.005920       0.008708              2.162133       2.087918       0.513507       0.010344       2.530193       0.449270       1.868287          -0.000000
          268              H       6.256319       4.852020      33.410959       0.107382       1.109645 0.81928493E+01  0.82101142E+02                                 1.854212                            1.733913      -1.407559       2.202376                    0.991996       3.977962      11.800899       0.444161       1.376103      -0.686088      -0.029260      -0.010429       0.015460       0.034697       0.004780      -0.011806       0.004969      -0.004697      -0.015935      -0.016800       0.007009       0.009791              1.938117       2.345492       0.298283      -0.466823       1.610907       0.041711       1.857953          -0.000000
          269              H       9.354301       7.384717      32.746586       0.119151       1.232585 0.93519168E+01  0.93852932E+02                                 1.797963                            1.713776      -0.880120       2.461093                    0.998902       3.297486       8.828645       0.518227       1.177711      -0.736235       0.022006       0.032626       0.006694       0.039919       0.011550      -0.008496       0.007469      -0.001115      -0.019681      -0.018761       0.003904       0.014857              1.819467       1.754385       0.232384       0.010087       2.187479       0.230831       1.516538           0.000002
          270              H      10.238223       5.886607      31.181813       0.116300       1.190139 0.85704441E+01  0.84518219E+02                                 1.772136                            1.648134      -0.939429       2.430923                    0.998309       3.366707       9.062293       0.522572       1.188537      -0.731390       0.031986       0.011165      -0.017970       0.038349       0.011791      -0.011265       0.003970      -0.000846      -0.012882      -0.018458       0.002888       0.015569              1.857862       2.306572      -0.000267      -0.524667       1.544354       0.085494       1.722660           0.000001
          271              H      10.391316       3.580016       0.843579       0.125915       1.150440 0.84049223E+01  0.81685008E+02                                 1.673977                            1.589103      -0.932755       2.439152                    0.998833       3.174090       8.216658       0.559365       1.126683      -0.748467       0.041153      -0.003336       0.011567       0.042878       0.005667       0.002029      -0.004943       0.022554      -0.027642      -0.013938      -0.003317       0.017255              1.705727       2.104720      -0.211487       0.260855       1.492751      -0.151251       1.519708           0.000001
          272              H       9.746698       3.193414      42.996285       0.117649       1.182145 0.87812634E+01  0.86447355E+02                                 1.715233                            1.633708      -0.902542       2.446121                    0.998823       3.257328       8.539696       0.545869       1.139786      -0.744881       0.028891       0.020837      -0.014838       0.038588       0.006980       0.001016      -0.011849       0.019768      -0.022260      -0.019609       0.003421       0.016188              1.727477       1.724130       0.209714      -0.181781       1.843662      -0.337053       1.614641          -0.000001
          273              H       5.924331       1.857936      43.188603       0.110304       1.167532 0.85567991E+01  0.84016996E+02                                 1.719479                            1.624431      -0.963456       2.412972                    0.998345       3.344626       8.867931       0.539421       1.156438      -0.739332      -0.036984      -0.002047      -0.008743       0.038058       0.006738       0.002620      -0.011233       0.015620      -0.026663      -0.018956       0.004075       0.014880              1.762155       2.098262      -0.164238       0.351275       1.510551      -0.215078       1.677651          -0.000000
          274              H       6.568950       2.248736       1.035897       0.119361       1.168127 0.86107338E+01  0.84862468E+02                                 1.738225                            1.644219      -0.957633       2.423770                    0.998209       3.331496       8.912224       0.527862       1.177363      -0.734438      -0.029056      -0.026468       0.012536       0.041255       0.007924      -0.000412      -0.006068       0.019283      -0.031053      -0.014722      -0.003152       0.017874              1.777291       1.701466       0.280762      -0.192283       1.863384      -0.371097       1.767024          -0.000000
          275              H       5.902767       2.713181      41.025021       0.116606       1.142531 0.84088463E+01  0.82387834E+02                                 1.714606                            1.627653      -0.842062       2.476189                    0.999191       3.296290       8.793998       0.529129       1.181458      -0.733755      -0.020311      -0.033687      -0.003169       0.039464       0.010458       0.012612      -0.001957      -0.008127      -0.014757      -0.018910       0.003232       0.015678              1.741097       1.583350       0.287330       0.098756       2.064741      -0.091161       1.575201          -0.000000
          276              H       5.400436       4.368314      39.451506       0.114214       1.062364 0.76551477E+01  0.74767803E+02                                 1.757572                            1.644748      -1.026282       2.390508                    0.997230       3.588827      10.215835       0.473226       1.325185      -0.698645      -0.029291      -0.010288      -0.023927       0.039195       0.009656       0.010113      -0.002178      -0.006482      -0.015785      -0.016223       0.002269       0.013954              1.843893       1.926616       0.119863       0.527869       1.491735       0.030732       2.113327           0.000000
          277              H       8.112516       6.832760      41.182372       0.119243       1.085794 0.81626507E+01  0.81293149E+02                                 1.805901                            1.718017      -1.198212       2.317381                    0.994501       3.682639      10.704979       0.453553       1.355986      -0.692261       0.022842       0.035084       0.001371       0.041887       0.009834       0.006451      -0.006190      -0.006320      -0.019785      -0.015700       0.001985       0.013714              1.854418       1.646044       0.372700       0.062190       2.280418      -0.041650       1.636792          -0.000000
          278              H       8.612691       5.177627      42.755887       0.105917       1.191876 0.89468194E+01  0.90504460E+02                                 1.849834                            1.740425      -1.345837       2.225615                    0.994003       3.843990      10.995330       0.476905       1.269618      -0.708918       0.023591       0.007346       0.023238       0.033919       0.004711       0.006493      -0.006657       0.000504      -0.005085      -0.012145       0.005557       0.006589              1.904165       1.780678       0.053859       0.545355       1.710174       0.032811       2.221642          -0.000000
          279              H       5.503895       7.686043      41.706877       0.146778       0.940301 0.66602441E+01  0.62833740E+02                                 1.622321                            1.540147      -0.915619       2.461754                    0.999143       3.343280       9.357353       0.486114       1.335566      -0.697191      -0.007130      -0.022777       0.034737       0.042146       0.002042      -0.006259      -0.007755      -0.014198       0.030028      -0.013752      -0.002461       0.016213              1.690134       1.376131      -0.058848       0.027183       1.734307      -0.385282       1.959964          -0.000000
          280              H       7.640395       4.572684      37.838654       0.126943       1.148370 0.84339833E+01  0.82628511E+02                                 1.719496                            1.632058      -0.880849       2.460983                    0.999410       3.236377       8.610937       0.527885       1.184322      -0.733908       0.011490      -0.035574       0.017418       0.041242      -0.012263      -0.000774      -0.003651      -0.020252      -0.006247      -0.015256      -0.002145       0.017402              1.742881       1.438752      -0.089351       0.004555       1.915748      -0.409868       1.874144          -0.000001
          281              H       4.928258      10.164960      41.754956       0.148419       0.920335 0.62509922E+01  0.58563227E+02                                 1.652238                            1.529808      -1.106572       2.376815                    0.996855       3.471099       9.966389       0.465665       1.403965      -0.682449       0.000017       0.022981       0.035719       0.042473       0.000601      -0.004976       0.008366      -0.015868       0.026414      -0.013846      -0.001587       0.015433              1.776227       1.408262      -0.173885      -0.158056       1.768874       0.455990       2.151546          -0.000000
          282              H       6.006197      10.668591      31.723801       0.141805       1.190073 0.83933177E+01  0.82042225E+02                                 1.757151                            1.624295      -0.939286       2.448307                    0.998905       3.178975       8.418813       0.531588       1.178765      -0.735565      -0.009565       0.015840      -0.037840       0.042122      -0.008825       0.001694      -0.004043      -0.008922       0.054124      -0.018922      -0.000161       0.019083              1.815124       1.403715      -0.227654       0.173370       2.053110      -0.507496       1.988547           0.000001
          283              H       1.582303      14.908549      30.360089       0.110857       1.194028 0.87737837E+01  0.86432602E+02                                 1.728302                            1.632552      -0.945555       2.421941                    0.998350       3.312653       8.713122       0.545805       1.139143      -0.744320      -0.027428      -0.022184       0.012690       0.037489       0.006667       0.001741      -0.011523       0.018563      -0.023853      -0.019259       0.003658       0.015601              1.750551       1.788618       0.252077      -0.050485       1.770810      -0.395319       1.692225          -0.000002
          284              H       0.853605      16.435550      28.742865       0.116052       1.173515 0.82253123E+01  0.81238841E+02                                 1.828628                            1.664668      -1.098962       2.355942                    0.996328       3.578892      10.019842       0.490863       1.263380      -0.711855      -0.039894       0.000529      -0.008533       0.040800       0.006086      -0.000688      -0.008551       0.020271      -0.021224      -0.015889       0.000098       0.015790              1.964654       2.645640      -0.048804       0.562317       1.491625      -0.089174       1.756695          -0.000000
          285              H       4.647944      17.798482      28.318891       0.104315       1.112406 0.80646532E+01  0.80479613E+02                                 1.853083                            1.715704      -1.440746       2.186278                    0.991811       3.997694      11.825641       0.448411       1.368769      -0.687167       0.023452       0.022491      -0.016942       0.036646       0.003270      -0.001197      -0.007571       0.006046      -0.013886      -0.010562       0.001968       0.008595              1.944000       2.041923       0.512481      -0.252481       1.985554      -0.416011       1.804522           0.000000
          286              H       5.376642      16.271482      29.936114       0.100548       1.243189 0.93414611E+01  0.94819475E+02                                 1.859406                            1.746428      -1.212781       2.285972                    0.995295       3.703198      10.357961       0.492839       1.224385      -0.720675       0.034925      -0.001154       0.004956       0.035294      -0.001067       0.002116      -0.009163       0.022254      -0.013953      -0.016130       0.002192       0.013937              1.920738       2.324190       0.022042       0.375454       1.725727      -0.194057       1.712297           0.000001
          287              H       7.030256       8.422761      31.719430       0.137551       1.171347 0.82716908E+01  0.80517794E+02                                 1.728421                            1.603739      -0.963725       2.429837                    0.998713       3.210014       8.469242       0.539640       1.166016      -0.737944       0.012000      -0.013369      -0.036282       0.040486      -0.006065      -0.005083       0.002586      -0.014017       0.056070      -0.019019      -0.000937       0.019956              1.784569       1.499504      -0.300665      -0.256498       1.878336       0.445241       1.975866           0.000000
          288              H       3.483795      13.691300      38.017859       0.158319       1.055378 0.74212161E+01  0.70516343E+02                                 1.638477                            1.541368      -0.856014       2.499771                    0.999709       3.042046       8.007526       0.536936       1.200518      -0.730399      -0.018219       0.035248       0.021127       0.044953      -0.014208      -0.005811       0.003963      -0.015847      -0.011453      -0.015242      -0.004659       0.019901              1.678528       1.507366      -0.224770      -0.259353       1.675721       0.315360       1.852496          -0.000002
          289              H       6.743490      13.229803      32.720361       0.117367       1.223472 0.92276022E+01  0.92223362E+02                                 1.778618                            1.693070      -0.949413       2.426694                    0.998394       3.312082       8.826670       0.526092       1.164909      -0.738831       0.038280      -0.001752       0.005115       0.038660       0.003069      -0.000677      -0.011253       0.025292      -0.010640      -0.019174       0.004098       0.015076              1.805900       2.238559      -0.155655       0.167670       1.679578      -0.127739       1.499563           0.000002
          290              H       6.027728      14.680256      31.033203       0.116400       1.153298 0.83016993E+01  0.80803076E+02                                 1.703327                            1.598005      -0.855040       2.468355                    0.999120       3.259136       8.570727       0.545537       1.153508      -0.740669       0.026477       0.015498      -0.021635       0.037540       0.002378      -0.004546      -0.010694       0.023299      -0.008406      -0.017865       0.002382       0.015483              1.758090       1.685605       0.195573      -0.203991       1.820610      -0.447537       1.768055           0.000002
          291              H       2.170864      13.937494      32.029762       0.118606       1.152761 0.82417945E+01  0.79792603E+02                                 1.676467                            1.571626      -0.955391       2.424622                    0.998391       3.230524       8.375644       0.562934       1.123848      -0.748145      -0.036711       0.003474      -0.002189       0.036940       0.001822      -0.002683      -0.010624       0.023671      -0.015597      -0.018034       0.002708       0.015327              1.724843       2.138073      -0.201110       0.309974       1.463832      -0.240555       1.572624          -0.000003
          292              H       2.886626      12.482842      33.716920       0.114715       1.244329 0.93192752E+01  0.93173252E+02                                 1.778664                            1.684312      -1.039768       2.381229                    0.997658       3.343023       8.849539       0.536665       1.141548      -0.744151      -0.030979      -0.016549       0.020104       0.040469       0.002663      -0.004376      -0.010243       0.022300      -0.025704      -0.018057       0.000905       0.017152              1.810182       1.784899       0.244046      -0.189926       1.696505      -0.375057       1.949142          -0.000004
          293              H       2.354132      10.895355      40.662238       0.114484       1.261363 0.94948702E+01  0.97632225E+02                                 1.951756                            1.818167      -1.267644       2.274595                    0.994243       3.761917      10.901908       0.456239       1.305599      -0.702933      -0.023075      -0.032824      -0.006892       0.040711       0.007706      -0.002059       0.010969       0.000817      -0.012108      -0.014985       0.002209       0.012776              2.046963       1.830746       0.354037      -0.023841       2.632934       0.307986       1.677209          -0.000000
          294              H       1.323612      12.244315      42.275090       0.131965       0.948966 0.65444756E+01  0.62625765E+02                                 1.736148                            1.599218      -1.505674       2.173108                    0.992309       3.901255      11.685921       0.436773       1.465453      -0.668645      -0.032849      -0.015551       0.015556       0.039533       0.005887      -0.007518       0.005763      -0.004964      -0.010858      -0.013571       0.005289       0.008282              1.840076       2.261413       0.141195      -0.419612       1.592753      -0.006657       1.666061           0.000000
          295              H       4.270681      14.996446      41.859857       0.109548       1.206510 0.90552306E+01  0.92001631E+02                                 1.886306                            1.768193      -1.266617       2.273591                    0.993582       3.780953      10.886594       0.465606       1.294766      -0.704497       0.016676       0.031543       0.007887       0.036541       0.005923      -0.008936       0.005861      -0.007409      -0.019243      -0.015848       0.005581       0.010267              1.954862       1.836435       0.381398      -0.017411       2.256978       0.352608       1.771174          -0.000000
          296              H       5.299045      13.647486      40.247005       0.118432       1.095423 0.78975184E+01  0.78292941E+02                                 1.836808                            1.701751      -1.262616       2.281092                    0.993999       3.794648      11.138090       0.449305       1.375095      -0.687315       0.033051       0.015090      -0.010470       0.037811       0.010900      -0.007564       0.005571      -0.004353      -0.013582      -0.016320       0.002924       0.013396              1.954463       2.306098       0.308232      -0.545109       1.606832      -0.083553       1.950458           0.000007
          297              H      13.062460       2.100262       6.451410       0.113856       1.205381 0.88872650E+01  0.89743020E+02                                 1.864732                            1.734459      -1.375940       2.216618                    0.993834       3.809525      10.883535       0.477840       1.269379      -0.709022       0.019976      -0.023628      -0.021187       0.037500      -0.004687      -0.004715       0.005718       0.002704      -0.007285      -0.007190      -0.003066       0.010256              1.940104       2.059548      -0.443826      -0.133995       2.104375       0.425359       1.656390           0.000000
          298              H      13.974386       3.625774       7.968103       0.101800       1.105983 0.79001665E+01  0.78724847E+02                                 1.872862                            1.718556      -1.430746       2.188399                    0.991535       4.059187      12.145347       0.438438       1.401918      -0.680536       0.032170      -0.000330       0.002401       0.032261      -0.000761       0.002201       0.009904       0.009329      -0.015717      -0.013896       0.005937       0.007959              1.988231       2.777436       0.007876       0.266563       1.587337       0.184882       1.599920           0.000000
          299              H      10.287821       5.182918       8.614992       0.095816       1.153495 0.84662118E+01  0.84986365E+02                                 1.843637                            1.715422      -1.475108       2.155629                    0.992456       4.045011      11.758268       0.468125       1.303419      -0.699986      -0.019342       0.020797       0.013905       0.031622      -0.000031       0.000113       0.009772       0.000110      -0.010427      -0.011004       0.001793       0.009211              1.917185       2.151937      -0.322926      -0.178640       1.843043       0.433569       1.756575           0.000000
          300              H       9.375894       3.657608       7.093928       0.101828       1.164129 0.85165083E+01  0.86363787E+02                                 1.927442                            1.775649      -1.491343       2.158894                    0.991285       4.115214      12.368739       0.435063       1.388302      -0.683082      -0.035686       0.002140      -0.008267       0.036694      -0.003927       0.000705       0.006142       0.013564      -0.007109      -0.011003       0.001890       0.009113              2.053023       2.907579      -0.131148       0.294526       1.601733       0.129028       1.649757           0.000000
          301              H      13.340540       5.848822      13.575934       0.146776       1.147969 0.80591515E+01  0.78694832E+02                                 1.775302                            1.637020      -0.919737       2.456716                    0.999177       3.246622       8.853623       0.503036       1.246952      -0.718706      -0.025144      -0.028056      -0.016742       0.041226       0.015474       0.008209       0.001765      -0.015279      -0.003936      -0.018804      -0.000817       0.019621              1.887529       1.825934       0.315675       0.398111       1.780958       0.458080       2.055695          -0.000000
          302              H      -3.596114      14.699585      13.645868       0.135259       1.169686 0.82971322E+01  0.81194877E+02                                 1.755822                            1.627180      -0.939649       2.437210                    0.998978       3.284360       8.818071       0.523035       1.196670      -0.729854       0.019489       0.032178      -0.017147       0.041343       0.015402      -0.001658      -0.001921      -0.015200      -0.010064      -0.015510      -0.003621       0.019132              1.844556       1.537667       0.228776      -0.274639       1.887761      -0.459912       2.108240          -0.000001
          303              H      -3.697457      16.592207      21.963640       0.096994       1.115107 0.80155608E+01  0.79362256E+02                                 1.805640                            1.671864      -1.319030       2.227593                    0.994526       3.950117      11.400107       0.473072       1.307673      -0.699483      -0.031495       0.000671      -0.001380       0.031532      -0.002858       0.002898       0.011621       0.003997      -0.008644      -0.014330       0.004365       0.009965              1.902761       2.642473       0.084692       0.215977       1.449815       0.132227       1.615995           0.000000
          304              H      -2.632462      17.981767      23.515301       0.115261       1.210563 0.91870719E+01  0.92212969E+02                                 1.795734                            1.712352      -0.985324       2.406408                    0.998379       3.411930       9.274132       0.509860       1.196851      -0.729907      -0.022138       0.024209       0.024085       0.040697      -0.008478      -0.006134       0.009100       0.014418      -0.017796      -0.014301      -0.003679       0.017979              1.834018       1.762743      -0.138860      -0.136713       1.852038       0.461949       1.887273          -0.000001
          305              H       0.963556      16.506329      22.370132       0.121976       1.213126 0.93032598E+01  0.93905649E+02                                 1.825015                            1.745249      -0.908119       2.452287                    0.998727       3.381890       9.293344       0.494241       1.227753      -0.723474       0.041294      -0.003749       0.003040       0.041575      -0.006224      -0.002208       0.007934       0.022291      -0.024081      -0.015775      -0.001729       0.017504              1.858122       2.409558       0.143186       0.101458       1.560142       0.135679       1.604666          -0.000001
          306              H      -0.101438      15.116769      20.818471       0.112577       1.045734 0.74820052E+01  0.73255473E+02                                 1.779094                            1.653990      -1.292475       2.257807                    0.994142       3.866834      11.318445       0.456252       1.371131      -0.687086       0.021573      -0.022935      -0.017676       0.036109      -0.000597       0.001336       0.009721       0.020586      -0.002705      -0.016127       0.005213       0.010915              1.858957       1.827055      -0.240275      -0.351976       1.837194       0.470858       1.912623          -0.000000
          307              H      14.416336       4.364082       9.987446       0.099471       1.328492 0.10087130E+02  0.10597602E+03                                 2.054675                            1.898280      -1.456057       2.174534                    0.991325       4.090652      12.234589       0.435193       1.339628      -0.693991       0.016227      -0.029197      -0.006473       0.034025      -0.004695       0.008050       0.007345      -0.004466      -0.010881      -0.014323       0.005820       0.008503              2.158348       2.084434      -0.511916      -0.010231       2.525175       0.447912       1.865436           0.000000
          308              H      15.302392       5.857792      11.556590       0.105470       1.112233 0.82151383E+01  0.82374738E+02                                 1.856782                            1.736034      -1.412501       2.200300                    0.991966       3.982811      11.816218       0.444011       1.375729      -0.686182       0.030099      -0.010202       0.015920       0.035545      -0.004829       0.011416       0.005146      -0.005368      -0.015995      -0.016646       0.007411       0.009235              1.940995       2.349392      -0.299046       0.468008       1.613035       0.041766       1.860556          -0.000000
          309              H      12.204375       8.390488      10.892217       0.120703       1.237063 0.94031967E+01  0.94573014E+02                                 1.809375                            1.724178      -0.888144       2.458970                    0.998870       3.300663       8.870137       0.513682       1.185550      -0.734422      -0.021549       0.032150       0.006338       0.039219      -0.011595       0.008495       0.007677      -0.001369      -0.019476      -0.018916       0.004052       0.014865              1.831234       1.765703      -0.234247      -0.009808       2.202466       0.233166       1.525532           0.000004
          310              H      11.320475       6.892379       9.327444       0.116838       1.191083 0.85780461E+01  0.84623004E+02                                 1.774194                            1.649741      -0.952555       2.425684                    0.998206       3.366528       9.067280       0.521833       1.189801      -0.731100      -0.032064       0.010107      -0.017768       0.038026      -0.011996       0.011636       0.003942      -0.001700      -0.013192      -0.018938       0.003058       0.015880              1.860220       2.310277       0.000298       0.526218       1.545638       0.085605       1.724744           0.000002
          311              H      11.167433       2.574245      22.697947       0.124764       1.153435 0.84300523E+01  0.81962795E+02                                 1.673750                            1.588919      -0.919187       2.443790                    0.998895       3.181328       8.228022       0.560938       1.123064      -0.749322      -0.041534      -0.003582       0.011203       0.043167      -0.005754      -0.002351      -0.005124       0.022971      -0.027816      -0.014315      -0.003215       0.017530              1.705461       2.104394       0.211388      -0.260780       1.492508      -0.151198       1.519481          -0.000004
          312              H      11.812031       4.199186      21.141916       0.114192       1.187911 0.88313636E+01  0.87035090E+02                                 1.718217                            1.636295      -0.890140       2.450002                    0.998852       3.267401       8.561367       0.546654       1.136911      -0.745602      -0.030014       0.022151      -0.014504       0.040023      -0.006670      -0.000827      -0.011892       0.020311      -0.022615      -0.019691       0.003399       0.016292              1.730531       1.727262      -0.210601       0.182471       1.847065      -0.338133       1.617265          -0.000004
          313              H      15.634415       2.863707      21.334235       0.111659       1.167300 0.85561421E+01  0.84034114E+02                                 1.721686                            1.626295      -0.976267       2.407816                    0.998250       3.342698       8.872744       0.537993       1.159183      -0.738673       0.036217      -0.002055      -0.008436       0.037243      -0.006575      -0.002711      -0.011109       0.015797      -0.026738      -0.018866       0.004046       0.014820              1.764521       2.101543       0.164679      -0.352171       1.512236      -0.215547       1.679784          -0.000001
          314              H      14.989818       1.242964      22.890266       0.119456       1.166779 0.85997900E+01  0.84738510E+02                                 1.738100                            1.644182      -0.966415       2.420493                    0.998114       3.329092       8.908669       0.527314       1.178809      -0.734119       0.028949      -0.026268       0.012809       0.041136      -0.007817       0.000154      -0.006083       0.018801      -0.030902      -0.014679      -0.002881       0.017561              1.777150       1.701311      -0.280527       0.192162       1.863148      -0.370950       1.766991          -0.000001
          315              H      15.655969       3.718953      19.170652       0.117522       1.141405 0.84015597E+01  0.82323168E+02                                 1.715865                            1.628854      -0.850446       2.473344                    0.999165       3.294667       8.798600       0.527848       1.184228      -0.733107       0.019801      -0.033252      -0.004510       0.038963      -0.010526      -0.012679      -0.002386      -0.007852      -0.015287      -0.019168       0.003537       0.015631              1.742401       1.584449      -0.287448      -0.098942       2.066164      -0.091303       1.576591          -0.000001
          316              H      16.158278       5.374085      17.597138       0.113228       1.064719 0.76720230E+01  0.74929886E+02                                 1.755519                            1.642950      -1.008713       2.396926                    0.997373       3.589017      10.196618       0.475325       1.319381      -0.699823       0.029448      -0.011347      -0.024633       0.040034      -0.009465      -0.010178      -0.002272      -0.006306      -0.015609      -0.016200       0.002465       0.013735              1.841635       1.924140      -0.119539      -0.526890       1.490126       0.030621       2.110639          -0.000000
          317              H      13.446163       7.838531      19.328004       0.119253       1.081924 0.81194666E+01  0.80679099E+02                                 1.794380                            1.707832      -1.160176       2.332562                    0.995087       3.666759      10.613644       0.457592       1.347083      -0.694062      -0.023413       0.034733       0.001105       0.041902      -0.009779      -0.006501      -0.006117      -0.006898      -0.019271      -0.015664       0.001989       0.013675              1.842183       1.636084      -0.368579      -0.061426       2.263460      -0.041194       1.627005          -0.000000
          318              H      12.946010       6.183398      20.901518       0.106824       1.191739 0.89456049E+01  0.90498758E+02                                 1.850576                            1.740948      -1.351033       2.223593                    0.994040       3.842880      10.996386       0.476519       1.270554      -0.708712      -0.023178       0.006963       0.022238       0.032867      -0.005220      -0.006807      -0.006458       0.000278      -0.005037      -0.012506       0.005915       0.006591              1.904984       1.781528      -0.054020      -0.545900       1.710705       0.033063       2.222720          -0.000000
          319              H      16.054772       8.691814      19.852508       0.147302       0.936085 0.66214613E+01  0.62359332E+02                                 1.615918                            1.534484      -0.907080       2.466020                    0.999212       3.331173       9.306886       0.487704       1.333529      -0.697651       0.007057      -0.022610       0.034530       0.041873      -0.001927       0.006379      -0.007767      -0.014232       0.029931      -0.013817      -0.002411       0.016228              1.683164       1.371342       0.058423      -0.027009       1.727131      -0.382541       1.951020          -0.000001
          320              H      13.918317       5.578455      15.984285       0.128017       1.147255 0.84249433E+01  0.82543266E+02                                 1.721250                            1.633474      -0.890484       2.457595                    0.999354       3.231873       8.607792       0.526384       1.187650      -0.733168      -0.011496      -0.034756       0.017109       0.040408       0.012171       0.000856      -0.003755      -0.020120      -0.006194      -0.015197      -0.002105       0.017302              1.744745       1.439877       0.089628      -0.004690       1.918211      -0.410905       1.876145          -0.000001
          321              H      -4.928426      11.170731      19.900588       0.147985       0.923536 0.62755196E+01  0.58829680E+02                                 1.653395                            1.530700      -1.100233       2.378772                    0.996918       3.473797       9.965663       0.466657       1.400109      -0.683162      -0.000476       0.023471       0.035916       0.042908      -0.000554       0.004981       0.008155      -0.015932       0.026401      -0.013843      -0.001412       0.015255              1.777576       1.409032       0.174108       0.158328       1.770066       0.456683       2.153630          -0.000001
          322              H      -6.006366      11.674362       9.869433       0.143935       1.184316 0.83449372E+01  0.81466713E+02                                 1.753102                            1.620880      -0.942823       2.447992                    0.998899       3.169491       8.393528       0.531422       1.180619      -0.735139       0.009485       0.014956      -0.037156       0.041161       0.008943      -0.001729      -0.004171      -0.008524       0.053166      -0.018784      -0.000066       0.018850              1.810775       1.400920       0.226750      -0.172697       2.047844      -0.505508       1.983562           0.000002
          323              H      -1.582529      15.914321       8.505720       0.110087       1.195652 0.87894847E+01  0.86630653E+02                                 1.730394                            1.634456      -0.939653       2.424447                    0.998451       3.315239       8.723642       0.545235       1.139762      -0.744179       0.027185      -0.022402       0.012577       0.037404      -0.006837      -0.001313      -0.011801       0.019248      -0.023007      -0.019539       0.003595       0.015944              1.752690       1.790813      -0.252401       0.050429       1.772944      -0.396034       1.694312          -0.000000
          324              H      -0.853852      17.441321       6.888497       0.115249       1.175100 0.82376539E+01  0.81391911E+02                                 1.830591                            1.666169      -1.100829       2.354620                    0.996284       3.580194      10.025678       0.490527       1.263764      -0.711795       0.039897      -0.000258      -0.009083       0.040919      -0.005619       0.001080      -0.008424       0.020177      -0.021169      -0.015589       0.000013       0.015576              1.966966       2.649546       0.048995      -0.563570       1.492856      -0.089326       1.758497           0.000000
          325              H      -4.648210      18.804254       6.464522       0.106743       1.109422 0.80399165E+01  0.80197162E+02                                 1.852054                            1.714781      -1.451699       2.182244                    0.991600       3.994912      11.827310       0.447715       1.371504      -0.686601      -0.023522       0.021268      -0.016617       0.035802      -0.003432       0.000940      -0.007514       0.005883      -0.014094      -0.010552       0.001987       0.008564              1.942912       2.040749      -0.512039       0.252235       1.984446      -0.415640       1.803540           0.000000
          326              H      -5.376887      17.277253       8.081745       0.103855       1.232157 0.92425878E+01  0.93590288E+02                                 1.850632                            1.738940      -1.211959       2.288106                    0.995372       3.685931      10.305767       0.493017       1.226894      -0.720125      -0.033462      -0.002201       0.005944       0.034057       0.000496      -0.001306      -0.009215       0.022083      -0.014173      -0.016133       0.002560       0.013573              1.911341       2.311018      -0.021885      -0.372266       1.718254      -0.192709       1.704751           0.000001
          327              H      14.528407       9.428532       9.865062       0.138856       1.166130 0.82287250E+01  0.80014708E+02                                 1.725394                            1.601248      -0.965269       2.430643                    0.998688       3.202185       8.450790       0.539079       1.168466      -0.737378      -0.012060      -0.012968      -0.035831       0.039969       0.006273       0.005179       0.002815      -0.013997       0.055940      -0.019121      -0.000910       0.020031              1.781320       1.497203       0.299748       0.255591       1.874804       0.443690       1.971954           0.000002
          328              H      -3.484009      14.697071      16.163491       0.159673       1.056059 0.74303833E+01  0.70666668E+02                                 1.644068                            1.546226      -0.869464       2.495451                    0.999641       3.039750       8.020411       0.533749       1.206607      -0.729048       0.018070       0.034598       0.020463       0.044071       0.014155       0.005820       0.004073      -0.015703      -0.010881      -0.015215      -0.004588       0.019802              1.684441       1.512272       0.226113       0.260939       1.681555       0.317277       1.859497          -0.000002
          329              H      -6.743695      14.235575      10.865992       0.115185       1.230089 0.92870882E+01  0.92953648E+02                                 1.783808                            1.697548      -0.949950       2.425143                    0.998380       3.321882       8.855069       0.525925       1.163578      -0.739150      -0.039313      -0.001548       0.004666       0.039619      -0.002877       0.000449      -0.011509       0.025208      -0.010788      -0.019387       0.004439       0.014948              1.811305       2.246631       0.156604      -0.168655       1.684022      -0.128356       1.503263           0.000004
          330              H      -6.027953      15.686028       9.178835       0.117031       1.151539 0.82875814E+01  0.80634676E+02                                 1.701898                            1.596900      -0.857919       2.467437                    0.999064       3.256620       8.563621       0.545574       1.153875      -0.740579      -0.026650       0.015440      -0.021585       0.037610      -0.002037       0.004325      -0.010524       0.023137      -0.008310      -0.017659       0.002557       0.015102              1.756484       1.684205      -0.195153       0.203500       1.818852      -0.446630       1.766396           0.000004
          331              H      -2.171078      14.943265      10.175394       0.117247       1.155548 0.82642033E+01  0.80059040E+02                                 1.678842                            1.573505      -0.951744       2.425796                    0.998446       3.234263       8.386274       0.562769       1.123483      -0.748251       0.037331       0.003620      -0.002883       0.037617      -0.001698       0.003027      -0.010642       0.023822      -0.015303      -0.018095       0.002636       0.015459              1.727456       2.142235       0.201816      -0.310979       1.465528      -0.241084       1.574605          -0.000002
          332              H      -2.886821      13.488614      11.862551       0.114912       1.240082 0.92797547E+01  0.92666545E+02                                 1.773396                            1.679786      -1.028620       2.386090                    0.997799       3.338189       8.827361       0.537919       1.140257      -0.744467       0.030218      -0.016327       0.020189       0.039840      -0.002710       0.004530      -0.010265       0.022035      -0.025617      -0.018018       0.000897       0.017121              1.804631       1.779515      -0.242698       0.188718       1.691450      -0.372878       1.942928          -0.000003
          333              H      -2.354310      11.901126      18.807870       0.114916       1.259200 0.94765108E+01  0.97413489E+02                                 1.951164                            1.817703      -1.271763       2.273775                    0.994292       3.759337      10.899036       0.455729       1.307460      -0.702559       0.023679      -0.032540      -0.006884       0.040829      -0.007447       0.002304       0.010924       0.000144      -0.012305      -0.014884       0.002286       0.012598              2.046300       1.830340      -0.353830       0.023867       2.631763       0.307686       1.676796          -0.000000
          334              H      -1.323809      13.250087      20.420722       0.132694       0.947084 0.65274924E+01  0.62412156E+02                                 1.732745                            1.596305      -1.435296       2.204753                    0.992828       3.893178      11.650535       0.437589       1.463918      -0.668933       0.032860      -0.014847       0.015954       0.039430      -0.006007       0.007504       0.005636      -0.005122      -0.010612      -0.013544       0.005184       0.008360              1.836294       2.256407      -0.140765       0.418383       1.589696      -0.006760       1.662780          -0.000000
          335              H      -4.270916      16.002217      20.005489       0.108296       1.213867 0.91206088E+01  0.92827119E+02                                 1.893356                            1.774042      -1.269653       2.271528                    0.993530       3.791369      10.923938       0.465072       1.294002      -0.704643      -0.015690       0.031755       0.007855       0.036280      -0.006468       0.009016       0.005984      -0.007271      -0.018916      -0.016145       0.005532       0.010614              1.962482       1.843103      -0.384276       0.017146       2.267146       0.355106       1.777198          -0.000000
          336              H      -5.299261      14.653257      18.392637       0.116241       1.098725 0.79254902E+01  0.78607953E+02                                 1.837402                            1.702429      -1.246956       2.286542                    0.994177       3.798318      11.136829       0.450321       1.371333      -0.688064      -0.034088       0.015850      -0.010615       0.039063      -0.010706       0.007506       0.005481      -0.004099      -0.013591      -0.016089       0.002901       0.013188              1.955036       2.306489      -0.308182       0.545139       1.607380      -0.083482       1.951240           0.000007
          337              C      -2.270239      12.102661      41.977871       0.555540      24.294885 0.25721547E+03  0.53543472E+04                                 7.756221                            5.657838       0.027563       2.059517                    0.999616      22.646981      63.202922       0.630466       0.466697      -1.024482       0.023110      -0.027015       0.031341       0.047394       0.014306       0.001410       0.097307      -0.046031       0.055784      -0.082897      -0.031425       0.114321              9.835777      10.171814      -2.504086       2.396911       9.810725      -5.303312       9.524791           0.000000
          338              C      -4.626658      18.440877      33.699436       0.156867      42.793817 0.41475375E+03  0.96526766E+04                                10.873842                            6.942710      -0.080833       1.977543                    0.999725      26.922273      77.423694       0.603879       0.435812      -1.050422      -0.006298       0.022292      -0.061185       0.065423      -0.016408       0.011537      -0.024568      -0.012867       0.081731      -0.031724      -0.013277       0.045002             14.871898       8.069733      -2.832184      -4.804059      10.276102       3.105375      26.269860           0.000000
          339              C       2.138560       9.469929      23.196227       0.624731      20.653708 0.20242480E+03  0.39953057E+04                                 7.065596                            5.084022      -0.095610       2.043363                    0.999372      21.336126      59.252306       0.648093       0.478831      -1.011189      -0.020530       0.031458      -0.020399       0.042746       0.000338      -0.014841       0.090146      -0.036066       0.157123      -0.075588      -0.042480       0.118068              8.881847       8.659137      -1.716909       2.301983       9.884150      -4.962686       8.102254           0.000000
          340              C      -3.822507      17.345280      33.240494      -0.155696      34.318601 0.44706358E+03  0.10562288E+05                                 9.058027                            6.973577       0.260329       2.044490                    0.999756      29.831288      85.394418       0.635542       0.407918      -1.071911       0.011433      -0.000355      -0.013595       0.017767      -0.005170       0.013227      -0.004977      -0.028035      -0.086267      -0.033993       0.003713       0.030280             10.361522       6.916172      -2.780425      -1.007900       9.164043      -0.066262      15.004350          -0.000002
          341              C       3.971101       2.786459      33.594535       0.189448      38.471701 0.38723903E+03  0.88730056E+04                                10.143547                            6.709128      -0.040376       1.990804                    0.999615      26.561235      76.185369       0.613239       0.435897      -1.048710       0.007172      -0.018532      -0.062557       0.065637       0.005287      -0.001838       0.005012       0.002758       0.002056      -0.008641       0.002678       0.005964             13.386370       6.522301      -1.538290      -3.090735       9.859520      -1.112885      23.777289           0.000000
          342              C       5.271122      -1.028405      35.390964       0.210909      37.808081 0.35493753E+03  0.79887902E+04                                10.140465                            6.489205      -0.133839       1.973247                    0.999506      25.980205      74.802972       0.611666       0.444900      -1.039302      -0.026575       0.044063      -0.019233       0.054934       0.001137       0.003447      -0.001494       0.008091      -0.040108      -0.014014       0.002702       0.011312             13.982168       8.657103      -7.137237      -1.963481      21.945404       3.378003      11.343996           0.000001
          343              C       3.994818       2.405441      34.940764      -0.068981      51.807732 0.49251834E+03  0.11861560E+05                                11.920807                            7.354679       0.020268       1.992518                    0.999127      28.581594      81.260570       0.617519       0.411847      -1.074733      -0.022883       0.025564       0.034455       0.048624       0.034297      -0.004711       0.019404       0.033086      -0.080299      -0.044918      -0.007085       0.052002             16.729554       8.689416      -4.736409      -3.952610      19.296665       1.929209      22.202582           0.000001
          344              C      -2.539736      14.608867      25.469081      -0.163405      37.437479 0.49068586E+03  0.11971573E+05                                 9.898661                            7.494681      -0.109599       1.924209                    0.998851      31.310082      93.755840       0.584823       0.429273      -1.048982       0.018685       0.007384      -0.028503       0.034872      -0.005522      -0.007839      -0.003029       0.053709      -0.028590      -0.023748      -0.009746       0.033494             12.413794      11.718057       0.617624      -0.563434      12.584085       7.465447      12.939240           0.000000
          345              C      -1.895122      13.769686      24.565184      -0.098161      34.065486 0.47026175E+03  0.11371648E+05                                 9.402870                            7.428688      -0.240589       1.894859                    0.998631      30.500841      91.443017       0.575581       0.440064      -1.040688       0.014028       0.036377      -0.000100       0.038988       0.010039       0.017246      -0.004969      -0.034664       0.008753      -0.030986       0.012402       0.018584             11.170961      11.988768      -0.116092      -1.505910      10.753938       5.587171      10.770176          -0.000001
          346              C      -0.508891      13.787186      24.467714      -0.018112      36.986261 0.45635390E+03  0.10799884E+05                                 9.701177                            7.138154      -0.109664       1.970010                    0.998798      27.621072      78.243426       0.618141       0.418698      -1.068639      -0.024715       0.031559       0.016458       0.043332      -0.002885       0.008835       0.002297      -0.011557      -0.019383      -0.014115       0.004421       0.009694             12.275855      11.561599      -1.062693      -1.900706      12.321194       7.473265      12.944771          -0.000001
          347              C       0.232725      14.643108      25.272392      -0.095418      32.582337 0.43151283E+03  0.10170773E+05                                 8.993741                            7.014163      -0.034757       1.964226                    0.999468      29.511950      86.186167       0.607794       0.427552      -1.052541      -0.019246       0.024381      -0.003010       0.031208       0.007360       0.000232      -0.015486       0.030037      -0.058659      -0.029780       0.003008       0.026772             10.663444       9.705402       0.200519      -0.010768      10.906618       6.268686      11.378313          -0.000001
          348              C      -0.409733      15.483190      26.174977      -0.140694      35.807879 0.47262507E+03  0.11414870E+05                                 9.677326                            7.400138      -0.127636       1.932567                    0.998218      30.431770      90.446897       0.583657       0.434504      -1.046585       0.007268       0.001848      -0.039640       0.040344       0.019220       0.011454       0.001852      -0.012515      -0.024553      -0.021685      -0.004674       0.026359             11.666621      12.398307       0.119426      -0.441798      10.880293       6.131532      11.721263          -0.000001
          349              C      -1.795964      15.466109      26.272448       0.067948      38.006294 0.43816278E+03  0.10299034E+05                                10.005465                            7.069528      -0.146860       1.959377                    0.999284      27.195085      77.622840       0.609212       0.427737      -1.059381       0.005752       0.011474      -0.020002       0.023766      -0.003991      -0.024760       0.012076      -0.019443      -0.000858      -0.030694       0.002587       0.028107             13.476564      12.680498      -0.902979      -2.089703      13.333297       8.642700      14.415899          -0.000000
          350              C       4.438938       1.096482      35.377852       0.150427      43.367465 0.45958648E+03  0.10925801E+05                                10.893146                            7.246316      -0.031443       1.979855                    0.999548      27.479768      78.728534       0.601342       0.428448      -1.059569       0.009408      -0.056837      -0.025018       0.062808      -0.022036      -0.015494       0.010540      -0.021976       0.012240      -0.028805      -0.004243       0.033048             14.575502       7.938850      -6.395607      -0.412574      24.901121      -1.251218      10.886535           0.000000
          351              C       3.423503       3.298826      35.962238       0.075791      40.851066 0.42628287E+03  0.99616730E+04                                10.480080                            6.964845      -0.327062       1.902869                    0.998716      27.047664      77.243309       0.614208       0.426733      -1.058886       0.008248      -0.014681      -0.014659       0.022326      -0.022664      -0.012707       0.016057      -0.030558       0.049212      -0.035837      -0.002206       0.038043             14.855313      11.891033      -0.811144      -5.642024      16.540410       8.095129      16.134497          -0.000000
          352              C       4.022829       4.519757      36.252026      -0.159858      39.754208 0.48405074E+03  0.11748190E+05                                10.260221                            7.397370      -0.011025       1.957107                    0.998991      30.967053      91.939376       0.595293       0.423931      -1.054186      -0.018725       0.009676       0.026018       0.033484       0.008492      -0.009040      -0.014351       0.029167       0.005995      -0.023891      -0.000194       0.024085             13.318276      10.593921       1.312325      -3.226581      15.537110       7.281906      13.823798          -0.000000
          353              C       3.449359       5.370723      37.191764      -0.159027      38.370654 0.47353885E+03  0.11460226E+05                                10.042142                            7.333372      -0.123824       1.917873                    0.999179      31.311972      93.630832       0.594272       0.425876      -1.050217       0.006369      -0.026256      -0.008310       0.028267       0.005890       0.011714       0.006143      -0.031118       0.002018      -0.022124       0.001844       0.020280             12.666791      11.745165       0.480446      -4.526454      12.946655       5.985745      13.308551          -0.000001
          354              C       2.278718       5.000859      37.839528       0.070921      38.916979 0.42876075E+03  0.10014135E+05                                10.117247                            6.957913      -0.110889       1.970786                    0.999250      26.954838      76.458091       0.619346       0.423423      -1.063066       0.008934      -0.004778      -0.000348       0.010137      -0.011716       0.008063       0.013100       0.018903       0.020794      -0.025704       0.010921       0.014783             13.873199      11.316301      -0.380184      -4.767259      15.397908       8.072080      14.905388           0.000000
          355              C       1.677236       3.779908      37.550176      -0.116047      38.214756 0.46927518E+03  0.11316370E+05                                10.123352                            7.385757      -0.254707       1.897346                    0.998143      30.092077      89.433495       0.582684       0.435907      -1.045508       0.019280      -0.021354      -0.015662       0.032757      -0.006656       0.004165      -0.014942       0.020291      -0.005766      -0.021162       0.003183       0.017980             13.052874      10.671562       1.193279      -2.986543      15.034702       6.868658      13.452358           0.000000
          356              C       2.250707       2.931041      36.610438      -0.118930      37.765016 0.45139308E+03  0.10767192E+05                                 9.968697                            7.180017      -0.074411       1.957441                    0.998388      29.715515      87.495744       0.599558       0.428279      -1.051375      -0.011265       0.017600       0.026289       0.033582       0.006220       0.017526      -0.014463      -0.020385       0.019929      -0.028434       0.004961       0.023472             12.793401      13.045596      -0.004921      -5.259352      12.613600       5.219312      12.721007           0.000000
          357              C       1.640571       5.945205      38.848325       0.070169      37.432677 0.43921225E+03  0.10334164E+05                                 9.923164                            7.087426      -0.225447       1.933331                    0.999173      27.272262      77.988161       0.606976       0.428878      -1.058236      -0.000931      -0.003526       0.017369       0.017748      -0.002119      -0.022883       0.014576      -0.020030       0.009250      -0.029628       0.001043       0.028585             13.340485      11.614470      -1.605527      -2.618909      13.636385       8.915210      14.770599           0.000000
          358              C       2.453332       6.783629      39.604487      -0.167024      37.488479 0.48800388E+03  0.11890618E+05                                 9.916183                            7.477912      -0.069159       1.938899                    0.999017      31.228556      93.470806       0.585001       0.429703      -1.048651      -0.020943       0.000384       0.026165       0.033517      -0.007668      -0.004820      -0.010845       0.041337      -0.020807      -0.025712      -0.000070       0.025782             12.549342      11.301123      -0.305363      -1.547929      13.122886       7.793118      13.224018           0.000000
          359              C       1.886329       7.669790      40.509257      -0.102721      34.752498 0.46550933E+03  0.11212420E+05                                 9.477311                            7.345859      -0.177196       1.911549                    0.999185      30.394818      90.529374       0.584988       0.434698      -1.045352      -0.017006      -0.028472      -0.008832       0.034320       0.004779       0.014564      -0.010099      -0.030051       0.008484      -0.026352       0.006258       0.020094             11.568791      11.614286      -1.292036      -2.508820      11.481020       6.216371      11.611065           0.000000
          360              C       0.504409       7.717326      40.662238      -0.013086      37.338167 0.44148507E+03  0.10373281E+05                                 9.777979                            7.030263      -0.087239       1.980460                    0.999075      27.399857      77.617992       0.620937       0.419815      -1.066750       0.015385      -0.028225      -0.021970       0.038936      -0.000214       0.002950      -0.007899      -0.008764      -0.003827      -0.007966      -0.002649       0.010615             12.747589      11.398671      -2.036650      -2.487838      13.384252       8.166331      13.459845           0.000000
          361              C      -0.308351       6.882899      39.910448      -0.090038      32.891768 0.42262252E+03  0.98864564E+04                                 8.996994                            6.915237       0.005752       1.977746                    0.999582      29.113910      84.061791       0.617057       0.424319      -1.057001       0.019638      -0.014279       0.000097       0.024281       0.005056       0.001394      -0.014822       0.028985      -0.050992      -0.027629       0.003745       0.023884             10.692001       9.650058      -0.710210      -0.731722      11.165792       6.385415      11.260153           0.000001
          362              C       0.258651       5.992741      39.001306      -0.144131      34.035853 0.44921028E+03  0.10669533E+05                                 9.188047                            7.109600       0.045716       1.983865                    0.999523      29.919377      87.036310       0.611137       0.421961      -1.058515      -0.006112       0.007156       0.033538       0.034833       0.022896       0.017111       0.011352       0.006880      -0.039468      -0.022285      -0.015598       0.037883             10.890988      10.784289      -1.205352      -1.520718      10.668930       6.016230      11.219744           0.000000
          363              C       3.615372       4.131783      31.819961      -0.164017      34.517321 0.45989169E+03  0.10955501E+05                                 9.150657                            7.116472       0.196568       2.024399                    0.999740      30.116817      86.905518       0.622622       0.412957      -1.067356      -0.001262      -0.002070       0.009349       0.009658      -0.007401       0.007058       0.001365      -0.020587      -0.101611      -0.035174       0.005548       0.029625             10.398338       6.388242      -2.310809      -0.873599       9.704779      -0.801764      15.101994          -0.000003
          364              C       6.118383      -0.684349      29.739425       0.170713      39.571594 0.40653627E+03  0.94128192E+04                                10.315187                            6.855626      -0.085932       1.972659                    0.999567      26.879214      77.063782       0.610182       0.433537      -1.051952      -0.020963       0.051410       0.022440       0.059883      -0.002039      -0.011210       0.002873       0.003542      -0.005907      -0.011154      -0.001552       0.012705             13.728087       8.050948      -6.498864      -0.925495      23.116271      -0.508111      10.017042          -0.000000
          365              C       0.241361      12.913975      23.436625       0.564371      22.217403 0.25386442E+03  0.52784921E+04                                 7.333727                            5.654852      -0.071130       2.029741                    0.999290      22.682009      63.704588       0.623629       0.472359      -1.019231       0.015245      -0.026029      -0.037624       0.048223       0.011738       0.024715      -0.083811      -0.081063       0.025396      -0.081662      -0.026011       0.107674              8.818052       8.631512      -1.622996      -1.766043       8.738311       4.648801       9.084333          -0.000001
          366              C       3.460148       4.082221      33.170561      -0.165817      33.805945 0.45177155E+03  0.10704357E+05                                 9.017811                            7.047926       0.206568       2.032034                    0.999754      29.758006      85.381815       0.626945       0.412321      -1.068753      -0.009222       0.006101      -0.005784       0.012478      -0.002879      -0.001796      -0.001139      -0.009818      -0.086872      -0.029074       0.008897       0.020178             10.349187       6.532073      -2.197736      -2.093560       9.464032       1.260142      15.051455          -0.000001
          367              C       5.976092      -0.237743      28.336374      -0.134332      34.393034 0.44810128E+03  0.10586749E+05                                 9.151183                            7.039243       0.228585       2.045690                    0.999706      29.314379      83.754328       0.625191       0.414674      -1.068142       0.003022       0.019496       0.000760       0.019743       0.021804      -0.020237       0.003712       0.023640       0.070324      -0.039655       0.003360       0.036295             10.747761       7.392078      -4.304924      -1.606560      14.209429       2.094519      10.641777          -0.000001
          368              C      -4.922016      18.827953      34.958248      -0.060355      50.643211 0.44037011E+03  0.10370956E+05                                11.854907                            7.039646      -0.095931       1.971569                    0.999213      27.979930      80.117470       0.616297       0.422003      -1.062241       0.002228      -0.028143       0.028400       0.040045       0.037490       0.027068      -0.036965       0.056964      -0.102625      -0.077513       0.012540       0.064973             16.852856       9.647376      -6.536983      -1.562156      19.541195       0.753667      21.369998          -0.000000
          369              C       5.102949       1.310622      29.630153       0.194882      39.032459 0.37771746E+03  0.86139545E+04                                10.271939                            6.638069      -0.114836       1.968763                    0.999624      26.519729      76.256589       0.613936       0.437469      -1.046207       0.020468      -0.050873       0.018141       0.057759      -0.006269      -0.007454      -0.010757      -0.011264      -0.044828      -0.022082       0.004404       0.017678             13.982777       9.137139      -7.532327      -2.164916      21.618163       3.366864      11.193028           0.000000
          370              C       4.262140       3.618776      29.101277       0.070914      39.193290 0.45737827E+03  0.10863898E+05                                10.241614                            7.236308      -0.368448       1.887681                    0.998512      27.412001      78.587265       0.600629       0.429329      -1.058667       0.007772      -0.009125       0.015031       0.019225      -0.020250       0.004748      -0.021646      -0.032502       0.080838      -0.039883      -0.002792       0.042675             13.477958      10.330638      -1.537608       4.661465      15.110177      -7.658572      14.993058          -0.000000
          371              C       5.059808       4.730369      28.847766      -0.144386      36.612808 0.44790212E+03  0.10617789E+05                                 9.608217                            7.049581       0.229483       2.040781                    0.999691      29.831222      86.351816       0.620984       0.416078      -1.063529      -0.012821       0.017064      -0.032051       0.038508       0.013993       0.014315       0.008178       0.040597      -0.028568      -0.021676      -0.013559       0.035236             11.920006      10.072507      -0.701741       4.383258      12.484703      -6.253924      13.202808          -0.000001
          372              C       4.710550       5.620671      27.838095      -0.137082      37.304356 0.43627912E+03  0.10270384E+05                                 9.779701                            6.975564       0.028139       1.974970                    0.999626      29.681175      85.506409       0.622097       0.418240      -1.062578       0.008608      -0.022161       0.010770       0.026099       0.022171      -0.011422      -0.004157      -0.008014      -0.040937      -0.021856      -0.009971       0.031826             12.696415      10.749811      -2.144030       6.008196      12.222939      -7.263170      15.116495          -0.000002
          373              C       3.565779       5.403580      27.081933       0.072801      41.211830 0.43243852E+03  0.10101039E+05                                10.557085                            6.974868      -0.182223       1.945627                    0.999195      26.975234      76.012647       0.621564       0.421870      -1.066211      -0.002482      -0.010572       0.001852       0.011016      -0.008732       0.004899      -0.016264       0.011382       0.004341      -0.019873      -0.000188       0.020061             15.186222      11.235163      -2.943541       6.462633      16.541759     -10.491003      17.781743          -0.000001
          374              C       2.768111       4.291987      27.335444      -0.135966      36.327639 0.43275677E+03  0.10161731E+05                                 9.548495                            6.932083       0.064523       1.985989                    0.999629      29.622121      85.088628       0.626422       0.416404      -1.064282       0.016139      -0.014791       0.015685       0.026931       0.009908       0.026279       0.006088       0.027188      -0.009414      -0.021895      -0.014713       0.036608             11.810085       9.480250      -1.230859       4.282849      13.032059      -6.921630      12.917946          -0.000004
          375              C       3.115214       3.401684      28.345116      -0.153773      36.729159 0.44654986E+03  0.10578967E+05                                 9.643915                            7.049448       0.096162       1.994311                    0.999504      30.062017      87.025221       0.619528       0.417322      -1.062612      -0.003419       0.021072      -0.027273       0.034634       0.027806      -0.003441       0.000323      -0.009154      -0.047154      -0.021682      -0.014433       0.036115             12.080868      10.710521      -1.899785       5.465110      11.986736      -6.353040      13.545348          -0.000002
          376              C       4.557503       2.493375      30.110949      -0.089414      53.794109 0.48965670E+03  0.11805962E+05                                12.262692                            7.380873      -0.049817       1.973107                    0.999221      28.811641      82.656068       0.608894       0.417210      -1.068496      -0.015094       0.020234      -0.035690       0.043715       0.025852       0.030197      -0.037039       0.041786      -0.049937      -0.067935       0.022347       0.045587             17.183398      10.071396      -6.969707      -1.984522      20.452715       1.359195      21.026084          -0.000000
          377              C      -4.372264      18.633412      31.522741       0.215159      35.881886 0.35814079E+03  0.80670403E+04                                 9.720972                            6.478154      -0.089817       1.980894                    0.999462      26.158496      74.980909       0.618822       0.439420      -1.044074      -0.014735       0.014061       0.054407       0.058094       0.022240       0.018190      -0.008022       0.013616      -0.020553      -0.032338       0.002491       0.029847             12.727275       6.603967      -1.968498      -3.638719       9.651403      -0.359593      21.926455           0.000000
          378              C      -3.798784      16.038691      38.004747       0.077967      41.563746 0.42359221E+03  0.98497612E+04                                10.623432                            6.908520      -0.193900       1.943864                    0.999253      26.827939      75.585946       0.623412       0.422526      -1.065109       0.002029       0.011461      -0.003904       0.012276      -0.012283      -0.000806      -0.012696       0.015808      -0.003660      -0.021001       0.003753       0.017248             15.599925      11.651768      -3.443888       6.605357      17.130044     -11.005368      18.017963          -0.000000
          379              C      -2.977402      17.130097      37.733753      -0.135465      36.562688 0.43285101E+03  0.10164453E+05                                 9.601508                            6.938119       0.046582       1.981037                    0.999674      29.595240      85.012338       0.625438       0.417039      -1.063881      -0.016770       0.019366      -0.015266       0.029822       0.007750       0.025596       0.001496       0.028077      -0.018418      -0.023380      -0.011393       0.034773             12.024100       9.423647      -1.383024       4.103297      13.551601      -7.321761      13.097051          -0.000003
          380              C      -3.337439      18.040184      36.750306      -0.154539      36.707589 0.44251795E+03  0.10449166E+05                                 9.593839                            6.993169       0.178106       2.019520                    0.999647      29.936936      86.236873       0.625903       0.414427      -1.065536      -0.000146      -0.020216       0.025347       0.032422       0.033789       0.001040      -0.004540       0.001047      -0.048775      -0.027122      -0.014903       0.042025             11.985633      10.475170      -1.782854       5.137754      12.071361      -6.403274      13.410368          -0.000003
          381              C      -4.518860      17.867261      36.037854       0.065265      40.008015 0.44823348E+03  0.10593966E+05                                10.372688                            7.149686      -0.377550       1.884804                    0.998605      27.306574      78.112662       0.605970       0.427662      -1.059607      -0.007891       0.011560      -0.008165       0.016204      -0.021295       0.001590      -0.029112      -0.033495       0.063199      -0.040247      -0.006371       0.046618             14.066096      10.659730      -2.068254       5.186614      15.170188      -8.425250      16.368371          -0.000000
          382              C      -5.340243      16.780053      36.308848      -0.145383      37.045615 0.44444801E+03  0.10512246E+05                                 9.708181                            7.030170       0.207582       2.035322                    0.999564      29.721871      85.850830       0.620997       0.417006      -1.063270       0.001159      -0.016400       0.038085       0.041482       0.011376       0.012269       0.005434       0.044476      -0.044254      -0.020253      -0.015555       0.035808             12.378646       9.980548      -0.813051       4.198422      13.301998      -7.118241      13.853392           0.000001
          383              C      -4.978049      15.865768      37.292294      -0.136829      37.318359 0.42966545E+03  0.10067004E+05                                 9.753332                            6.901046       0.071057       1.990873                    0.999641      29.440526      84.362619       0.628935       0.415653      -1.065193      -0.012438       0.024703      -0.009576       0.029268       0.019501      -0.009742      -0.004552      -0.000249      -0.041210      -0.018393      -0.010392       0.028785             12.849322      10.908648      -2.159911       5.754899      12.554961      -7.572166      15.084356          -0.000000
          384              C      -3.725492      17.354671      31.850557      -0.185207      36.021345 0.47774133E+03  0.11467734E+05                                 9.409561                            7.251867       0.234768       2.035753                    0.999751      30.244136      87.063215       0.618135       0.412799      -1.069491       0.006087      -0.013559       0.003037       0.015170      -0.008353       0.001746      -0.009862      -0.016917      -0.053323      -0.020363      -0.002763       0.023126             10.988543       6.801183      -2.623860      -2.624244      10.193041       2.284620      15.971406          -0.000002
          385              C       4.251365       2.866850      31.391615       0.173067      40.620507 0.40247891E+03  0.93134113E+04                                10.517470                            6.846697      -0.093877       1.971728                    0.999739      26.950831      77.732682       0.606024       0.436768      -1.047987      -0.004547      -0.018814       0.062225       0.065166       0.004078      -0.001903      -0.008636      -0.007659       0.032966      -0.011270      -0.004603       0.015873             13.997778       7.223302      -2.436200      -3.776014      10.184076       2.465905      24.585955           0.000001
          386              C       4.512241       0.601107      36.745935      -0.129028      33.779134 0.42047081E+03  0.97967619E+04                                 9.069772                            6.836826       0.135758       2.024151                    0.999536      28.894269      82.520424       0.630601       0.416874      -1.064595      -0.027947      -0.023255       0.006413       0.036918       0.018399      -0.008724      -0.004879       0.045564       0.050861      -0.037815       0.008879       0.028935             10.858608       6.756828      -3.978623      -1.509044      14.714983       2.217723      11.104012          -0.000000
          387              C       5.368125       0.994338      28.292665      -0.164446      32.952107 0.42459331E+03  0.99048254E+04                                 8.842228                            6.820926       0.262894       2.058968                    0.999743      29.183074      83.062571       0.638981       0.410908      -1.069749       0.016725      -0.001919      -0.016547       0.023605       0.015047      -0.012006      -0.004977       0.021703       0.055128      -0.027766       0.000166       0.027599             10.100861       7.019984      -3.986384      -0.120218      12.725018      -0.157630      10.557580          -0.000002
          388              C      -2.520347      16.407525      27.253709       0.071768      38.738553 0.42683315E+03  0.99392918E+04                                10.039692                            6.916189      -0.059805       1.988881                    0.999178      26.734286      75.258014       0.625896       0.420249      -1.067060      -0.007585       0.007901      -0.007788       0.013439      -0.006505       0.004563       0.011897       0.020058       0.025280      -0.021555       0.007609       0.013946             13.693486      11.924368      -0.824155      -5.472197      15.054455       7.477523      14.101634          -0.000001
          389              C      -1.961982      17.650573      27.519021      -0.095804      39.679145 0.45866266E+03  0.10998048E+05                                10.432632                            7.334455      -0.301200       1.892721                    0.997550      29.562393      87.628326       0.580778       0.439819      -1.043112      -0.024049       0.025741       0.008376       0.036209      -0.009157       0.019193      -0.021078       0.004593       0.018829      -0.022949      -0.011685       0.034634             13.847566      12.630031      -0.251888      -4.958640      15.831197       6.944510      13.081470          -0.000000
          390              C      -2.565635      18.502965      28.436904      -0.125703      37.938505 0.43783895E+03  0.10355374E+05                                 9.938548                            7.024397       0.041187       1.990571                    0.999054      29.667631      86.731599       0.612801       0.422605      -1.055825       0.012408      -0.018767      -0.036012       0.042462       0.015465       0.012706      -0.015598      -0.003042       0.003226      -0.029224       0.012048       0.017176             13.046431      12.922778      -1.278903      -6.329527      13.707025       5.529267      12.509491          -0.000000
          391              C      -3.731964      18.111649      29.085542       0.065472      42.619488 0.44326819E+03  0.10440712E+05                                10.740056                            7.076398      -0.340073       1.893625                    0.998734      27.324671      77.865475       0.613837       0.423632      -1.062806      -0.010276       0.011775       0.009192       0.018131      -0.029039      -0.019719       0.016019      -0.034079       0.051401      -0.043821      -0.001732       0.045553             15.653615      12.344816      -2.027539      -6.769735      18.140365       8.624360      16.475665          -0.000000
          392              C      -4.290328      16.868742      28.817170      -0.161933      39.500970 0.47053552E+03  0.11328421E+05                                10.159468                            7.259312       0.020451       1.963940                    0.999452      30.864991      90.973860       0.605758       0.419981      -1.057699       0.018888      -0.010763      -0.024736       0.032931       0.010123      -0.016872      -0.014336       0.032552       0.002559      -0.024746      -0.007598       0.032344             13.324939      10.070336       0.286459      -3.948355      16.421637       7.442066      13.482844          -0.000000
          393              C      -3.684519      16.014470      27.903658      -0.150949      38.600785 0.46206481E+03  0.11080573E+05                                10.005144                            7.196182      -0.015045       1.955676                    0.999523      30.677694      90.416250       0.607735       0.420274      -1.056894      -0.008256       0.024128       0.010061       0.027414       0.012683       0.009895       0.005565      -0.046073      -0.010804      -0.027452      -0.002552       0.030003             12.780800      11.667411       0.184738      -4.954955      13.675565       6.092586      12.999423          -0.000002
          394              C      -4.365799      18.986853      30.137174      -0.071089      52.121465 0.49243179E+03  0.11848557E+05                                11.987876                            7.354707       0.016495       1.994361                    0.999214      28.439736      80.588786       0.617975       0.411923      -1.075626       0.006791      -0.040716      -0.026729       0.049177       0.027114      -0.000828       0.021366       0.045632      -0.096392      -0.046934      -0.005432       0.052365             17.067883       9.026964      -5.303381      -4.772067      20.325408       2.707431      21.851276           0.000001
          395              C      -1.726969      13.801437      40.185813      -0.097425      36.261779 0.43535558E+03  0.10264906E+05                                 9.644906                            7.019859       0.008751       1.973067                    0.999639      29.471848      85.559873       0.612000       0.424467      -1.056422      -0.023176       0.009561      -0.007156       0.026072      -0.003539       0.004837       0.010707       0.031790      -0.043997      -0.023516      -0.000481       0.023996             12.253972      12.641772      -3.333962       3.867982      11.644687      -6.988553      12.475458          -0.000001
          396              C      -2.682019      13.072755      40.876411      -0.010220      38.781759 0.43469904E+03  0.10137082E+05                                 9.972878                            6.920384       0.002926       2.008216                    0.999249      27.032659      75.380350       0.635739       0.413145      -1.074968      -0.006095       0.017535      -0.038464       0.042710      -0.006531       0.000147       0.005375      -0.013743      -0.049128      -0.017354      -0.001020       0.018374             13.454325      14.341246      -4.369896       4.781409      12.786581      -7.896617      13.235148           0.000000
          397              C      -4.033757      13.297524      40.644755      -0.096733      35.451104 0.41775100E+03  0.97247020E+04                                 9.403310                            6.827050       0.015294       1.977857                    0.999647      29.010012      83.011475       0.628879       0.418389      -1.062855       0.011350       0.013412      -0.013039       0.021880       0.017363      -0.016656       0.000907       0.006577      -0.029237      -0.024201      -0.002815       0.027017             11.773508      13.574577      -3.162562       3.337925      10.744944      -5.989797      11.001003           0.000002
          398              C      -4.430445      14.255173      39.722500      -0.149424      36.549441 0.43974651E+03  0.10365445E+05                                 9.566767                            6.986911       0.100404       1.995543                    0.999727      29.808488      85.737659       0.624196       0.416293      -1.064544       0.016559      -0.016299       0.023104       0.032767      -0.000862       0.004184      -0.008612       0.067510      -0.062069      -0.030826      -0.013573       0.044399             11.754120      11.411195      -1.943924       2.065359      11.579035      -7.038104      12.272131          -0.000000
          399              C      -3.473239      14.988254      39.027531       0.060707      42.385414 0.42935112E+03  0.10018917E+05                                10.728600                            6.943044      -0.166414       1.948921                    0.999281      27.099187      76.521803       0.623418       0.421035      -1.065893      -0.004437      -0.008074       0.008285       0.012391      -0.002545       0.024016      -0.022508      -0.019035       0.004386      -0.033160      -0.002324       0.035484             15.744204      13.554780      -4.631818       5.153853      16.199419     -11.323709      17.478413          -0.000000
          400              C      -2.121501      14.763485      39.259188      -0.164953      38.786866 0.45219062E+03  0.10755177E+05                                10.041840                            7.110262       0.075609       1.981970                    0.999776      30.385126      88.374026       0.614227       0.419258      -1.060504       0.001543      -0.012740       0.024846       0.027965       0.025011      -0.017172      -0.012733       0.021632      -0.052831      -0.025256      -0.018254       0.043510             13.332973      13.850056      -4.893435       5.219087      12.707473      -7.892976      13.441390          -0.000002
          401              C       4.247024       7.327598      25.504048      -0.153396      36.744692 0.44348931E+03  0.10486177E+05                                 9.629156                            7.036236       0.061427       1.981103                    0.999694      30.050535      86.847445       0.618790       0.418629      -1.062008      -0.014522       0.009438      -0.021307       0.027458       0.004604       0.014925      -0.006479       0.069161      -0.058340      -0.031280      -0.016478       0.047758             11.714694      10.842254      -1.429531       2.940221      12.089177      -7.168873      12.212651          -0.000003
          402              C       3.281196       6.464827      26.006699       0.058374      42.222522 0.43852513E+03  0.10282046E+05                                10.701589                            7.013195      -0.151143       1.951721                    0.999292      27.265530      77.049062       0.621087       0.420599      -1.066706       0.000139       0.008942      -0.010838       0.014051      -0.004577       0.023532      -0.022901      -0.016232       0.020662      -0.030719      -0.006840       0.037559             15.458150      13.197093      -3.766429       5.919183      15.812763     -10.908372      17.364595          -0.000001
          403              C       1.968265       6.548519      25.556499      -0.163982      38.696606 0.45448919E+03  0.10824825E+05                                10.023088                            7.132692       0.063140       1.978180                    0.999759      30.421896      88.576074       0.612624       0.419773      -1.060054      -0.002079       0.018600      -0.023347       0.029922       0.027302      -0.010450      -0.009733       0.004552      -0.064222      -0.024658      -0.016692       0.041350             13.171763      13.340467      -3.760594       5.860191      12.336919      -7.719169      13.837902          -0.000004
          404              C       1.621162       7.499179      24.603648      -0.102677      36.557284 0.44355640E+03  0.10506926E+05                                 9.692205                            7.085645       0.000116       1.968309                    0.999671      29.654895      86.284685       0.609169       0.424464      -1.056449       0.019488      -0.003593       0.013371       0.023905      -0.004231       0.008988       0.015401       0.023820      -0.032463      -0.026316       0.006367       0.019950             12.167435      12.098520      -2.125438       4.306279      11.958007      -6.897933      12.445778          -0.000002
          405              C       2.586990       8.361950      24.100998      -0.021913      38.954170 0.43074967E+03  0.10017342E+05                                 9.979964                            6.877979      -0.001453       2.008843                    0.999172      26.927912      74.868907       0.639515       0.411839      -1.076329       0.014075      -0.033714       0.033516       0.049579       0.000066      -0.006082       0.005326      -0.002005       0.009831      -0.007858      -0.001374       0.009232             13.315900      13.300061      -3.586721       5.141250      13.889028      -8.056296      12.758610          -0.000000
          406              C       3.899921       8.278258      24.551198      -0.087665      35.192400 0.41459624E+03  0.96367495E+04                                 9.362813                            6.805882       0.028729       1.983140                    0.999623      28.956236      82.900857       0.628965       0.418962      -1.062076      -0.010878      -0.020779       0.011104       0.025949       0.015420      -0.015666      -0.000337       0.011371      -0.046170      -0.023904      -0.004319       0.028223             11.526033      12.406060      -2.194724       3.893463      10.950305      -6.150705      11.221736          -0.000001
          407              C       5.044752      -0.602969      36.728452      -0.146714      33.517961 0.40675929E+03  0.94037829E+04                                 8.987474                            6.699140       0.217820       2.048742                    0.999761      28.853154      82.217510       0.640338       0.413744      -1.066067      -0.025508       0.007384       0.002615       0.026684       0.022232      -0.014305      -0.006515       0.048176       0.070815      -0.044594       0.006548       0.038046             10.656381       6.577529      -4.027262      -0.371613      14.255446       0.556891      11.136167          -0.000001
          408              C      -0.116491       8.680637      41.623830       0.524344      25.515833 0.28705571E+03  0.61399741E+04                                 7.988038                            5.970920      -0.017656       2.030694                    0.999627      23.516875      66.464409       0.614834       0.465744      -1.025304      -0.024626       0.037979       0.024399       0.051422       0.008138       0.018499      -0.081907      -0.054855       0.045203      -0.073775      -0.026023       0.099798             10.031988       9.353622      -2.128813      -2.204748      10.591819       5.625941      10.150524           0.000000
          409              C       2.270044      13.108432      20.123503       0.557596      24.282351 0.25709155E+03  0.53512112E+04                                 7.754563                            5.657341       0.021137       2.057438                    0.999620      22.637880      63.177640       0.630338       0.466840      -1.024387      -0.022746      -0.028376       0.033440       0.049405      -0.014852      -0.002159       0.098631      -0.045901       0.054750      -0.084232      -0.031428       0.115659              9.832618      10.168753       2.502291      -2.395365       9.807562      -5.300957       9.521540          -0.000001
          410              C       4.626379      19.446649      11.845068       0.159572      42.712720 0.41389195E+03  0.96278943E+04                                10.861096                            6.935946      -0.076239       1.979244                    0.999738      26.896792      77.338848       0.604096       0.435869      -1.050357       0.005786       0.021601      -0.060656       0.064647       0.015779      -0.010208      -0.024764      -0.013345       0.082225      -0.031519      -0.013037       0.044556             14.852225       8.062449       2.830644       4.797866      10.267262       3.102716      26.226965           0.000000
          411              C      -2.138706      10.475701       1.341858       0.620382      20.701039 0.20292273E+03  0.40075371E+04                                 7.075959                            5.090081      -0.102466       2.040977                    0.999406      21.363917      59.344520       0.647753       0.478795      -1.011222       0.023783       0.028036      -0.020426       0.042058       0.000001       0.012347       0.091458      -0.034025       0.156072      -0.076482      -0.042065       0.118548              8.896998       8.672413       1.722082      -2.307856       9.901801      -4.973574       8.116781           0.000000
          412              C       3.822244      18.351052      11.386126      -0.161341      34.447827 0.44913285E+03  0.10623493E+05                                 9.077908                            6.987067       0.257968       2.042938                    0.999755      29.909350      85.669117       0.635283       0.407611      -1.072106      -0.009848       0.000495      -0.013471       0.016694       0.004154      -0.012436      -0.003484      -0.029370      -0.090348      -0.034601       0.003810       0.030791             10.385500       6.931348       2.788610       1.010681       9.186328      -0.066763      15.038825          -0.000000
          413              C      17.587639       3.792231      11.740167       0.192386      38.395724 0.38633184E+03  0.88478300E+04                                10.136488                            6.705494      -0.050911       1.988302                    0.999637      26.523083      76.079558       0.612770       0.436448      -1.048284      -0.008132      -0.019788      -0.060843       0.064495      -0.006202       0.004244       0.004458       0.003477       0.004845      -0.010376       0.004427       0.005949             13.375380       6.518109       1.537938       3.087411       9.855510      -1.112669      23.752521           0.000001
          414              C      16.287669      -0.022634      13.536596       0.210402      37.832440 0.35519606E+03  0.79956573E+04                                10.141351                            6.489477      -0.178495       1.961567                    0.999728      25.992678      74.831348       0.611980       0.444613      -1.039522       0.028088       0.044346      -0.021692       0.056798      -0.000598      -0.004167      -0.002389       0.008187      -0.040593      -0.014573       0.003017       0.011556             13.983547       8.657791       7.137194       1.964227      21.946920       3.379597      11.345929           0.000000
          415              C      17.563926       3.411213      13.086396      -0.072907      51.908055 0.49367309E+03  0.11895544E+05                                11.929964                            7.359882       0.026431       1.994097                    0.999105      28.622998      81.381778       0.617771       0.411466      -1.075053       0.021607       0.024697       0.037478       0.049814      -0.034385       0.004584       0.018796       0.037182      -0.080963      -0.044970      -0.008041       0.053010             16.742810       8.696342       4.741516       3.956732      19.315278       1.933123      22.216809          -0.000001
          416              C       2.539517      15.614639       3.614713      -0.166630      37.562002 0.49280640E+03  0.12035730E+05                                 9.916604                            7.507170      -0.114584       1.922051                    0.998858      31.374591      93.983548       0.584794       0.428852      -1.049287      -0.021058       0.008450      -0.029299       0.037057       0.005361       0.007249      -0.003785       0.051632      -0.023461      -0.023800      -0.007674       0.031473             12.438881      11.735744      -0.618258       0.564873      12.612658       7.485190      12.968240           0.000002
          417              C       1.894915      14.775457       2.710816      -0.095802      33.959992 0.46831079E+03  0.11312240E+05                                 9.380898                            7.409707      -0.234981       1.897270                    0.998607      30.445788      91.216355       0.576757       0.439642      -1.040980      -0.016529       0.035145       0.000671       0.038843      -0.008975      -0.018134      -0.005181      -0.032158       0.012041      -0.030671       0.014193       0.016478             11.145062      11.961117       0.109975       1.495339      10.729804       5.574561      10.744266           0.000001
          418              C       0.508684      14.792957       2.613345      -0.023044      37.102623 0.45810464E+03  0.10850767E+05                                 9.716033                            7.148147      -0.109294       1.969258                    0.998858      27.682628      78.429955       0.618240       0.418267      -1.069006       0.024144       0.031038       0.015131       0.042134       0.004767      -0.008992       0.000944      -0.010443      -0.015922      -0.013725       0.003460       0.010265             12.295216      11.583813       1.061277       1.901042      12.338848       7.484709      12.962987           0.000001
          419              C      -0.232945      15.648880       3.418023      -0.097326      32.593517 0.43170107E+03  0.10176251E+05                                 8.991395                            7.011047      -0.035378       1.963900                    0.999508      29.531717      86.246420       0.608538       0.426986      -1.052897       0.023081       0.023203      -0.007042       0.033476      -0.008448      -0.000289      -0.016155       0.028294      -0.057073      -0.029963       0.003550       0.026413             10.660283       9.712814      -0.200487       0.011390      10.898473       6.262614      11.369562           0.000002
          420              C       0.409501      16.488961       4.320609      -0.136336      35.700717 0.47083250E+03  0.11360712E+05                                 9.660366                            7.387004      -0.121442       1.935007                    0.998218      30.366354      90.207628       0.584071       0.434612      -1.046527      -0.004064       0.000232      -0.040024       0.040230      -0.019616      -0.010066       0.002779      -0.011587      -0.025743      -0.020211      -0.006515       0.026726             11.645574      12.378265      -0.117622       0.442734      10.859837       6.119060      11.698620           0.000001
          421              C       1.795732      16.471881       4.418079       0.064471      38.074144 0.43907570E+03  0.10324347E+05                                10.010277                            7.071635      -0.140916       1.960798                    0.999267      27.229398      77.697994       0.609890       0.427102      -1.059930      -0.003051       0.010720      -0.020922       0.023706       0.001826       0.024773       0.011445      -0.023142       0.000497      -0.031984       0.005282       0.026702             13.484912      12.687990       0.904640       2.092148      13.341630       8.649062      14.425115           0.000001
          422              C      17.119824       2.102253      13.523483       0.147007      43.486937 0.46094769E+03  0.10966105E+05                                10.909439                            7.255116      -0.037735       1.977602                    0.999588      27.528986      78.894336       0.601225       0.428221      -1.059725      -0.008033      -0.054440      -0.027489       0.061514       0.022309       0.014581       0.009995      -0.023370       0.009485      -0.028742      -0.003922       0.032664             14.599531       7.950355       6.406798       0.414976      24.944423      -1.249637      10.903816           0.000000
          423              C      18.135228       4.304598      14.107869       0.076792      40.845572 0.42625470E+03  0.99605689E+04                                10.477962                            6.964140      -0.324092       1.903596                    0.998681      27.044608      77.225732       0.614319       0.426675      -1.058952      -0.008408      -0.014497      -0.016353       0.023415       0.022672       0.012854       0.016396      -0.029064       0.050886      -0.035670      -0.002677       0.038347             14.852309      11.887026       0.815161       5.641830      16.538181       8.095354      16.131721           0.000000
          424              C      17.535885       5.525529      14.397658      -0.157594      39.652125 0.48268884E+03  0.11705788E+05                                10.239689                            7.384565      -0.007882       1.958657                    0.999056      30.915167      91.720583       0.596155       0.423656      -1.054455       0.017492       0.010495       0.025258       0.032467      -0.009142       0.009819      -0.013491       0.028244       0.007520      -0.022998      -0.001520       0.024517             13.288754      10.574215      -1.309274       3.221375      15.500291       7.260772      13.791756          -0.000001
          425              C      -3.449457       6.376495      15.337396      -0.157296      38.367591 0.47356812E+03  0.11461622E+05                                10.045522                            7.337043      -0.138577       1.912970                    0.999211      31.302679      93.619476       0.593679       0.426276      -1.049923      -0.002470      -0.028301      -0.007024       0.029264      -0.007671      -0.010201       0.005629      -0.026030      -0.000839      -0.019101       0.000044       0.019057             12.670407      11.750290      -0.478992       4.530031      12.947785       5.986236      13.313145          -0.000001
          426              C      -2.278812       6.006630      15.985159       0.068743      38.920315 0.42885231E+03  0.10016649E+05                                10.115667                            6.957348      -0.117081       1.968966                    0.999207      26.965538      76.485906       0.619556       0.423264      -1.063182      -0.005772      -0.005688       0.001945       0.008334       0.011904      -0.008558       0.013130       0.018883       0.020317      -0.025982       0.010848       0.015134             13.870687      11.313306       0.383203       4.767477      15.394390       8.071521      14.904365          -0.000000
          427              C      -1.677313       4.785679      15.695807      -0.118153      38.338119 0.47111715E+03  0.11371874E+05                                10.145082                            7.401422      -0.252941       1.897153                    0.998104      30.149669      89.647173       0.581929       0.436046      -1.045428      -0.020027      -0.020763      -0.016249       0.033109       0.008125      -0.005055      -0.015358       0.023903      -0.007370      -0.022834       0.002265       0.020569             13.083895      10.688914      -1.193222       2.990344      15.074991       6.892798      13.487779           0.000000
          428              C      -2.250771       3.936812      14.756070      -0.119416      37.758319 0.45135278E+03  0.10765639E+05                                 9.966982                            7.179663      -0.074518       1.957591                    0.998381      29.708142      87.462297       0.599597       0.428276      -1.051412       0.011747       0.017616       0.028544       0.035540      -0.005346      -0.018008      -0.015056      -0.019628       0.015180      -0.028340       0.004541       0.023799             12.791342      13.041852       0.009012       5.259595      12.610677       5.220287      12.721497           0.000000
          429              C      -1.640678       6.950977      16.993957       0.065370      37.514389 0.44036689E+03  0.10366524E+05                                 9.930546                            7.091893      -0.215357       1.936040                    0.999186      27.308955      78.073013       0.607501       0.428293      -1.058762       0.002101      -0.004880       0.014364       0.015315       0.003004       0.023401       0.014454      -0.020841       0.009913      -0.030053       0.000711       0.029342             13.352015      11.624401       1.607002       2.621673      13.648076       8.924096      14.783569          -0.000000
          430              C      -2.453451       7.789400      17.750118      -0.160202      37.303849 0.48491758E+03  0.11797500E+05                                 9.888854                            7.457849      -0.070455       1.939587                    0.999001      31.129941      93.125808       0.585320       0.430121      -1.048324       0.019963      -0.002510       0.022784       0.030396       0.006633       0.004688      -0.009366       0.043128      -0.027342      -0.024526      -0.002899       0.027424             12.511832      11.277759       0.304687       1.544162      13.078368       7.762753      13.179370          -0.000000
          431              C      -1.886461       8.675561      18.654889      -0.103185      34.806307 0.46645599E+03  0.11241289E+05                                 9.490003                            7.356288      -0.180930       1.910498                    0.999234      30.416521      90.627948       0.584201       0.435049      -1.045108       0.016383      -0.028180      -0.007689       0.033491      -0.005340      -0.016469      -0.009918      -0.029898       0.006391      -0.028010       0.007957       0.020052             11.584845      11.631487       1.298727       2.518085      11.495443       6.224280      11.627605          -0.000000
          432              C      -0.504543       8.723097      18.807870      -0.011438      37.324154 0.44122961E+03  0.10366602E+05                                 9.778695                            7.030273      -0.084129       1.981374                    0.999117      27.391134      77.610898       0.620616       0.420060      -1.066510      -0.015292      -0.027406      -0.020471       0.037470       0.000772      -0.002529      -0.006477      -0.009450      -0.004831      -0.006692      -0.002948       0.009640             12.749557      11.397725       2.036894       2.488012      13.387539       8.168985      13.463408          -0.000000
          433              C       0.308230       7.888671      18.056079      -0.090133      32.917804 0.42297365E+03  0.98972708E+04                                 9.004926                            6.920644      -0.003239       1.975227                    0.999620      29.121925      84.111127       0.616443       0.424630      -1.056749      -0.018643      -0.012963       0.000225       0.022708      -0.004267      -0.001750      -0.014722       0.030977      -0.052321      -0.028053       0.003266       0.024787             10.703218       9.654397       0.710405       0.731774      11.180351       6.396024      11.274904          -0.000000
          434              C      -0.258760       6.998513      17.146938      -0.141190      33.966549 0.44796884E+03  0.10632989E+05                                 9.176014                            7.099192       0.052742       1.986146                    0.999542      29.881428      86.905103       0.611642       0.421892      -1.058528       0.006096       0.006816       0.033421       0.034649      -0.021809      -0.017727       0.012346       0.009149      -0.039947      -0.022668      -0.015327       0.037995             10.877620      10.769027       1.199328       1.514411      10.657215       6.010215      11.206618          -0.000000
          435              C      17.943350       5.137554       9.965592      -0.162505      34.485232 0.45931491E+03  0.10937832E+05                                 9.144169                            7.111405       0.191274       2.023046                    0.999722      30.097671      86.821788       0.622951       0.412887      -1.067449       0.001207      -0.001291       0.009446       0.009610       0.007626      -0.008276       0.000709      -0.023663      -0.103707      -0.036287       0.004883       0.031404             10.391050       6.383798       2.309556       0.874692       9.698364      -0.798287      15.090986          -0.000000
          436              C      15.440408       0.321422       7.885056       0.172831      39.491343 0.40564564E+03  0.93870574E+04                                10.302432                            6.848592      -0.083992       1.973712                    0.999562      26.847242      76.951260       0.610431       0.433598      -1.051915       0.021560       0.052823       0.023764       0.061805       0.002918       0.012885       0.003081       0.003742      -0.009624      -0.013213      -0.001414       0.014627             13.709144       8.040444       6.488354       0.923910      23.081569      -0.507775      10.005420           0.000001
          437              C      -0.241556      13.919747       1.582256       0.565116      22.204515 0.25368074E+03  0.52739286E+04                                 7.332471                            5.654238      -0.078324       2.027878                    0.999327      22.672059      63.680431       0.623401       0.472598      -1.019062      -0.014806      -0.025933      -0.036108       0.046856      -0.011707      -0.024705      -0.082407      -0.084663       0.026250      -0.080934      -0.026427       0.107361              8.816174       8.629401       1.621823       1.764724       8.736386       4.647801       9.082734           0.000000
          438              C      18.098574       5.087992      11.316192      -0.164714      33.744035 0.45060548E+03  0.10669347E+05                                 9.004054                            7.035670       0.210842       2.033761                    0.999733      29.724784      85.244358       0.627941       0.411951      -1.069042       0.009479       0.005657      -0.005953       0.012541       0.003363       0.001319      -0.000897      -0.012276      -0.084399      -0.028203       0.007132       0.021071             10.333852       6.522956       2.197428       2.093359       9.453780       1.265146      15.024820          -0.000001
          439              C      15.582693       0.768028       6.482006      -0.136209      34.469033 0.44940014E+03  0.10625293E+05                                 9.164873                            7.049640       0.235233       2.047352                    0.999706      29.354006      83.903022       0.624693       0.414698      -1.068110      -0.001945       0.019806       0.002438       0.020050      -0.022956       0.020793       0.003319       0.022563       0.066672      -0.040002       0.003633       0.036369             10.764118       7.402528       4.312409       1.608080      14.233392       2.095921      10.656435           0.000001
          440              C       4.921732      19.833724      13.103879      -0.063648      50.747228 0.44145731E+03  0.10402164E+05                                11.865683                            7.045426      -0.101126       1.969570                    0.999210      28.017621      80.226652       0.616473       0.421655      -1.062542      -0.001212      -0.025489       0.028624       0.038346      -0.038686      -0.027489      -0.035262       0.057320      -0.102153      -0.076745       0.010634       0.066111             16.869058       9.656222       6.543902       1.564556      19.560979       0.755084      21.389973           0.000000
          441              C      16.455813       2.316393       7.775784       0.197072      38.980878 0.37716214E+03  0.85985882E+04                                10.265500                            6.634675      -0.113470       1.969204                    0.999595      26.500289      76.202066       0.613853       0.437666      -1.046034      -0.019466      -0.051211       0.021161       0.058730       0.007442       0.006227      -0.010774      -0.012530      -0.048269      -0.022378       0.002939       0.019439             13.972366       9.129435       7.524457       2.163858      21.599699       3.365347      11.187965           0.000001
          442              C      17.296591       4.624548       7.246909       0.071732      39.188546 0.45736143E+03  0.10863332E+05                                10.241202                            7.236608      -0.367621       1.887845                    0.998537      27.407359      78.571801       0.600566       0.429380      -1.058642      -0.005835      -0.011081       0.015585       0.019993       0.019717      -0.005984      -0.022742      -0.034890       0.082671      -0.040366      -0.004180       0.044546             13.476297      10.329528       1.534787      -4.659208      15.110142      -7.657080      14.989221           0.000000
          443              C      16.498908       5.736140       6.993398      -0.140434      36.419681 0.44493382E+03  0.10529296E+05                                 9.572700                            7.023838       0.233308       2.043190                    0.999678      29.737750      85.990974       0.622468       0.415800      -1.063768       0.010351       0.016362      -0.028912       0.034796      -0.013952      -0.015753       0.007585       0.044004      -0.026740      -0.022626      -0.014378       0.037005             11.873755      10.043096       0.694905      -4.370222      12.429112      -6.220390      13.149057           0.000000
          444              C      16.848154       6.626443       5.983726      -0.135846      37.342328 0.43680893E+03  0.10286664E+05                                 9.790117                            6.982754       0.025830       1.973966                    0.999692      29.692101      85.572403       0.621341       0.418594      -1.062282      -0.010274      -0.021850       0.011358       0.026682      -0.022609       0.009993      -0.005712      -0.009275      -0.038547      -0.020114      -0.011979       0.032092             12.711997      10.763292       2.150615      -6.019745      12.234864      -7.273510      15.137835           0.000000
          445              C      17.992928       6.409351       5.227565       0.074529      41.161997 0.43182857E+03  0.10083338E+05                                10.548602                            6.969673      -0.180441       1.946374                    0.999200      26.959170      75.956954       0.621825       0.421837      -1.066220       0.003761      -0.010614       0.002878       0.011623       0.008072      -0.005236      -0.016123       0.011718       0.003394      -0.019627      -0.000131       0.019758             15.173004      11.224053       2.942337      -6.456394      16.527407     -10.482228      17.767553          -0.000000
          446              C      -2.768189       5.297759       5.481076      -0.138871      36.455540 0.43466210E+03  0.10217423E+05                                 9.573196                            6.950427       0.060865       1.984473                    0.999643      29.670839      85.267088       0.625193       0.416776      -1.064072      -0.017362      -0.014307       0.014855       0.026959      -0.009238      -0.025070       0.006214       0.026245      -0.006145      -0.020325      -0.014696       0.035021             11.842350       9.490857       1.237030      -4.285177      13.081925      -6.952974      12.954268          -0.000000
          447              C      18.443521       4.407456       6.490747      -0.154217      36.729946 0.44657324E+03  0.10579779E+05                                 9.642577                            7.048604       0.097956       1.994794                    0.999490      30.067365      87.044961       0.619694       0.417200      -1.062677       0.005393       0.022613      -0.028724       0.036953      -0.027368       0.004327       0.000267      -0.007652      -0.046196      -0.021815      -0.013656       0.035471             12.077735      10.704685       1.895542      -5.458070      11.989435      -6.352345      13.539085           0.000001
          448              C      17.001243       3.499146       8.256580      -0.092469      53.919983 0.49097170E+03  0.11846628E+05                                12.283037                            7.392346      -0.056463       1.970714                    0.999186      28.856976      82.840737       0.608175       0.417387      -1.068290       0.013340       0.021330      -0.035037       0.043134      -0.026799      -0.030928      -0.036570       0.043281      -0.047130      -0.068392       0.021650       0.046742             17.212130      10.086653       6.981862       1.987800      20.488636       1.360393      21.061103           0.000000
          449              C       4.371985      19.639184       9.668373       0.214046      35.870523 0.35805837E+03  0.80642908E+04                                 9.716408                            6.475625      -0.092968       1.980327                    0.999490      26.156204      74.957166       0.619231       0.439178      -1.044273       0.013162       0.014665       0.055139       0.058554      -0.022859      -0.017337      -0.009015       0.013524      -0.022646      -0.032889       0.002969       0.029920             12.720697       6.601192       1.967949       3.635971       9.647409      -0.359826      21.913490           0.000001
          450              C       3.798537      17.044463      16.150378       0.074938      41.604678 0.42407144E+03  0.98632920E+04                                10.628778                            6.911297      -0.194233       1.943734                    0.999220      26.843468      75.628816       0.623465       0.422388      -1.065240      -0.004907       0.012954      -0.001642       0.013949       0.012792       0.001589      -0.013695       0.015800      -0.001855      -0.022424       0.004943       0.017481             15.609103      11.657660       3.448436      -6.610787      17.139278     -11.013461      18.030372          -0.000001
          451              C       2.977139      18.135869      15.879384      -0.135561      36.561301 0.43284154E+03  0.10163821E+05                                 9.599968                            6.937574       0.041679       1.979858                    0.999650      29.597174      85.006496       0.625548       0.416982      -1.063954       0.015711       0.016803      -0.012339       0.026104      -0.007804      -0.024920       0.002856       0.026813      -0.019323      -0.022653      -0.011390       0.034044             12.021555       9.421887       1.383391      -4.102463      13.547941      -7.319574      13.094837          -0.000005
          452              C       3.337165      19.045955      14.895938      -0.153571      36.765970 0.44327517E+03  0.10472812E+05                                 9.612160                            7.006065       0.175730       2.018381                    0.999675      29.948567      86.328881       0.624324       0.415247      -1.064879      -0.003925      -0.021307       0.028895       0.036115      -0.034449      -0.000112      -0.006639      -0.001047      -0.049824      -0.028148      -0.014973       0.043121             12.010862      10.496568       1.793510      -5.153770      12.092715      -6.419166      13.443302          -0.000003
          453              C       4.518589      18.873032      14.183485       0.069752      39.860410 0.44635650E+03  0.10538912E+05                                10.350916                            7.137077      -0.375121       1.886327                    0.998603      27.244227      77.903742       0.606181       0.427947      -1.059393       0.005519       0.014897      -0.008973       0.018245       0.020617      -0.003786      -0.030168      -0.029523       0.061901      -0.038172      -0.009090       0.047262             14.032543      10.638091       2.060489      -5.172613      15.132915      -8.400280      16.326623           0.000000
          454              C       5.339986      17.785824      14.454479      -0.146464      37.083734 0.44510692E+03  0.10530856E+05                                 9.709398                            7.031116       0.220993       2.039019                    0.999532      29.743500      85.902330       0.621572       0.416500      -1.063680      -0.001241      -0.015597       0.035127       0.038454      -0.012021      -0.012951       0.006859       0.042397      -0.042271      -0.020995      -0.014542       0.035537             12.380066       9.984795       0.813225      -4.201378      13.300284      -7.117170      13.855119           0.000002
          455              C       4.977805      16.871539      15.437926      -0.131607      37.203447 0.42808542E+03  0.10021145E+05                                 9.737627                            6.891382       0.064985       1.989714                    0.999705      29.378509      84.158626       0.628935       0.416019      -1.064917       0.010439       0.024136      -0.008469       0.027627      -0.019730       0.008712      -0.005279       0.002354      -0.046477      -0.018370      -0.011342       0.029712             12.826762      10.892084       2.155043      -5.744788      12.531090      -7.555859      15.057113           0.000001
          456              C       3.725230      18.360442       9.996188      -0.182253      35.955914 0.47656980E+03  0.11432826E+05                                 9.399654                            7.243618       0.202284       2.027694                    0.999834      30.205595      86.932254       0.618391       0.412872      -1.069421      -0.005809      -0.013531       0.004562       0.015416       0.008309      -0.003047      -0.010044      -0.015986      -0.053538      -0.020572      -0.002543       0.023115             10.977203       6.794349       2.622171       2.621885      10.182977       2.283596      15.954282           0.000000
          457              C      17.307375       3.872622       9.537246       0.173467      40.614210 0.40245025E+03  0.93124558E+04                                10.515417                            6.845713      -0.092834       1.972001                    0.999778      26.952306      77.732270       0.606174       0.436673      -1.048058       0.004488      -0.019568       0.060437       0.063684      -0.004405       0.000661      -0.008455      -0.010425       0.033790      -0.012728      -0.003235       0.015963             13.993851       7.221818       2.435984       3.775141      10.183120       2.465822      24.576614           0.000001
          458              C      17.046527       1.606879      14.891567      -0.125217      33.692469 0.41905248E+03  0.97556182E+04                                 9.054928                            6.824996       0.139692       2.025552                    0.999548      28.846047      82.352588       0.631178       0.416838      -1.064601       0.028977      -0.021131       0.004904       0.036197      -0.017821       0.008337      -0.004904       0.045542       0.055747      -0.038273       0.009649       0.028624             10.840877       6.745396       3.970811       1.508891      14.686792       2.218620      11.090443          -0.000001
          459              C      16.190643       2.000109       6.438297      -0.163213      32.926628 0.42416230E+03  0.98923494E+04                                 8.837358                            6.816601       0.258486       2.057885                    0.999741      29.169921      83.017454       0.639299       0.410804      -1.069806      -0.017517      -0.001131      -0.015671       0.023531      -0.015225       0.011283      -0.002806       0.021557       0.057329      -0.028373       0.001807       0.026566             10.095057       7.014297       3.982810       0.119510      12.716246      -0.159470      10.554627           0.000002
          460              C       2.520101      17.413296       5.399340       0.074972      38.670174 0.42587679E+03  0.99122149E+04                                10.032202                            6.911331      -0.060301       1.988994                    0.999215      26.700463      75.163223       0.625675       0.420601      -1.066755       0.010633       0.006044      -0.006947       0.014066       0.005945      -0.003148       0.011152       0.017039       0.028313      -0.019711       0.005659       0.014053             13.683832      11.913497       0.825626       5.467605      15.044321       7.474157      14.093678           0.000000
          461              C       1.961719      18.656345       5.664652      -0.094752      39.666378 0.45850048E+03  0.10993598E+05                                10.433393                            7.335401      -0.301934       1.892224                    0.997577      29.550789      87.602381       0.580453       0.440088      -1.042914       0.022195       0.025438       0.008330       0.034772       0.009581      -0.017527      -0.020860       0.006938       0.015182      -0.022699      -0.010535       0.033234             13.848851      12.629444       0.252687       4.958406      15.833561       6.946667      13.083549           0.000001
          462              C       2.565359      19.508736       6.582536      -0.126362      37.932412 0.43785489E+03  0.10355097E+05                                 9.932665                            7.020705       0.044113       1.991459                    0.999132      29.671137      86.718652       0.613507       0.422146      -1.056188      -0.012468      -0.017801      -0.035958       0.042015      -0.015177      -0.013195      -0.015767      -0.002935      -0.000342      -0.029428       0.012325       0.017103             13.037482      12.913247       1.275917       6.323426      13.699033       5.524526      12.500166           0.000001
          463              C       3.731693      19.117421       7.231173       0.064618      42.673086 0.44385091E+03  0.10458611E+05                                10.751076                            7.082750      -0.349105       1.890832                    0.998670      27.347247      77.963361       0.613298       0.423836      -1.062603       0.010796       0.011587       0.008927       0.018180       0.029838       0.018840       0.017174      -0.033519       0.050063      -0.043676      -0.002641       0.046318             15.671661      12.357328       2.031737       6.778694      18.160921       8.636862      16.496733           0.000001
          464              C       4.290075      17.874513       6.962802      -0.163943      39.488045 0.47036026E+03  0.11322836E+05                                10.154948                            7.256147       0.025430       1.965442                    0.999490      30.864968      90.960146       0.606134       0.419771      -1.057860      -0.019760      -0.009206      -0.023334       0.031932      -0.010402       0.014693      -0.014567       0.032410       0.002630      -0.024987      -0.005705       0.030692             13.318146      10.067533      -0.286366       3.947759      16.410197       7.436245      13.476710           0.000001
          465              C       3.684279      17.020241       6.049289      -0.153086      38.689065 0.46336311E+03  0.11119423E+05                                10.020696                            7.207218      -0.024328       1.952616                    0.999505      30.717699      90.563415       0.607156       0.420383      -1.056834       0.010356       0.026589       0.010714       0.030479      -0.011695      -0.010134       0.006702      -0.047916      -0.006258      -0.028422      -0.001783       0.030205             12.802729      11.686831      -0.178192       4.968390      13.693874       6.106357      13.027483           0.000001
          466              C       4.365515      19.992625       8.282806      -0.070203      52.107887 0.49225625E+03  0.11843478E+05                                11.987023                            7.354156       0.018146       1.994893                    0.999213      28.432972      80.571165       0.617892       0.412008      -1.075553      -0.006505      -0.041537      -0.026711       0.049810      -0.026082       0.002394       0.021297       0.046021      -0.095276      -0.047005      -0.004217       0.051222             17.067106       9.026524       5.303054       4.772898      20.321816       2.709002      21.852979          -0.000000
          467              C       1.726751      14.807208      18.331444      -0.099110      36.221003 0.43474357E+03  0.10245919E+05                                 9.632675                            7.010979       0.014351       1.975070                    0.999643      29.461832      85.485805       0.612961       0.423990      -1.056817       0.018660       0.008235      -0.007581       0.021760       0.004159      -0.005908       0.012504       0.031839      -0.046013      -0.025845       0.001199       0.024646             12.237407      12.632775       3.329205      -3.863124      11.624738      -6.974575      12.454707          -0.000002
          468              C       2.681811      14.078526      19.022042      -0.007157      38.762950 0.43449059E+03  0.10131390E+05                                 9.971654                            6.920279       0.008848       2.009976                    0.999292      27.021682      75.355988       0.635505       0.413331      -1.074806       0.004417       0.018410      -0.036464       0.041086       0.006149       0.000448       0.004533      -0.015407      -0.052405      -0.018071      -0.001056       0.019127             13.451150      14.340801       4.366809      -4.778755      12.781916      -7.892830      13.230734          -0.000000
          469              C       4.033546      14.303295      18.790386      -0.096085      35.455267 0.41780103E+03  0.97264847E+04                                 9.404505                            6.827751       0.016396       1.978058                    0.999652      29.009946      83.023045       0.628786       0.418425      -1.062796      -0.009787       0.015093      -0.016966       0.024727      -0.016459       0.016701       0.000357       0.007477      -0.030110      -0.023498      -0.003263       0.026761             11.774384      13.575060       3.160215      -3.335870      10.745869      -5.990349      11.002224           0.000001
          470              C       4.430222      15.260944      17.868132      -0.151380      36.581402 0.44020365E+03  0.10378714E+05                                 9.572981                            6.991771       0.101331       1.996143                    0.999672      29.823439      85.785502       0.623827       0.416440      -1.064471      -0.014938      -0.015781       0.022245       0.031096       0.001027      -0.003776      -0.006768       0.070190      -0.058087      -0.029821      -0.015206       0.045027             11.761637      11.411876       1.943651      -2.065191      11.589393      -7.045708      12.283643          -0.000001
          471              C       3.473006      15.994025      17.173163       0.061208      42.390426 0.42941519E+03  0.10020758E+05                                10.729031                            6.943109      -0.163754       1.949609                    0.999285      27.102914      76.532936       0.623478       0.420980      -1.065931       0.006239      -0.007792       0.009000       0.013440       0.003001      -0.024495      -0.022187      -0.016607       0.006383      -0.032722      -0.002888       0.035611             15.744646      13.554010       4.632606      -5.154823      16.199943     -11.324412      17.479983          -0.000001
          472              C       2.121271      15.769256      17.404819      -0.163897      38.752406 0.45171872E+03  0.10741091E+05                                10.037060                            7.107447       0.076435       1.982316                    0.999764      30.364548      88.300846       0.614236       0.419363      -1.060443      -0.000958      -0.014941       0.026425       0.030371      -0.024282       0.015293      -0.013896       0.022662      -0.052064      -0.025741      -0.016691       0.042432             13.326570      13.845421       4.892016      -5.217955      12.699861      -7.887909      13.434428          -0.000004
          473              C      -4.247143       8.333369       3.649680      -0.155126      36.781872 0.44399972E+03  0.10501051E+05                                 9.633267                            7.038297       0.066151       1.982154                    0.999672      30.074574      86.922776       0.618974       0.418392      -1.062180       0.015070       0.009810      -0.020649       0.027381      -0.004506      -0.015248      -0.005491       0.067809      -0.053453      -0.029924      -0.016645       0.046569             11.721127      10.848099       1.432588      -2.944137      12.094989      -7.173328      12.220292           0.000003
          474              C      -3.281303       7.470599       4.152330       0.055040      42.300523 0.43942324E+03  0.10307826E+05                                10.711674                            7.018293      -0.148170       1.952167                    0.999266      27.298110      77.145365       0.621170       0.420350      -1.066921      -0.004244       0.009513      -0.010419       0.014733       0.004921      -0.021913      -0.022381      -0.018527       0.022176      -0.029358      -0.007359       0.036717             15.475421      13.211816       3.772326      -5.928424      15.829181     -10.921738      17.385267          -0.000000
          475              C      -1.968372       7.554290       3.702130      -0.158249      38.578202 0.45284609E+03  0.10776223E+05                                10.004059                            7.120304       0.069039       1.980148                    0.999768      30.369182      88.391688       0.613073       0.419834      -1.059987      -0.000639       0.016273      -0.019413       0.025340      -0.028027       0.012033      -0.011492       0.006990      -0.066688      -0.026474      -0.017087       0.043561             13.143560      13.314711       3.745324      -5.842052      12.310424      -7.699353      13.805544          -0.000000
          476              C      -1.621282       8.504951       2.749280      -0.102067      36.509880 0.44292495E+03  0.10487733E+05                                 9.682820                            7.079454       0.005253       1.970165                    0.999694      29.628842      86.178076       0.609613       0.424327      -1.056584      -0.021286      -0.001994       0.011063       0.024072       0.003127      -0.008251       0.013608       0.021278      -0.033831      -0.023873       0.005292       0.018581             12.155057      12.087218       2.121802      -4.301094      11.945437      -6.889778      12.432516           0.000000
          477              C      -2.587122       9.367722       2.246629      -0.021637      38.945473 0.43052830E+03  0.10011268E+05                                 9.980335                            6.877339      -0.004270       2.008036                    0.999178      26.920089      74.852496       0.639364       0.411975      -1.076202      -0.017304      -0.033048       0.033518       0.050150       0.000834       0.006917       0.004737      -0.002521       0.012662      -0.007955      -0.002224       0.010179             13.318566      13.302153       3.590096      -5.144577      13.891439      -8.058674      12.762107           0.000001
          478              C      -3.900052       9.284030       2.696829      -0.090513      35.269137 0.41562419E+03  0.96668900E+04                                 9.378130                            6.815913       0.025397       1.981820                    0.999623      28.989403      83.030066       0.628263       0.419159      -1.061923       0.010866      -0.020715       0.012852       0.026690      -0.015193       0.016654      -0.000023       0.007061      -0.045246      -0.024954      -0.002498       0.027452             11.547756      12.428238       2.205861      -3.906928      10.969947      -6.164295      11.245082           0.000004
          479              C      16.514033       0.402803      14.874083      -0.143963      33.481123 0.40613236E+03  0.93860237E+04                                 8.983832                            6.696133       0.221209       2.050177                    0.999757      28.824573      82.131922       0.640148       0.414011      -1.065855       0.023573       0.006646       0.003063       0.024683      -0.021275       0.015573      -0.007597       0.049265       0.073315      -0.044812       0.005042       0.039769             10.652308       6.574711       4.025329       0.371526      14.249353       0.556927      11.132862          -0.000001
          480              C       0.116344       9.686409      19.769462       0.523263      25.508284 0.28693835E+03  0.61368404E+04                                 7.986975                            5.969828      -0.019158       2.030309                    0.999573      23.512861      66.449825       0.614870       0.465764      -1.025292       0.023664       0.039489       0.026461       0.053100      -0.008243      -0.017751      -0.083217      -0.055947       0.045995      -0.074318      -0.027064       0.101382             10.031107       9.352127       2.128303       2.204322      10.591044       5.625885      10.150150          -0.000000
          481              C      -4.201890      10.350256      24.227753       0.215468      36.628480 0.36344319E+03  0.82278596E+04                                 9.941737                            6.577329      -0.100039       1.985945                    0.999711      26.082640      75.287944       0.606125       0.446369      -1.038565      -0.004943       0.052387       0.018525       0.055786       0.007535       0.012636       0.004806       0.003839      -0.038622      -0.018828      -0.000670       0.019497             13.574185       7.708201      -5.500734      -0.244408      21.705798      -3.319759      11.308555          -0.000000
          482              C      -5.159100       9.957606      29.931743       0.185817      40.114409 0.37974880E+03  0.86536114E+04                                10.382507                            6.600823      -0.136117       1.957483                    0.999450      26.561050      75.821326       0.624704       0.430260      -1.052782      -0.011910       0.060569      -0.027359       0.067520       0.000332      -0.000787      -0.014150      -0.007473      -0.014306      -0.014502      -0.001366       0.015868             14.346167       8.704153      -7.974766      -1.575305      23.568031       1.293542      10.766317          -0.000016
          483              C      -6.245693      14.501978      23.549830       0.064442      37.795047 0.43690479E+03  0.10268564E+05                                 9.949891                            7.052674      -0.223289       1.933505                    0.998967      27.238848      77.904754       0.610423       0.426925      -1.059215       0.009732      -0.005056       0.006957       0.012987      -0.019302      -0.004168      -0.027929      -0.009320       0.024103      -0.035523       0.000625       0.034898             13.335483       8.475079      -1.209618       5.376387      13.917562      -4.892969      17.613808          -0.000183
          484              C      -6.965754      14.128780      22.418211      -0.125026      36.714084 0.45100626E+03  0.10755785E+05                                 9.761998                            7.164751      -0.016622       1.970792                    0.999069      29.890588      88.005653       0.601722       0.426826      -1.052257      -0.015506       0.023718      -0.025036       0.037812       0.010133      -0.010890       0.019868       0.008958      -0.015541      -0.029518       0.013115       0.016403             12.638724       9.222284      -1.453659       5.978029      12.827717      -4.019982      15.866172           0.000764
          485              C      -7.286986      15.078983      21.457056      -0.112749      36.375333 0.46957087E+03  0.11332442E+05                                 9.844330                            7.411946      -0.219140       1.912326                    0.998297      29.984320      89.332602       0.578481       0.438727      -1.043164       0.004572      -0.020996       0.023414       0.031780      -0.012562      -0.014989       0.014163       0.023033      -0.001329      -0.021204      -0.008857       0.030060             12.485025       8.889273      -1.149383       4.541844      14.481698      -4.890730      14.084106           0.000913
          486              C      -6.892469      16.397947      21.623586       0.074751      38.860317 0.42504689E+03  0.99132126E+04                                10.160357                            6.961383      -0.108574       1.976489                    0.999394      26.786906      76.112547       0.614247       0.427549      -1.059701       0.006004       0.005263       0.002401       0.008337       0.008135      -0.008312      -0.020210       0.019828      -0.023711      -0.027170       0.001959       0.025211             14.343352      10.130879      -2.734022       6.993462      14.724503      -7.046576      18.174675           0.000358
          487              C      -6.172408      16.772425      22.754768      -0.140058      34.585215 0.43123413E+03  0.10118051E+05                                 9.211328                            6.909603       0.197937       2.032998                    0.999754      29.482363      84.681125       0.628779       0.415168      -1.064968       0.015422      -0.029161       0.010745       0.034694       0.017735       0.007895       0.006779      -0.020074      -0.066833      -0.024744      -0.008523       0.033267             11.381817       8.688219      -0.870313       5.148343      10.794761      -3.744262      14.662469          -0.000024
          488              C      -5.851176      15.823041      23.716361      -0.150441      35.341360 0.46080661E+03  0.11013356E+05                                 9.411892                            7.184500       0.142079       2.012487                    0.999619      30.071301      87.710222       0.610098       0.420055      -1.059865       0.006413       0.015880      -0.035498       0.039414       0.016608       0.006290       0.018769       0.025362       0.008376      -0.029301       0.000853       0.028449             11.499711       7.876087      -0.108041       3.860393      12.473826      -3.965363      14.149219           0.000594
          489              C      -5.225947      12.313225      24.175302       0.182555      39.536900 0.40772354E+03  0.94757286E+04                                10.409101                            6.938163      -0.131449       1.965304                    0.999638      26.868193      77.940608       0.595257       0.442746      -1.043288       0.023085      -0.042017       0.022418       0.052924      -0.004551       0.009871      -0.008051      -0.014593      -0.021664      -0.015938      -0.001239       0.017177             14.237892       9.934587      -7.458997      -2.443589      21.205553       2.018608      11.573535          -0.000042
          490              C       0.217743      -1.468042      36.186463       0.569448      22.552070 0.23559248E+03  0.48064855E+04                                 7.327241                            5.400967      -0.001005       2.055567                    0.999626      22.198111      61.695571       0.646587       0.464315      -1.023928      -0.020393       0.022994       0.032976       0.045078      -0.000581       0.010378      -0.094128      -0.069693       0.017905      -0.077505      -0.036772       0.114277              8.877506       9.245643      -0.550439      -1.850791       8.719716       4.508930       8.667159           0.000001
          491              C      -5.892122      13.510584      24.612390      -0.056336      52.209155 0.51190785E+03  0.12455699E+05                                12.056477                            7.553383       0.014146       1.994723                    0.999210      28.643946      82.019844       0.602292       0.417948      -1.070137       0.008392       0.022426      -0.022579       0.032911       0.041892       0.029413      -0.012630       0.026856      -0.061915      -0.056404      -0.001685       0.058089             17.104151      10.370365      -6.258525      -2.252144      18.036659       0.398348      22.905429           0.000006
          492              C      -3.772858       8.589312      26.002328       0.179355      39.479791 0.40849863E+03  0.94735363E+04                                10.333826                            6.886725      -0.091190       1.975599                    0.999652      26.761057      76.890005       0.606622       0.435378      -1.050408      -0.008334       0.021606       0.061919       0.066107       0.008435      -0.008744       0.009973      -0.011084       0.055000      -0.023074       0.000110       0.022964             14.162610       6.852142      -1.944173      -1.116903      10.802164      -4.328610      24.833525           0.000001
          493              C      -3.227413       7.372724      27.807498      -0.166684      33.785823 0.43926008E+03  0.10344534E+05                                 9.004504                            6.942950       0.203839       2.030244                    0.999752      29.769730      85.409510       0.632003       0.411526      -1.068292       0.012471      -0.006564      -0.012468       0.018816      -0.007840       0.001464      -0.004322      -0.016472      -0.073486      -0.024925       0.000879       0.024046             10.504026       6.468661      -2.274071      -0.592854       9.645490      -2.676596      15.397929          -0.000001
          494              C      -3.039851       7.447073      26.465640      -0.138267      32.902973 0.42819673E+03  0.10010930E+05                                 8.853029                            6.860989       0.231445       2.047886                    0.999764      29.097231      82.934442       0.635497       0.412251      -1.068778       0.012500       0.002593       0.013465       0.018555       0.004789      -0.002758      -0.000538      -0.010738      -0.103047      -0.034514       0.010108       0.024407             10.267434       7.141086      -2.582643      -1.714565       8.747330      -0.816362      14.913886          -0.000017
          495              C      -6.420315      13.820081      25.914910       0.183481      39.931587 0.40698919E+03  0.94396841E+04                                10.425900                            6.875585      -0.148121       1.952928                    0.999630      26.973104      77.769678       0.606267       0.435580      -1.049186       0.005271      -0.010708       0.064223       0.065323       0.003650      -0.000195      -0.009456       0.004336       0.063076      -0.016623      -0.006914       0.023536             14.395829       8.022258      -2.913660      -4.456702      10.246015       1.866313      24.919214          -0.000014
          496              C      -3.977667       8.530315      28.196506       0.169200      39.866643 0.43279493E+03  0.10155048E+05                                10.331695                            7.039573      -0.015193       1.988064                    0.999612      27.223185      77.972707       0.607945       0.429380      -1.056960       0.002564       0.032244      -0.059425       0.067658       0.002320      -0.011727      -0.011863      -0.029603       0.066922      -0.028659      -0.001792       0.030451             13.517385       7.099882      -2.367294      -3.264919       9.968011      -0.178641      23.484261          -0.000019
          497              C       0.370774       4.401090      19.765091      -0.087377      33.008138 0.41705514E+03  0.97104949E+04                                 8.996149                            6.841252       0.054689       1.992582                    0.999673      28.906140      82.890952       0.625100       0.420832      -1.060649      -0.020734       0.010506       0.004025       0.023590       0.006130       0.000079      -0.013159       0.026309      -0.055612      -0.026482       0.002493       0.023990             10.973850       9.480135      -2.357792      -1.540903      11.404169       6.747585      12.037248          -0.000002
          498              C      -0.144487       5.307638      20.682974      -0.145831      34.464606 0.44345155E+03  0.10491965E+05                                 9.261467                            7.051923       0.115332       2.006941                    0.999584      29.728751      86.129846       0.615595       0.420533      -1.060106       0.004257      -0.006699      -0.028576       0.029658       0.021648       0.017663       0.008247       0.014037      -0.036570      -0.021986      -0.014439       0.036425             11.358628      10.862090      -2.992644      -2.319414      11.226563       6.499836      11.987231          -0.000002
          499              C      -1.519940       5.474393      20.799677       0.080940      36.882608 0.42142581E+03  0.98182900E+04                                 9.852354                            6.949597      -0.235480       1.935378                    0.999185      26.902838      76.669532       0.611733       0.429763      -1.057198       0.003272       0.003277      -0.011731       0.012611       0.000909      -0.019582       0.007752      -0.027997       0.002928      -0.028444       0.008367       0.020076             13.557830      11.500502      -3.521292      -3.637691      13.409626       9.160965      15.763361          -0.000001
          500              C      -2.380131       4.734881      19.992376      -0.158151      36.428885 0.46864989E+03  0.11266410E+05                                 9.666433                            7.284543       0.055004       1.981037                    0.999466      30.497354      89.686381       0.600042       0.424607      -1.055301       0.019767      -0.006061      -0.021195       0.029609      -0.003564      -0.003702      -0.003760       0.035164      -0.033952      -0.016062      -0.007851       0.023913             12.275780      10.746100      -2.291485      -2.266437      11.977984       7.619143      14.103257          -0.000002
          501              C      -1.864869       3.832591      19.073182      -0.109577      34.570634 0.44365783E+03  0.10529386E+05                                 9.365098                            7.112265      -0.059061       1.948671                    0.999613      29.947282      87.747048       0.603604       0.427562      -1.052581       0.014326       0.019173       0.015056       0.028276       0.016478       0.019294      -0.004182      -0.011648      -0.025119      -0.029677       0.005500       0.024178             11.840807      11.445159      -3.543630      -3.119526      11.384150       6.664030      12.693111          -0.000002
          502              C      -0.489416       3.664517      18.957790      -0.025934      39.095308 0.43429316E+03  0.10151471E+05                                10.076799                            6.949133      -0.077005       1.985260                    0.999081      27.236891      76.684308       0.628421       0.416975      -1.069721      -0.018449       0.032520       0.027341       0.046320       0.000978      -0.003632      -0.005817       0.000390      -0.000375      -0.006539      -0.000726       0.007265             14.165139      12.114823      -4.889430      -3.945610      15.097453       9.598392      15.283143          -0.000001
          503              C      -7.321481      14.883739      27.615180      -0.155887      34.758006 0.43965079E+03  0.10371346E+05                                 9.223803                            6.972988       0.157721       2.017717                    0.999648      29.799667      85.981975       0.626062       0.414726      -1.064652       0.011793       0.009306      -0.012325       0.019432      -0.006023       0.006880       0.007500      -0.003853      -0.102794      -0.036439       0.012904       0.023536             10.979582       6.990352      -2.638170      -2.336944       9.514566       1.156828      16.433829          -0.000018
          504              C      -3.794420       9.099267      24.682324      -0.063478      51.229122 0.49159823E+03  0.11848550E+05                                11.897912                            7.401974       0.004595       1.995462                    0.999189      28.376146      81.035184       0.608044       0.417942      -1.069466       0.017885      -0.017884      -0.018793       0.031510       0.037595      -0.004791       0.044749       0.063858      -0.106750      -0.076995       0.007485       0.069510             16.889740       8.891703      -4.989626      -1.882428      20.095340      -2.750377      21.682178          -0.000054
          505              C      -6.722138      13.660729      28.100347       0.151925      42.584164 0.44709336E+03  0.10582916E+05                                10.807060                            7.166177      -0.028080       1.982028                    0.999750      27.573963      79.490549       0.600746       0.430733      -1.055453       0.028960      -0.013762      -0.055585       0.064170      -0.016519      -0.011431       0.007136       0.003321       0.049966      -0.025085      -0.001362       0.026447             14.515026       7.083955      -1.889355      -2.969130      10.748934      -2.229139      25.712188          -0.000002
          506              C      -4.044514      10.882811      22.872782      -0.140771      34.643039 0.46079398E+03  0.10978617E+05                                 9.265554                            7.177713       0.291332       2.078818                    0.999127      29.096843      83.874646       0.613153       0.419273      -1.063677       0.021336       0.018871       0.000872       0.028497       0.025678      -0.001333       0.001441       0.037992      -0.002305      -0.031672      -0.000662       0.032334             11.346604       7.311649      -3.039859      -2.170900      13.488820       0.682813      13.239344          -0.000038
          507              C      -4.585648      12.123263      22.920862      -0.139151      33.844795 0.45424038E+03  0.10821303E+05                                 9.179805                            7.160902       0.152086       2.032105                    0.999102      29.422453      85.776202       0.607339       0.423332      -1.057440       0.027015      -0.001160       0.007213       0.027986       0.021677       0.016413       0.001543       0.041022       0.005683      -0.031662      -0.004495       0.036157             11.146296       7.196898      -2.586202      -1.572423      13.905460      -1.220605      12.336530           0.000000
          508              C      11.188890      16.734427      33.651357      -0.155359      36.601627 0.44240446E+03  0.10445939E+05                                 9.590343                            7.006623       0.115564       2.000505                    0.999721      29.845064      85.973265       0.623374       0.416130      -1.064432      -0.001844       0.010175       0.024721       0.026796       0.025558       0.013488       0.011383      -0.003471      -0.011361      -0.024027      -0.011342       0.035369             11.842639      14.460035      -2.247195      -4.920783      10.089613       5.282156      10.978269           0.000003
          509              C      -9.016018      16.794889      33.341025       0.069559      39.987902 0.41802538E+03  0.96853689E+04                                10.244419                            6.829277      -0.116997       1.967049                    0.999276      26.795588      75.286510       0.631851       0.418387      -1.068048      -0.001538       0.005187       0.013603       0.014639      -0.016460      -0.002778       0.016966       0.003933       0.031423      -0.025579       0.000066       0.025514             14.086908      14.224076      -2.546539      -4.914419      14.043858       8.613628      13.992790           0.000001
          510              C      -8.209725      17.762704      33.931093      -0.168446      39.091467 0.48627892E+03  0.11833504E+05                                10.168715                            7.455855      -0.139407       1.914247                    0.998852      31.293179      93.485864       0.587134       0.428687      -1.049679      -0.023962      -0.002559       0.024345       0.034255      -0.007426      -0.011065      -0.006445       0.044706       0.002572      -0.026578      -0.000479       0.027056             12.406437      13.265956      -0.308000      -2.531287      12.734370       6.544629      11.218987           0.000001
          511              C      -8.753014      18.665859      34.831493      -0.113903      37.713601 0.46304267E+03  0.11127067E+05                                 9.951727                            7.287800      -0.145493       1.920348                    0.999305      30.409893      90.173730       0.592575       0.430133      -1.049163      -0.010747      -0.029695       0.000160       0.031580       0.003868       0.022950      -0.010355      -0.031477       0.019462      -0.034108       0.009591       0.024516             12.167770      15.287939      -1.015679      -4.109344      10.998531       5.113415      10.216839           0.000002
          512              C     -10.106906      18.605196      35.146195      -0.010009      36.849425 0.41396098E+03  0.95438081E+04                                 9.572166                            6.737189       0.003212       2.013293                    0.999262      26.655682      74.097956       0.646122       0.411177      -1.075396       0.008488      -0.034099      -0.024965       0.043105      -0.013445       0.003314      -0.016204       0.005065      -0.011138      -0.020577      -0.002103       0.022680             12.053974      13.626716      -1.047129      -3.972026      11.356351       6.052048      11.178855           0.000001
          513              C      10.643446      17.641579      34.556127      -0.081223      35.089714 0.43576080E+03  0.10277600E+05                                 9.435940                            7.042271      -0.021830       1.970939                    0.999623      29.167317      84.708895       0.608491       0.426784      -1.054908       0.026050      -0.008006      -0.000733       0.027262      -0.001685       0.006119      -0.012269       0.024337      -0.020618      -0.020353       0.002200       0.018153             11.321976      13.367611      -0.472485      -3.386443      10.366391       4.856667      10.231925           0.000002
          514              C      -7.407731      17.295325      20.551411       0.071158      37.814624 0.42104485E+03  0.97894832E+04                                 9.965187                            6.908976      -0.060779       1.988742                    0.999214      26.771027      75.767595       0.619647       0.425138      -1.061980      -0.004636      -0.003614      -0.013893       0.015086      -0.006015       0.009837      -0.005972      -0.056330       0.002054      -0.031789       0.001601       0.030188             13.914275      12.020606      -3.116414       5.168614      14.413058      -9.112078      15.309161           0.000005
          515              C      -6.551853      18.290607      20.088536      -0.166019      36.196421 0.44661948E+03  0.10564675E+05                                 9.482359                            7.007546       0.203186       2.025312                    0.999824      29.984264      86.297580       0.628004       0.412312      -1.067475      -0.014438       0.017955      -0.024447       0.033593       0.010262       0.011369       0.002576       0.048258      -0.036075      -0.020219      -0.014895       0.035114             11.953927      10.520116      -2.133996       3.429867      13.302204      -7.296500      12.039461           0.000052
          516              C      -7.013218      19.233579      19.175023      -0.097274      34.093341 0.42197592E+03  0.98560053E+04                                 9.172021                            6.868612      -0.005785       1.967750                    0.999602      29.266562      84.114600       0.625477       0.419258      -1.061418      -0.015444      -0.021153       0.010783       0.028324       0.019745      -0.010882       0.000949      -0.000836      -0.045531      -0.022819      -0.005666       0.028485             11.427173      10.705418      -2.536862       4.103533      12.086356      -6.444988      11.489744          -0.000017
          517              C      -8.328304      19.184287      18.731816      -0.019272      38.880447 0.45148723E+03  0.10637792E+05                                10.046548                            7.076240      -0.042763       1.991034                    0.999119      27.425387      77.083896       0.625042       0.415902      -1.072274       0.025405      -0.020142       0.026468       0.041853      -0.001597      -0.013005      -0.006960      -0.013111      -0.020715      -0.019514       0.006118       0.013396             14.056549      11.723696      -3.980014       5.228465      15.847561      -9.294627      14.598391           0.000074
          518              C      -9.184181      18.193102      19.196877      -0.106990      33.246281 0.43154998E+03  0.10157002E+05                                 9.096082                            6.980252       0.040368       1.984788                    0.999668      29.492356      85.656762       0.614652       0.423392      -1.056662       0.015093      -0.011188       0.012079       0.022335       0.003503       0.005779       0.018194       0.033587      -0.049376      -0.031225       0.004182       0.027043             11.298654       8.941094      -1.615880       2.559451      12.991650      -7.010973      11.963217          -0.000018
          519              C      -8.722817      17.248651      20.106019      -0.132974      36.033691 0.45666096E+03  0.10909913E+05                                 9.653270                            7.219946       0.068686       1.998627                    0.999076      29.829179      87.516611       0.598926       0.428061      -1.052914       0.003876       0.017468      -0.031586       0.036302       0.019790      -0.001978       0.009156      -0.010921      -0.047803      -0.022026      -0.007312       0.029338             12.263441      11.310407      -2.007768       3.679719      12.643845      -7.099159      12.836070           0.000069
          520              C      -6.071051      11.993929      29.927372       0.180465      41.887599 0.40721676E+03  0.94262469E+04                                10.678732                            6.826426      -0.112815       1.959119                    0.999337      26.956507      77.108147       0.616596       0.429134      -1.055342       0.037086      -0.045905      -0.029872       0.066144      -0.012765      -0.013266      -0.000191      -0.007678      -0.022987      -0.020149       0.000416       0.019732             14.805718       8.807225      -8.078863      -0.188313      24.529404      -1.782738      11.080526          -0.000009
          521              C      -4.523107       8.782620      29.555848      -0.089433      54.988087 0.52017425E+03  0.12680463E+05                                12.389323                            7.546694       0.015106       1.985631                    0.999156      29.029371      82.621511       0.611961       0.410578      -1.077210       0.005803      -0.034202       0.026065       0.043392       0.035962       0.022102      -0.019893      -0.008353      -0.037404      -0.052216       0.009777       0.042439             17.690561       9.346538      -6.676095      -1.355925      22.970228      -2.846035      20.754918          -0.000013
          522              C      -2.093411       6.390413      21.803666       0.064586      38.191361 0.41859076E+03  0.97178278E+04                                 9.986409                            6.864904      -0.124962       1.966383                    0.999278      26.840642      75.897831       0.624908       0.422193      -1.063870      -0.008722       0.006214      -0.001295       0.010787      -0.013609       0.007070       0.010702       0.013387       0.011018      -0.023135       0.009777       0.013358             13.799232      11.350767      -1.979415      -5.801864      14.439728       8.204448      15.607202          -0.000002
          523              C      -1.414317       7.568140      22.101760      -0.120023      36.471737 0.47382830E+03  0.11461613E+05                                 9.828170                            7.432850      -0.260144       1.893025                    0.998074      30.308943      90.419258       0.579109       0.437241      -1.043995      -0.018998       0.023019       0.015526       0.033643      -0.008893       0.005824      -0.016213       0.020827      -0.002162      -0.022683       0.001401       0.021282             12.178838      10.092496      -0.084203      -3.244306      13.713555       6.305861      12.730463           0.000000
[truncated: 320,706 more chars]
