# Supplementary material for: A collection of forcefield precursors for metal–organic frameworks
Source: RSC Adv. 2019 Nov 13;9(63):36492–507. doi: 10.1039/c9ra07327b (PMC9075174; doi:10.1039/c9ra07327b)
Supplement: RA-009-C9RA07327B-s6366 [file RA-009-C9RA07327B-s6366.xyz]

  278
jmolscript: load "" {1 1 1} spacegroup "x,y,z" unitcell [{     12.781000     0.000000     0.000000 }, {     -5.802109    12.926566     0.000000 }, {      0.000000     0.000000    21.586000 }]
Mn     4.240084    10.338409    11.076424     0.864648
Mn     9.129307     2.588157     0.283424     0.865296
Mn     2.738807     2.588157    10.509576     0.864735
Mn    -2.150416    10.338409    21.302576     0.865330
Mn     0.000000     0.000000    10.793000     1.056786
Mn     6.390500     0.000000     0.000000     1.056933
H      1.480470    11.451645     9.439558     0.093476
H      1.729746     8.504388     6.825493     0.124702
H      3.524766     8.278173     8.466029     0.121685
H     -0.711459    11.676567     8.815722     0.121349
H     -2.398728    12.781788     7.708361     0.118411
H     -1.324759    10.992752     4.291297     0.115895
H      0.456222     9.994821     5.366280     0.123675
H      1.471243     0.059462     6.829810     0.122046
H     -0.222603     1.244828     5.828220     0.123554
H      1.702900     1.021199     2.314019     0.124658
H     -2.415486    12.736545     3.324244     0.120793
H     -1.201062     3.236812     4.830947     0.118383
H      9.820910     3.818508     3.244376     0.119059
H     12.154745     1.235780     1.476482     0.095574
H      6.130331     7.846426     8.168142     0.120915
H      7.281418     6.403821     6.760735     0.119835
H     -2.350308     8.889599     6.808224     0.113364
H     -3.530556    10.337375     8.194046     0.112294
H      9.127133     4.020162     6.814700     0.117985
H     10.315800     2.462511     8.064530     0.115240
H      0.855638     4.660027     7.682457     0.121491
H     -0.335333     6.251287     6.480117     0.117706
H     11.888921     1.474921    20.232558     0.093467
H     -1.141355     4.422178    17.618493     0.124728
H      9.844625     4.648393    19.259029     0.121683
H      1.299850     1.249999    19.608722     0.121321
H      2.987119     0.144778    18.501361     0.118391
H      1.913150     1.933814    15.084297     0.115935
H      0.132169     2.931745    16.159280     0.123694
H     -0.882852    12.867104    17.622810     0.122007
H      0.810994    11.681738    16.621220     0.123535
H     -1.114509    11.905367    13.107019     0.124690
H      3.003877     0.190021    14.117244     0.120814
H      1.789453     9.689754    15.623947     0.118351
H      3.548481     9.108058    14.037376     0.119050
H      1.214646    11.690786    12.269482     0.095586
H      7.239060     5.080140    18.961142     0.120910
H      6.087973     6.522745    17.553735     0.119848
H      2.938699     4.036967    17.601224     0.113373
H      4.118947     2.589191    18.987046     0.112291
H      4.242258     8.906404    17.607700     0.118000
H      3.053591    10.464055    18.857530     0.115240
H     -0.267247     8.266539    18.475457     0.121495
H      0.923724     6.675279    17.273117     0.117726
H      5.498421     1.474921    12.146442     0.093473
H      5.249145     4.422178    14.760507     0.124699
H      3.454125     4.648393    13.119971     0.121680
H      7.690350     1.249999    12.770278     0.121349
H      9.377619     0.144778    13.877639     0.118411
H      8.303650     1.933814    17.294703     0.115896
H      6.522669     2.931745    16.219720     0.123675
H      5.507648    12.867104    14.756190     0.122046
H      7.201494    11.681738    15.757780     0.123554
H      5.275991    11.905367    19.271981     0.124658
H      9.394377     0.190021    18.261756     0.120794
H      8.179953     9.689754    16.755053     0.118383
H     -2.842019     9.108058    18.341624     0.119058
H     -5.175854    11.690786    20.109518     0.095575
H      0.848560     5.080140    13.417858     0.120913
H     -0.302527     6.522745    14.825265     0.119834
H      9.329199     4.036967    14.777776     0.113363
H     10.509447     2.589191    13.391954     0.112294
H     -2.148242     8.906404    14.771300     0.117986
H     -3.336909    10.464055    13.521470     0.115241
H      6.123253     8.266539    13.903543     0.121494
H      7.314224     6.675279    15.105883     0.117708
H     -4.910030    11.451645     1.353442     0.093468
H      8.120246     8.504388     3.967507     0.124729
H     -2.865734     8.278173     2.326971     0.121683
H      5.679041    11.676567     1.977278     0.121320
H      3.991772    12.781788     3.084639     0.118392
H      5.065741    10.992752     6.501703     0.115935
H      6.846722     9.994821     5.426720     0.123693
H      7.861743     0.059462     3.963190     0.122007
H      6.167897     1.244828     4.964780     0.123534
H      8.093400     1.021199     8.478981     0.124690
H      3.975014    12.736545     7.468756     0.120814
H      5.189438     3.236812     5.962053     0.118349
H      3.430410     3.818508     7.548624     0.119046
H      5.764245     1.235780     9.316518     0.095583
H     -0.260169     7.846426     2.624858     0.120910
H      0.890918     6.403821     4.032265     0.119850
H      4.040192     8.889599     3.984776     0.113373
H      2.859944    10.337375     2.598954     0.112292
H      2.736633     4.020162     3.978300     0.118001
H      3.925300     2.462511     2.728470     0.115239
H      7.246138     4.660027     3.110543     0.121496
H      6.055167     6.251287     4.312883     0.117725
C      1.772250    10.687685     8.997045     0.100211
C      1.893553     9.070571     7.545386    -0.108112
C      2.883082     8.950354     8.458042    -0.041118
C      0.070795    10.765244     7.191376     0.169398
C     -0.810863    11.570569     7.896375    -0.184514
C     -1.837969    12.213020     7.233469    -0.117995
C     -2.052099    12.029462     5.870529     0.059949
C     -1.184188    11.160797     5.194239    -0.110002
C     -0.121858    10.548078     5.838581    -0.166941
C     -3.167118    12.748179     5.196614     0.059813
C      1.526199     0.255946     5.921472    -0.107369
C      0.511216     0.968200     5.326561    -0.167324
C      0.586451     1.273267     3.970313     0.167688
C      1.658523     0.832471     3.224301    -0.185348
C      2.669201     0.109876     3.834753    -0.121167
C     -1.295485     2.903307     3.966859    -0.107296
C     10.517828     3.222593     3.085071    -0.037297
C     11.788493     1.809719     2.111543     0.105332
C      6.827194    10.183549     9.223914     0.614973
C      7.581370     9.240814     8.316654    -0.012712
C      6.991893     8.059714     7.889467    -0.084102
C      7.679012     7.192341     7.051283    -0.107793
C      8.959856     7.519383     6.656907    -0.080700
C     -3.216630     8.684067     7.076323    -0.107965
C     -3.926409     9.544976     7.909974    -0.093972
C     -2.098389     5.284380     6.543796    -0.074868
C     10.029781     4.153306     6.999692    -0.104600
C     10.747071     3.218715     7.738797    -0.100003
C     -0.686823     3.400980     7.994591    -0.019504
C     -0.051188     4.533347     7.517540    -0.087382
C     -0.761264     5.486035     6.793330    -0.106019
C      0.101638     2.373318     8.777731     0.615790
C     11.597141     2.238881    19.790045     0.100228
C     -1.305162     3.855995    18.338386    -0.108036
C     10.486309     3.976212    19.251042    -0.041111
C      0.517596     2.161322    17.984376     0.169368
C      1.399254     1.355997    18.689375    -0.184566
C      2.426360     0.713546    18.026469    -0.118042
C      2.640490     0.897104    16.663529     0.059989
C      1.772579     1.765769    15.987239    -0.109954
C      0.710249     2.378488    16.631581    -0.166914
C      3.755509     0.178387    15.989614     0.059774
C     -0.937808    12.670620    16.714472    -0.107426
C      0.077175    11.958366    16.119561    -0.167360
C      0.001940    11.653299    14.763313     0.167720
C     -1.070132    12.094095    14.017301    -0.185288
C     -2.080810    12.816690    14.627753    -0.121119
C      1.883876    10.023259    14.759859    -0.107389
C      2.851563     9.703973    13.878071    -0.037310
C      1.580898    11.116847    12.904543     0.105322
C      6.542197     2.743017    20.016914     0.615055
C      5.788021     3.685752    19.109654    -0.012741
C      6.377498     4.866852    18.682467    -0.084086
C      5.690379     5.734225    17.844283    -0.107761
C      4.409535     5.407183    17.449907    -0.080674
C      3.805021     4.242499    17.869323    -0.107943
C      4.514800     3.381590    18.702974    -0.093956
C      2.686780     7.642186    17.336796    -0.074837
C      3.339610     8.773260    17.792692    -0.104574
C      2.622320     9.707851    18.531797    -0.099980
C      1.275214     9.525586    18.787591    -0.019536
C      0.639579     8.393219    18.310540    -0.087359
C      1.349655     7.440531    17.586330    -0.105979
C      0.486753    10.553248    19.570731     0.615866
C      5.206641     2.238881    12.588955     0.100209
C      5.085338     3.855995    14.040614    -0.108119
C      4.095809     3.976212    13.127958    -0.041121
C      6.908096     2.161322    14.394624     0.169400
C      7.789754     1.355997    13.689625    -0.184514
C      8.816860     0.713546    14.352531    -0.117997
C      9.030990     0.897104    15.715471     0.059949
C      8.163079     1.765769    16.391761    -0.110003
C      7.100749     2.378488    15.747419    -0.166941
C     10.146009     0.178387    16.389386     0.059814
C      5.452692    12.670620    15.664528    -0.107370
C      6.467675    11.958366    16.259439    -0.167327
C      6.392440    11.653299    17.615687     0.167685
C      5.320368    12.094095    18.361699    -0.185345
C      4.309690    12.816690    17.751247    -0.121167
C     -4.506624    10.023259    17.619141    -0.107294
C     -3.538937     9.703973    18.500929    -0.037298
C     -4.809602    11.116847    19.474457     0.105334
C      0.151697     2.743017    12.362086     0.614977
C     -0.602479     3.685752    13.269346    -0.012713
C     -0.013002     4.866852    13.696533    -0.084102
C     -0.700121     5.734225    14.534717    -0.107797
C     -1.980965     5.407183    14.929093    -0.080702
C     10.195521     4.242499    14.509677    -0.107966
C     10.905300     3.381590    13.676026    -0.093971
C      9.077280     7.642186    15.042204    -0.074866
C     -3.050890     8.773260    14.586308    -0.104600
C     -3.768180     9.707851    13.847203    -0.100003
C      7.665714     9.525586    13.591409    -0.019502
C      7.030079     8.393219    14.068460    -0.087381
C      7.740155     7.440531    14.792670    -0.106016
C      6.877253    10.553248    12.808269     0.615787
C     -4.618250    10.687685     1.795955     0.100228
C      8.284053     9.070571     3.247614    -0.108033
C     -3.507418     8.950354     2.334958    -0.041111
C      6.461295    10.765244     3.601624     0.169366
C      5.579637    11.570569     2.896625    -0.184564
C      4.552531    12.213020     3.559531    -0.118040
C      4.338401    12.029462     4.922471     0.059989
C      5.206312    11.160797     5.598761    -0.109957
C      6.268642    10.548078     4.954419    -0.166916
C      3.223382    12.748179     5.596386     0.059774
C      7.916699     0.255946     4.871528    -0.107426
C      6.901716     0.968200     5.466439    -0.167360
C      6.976951     1.273267     6.822687     0.167720
C      8.049023     0.832471     7.568699    -0.185287
C      9.059701     0.109876     6.958247    -0.121121
C      5.095015     2.903307     6.826141    -0.107391
C      4.127328     3.222593     7.707929    -0.037312
C      5.397993     1.809719     8.681457     0.105321
C      0.436694    10.183549     1.569086     0.615058
C      1.190870     9.240814     2.476346    -0.012744
C      0.601393     8.059714     2.903533    -0.084087
C      1.288512     7.192341     3.741717    -0.107762
C      2.569356     7.519383     4.136093    -0.080674
C      3.173870     8.684067     3.716677    -0.107945
C      2.464091     9.544976     2.883026    -0.093954
C      4.292111     5.284380     4.249204    -0.074837
C      3.639281     4.153306     3.793308    -0.104574
C      4.356571     3.218715     3.054203    -0.099981
C      5.703677     3.400980     2.798409    -0.019533
C      6.339312     4.533347     3.275460    -0.087358
C      5.629236     5.486035     3.999670    -0.105979
C      6.492138     2.373318     2.015269     0.615861
S      9.820928     6.455527     5.529470     0.962776
S      3.548463     6.471039    16.322470     0.962755
S     -2.842037     6.471039    16.056530     0.962777
S      3.430428     6.455527     5.263530     0.962755
N      2.796180     9.975431     9.373073    -0.293164
N      1.180144    10.187297     7.885582     0.028237
N     -0.476049     1.994569     3.348420     0.020879
N     10.718149     2.528566     1.911009    -0.298743
N      9.688714     0.436918    10.772277     0.204987
N     10.573211     2.951135    20.166073    -0.293307
N     -0.591753     2.739269    18.678582     0.028260
N      1.064440    10.931997    14.141420     0.020858
N      2.651242    10.398000    12.704009    -0.298589
N      3.680677    12.489648    -0.020723     0.205097
N      4.182711     2.951135    12.212927    -0.293181
N      5.798747     2.739269    13.700418     0.028236
N      7.454940    10.931997    18.237580     0.020882
N     -3.739258    10.398000    19.674991    -0.298748
N     -2.709823    12.489648    10.813723     0.204990
N     -3.594320     9.975431     1.419927    -0.293313
N      7.570644    10.187297     2.907418     0.028263
N      5.914451     1.994569     7.444580     0.020858
N      4.327649     2.528566     8.881991    -0.298606
N      3.298214     0.436918     0.020723     0.205112
O      5.779555     9.752965     9.716290    -0.559396
O      7.332579    11.315657     9.401351    -0.573382
O      8.826085     5.741593     4.788422    -0.523593
O     -1.976137     7.235904     4.841524    -0.523498
O     -0.512618     1.380687     9.196284    -0.565372
O      1.314268     2.601471     8.900124    -0.569216
O      4.754960    12.458237    10.842648    -0.383099
O      8.469203     0.285031    10.737956    -0.362325
O      7.589836     3.173601    20.509290    -0.559442
O      6.036812     1.610909    20.194351    -0.573380
O      4.543306     7.184973    15.581422    -0.523491
O      2.564528     5.690662    15.634524    -0.523410
O      1.101009    11.545879    19.989284    -0.565350
O     -0.725877    10.325095    19.693124    -0.569233
O      8.614431     0.468329     0.049648    -0.383164
O      4.900188    12.641535    21.530956    -0.362199
O      1.199336     3.173601    11.869710    -0.559409
O     -0.353688     1.610909    12.184649    -0.573384
O     -1.847194     7.184973    16.797578    -0.523594
O      8.955028     5.690662    16.744476    -0.523496
O      7.491509    11.545879    12.389716    -0.565368
O      5.664623    10.325095    12.685876    -0.569203
O      2.223931     0.468329    10.743352    -0.383106
O     -1.490312    12.641535    10.848044    -0.362319
O     -0.610945     9.752965     1.076710    -0.559444
O      0.942079    11.315657     1.391649    -0.573375
O      2.435585     5.741593     6.004578    -0.523490
O      4.414363     7.235904     5.951476    -0.523411
O      5.877882     1.380687     1.596716    -0.565357
O      7.704768     2.601471     1.892876    -0.569232
O     -1.635540    12.458237    21.536352    -0.383161
O      2.078703     0.285031     0.055044    -0.362185

The following XYZ coordinates are in angstroms. Other properties are in atomic units.
The sperically averaged electron density of each atom fit to a function of the form exp(a - br)
eigen_1, eigen_2 and eigen_3 are the three eigenvalues of traceless quadrupole moment tensor
  atom number  atomic symbol              X              Y              Z     net charge C6 coefficient C8 coefficient C10 coefficient fluctuating dipole atomic polarizability isotropic forcefield polarizability              a              b squared Pearson coefficient          <r^3>          <r^4>         wp_QDO          m_QDO          q_QDO       dipole_x       dipole_y       dipole_z         dipole            Qxy            Qxz            Qyz     Q(x^2-y^2)  Q(3z^2 - R^2)        eigen_1        eigen_2        eigen_3 static polarizability      alpha(xx)      alpha(xy)      alpha(xz)      alpha(yy)      alpha(yz)      alpha(zz) atomic spin moment
            1             Mn       4.240084      10.338409      11.076424       0.864648     184.717481 0.42391782E+04  0.16467329E+06                                24.981776                           20.329124       0.399515       1.875161                    0.999718      58.189815     172.671361       0.431298       0.365584      -1.175792       0.087524      -0.066502       0.021463       0.111998      -0.047584       0.002495      -0.028561      -0.292427      -0.092453      -0.138391      -0.034789       0.173180             29.769548      32.918073       1.856512      -0.141553      16.866143       2.074292      39.524429           4.712595
            2             Mn       9.129307       2.588157       0.283424       0.865296     184.635284 0.42367555E+04  0.16455302E+06                                24.973149                           20.322136       0.400308       1.875480                    0.999717      58.178071     172.613780       0.431417       0.365541      -1.175845      -0.087469       0.066665       0.021484       0.112057      -0.047597      -0.002502       0.028624      -0.292902      -0.092824      -0.138559      -0.034922       0.173481             29.759393      32.906486       1.855689       0.141358      16.860385      -2.073706      39.511309           4.713426
            3             Mn       2.738807       2.588157      10.509576       0.864735     184.703663 0.42387826E+04  0.16465385E+06                                24.980507                           20.328127       0.399573       1.875195                    0.999718      58.187497     172.661544       0.431311       0.365582      -1.175795      -0.087517       0.066531      -0.021467       0.112011      -0.047580       0.002497      -0.028569      -0.292467      -0.092516      -0.138399      -0.034811       0.173210             29.768018      32.916342       1.856406      -0.141518      16.865341       2.074202      39.522371           4.713045
            4             Mn      -2.150416      10.338409      21.302576       0.865330     184.630128 0.42366101E+04  0.16454576E+06                                24.972577                           20.321691       0.400365       1.875502                    0.999717      58.177425     172.610318       0.431425       0.365538      -1.175849       0.087466      -0.066683      -0.021486       0.112065      -0.047595      -0.002503       0.028632      -0.292946      -0.092873      -0.138571      -0.034940       0.173511             29.758692      32.905690       1.855640       0.141323      16.860027      -2.073658      39.510357           4.713391
            5             Mn       0.000000       0.000000      10.793000       1.056786     129.709059 0.27725552E+04  0.98005622E+05                                21.916582                           18.153283       0.056260       1.822766                    0.999198      53.180498     156.457473       0.388753       0.445719      -1.105814       0.000002       0.000002      -0.000000       0.000003      -0.018731      -0.007906       0.006472       0.067790       0.062888      -0.049473       0.014838       0.034635             25.391997      21.092646       2.065614       0.120072      29.033619      -0.418064      26.049726           4.728021
            6             Mn       6.390500       0.000000       0.000000       1.056933     129.712754 0.27726788E+04  0.98010346E+05                                21.916279                           18.153140       0.056426       1.822816                    0.999197      53.180150     156.452900       0.388775       0.445692      -1.105839       0.000003       0.000003       0.000001       0.000004      -0.018757       0.007913      -0.006485       0.068007       0.062955      -0.049593       0.014877       0.034716             25.391559      21.092110       2.065401      -0.120055      29.032776       0.417990      26.049790           4.728665
            7              H       1.480470      11.451645       9.439558       0.093476       1.113545 0.80739292E+01  0.80477774E+02                                 1.842331                            1.711829      -1.286483       2.253484                    0.994709       3.943614      11.603369       0.451490       1.361028      -0.689147      -0.016242       0.040484       0.026589       0.051086      -0.015664      -0.000042       0.008808      -0.008552      -0.009311      -0.016955      -0.003048       0.020003              1.885094       1.629683      -0.211726      -0.049668       2.123097       0.445831       1.902502           0.000291
            8              H       1.729746       8.504388       6.825493       0.124702       1.016393 0.71487540E+01  0.69280264E+02                                 1.753018                            1.626175      -1.325284       2.255355                    0.993766       3.761041      10.994215       0.455608       1.387189      -0.684294      -0.003602      -0.029524      -0.029109       0.041617      -0.007995       0.010885       0.010912      -0.001132      -0.008683      -0.020247       0.009343       0.010904              1.803339       1.465995       0.048386       0.130951       1.939339       0.553534       2.004683           0.000176
            9              H       3.524766       8.278173       8.466029       0.121685       1.216014 0.86143140E+01  0.86003160E+02                                 1.873834                            1.713612      -1.055076       2.388491                    0.997277       3.484748       9.784341       0.479929       1.278308      -0.710315       0.033421      -0.033424      -0.001711       0.047297      -0.015215       0.010100       0.006340      -0.009706      -0.013036      -0.021876       0.003695       0.018181              1.938050       2.177005      -0.615363       0.026819       2.118948       0.039702       1.518197           0.000233
           10              H      -0.711459      11.676567       8.815722       0.121349       1.096107 0.81761637E+01  0.81795221E+02                                 1.835308                            1.731733      -1.340299       2.242691                    0.993812       3.844116      11.350168       0.445127       1.375445      -0.686984      -0.000536       0.001656       0.035334       0.035377      -0.004946       0.006020       0.000219       0.002815       0.006752      -0.007985      -0.000332       0.008317              1.883148       1.655400      -0.059997       0.098725       1.508901       0.157326       2.485142          -0.000009
           11              H      -2.398728      12.781788       7.708361       0.118411       0.873511 0.63355142E+01  0.59688297E+02                                 1.604588                            1.547348      -1.064974       2.382940                    0.996033       3.627778      10.522177       0.458747       1.417182      -0.679329      -0.023929       0.023691       0.021472       0.039936      -0.011382      -0.002951       0.003754       0.000187       0.010233      -0.013110       0.000882       0.012228              1.624609       1.710869      -0.256568      -0.116941       1.595788       0.200689       1.567169          -0.000236
           12              H      -1.324759      10.992752       4.291297       0.115895       0.875469 0.62960212E+01  0.58726671E+02                                 1.558184                            1.505300      -0.820737       2.494614                    0.999146       3.442865       9.666365       0.486548       1.349620      -0.693494      -0.004358      -0.008758      -0.039505       0.040698      -0.008187       0.003554       0.003999       0.002803       0.034096      -0.015071       0.002621       0.012449              1.568230       1.405078      -0.049087       0.165275       1.340293       0.097546       1.959318          -0.000112
           13              H       0.456222       9.994821       5.366280       0.123675       0.896365 0.64432535E+01  0.61004088E+02                                 1.634709                            1.561083      -1.221586       2.307986                    0.994509       3.676119      10.714168       0.456115       1.418332      -0.678698       0.020387      -0.019763      -0.020220       0.034858      -0.010655       0.002434       0.003199       0.005719       0.009098      -0.013524       0.004008       0.009516              1.659630       1.729581      -0.358277      -0.230609       1.646922       0.249831       1.602385           0.000028
           14              H       1.471243       0.059462       6.829810       0.122046       0.862986 0.61931160E+01  0.57796949E+02                                 1.571755                            1.514685      -0.985161       2.424046                    0.997301       3.496243       9.968789       0.472437       1.389206      -0.685312      -0.005536      -0.007210       0.039741       0.040767      -0.006652      -0.002937      -0.003489       0.009786       0.030633      -0.014173       0.003022       0.011151              1.589185       1.440809      -0.061969       0.037502       1.339001      -0.184219       1.987746          -0.000175
           15              H      -0.222603       1.244828       5.828220       0.123554       0.902425 0.65976919E+01  0.62740781E+02                                 1.634238                            1.574374      -1.186590       2.326961                    0.994649       3.643988      10.590524       0.457186       1.408818      -0.680886      -0.026710       0.005961       0.024713       0.036874      -0.007316      -0.005655      -0.006923       0.015918       0.023675      -0.017626       0.005573       0.012053              1.654732       1.902118      -0.256318      -0.277909       1.462787       0.121523       1.599290           0.000004
           16              H       1.702900       1.021199       2.314019       0.124658       1.088442 0.80838052E+01  0.80632279E+02                                 1.830651                            1.725321      -1.294587       2.269350                    0.994062       3.780903      11.142675       0.444691       1.380877      -0.686389       0.006159       0.009043      -0.032982       0.034750      -0.006160       0.000091      -0.004868       0.004941      -0.002165      -0.008466       0.000440       0.008026              1.877530       1.638242      -0.001578      -0.062111       1.507042      -0.139707       2.487307          -0.000008
           17              H      -2.415486      12.736545       3.324244       0.120793       0.885144 0.63874858E+01  0.59896576E+02                                 1.581851                            1.525844      -0.926776       2.450052                    0.997965       3.458041       9.788854       0.477873       1.366853      -0.690126       0.030031      -0.011885      -0.024252       0.040388      -0.010278      -0.006004      -0.001107       0.013453       0.014594      -0.015470       0.002595       0.012875              1.599289       1.814722      -0.187216      -0.229209       1.411535       0.047417       1.571610          -0.000172
           18              H      -1.201062       3.236812       4.830947       0.118383       1.027932 0.73460168E+01  0.71786137E+02                                 1.769754                            1.650220      -1.492964       2.169199                    0.992487       3.903855      11.515721       0.450873       1.390154      -0.682900      -0.000177       0.017553       0.037085       0.041029      -0.011843       0.006709       0.009657       0.009243       0.015742      -0.020671       0.010076       0.010595              1.811791       1.427453      -0.028047       0.095886       1.678556       0.465935       2.329364           0.000115
           19              H       9.820910       3.818508       3.244376       0.119059       1.118648 0.77448216E+01  0.76014383E+02                                 1.823547                            1.659659      -1.235974       2.296444                    0.995822       3.663735      10.522343       0.467912       1.333698      -0.696149      -0.035376       0.025552       0.007687       0.044312      -0.014315       0.003198       0.003133       0.007922       0.019040      -0.018806       0.007039       0.011767              1.904462       2.203251      -0.617407      -0.097588       2.011047       0.199670       1.499088           0.000310
           20              H      12.154745       1.235780       1.476482       0.095574       1.136330 0.82146595E+01  0.82175549E+02                                 1.868576                            1.728491      -1.280587       2.264841                    0.993856       3.881140      11.413108       0.448929       1.363879      -0.689285       0.019510      -0.031218      -0.038918       0.053571      -0.016169      -0.002439       0.010240      -0.002929       0.016601      -0.020129       0.000396       0.019733              1.920449       1.702248      -0.226770      -0.208606       1.844024       0.434382       2.215075           0.000074
           21              H       6.130331       7.846426       8.168142       0.120915       1.125845 0.82192021E+01  0.80960602E+02                                 1.763687                            1.658703      -1.072926       2.374763                    0.997203       3.457827       9.589206       0.495363       1.255275      -0.714787      -0.036035      -0.012044       0.009513       0.039167       0.008860      -0.006370      -0.000892       0.007353      -0.034695      -0.013530      -0.003054       0.016584              1.790784       2.284466       0.141941      -0.253830       1.552126       0.045115       1.535759          -0.000201
           22              H       7.281418       6.403821       6.760735       0.119835       1.085809 0.78177555E+01  0.76713244E+02                                 1.778167                            1.659667      -1.081502       2.372001                    0.996885       3.570855      10.168913       0.472418       1.321269      -0.699572      -0.022150      -0.032265      -0.009274       0.040220       0.008751      -0.003616       0.004247      -0.005925      -0.026515      -0.012650      -0.001094       0.013744              1.834704       1.671809       0.309819       0.115011       2.300097       0.349710       1.532205           0.000006
           23              H      -2.350308       8.889599       6.808224       0.113364       1.078302 0.80254314E+01  0.79784908E+02                                 1.798397                            1.702727      -1.463960       2.183392                    0.992451       3.855203      11.287167       0.454779       1.354731      -0.690716       0.034031       0.009717      -0.006832       0.036044       0.000870      -0.001949       0.004504       0.009594      -0.023305      -0.010241       0.001318       0.008923              1.827613       2.353023       0.267593      -0.283055       1.663405      -0.009447       1.466411           0.000022
           24              H      -3.530556      10.337375       8.194046       0.112294       1.100820 0.81974918E+01  0.82007927E+02                                 1.829787                            1.725053      -1.364752       2.227120                    0.993328       3.901805      11.495669       0.449755       1.361304      -0.689215       0.015053       0.029905       0.012311       0.035672       0.004319       0.001675       0.004383      -0.003369      -0.022466      -0.008847      -0.000760       0.009607              1.868483       1.783614       0.437311       0.033582       2.248340       0.275595       1.573495          -0.000043
           25              H       9.127133       4.020162       6.814700       0.117985       1.010320 0.73671186E+01  0.71040483E+02                                 1.678981                            1.600964      -0.961415       2.426610                    0.998373       3.451164       9.659930       0.486857       1.304658      -0.703623      -0.039652      -0.009510      -0.005795       0.041186       0.004930       0.002123      -0.004542       0.016431      -0.026268      -0.012251      -0.001741       0.013992              1.696875       2.204770       0.100337       0.174058       1.527973      -0.033348       1.357881           0.000003
           26              H      10.315800       2.462511       8.064530       0.115240       1.094152 0.80169707E+01  0.79585766E+02                                 1.809457                            1.695781      -1.343004       2.239678                    0.993552       3.819794      11.132410       0.458691       1.345119      -0.692764      -0.017603      -0.027657       0.016181       0.036560       0.004799      -0.003495      -0.006343       0.001726      -0.033311      -0.013494       0.001079       0.012415              1.856616       1.791504       0.450239      -0.091790       2.207484      -0.317074       1.570860          -0.000018
           27              H       0.855638       4.660027       7.682457       0.121491       1.119145 0.81392779E+01  0.80501167E+02                                 1.795760                            1.679281      -1.237791       2.296957                    0.995747       3.592360      10.197644       0.476648       1.299248      -0.704053       0.038823       0.007805       0.004124       0.039814       0.005623       0.004248       0.000622       0.014081      -0.027556      -0.010055      -0.004304       0.014358              1.835713       2.416653       0.094860       0.133443       1.600400      -0.118969       1.490086          -0.000119
           28              H      -0.335333       6.251287       6.480117       0.117706       1.046117 0.74430124E+01  0.72505919E+02                                 1.761815                            1.638850      -1.213074       2.305944                    0.995707       3.673350      10.594254       0.464644       1.353196      -0.691943       0.022436       0.031329      -0.010684       0.039988       0.007519       0.000375      -0.004724      -0.006985      -0.028160      -0.011073      -0.002546       0.013619              1.825884       1.711716       0.344895      -0.130054       2.269937      -0.350769       1.495998           0.000012
           29              H      11.888921       1.474921      20.232558       0.093467       1.113584 0.80742947E+01  0.80482281E+02                                 1.842367                            1.711862      -1.286486       2.253476                    0.994708       3.943701      11.603665       0.451488       1.361018      -0.689148       0.016247      -0.040487       0.026583       0.051086      -0.015666       0.000042      -0.008812      -0.008555      -0.009307      -0.016959      -0.003047       0.020006              1.885130       1.629717      -0.211733       0.049668       2.123136      -0.445838       1.902537           0.000282
           30              H      -1.141355       4.422178      17.618493       0.124728       1.016293 0.71479184E+01  0.69270721E+02                                 1.752972                            1.626134      -1.325359       2.255351                    0.993767       3.760882      10.993936       0.455587       1.387281      -0.684277       0.003599       0.029522      -0.029117       0.041621      -0.007989      -0.010883      -0.010909      -0.001129      -0.008692      -0.020241       0.009339       0.010902              1.803292       1.465958       0.048385      -0.130945       1.939287      -0.553517       2.004630           0.000173
           31              H       9.844625       4.648393      19.259029       0.121683       1.216033 0.86144499E+01  0.86004410E+02                                 1.873810                            1.713591      -1.055148       2.388452                    0.997276       3.484748       9.784169       0.479949       1.278257      -0.710326      -0.033422       0.033425      -0.001725       0.047300      -0.015215      -0.010102      -0.006339      -0.009704      -0.013032      -0.021877       0.003696       0.018181              1.938024       2.176972      -0.615351      -0.026815       2.118921      -0.039704       1.518178           0.000215
           32              H       1.299850       1.249999      19.608722       0.121321       1.096231 0.81773041E+01  0.81808981E+02                                 1.835390                            1.731809      -1.340273       2.242671                    0.993812       3.844342      11.350772       0.445138       1.375375      -0.686997       0.000533      -0.001655       0.035329       0.035372      -0.004948      -0.006018      -0.000219       0.002818       0.006767      -0.007987      -0.000331       0.008318              1.883232       1.655480      -0.060004      -0.098736       1.508965      -0.157332       2.485252          -0.000020
           33              H       2.987119       0.144778      18.501361       0.118391       0.873637 0.63366891E+01  0.59702114E+02                                 1.604726                            1.547477      -1.065017       2.382887                    0.996031       3.628150      10.523487       0.458735       1.417154      -0.679332       0.023926      -0.023689       0.021458       0.039926      -0.011381       0.002950      -0.003753       0.000186       0.010236      -0.013110       0.000884       0.012226              1.624751       1.711029      -0.256603       0.116948       1.595924      -0.200711       1.567300          -0.000245
           34              H       1.913150       1.933814      15.084297       0.115935       0.875325 0.62947204E+01  0.58711796E+02                                 1.558060                            1.505183      -0.820815       2.494628                    0.999146       3.442507       9.665291       0.486546       1.349688      -0.693482       0.004356       0.008756      -0.039518       0.040711      -0.008183      -0.003554      -0.003997       0.002803       0.034104      -0.015068       0.002617       0.012451              1.568103       1.404965      -0.049077      -0.165253       1.340191      -0.097538       1.959152          -0.000104
           35              H       0.132169       2.931745      16.159280       0.123694       0.896308 0.64427360E+01  0.60998101E+02                                 1.634660                            1.561036      -1.221643       2.307979                    0.994509       3.675976      10.713735       0.456114       1.418362      -0.678693      -0.020389       0.019761      -0.020229       0.034863      -0.010654      -0.002435      -0.003196       0.005721       0.009093      -0.013523       0.004006       0.009516              1.659578       1.729525      -0.358261       0.230603       1.646871      -0.249824       1.602338           0.000030
           36              H      -0.882852      12.867104      17.622810       0.122007       0.863139 0.61945089E+01  0.57813012E+02                                 1.571906                            1.514825      -0.985093       2.424029                    0.997300       3.496651       9.970112       0.472431       1.389151      -0.685321       0.005537       0.007214       0.039729       0.040756      -0.006655       0.002939       0.003489       0.009790       0.030626      -0.014176       0.003026       0.011150              1.589341       1.440950      -0.061983      -0.037513       1.339120       0.184247       1.987951          -0.000181
           37              H       0.810994      11.681738      16.621220       0.123535       0.902510 0.65984992E+01  0.62750334E+02                                 1.634328                            1.574458      -1.186609       2.326928                    0.994647       3.644234      10.591373       0.457180       1.408797      -0.680889       0.026711      -0.005960       0.024701       0.036867      -0.007319       0.005656       0.006923       0.015917       0.023684      -0.017628       0.005574       0.012054              1.654824       1.902231      -0.256341       0.277925       1.462866      -0.121530       1.599376           0.000001
           38              H      -1.114509      11.905367      13.107019       0.124690       1.088292 0.80824323E+01  0.80615761E+02                                 1.830551                            1.725228      -1.294620       2.269372                    0.994062       3.780636      11.141963       0.444678       1.380964      -0.686373      -0.006161      -0.009043      -0.032989       0.034756      -0.006158      -0.000092       0.004868       0.004935      -0.002181      -0.008463       0.000437       0.008026              1.877427       1.638149      -0.001574       0.062111       1.506964       0.139696       2.487169           0.000002
           39              H       3.003877       0.190021      14.117244       0.120814       0.885026 0.63864026E+01  0.59883964E+02                                 1.581733                            1.525734      -0.926780       2.450086                    0.997966       3.457728       9.787812       0.477880       1.366887      -0.690121      -0.030032       0.011887      -0.024267       0.040400      -0.010279       0.006005       0.001104       0.013452       0.014592      -0.015470       0.002593       0.012877              1.599168       1.814573      -0.187192       0.229190       1.411435      -0.047416       1.571494          -0.000162
           40              H       1.789453       9.689754      15.623947       0.118351       1.028035 0.73469047E+01  0.71796374E+02                                 1.769803                            1.650265      -1.492884       2.169204                    0.992486       3.904030      11.516044       0.450893       1.390062      -0.682917       0.000178      -0.017554       0.037079       0.041025      -0.011849      -0.006708      -0.009661       0.009243       0.015747      -0.020678       0.010081       0.010597              1.811841       1.427492      -0.028049      -0.095891       1.678603      -0.465949       2.329426           0.000115
           41              H       3.548481       9.108058      14.037376       0.119050       1.118693 0.77452209E+01  0.76019449E+02                                 1.823610                            1.659712      -1.236019       2.296420                    0.995821       3.663855      10.522843       0.467899       1.333715      -0.696146       0.035377      -0.025552       0.007672       0.044309      -0.014318      -0.003198      -0.003134       0.007914       0.019034      -0.018808       0.007038       0.011770              1.904531       2.203338      -0.617439       0.097588       2.011118      -0.199677       1.499136           0.000319
           42              H       1.214646      11.690786      12.269482       0.095586       1.136281 0.82142117E+01  0.82170099E+02                                 1.868540                            1.728457      -1.280622       2.264837                    0.993856       3.881046      11.412832       0.448927       1.363901      -0.689281      -0.019506       0.031216      -0.038924       0.053572      -0.016167       0.002438      -0.010237      -0.002930       0.016595      -0.020126       0.000396       0.019729              1.920413       1.702214      -0.226763       0.208603       1.843990      -0.434375       2.215035           0.000084
           43              H       7.239060       5.080140      18.961142       0.120910       1.125863 0.82193662E+01  0.80962738E+02                                 1.763716                            1.658728      -1.072890       2.374781                    0.997203       3.457864       9.589384       0.495354       1.255288      -0.714785       0.036039       0.012042       0.009503       0.039167       0.008857       0.006374       0.000888       0.007350      -0.034689      -0.013531      -0.003049       0.016581              1.790814       2.284508       0.141946       0.253836       1.552151      -0.045117       1.535782          -0.000217
           44              H       6.087973       6.522745      17.553735       0.119848       1.085787 0.78175749E+01  0.76711355E+02                                 1.778175                            1.659674      -1.081582       2.371975                    0.996884       3.570837      10.168995       0.472404       1.321310      -0.699564       0.022155       0.032262      -0.009283       0.040223       0.008752       0.003614      -0.004243      -0.005933      -0.026521      -0.012647      -0.001099       0.013747              1.834712       1.671817       0.309822      -0.115012       2.300108      -0.349711       1.532211          -0.000001
           45              H       2.938699       4.036967      17.601224       0.113373       1.078308 0.80255123E+01  0.79786171E+02                                 1.798425                            1.702753      -1.464007       2.183372                    0.992451       3.855249      11.287453       0.454768       1.354758      -0.690711      -0.034028      -0.009720      -0.006838       0.036044       0.000869       0.001947      -0.004502       0.009598      -0.023308      -0.010240       0.001316       0.008925              1.827643       2.353066       0.267600       0.283060       1.663432       0.009446       1.466431           0.000019
           46              H       4.118947       2.589191      18.987046       0.112291       1.100827 0.81975205E+01  0.82007999E+02                                 1.829766                            1.725034      -1.364678       2.227148                    0.993329       3.901780      11.495448       0.449768       1.361270      -0.689222      -0.015052      -0.029908       0.012301       0.035670       0.004316      -0.001675      -0.004387      -0.003367      -0.022454      -0.008846      -0.000758       0.009604              1.868461       1.783595       0.437305      -0.033582       2.248313      -0.275589       1.573476          -0.000051
           47              H       4.242258       8.906404      17.607700       0.118000       1.010269 0.73666590E+01  0.71035070E+02                                 1.678940                            1.600927      -0.961398       2.426631                    0.998374       3.451064       9.659640       0.486856       1.304679      -0.703619       0.039653       0.009515      -0.005806       0.041189       0.004930      -0.002123       0.004538       0.016436      -0.026272      -0.012248      -0.001746       0.013994              1.696832       2.204706       0.100333      -0.174050       1.527938       0.033347       1.357852          -0.000003
           48              H       3.053591      10.464055      18.857530       0.115240       1.094124 0.80166876E+01  0.79581955E+02                                 1.809399                            1.695731      -1.342899       2.239724                    0.993554       3.819697      11.131921       0.458708       1.345086      -0.692771       0.017604       0.027661       0.016171       0.036558       0.004797       0.003495       0.006347       0.001726      -0.033296      -0.013493       0.001080       0.012412              1.856556       1.791448       0.450219       0.091787       2.207406       0.317057       1.570812          -0.000028
           49              H      -0.267247       8.266539      18.475457       0.121495       1.119156 0.81393606E+01  0.80502100E+02                                 1.795760                            1.679280      -1.237791       2.296953                    0.995747       3.592371      10.197645       0.476653       1.299234      -0.704056      -0.038825      -0.007804       0.004109       0.039814       0.005618      -0.004253      -0.000621       0.014075      -0.027555      -0.010056      -0.004298       0.014354              1.835713       2.416651       0.094863      -0.133440       1.600401       0.118970       1.490086          -0.000135
           50              H       0.923724       6.675279      17.273117       0.117726       1.046061 0.74425362E+01  0.72500413E+02                                 1.761785                            1.638823      -1.213124       2.305937                    0.995707       3.673254      10.594054       0.464635       1.353239      -0.691935      -0.022441      -0.031327      -0.010694       0.039992       0.007521      -0.000373       0.004719      -0.006992      -0.028161      -0.011070      -0.002551       0.013621              1.825851       1.711688       0.344886       0.130052       2.269892       0.350759       1.495974           0.000008
           51              H       5.498421       1.474921      12.146442       0.093473       1.113540 0.80738825E+01  0.80477186E+02                                 1.842327                            1.711825      -1.286470       2.253490                    0.994709       3.943601      11.603319       0.451490       1.361029      -0.689147       0.016241      -0.040484      -0.026590       0.051086      -0.015663      -0.000042       0.008808      -0.008552      -0.009310      -0.016955      -0.003048       0.020003              1.885089       1.629679      -0.211726      -0.049668       2.123092       0.445830       1.902497           0.000293
           52              H       5.249145       4.422178      14.760507       0.124699       1.016396 0.71487823E+01  0.69280600E+02                                 1.753021                            1.626178      -1.325279       2.255356                    0.993766       3.761049      10.994240       0.455608       1.387188      -0.684294       0.003601       0.029524       0.029108       0.041617      -0.007995       0.010885       0.010912      -0.001132      -0.008683      -0.020248       0.009343       0.010904              1.803342       1.465998       0.048386       0.130951       1.939342       0.553536       2.004686           0.000177
           53              H       3.454125       4.648393      13.119971       0.121680       1.216017 0.86143454E+01  0.86003608E+02                                 1.873844                            1.713621      -1.055075       2.388491                    0.997277       3.484757       9.784395       0.479925       1.278316      -0.710313      -0.033421       0.033423       0.001711       0.047297      -0.015215       0.010100       0.006341      -0.009704      -0.013034      -0.021877       0.003696       0.018181              1.938060       2.177017      -0.615368       0.026819       2.118960       0.039703       1.518204           0.000237
           54              H       7.690350       1.249999      12.770278       0.121349       1.096103 0.81761190E+01  0.81794629E+02                                 1.835300                            1.731726      -1.340287       2.242697                    0.993812       3.844102      11.350102       0.445129       1.375442      -0.686984       0.000535      -0.001654      -0.035334       0.035377      -0.004946       0.006020       0.000219       0.002814       0.006753      -0.007985      -0.000332       0.008317              1.883140       1.655394      -0.059997       0.098725       1.508896       0.157325       2.485130          -0.000008
           55              H       9.377619       0.144778      13.877639       0.118411       0.873522 0.63356120E+01  0.59689433E+02                                 1.604598                            1.547357      -1.064970       2.382939                    0.996033       3.627806      10.522268       0.458747       1.417177      -0.679330       0.023929      -0.023690      -0.021472       0.039935      -0.011382      -0.002951       0.003755       0.000187       0.010233      -0.013110       0.000882       0.012228              1.624619       1.710880      -0.256570      -0.116942       1.595798       0.200691       1.567178          -0.000240
           56              H       8.303650       1.933814      17.294703       0.115896       0.875469 0.62960202E+01  0.58726654E+02                                 1.558184                            1.505300      -0.820735       2.494615                    0.999146       3.442864       9.666359       0.486548       1.349619      -0.693494       0.004358       0.008758       0.039505       0.040698      -0.008187       0.003554       0.003999       0.002803       0.034096      -0.015071       0.002621       0.012449              1.568229       1.405077      -0.049087       0.165275       1.340292       0.097546       1.959317          -0.000112
           57              H       6.522669       2.931745      16.219720       0.123675       0.896363 0.64432359E+01  0.61003878E+02                                 1.634707                            1.561081      -1.221584       2.307988                    0.994509       3.676113      10.714146       0.456115       1.418333      -0.678698      -0.020387       0.019763       0.020219       0.034857      -0.010655       0.002434       0.003199       0.005719       0.009098      -0.013524       0.004008       0.009516              1.659627       1.729579      -0.358277      -0.230609       1.646920       0.249831       1.602383           0.000030
           58              H       5.507648      12.867104      14.756190       0.122046       0.862991 0.61931644E+01  0.57797526E+02                                 1.571761                            1.514691      -0.985170       2.424041                    0.997301       3.496261       9.968858       0.472436       1.389207      -0.685312       0.005536       0.007211      -0.039740       0.040767      -0.006652      -0.002937      -0.003489       0.009786       0.030632      -0.014173       0.003022       0.011151              1.589192       1.440815      -0.061970       0.037502       1.339006      -0.184220       1.987754          -0.000177
           59              H       7.201494      11.681738      15.757780       0.123554       0.902432 0.65977615E+01  0.62741607E+02                                 1.634245                            1.574381      -1.186593       2.326958                    0.994648       3.644009      10.590598       0.457186       1.408816      -0.680887       0.026710      -0.005961      -0.024712       0.036873      -0.007316      -0.005655      -0.006924       0.015918       0.023676      -0.017626       0.005573       0.012053              1.654740       1.902128      -0.256320      -0.277911       1.462794       0.121524       1.599298           0.000004
           60              H       5.275991      11.905367      19.271981       0.124658       1.088432 0.80837136E+01  0.80631162E+02                                 1.830644                            1.725314      -1.294586       2.269352                    0.994062       3.780884      11.142616       0.444690       1.380882      -0.686388      -0.006160      -0.009043       0.032983       0.034750      -0.006160       0.000091      -0.004868       0.004940      -0.002166      -0.008466       0.000440       0.008027              1.877523       1.638235      -0.001577      -0.062111       1.507036      -0.139706       2.487297          -0.000007
           61              H       9.394377       0.190021      18.261756       0.120794       0.885138 0.63874289E+01  0.59895910E+02                                 1.581844                            1.525838      -0.926773       2.450055                    0.997965       3.458024       9.788795       0.477873       1.366854      -0.690126      -0.030031       0.011885       0.024252       0.040389      -0.010278      -0.006004      -0.001107       0.013453       0.014594      -0.015470       0.002595       0.012875              1.599282       1.814714      -0.187215      -0.229208       1.411529       0.047417       1.571603          -0.000173
           62              H       8.179953       9.689754      16.755053       0.118383       1.027927 0.73459763E+01  0.71785639E+02                                 1.769749                            1.650216      -1.492956       2.169204                    0.992487       3.903842      11.515673       0.450874       1.390155      -0.682900       0.000177      -0.017553      -0.037084       0.041029      -0.011843       0.006709       0.009656       0.009243       0.015743      -0.020671       0.010076       0.010595              1.811786       1.427449      -0.028046       0.095885       1.678551       0.465934       2.329357           0.000114
           63              H      -2.842019       9.108058      18.341624       0.119058       1.118639 0.77447457E+01  0.76013413E+02                                 1.823535                            1.659649      -1.235967       2.296449                    0.995822       3.663712      10.522244       0.467915       1.333695      -0.696150       0.035376      -0.025553      -0.007688       0.044312      -0.014315       0.003198       0.003133       0.007923       0.019039      -0.018806       0.007039       0.011767              1.904449       2.203234      -0.617400      -0.097587       2.011033       0.199668       1.499079           0.000310
           64              H      -5.175854      11.690786      20.109518       0.095575       1.136314 0.82145171E+01  0.82173771E+02                                 1.868561                            1.728477      -1.280574       2.264849                    0.993856       3.881105      11.412982       0.448930       1.363881      -0.689284      -0.019512       0.031218       0.038918       0.053571      -0.016169      -0.002439       0.010240      -0.002930       0.016601      -0.020129       0.000396       0.019733              1.920433       1.702234      -0.226767      -0.208604       1.844009       0.434376       2.215054           0.000074
           65              H       0.848560       5.080140      13.417858       0.120913       1.125838 0.82191382E+01  0.80959836E+02                                 1.763683                            1.658699      -1.072924       2.374766                    0.997203       3.457814       9.589170       0.495362       1.255279      -0.714787       0.036036       0.012043      -0.009514       0.039168       0.008860      -0.006370      -0.000891       0.007354      -0.034693      -0.013530      -0.003054       0.016583              1.790780       2.284460       0.141940      -0.253830       1.552123       0.045115       1.535755          -0.000197
           66              H      -0.302527       6.522745      14.825265       0.119834       1.085828 0.78179228E+01  0.76715270E+02                                 1.778183                            1.659681      -1.081518       2.371990                    0.996884       3.570894      10.169038       0.472418       1.321263      -0.699574       0.022150       0.032264       0.009274       0.040219       0.008751      -0.003616       0.004247      -0.005925      -0.026515      -0.012650      -0.001094       0.013744              1.834720       1.671824       0.309823       0.115012       2.300120       0.349714       1.532218           0.000006
           67              H       9.329199       4.036967      14.777776       0.113363       1.078296 0.80253740E+01  0.79784189E+02                                 1.798390                            1.702721      -1.463951       2.183397                    0.992451       3.855188      11.287110       0.454780       1.354731      -0.690716      -0.034031      -0.009717       0.006831       0.036045       0.000870      -0.001949       0.004504       0.009595      -0.023305      -0.010241       0.001318       0.008923              1.827606       2.353013       0.267592      -0.283054       1.663399      -0.009447       1.466406           0.000022
           68              H      10.509447       2.589191      13.391954       0.112294       1.100821 0.81974956E+01  0.82007941E+02                                 1.829785                            1.725051      -1.364749       2.227121                    0.993328       3.901801      11.495640       0.449757       1.361300      -0.689216      -0.015053      -0.029905      -0.012311       0.035672       0.004319       0.001675       0.004383      -0.003369      -0.022466      -0.008847      -0.000760       0.009606              1.868481       1.783612       0.437311       0.033582       2.248338       0.275595       1.573493          -0.000042
           69              H      -2.148242       8.906404      14.771300       0.117986       1.010325 0.73671608E+01  0.71041018E+02                                 1.678988                            1.600970      -0.961424       2.426605                    0.998373       3.451177       9.659987       0.486855       1.304660      -0.703623       0.039652       0.009510       0.005796       0.041186       0.004930       0.002123      -0.004542       0.016431      -0.026268      -0.012251      -0.001741       0.013992              1.696882       2.204781       0.100338       0.174059       1.527979      -0.033348       1.357886           0.000002
           70              H      -3.336909      10.464055      13.521470       0.115241       1.094154 0.80169926E+01  0.79586073E+02                                 1.809462                            1.695786      -1.343010       2.239676                    0.993552       3.819804      11.132461       0.458690       1.345122      -0.692764       0.017603       0.027658      -0.016181       0.036560       0.004799      -0.003495      -0.006343       0.001725      -0.033312      -0.013495       0.001079       0.012415              1.856621       1.791509       0.450241      -0.091790       2.207490      -0.317075       1.570864          -0.000019
           71              H       6.123253       8.266539      13.903543       0.121494       1.119165 0.81394580E+01  0.80503421E+02                                 1.795781                            1.679298      -1.237803       2.296948                    0.995747       3.592404      10.197810       0.476646       1.299246      -0.704053      -0.038822      -0.007806      -0.004123       0.039813       0.005623       0.004248       0.000622       0.014080      -0.027557      -0.010055      -0.004303       0.014358              1.835735       2.416685       0.094862       0.133444       1.600418      -0.118972       1.490101          -0.000124
           72              H       7.314224       6.675279      15.105883       0.117708       1.046101 0.74428707E+01  0.72504223E+02                                 1.761801                            1.638838      -1.213062       2.305953                    0.995707       3.673316      10.594147       0.464644       1.353203      -0.691942      -0.022436      -0.031330       0.010684       0.039989       0.007520       0.000375      -0.004724      -0.006985      -0.028160      -0.011073      -0.002546       0.013619              1.825869       1.711702       0.344890      -0.130053       2.269917      -0.350765       1.495988           0.000011
           73              H      -4.910030      11.451645       1.353442       0.093468       1.113578 0.80742359E+01  0.80481553E+02                                 1.842360                            1.711856      -1.286480       2.253480                    0.994708       3.943686      11.603613       0.451489       1.361020      -0.689148      -0.016248       0.040487      -0.026583       0.051087      -0.015665       0.000042      -0.008812      -0.008556      -0.009307      -0.016959      -0.003048       0.020007              1.885123       1.629712      -0.211732       0.049668       2.123128      -0.445835       1.902530           0.000282
           74              H       8.120246       8.504388       3.967507       0.124729       1.016286 0.71478549E+01  0.69269960E+02                                 1.752965                            1.626129      -1.325353       2.255355                    0.993767       3.760864      10.993876       0.455587       1.387284      -0.684277      -0.003599      -0.029522       0.029117       0.041621      -0.007988      -0.010883      -0.010909      -0.001129      -0.008691      -0.020241       0.009339       0.010902              1.803285       1.465953       0.048385      -0.130944       1.939279      -0.553514       2.004622           0.000172
           75              H      -2.865734       8.278173       2.326971       0.121683       1.216025 0.86143732E+01  0.86003452E+02                                 1.873802                            1.713584      -1.055141       2.388456                    0.997276       3.484733       9.784116       0.479949       1.278258      -0.710325       0.033422      -0.033426       0.001725       0.047300      -0.015215      -0.010102      -0.006339      -0.009704      -0.013032      -0.021877       0.003696       0.018181              1.938015       2.176961      -0.615347      -0.026814       2.118911      -0.039703       1.518172           0.000213
           76              H       5.679041      11.676567       1.977278       0.121320       1.096224 0.81772394E+01  0.81808202E+02                                 1.835386                            1.731805      -1.340271       2.242674                    0.993812       3.844330      11.350741       0.445137       1.375380      -0.686996      -0.000534       0.001655      -0.035329       0.035372      -0.004948      -0.006018      -0.000219       0.002818       0.006766      -0.007987      -0.000331       0.008318              1.883229       1.655476      -0.060004      -0.098735       1.508962      -0.157332       2.485248          -0.000019
           77              H       3.991772      12.781788       3.084639       0.118392       0.873628 0.63366063E+01  0.59701137E+02                                 1.604716                            1.547467      -1.065010       2.382892                    0.996031       3.628123      10.523390       0.458736       1.417156      -0.679332      -0.023926       0.023689      -0.021459       0.039926      -0.011381       0.002950      -0.003754       0.000186       0.010236      -0.013110       0.000884       0.012226              1.624741       1.711017      -0.256601       0.116948       1.595914      -0.200709       1.567291          -0.000246
           78              H       5.065741      10.992752       6.501703       0.115935       0.875338 0.62948337E+01  0.58713105E+02                                 1.558071                            1.505194      -0.820815       2.494624                    0.999146       3.442540       9.665398       0.486546       1.349683      -0.693483      -0.004356      -0.008755       0.039517       0.040709      -0.008184      -0.003554      -0.003997       0.002803       0.034104      -0.015068       0.002617       0.012451              1.568114       1.404975      -0.049078      -0.165255       1.340201      -0.097539       1.959167          -0.000109
           79              H       6.846722       9.994821       5.426720       0.123693       0.896314 0.64427908E+01  0.60998744E+02                                 1.634666                            1.561042      -1.221643       2.307977                    0.994509       3.675992      10.713789       0.456113       1.418360      -0.678693       0.020389      -0.019761       0.020228       0.034863      -0.010654      -0.002435      -0.003196       0.005720       0.009094      -0.013523       0.004007       0.009516              1.659585       1.729532      -0.358263       0.230604       1.646878      -0.249825       1.602344           0.000028
           80              H       7.861743       0.059462       3.963190       0.122007       0.863138 0.61944972E+01  0.57812868E+02                                 1.571903                            1.514823      -0.985090       2.424031                    0.997300       3.496646       9.970090       0.472431       1.389150      -0.685321      -0.005537      -0.007213      -0.039729       0.040756      -0.006655       0.002939       0.003489       0.009790       0.030627      -0.014176       0.003026       0.011151              1.589338       1.440948      -0.061982      -0.037513       1.339118       0.184246       1.987948          -0.000182
           81              H       6.167897       1.244828       4.964780       0.123534       0.902509 0.65984857E+01  0.62750173E+02                                 1.634326                            1.574457      -1.186607       2.326929                    0.994647       3.644230      10.591358       0.457180       1.408797      -0.680889      -0.026711       0.005960      -0.024701       0.036866      -0.007319       0.005656       0.006923       0.015917       0.023683      -0.017628       0.005574       0.012054              1.654823       1.902230      -0.256341       0.277925       1.462865      -0.121530       1.599375           0.000002
           82              H       8.093400       1.021199       8.478981       0.124690       1.088292 0.80824330E+01  0.80615736E+02                                 1.830548                            1.725226      -1.294613       2.269375                    0.994062       3.780632      11.141934       0.444680       1.380960      -0.686374       0.006160       0.009044       0.032988       0.034756      -0.006158      -0.000092       0.004868       0.004935      -0.002179      -0.008463       0.000437       0.008026              1.877424       1.638146      -0.001574       0.062111       1.506962       0.139696       2.487165           0.000003
           83              H       3.975014      12.736545       7.468756       0.120814       0.885037 0.63864988E+01  0.59885097E+02                                 1.581744                            1.525745      -0.926785       2.450081                    0.997966       3.457758       9.787919       0.477879       1.366886      -0.690121       0.030033      -0.011886       0.024266       0.040399      -0.010279       0.006005       0.001104       0.013452       0.014592      -0.015470       0.002593       0.012877              1.599179       1.814587      -0.187194       0.229192       1.411444      -0.047416       1.571506          -0.000166
           84              H       5.189438       3.236812       5.962053       0.118349       1.028035 0.73469024E+01  0.71796308E+02                                 1.769800                            1.650262      -1.492880       2.169205                    0.992486       3.904023      11.516000       0.450895       1.390058      -0.682918      -0.000178       0.017555      -0.037079       0.041025      -0.011849      -0.006708      -0.009661       0.009243       0.015748      -0.020679       0.010082       0.010597              1.811837       1.427490      -0.028049      -0.095891       1.678600      -0.465948       2.329422           0.000117
           85              H       3.430410       3.818508       7.548624       0.119046       1.118674 0.77450599E+01  0.76017443E+02                                 1.823590                            1.659695      -1.235999       2.296431                    0.995821       3.663811      10.522673       0.467902       1.333715      -0.696146      -0.035378       0.025552      -0.007671       0.044310      -0.014318      -0.003198      -0.003134       0.007914       0.019034      -0.018808       0.007038       0.011770              1.904509       2.203311      -0.617428       0.097587       2.011095      -0.199674       1.499120           0.000325
           86              H       5.764245       1.235780       9.316518       0.095583       1.136281 0.82142090E+01  0.82170050E+02                                 1.868540                            1.728457      -1.280612       2.264841                    0.993856       3.881043      11.412815       0.448927       1.363900      -0.689281       0.019505      -0.031215       0.038925       0.053572      -0.016167       0.002438      -0.010237      -0.002930       0.016596      -0.020125       0.000396       0.019729              1.920412       1.702213      -0.226763       0.208603       1.843990      -0.434376       2.215034           0.000086
           87              H      -0.260169       7.846426       2.624858       0.120910       1.125861 0.82193478E+01  0.80962506E+02                                 1.763714                            1.658726      -1.072884       2.374784                    0.997203       3.457860       9.589368       0.495355       1.255288      -0.714785      -0.036039      -0.012042      -0.009503       0.039168       0.008857       0.006375       0.000888       0.007350      -0.034688      -0.013531      -0.003049       0.016580              1.790811       2.284505       0.141945       0.253835       1.552149      -0.045117       1.535780          -0.000218
           88              H       0.890918       6.403821       4.032265       0.119850       1.085788 0.78175929E+01  0.76711598E+02                                 1.778178                            1.659677      -1.081591       2.371971                    0.996884       3.570844      10.169029       0.472403       1.321311      -0.699564      -0.022155      -0.032262       0.009283       0.040223       0.008752       0.003614      -0.004243      -0.005933      -0.026521      -0.012647      -0.001099       0.013747              1.834715       1.671820       0.309823      -0.115012       2.300112      -0.349712       1.532214          -0.000000
           89              H       4.040192       8.889599       3.984776       0.113373       1.078304 0.80254763E+01  0.79785741E+02                                 1.798423                            1.702751      -1.464009       2.183372                    0.992451       3.855242      11.287436       0.454767       1.354761      -0.690710       0.034029       0.009720       0.006838       0.036044       0.000869       0.001947      -0.004502       0.009598      -0.023308      -0.010240       0.001316       0.008925              1.827640       2.353062       0.267600       0.283060       1.663430       0.009446       1.466429           0.000016
           90              H       2.859944      10.337375       2.598954       0.112292       1.100813 0.81974001E+01  0.82006539E+02                                 1.829757                            1.725026      -1.364667       2.227156                    0.993329       3.901756      11.495381       0.449767       1.361277      -0.689221       0.015052       0.029908      -0.012301       0.035670       0.004316      -0.001675      -0.004387      -0.003368      -0.022456      -0.008846      -0.000758       0.009604              1.868452       1.783586       0.437302      -0.033582       2.248301      -0.275587       1.573469          -0.000052
           91              H       2.736633       4.020162       3.978300       0.118001       1.010272 0.73666834E+01  0.71035353E+02                                 1.678941                            1.600928      -0.961394       2.426631                    0.998374       3.451070       9.659655       0.486856       1.304676      -0.703620      -0.039652      -0.009515       0.005807       0.041189       0.004930      -0.002123       0.004538       0.016436      -0.026272      -0.012248      -0.001746       0.013994              1.696833       2.204707       0.100333      -0.174050       1.527939       0.033347       1.357853          -0.000001
           92              H       3.925300       2.462511       2.728470       0.115239       1.094136 0.80167947E+01  0.79583236E+02                                 1.809407                            1.695737      -1.342906       2.239719                    0.993553       3.819719      11.131978       0.458709       1.345078      -0.692773      -0.017603      -0.027661      -0.016170       0.036558       0.004797       0.003495       0.006347       0.001727      -0.033295      -0.013492       0.001080       0.012412              1.856563       1.791456       0.450222       0.091787       2.207416       0.317058       1.570818          -0.000029
           93              H       7.246138       4.660027       3.110543       0.121496       1.119162 0.81394147E+01  0.80502778E+02                                 1.795766                            1.679286      -1.237796       2.296950                    0.995747       3.592384      10.197695       0.476652       1.299233      -0.704056       0.038825       0.007803      -0.004109       0.039814       0.005618      -0.004252      -0.000621       0.014075      -0.027555      -0.010056      -0.004298       0.014354              1.835720       2.416662       0.094863      -0.133441       1.600406       0.118971       1.490091          -0.000135
           94              H       6.055167       6.251287       4.312883       0.117725       1.046061 0.74425343E+01  0.72500370E+02                                 1.761783                            1.638822      -1.213116       2.305940                    0.995707       3.673250      10.594031       0.464636       1.353237      -0.691936       0.022441       0.031327       0.010694       0.039992       0.007521      -0.000374       0.004719      -0.006992      -0.028161      -0.011069      -0.002551       0.013620              1.825849       1.711686       0.344886       0.130052       2.269890       0.350759       1.495973           0.000006
           95              C       1.772250      10.687685       8.997045       0.100211      25.948914 0.32821613E+03  0.72444315E+04                                 7.780060                            6.156254       0.162664       2.064335                    0.999719      26.395821      75.268379       0.640851       0.433017      -1.046328       0.013290      -0.043512      -0.019678       0.049570       0.012502      -0.028130       0.010064      -0.011300      -0.008458      -0.037413       0.012629       0.024784              8.657721       8.653892      -1.747681       2.900829       8.034684       1.880878       9.284587           0.006699
           96              C       1.893553       9.070571       7.545386      -0.108112      31.021301 0.41688488E+03  0.97268729E+04                                 8.658196                            6.862442       0.230740       2.054447                    0.999307      29.017271      83.896322       0.619693       0.423616      -1.056579      -0.039130       0.047645       0.000015       0.061653      -0.031223       0.009815       0.026338      -0.019949      -0.035089      -0.045007       0.001342       0.043665              9.566794       9.152221      -2.061865       2.472557      10.079720       2.910671       9.468442           0.000473
           97              C       2.883082       8.950354       8.458042      -0.041118      29.505796 0.38791098E+03  0.89137035E+04                                 8.369076                            6.616186       0.046479       1.992375                    0.999722      28.771551      83.295456       0.629891       0.423170      -1.053966       0.015754       0.052329       0.050665       0.074522      -0.019976       0.002250       0.018086      -0.019330      -0.030798      -0.027116      -0.005210       0.032325              9.203383      10.012993      -3.035621       2.176195       9.356183       1.750916       8.240972           0.003638
           98              C       0.070795      10.765244       7.191376       0.169398      32.206679 0.38460986E+03  0.87615243E+04                                 8.950048                            6.679120       0.065629       2.044585                    0.999720      25.640468      72.348127       0.618155       0.434960      -1.053615       0.033562      -0.017692       0.018217       0.042086      -0.037835       0.025390      -0.008304       0.020727      -0.008179      -0.040456      -0.011874       0.052330             10.594553      13.756359      -4.359428       3.667322       7.492589      -0.499383      10.534713           0.000335
           99              C      -0.810863      11.570569       7.896375      -0.184514      33.640547 0.47575009E+03  0.11532358E+05                                 9.243845                            7.425782      -0.223279       1.898975                    0.997805      31.010816      92.942067       0.581340       0.434647      -1.044406      -0.037756       0.010436      -0.010928       0.040668       0.021545       0.004470      -0.009901       0.000185       0.038927      -0.030434       0.011497       0.018936             10.325345      12.630593      -4.065835       1.783492       8.058619       0.119804      10.286825           0.000387
          100              C      -1.837969      12.213020       7.233469      -0.117995      31.875418 0.46278918E+03  0.11140719E+05                                 9.007695                            7.387753      -0.194930       1.921047                    0.997245      30.028879      89.680906       0.575312       0.442255      -1.039910       0.019873      -0.023624       0.015497       0.034542       0.002018      -0.020531      -0.000899      -0.013150      -0.059277      -0.031776       0.013620       0.018156             10.043198      11.339497      -2.935500       3.363458       7.477773      -0.476638      11.312325          -0.000134
          101              C      -2.052099      12.029462       5.870529       0.059949      34.790275 0.43461907E+03  0.10191219E+05                                 9.392897                            7.027352      -0.035505       2.000851                    0.999423      26.913997      76.634865       0.613032       0.426094      -1.060795      -0.001657      -0.000963       0.001116       0.002218      -0.011637      -0.003429      -0.007742       0.014448       0.039643      -0.022307       0.007023       0.015284             11.349266      14.020590      -5.350746       4.293222       8.799443      -1.550715      11.227765           0.000438
          102              C      -1.184188      11.160797       5.194239      -0.110002      31.488112 0.45187435E+03  0.10772494E+05                                 8.816837                            7.228523       0.025892       1.991402                    0.998824      29.460158      86.481438       0.592509       0.433623      -1.049001       0.024439      -0.010641       0.015322       0.030745       0.009307      -0.000779      -0.003505      -0.009726       0.079420      -0.023764      -0.003126       0.026890              9.756298      11.935908      -4.151667       2.148738       8.057505      -0.174386       9.275482          -0.000029
          103              C      -0.121858      10.548078       5.838581      -0.166941      32.479196 0.47205463E+03  0.11381042E+05                                 8.962678                            7.360862      -0.043499       1.962586                    0.998065      30.248855      89.397283       0.590228       0.430424      -1.050588      -0.029118       0.013706      -0.022953       0.039529      -0.008853      -0.009571       0.001171       0.003380      -0.028955      -0.014574      -0.001920       0.016494              9.854660      11.345221      -3.217136       2.599738       7.428330       0.059308      10.790428           0.000462
          104              C      -3.167118      12.748179       5.196614       0.059813      34.796227 0.42784944E+03  0.99858238E+04                                 9.364849                            6.947654       0.029471       2.018864                    0.999383      26.823625      76.016560       0.620292       0.423074      -1.063467       0.001238       0.002802       0.000543       0.003111      -0.019694       0.004793      -0.000994      -0.000060       0.028564      -0.024669       0.007498       0.017171             11.373040      14.630454      -5.038807       3.435081       7.920092      -3.117287      11.568573           0.000396
          105              C       1.526199       0.255946       5.921472      -0.107369      31.940855 0.44829272E+03  0.10682321E+05                                 8.956206                            7.226415      -0.040683       1.971284                    0.998525      29.499524      87.014562       0.588419       0.436833      -1.045456      -0.021323       0.016660      -0.014418       0.030661       0.011875      -0.001054      -0.001952      -0.002478       0.061444      -0.022186       0.001454       0.020732             10.089426      13.303803      -4.246173       1.493546       7.357872      -1.805342       9.606603          -0.000110
          106              C       0.511216       0.968200       5.326561      -0.167324      32.606246 0.47431240E+03  0.11459374E+05                                 9.020538                            7.394807      -0.116496       1.936877                    0.997989      30.448613      90.345305       0.586394       0.432335      -1.048487       0.023262      -0.020108       0.021865       0.037730      -0.001003      -0.015064       0.002125       0.015234      -0.005416      -0.012788      -0.006654       0.019442             10.022048      11.676415      -3.635577       1.865372       7.369053      -2.135234      11.020676           0.000429
          107              C       0.586451       1.273267       3.970313       0.167688      32.407942 0.38704164E+03  0.88341180E+04                                 8.993885                            6.702973       0.059001       2.040307                    0.999620      25.749514      72.815266       0.616442       0.435320      -1.053004      -0.030233       0.021778      -0.016802       0.040873      -0.044889       0.018354      -0.016011       0.020558       0.001738      -0.046370      -0.010005       0.056374             10.713970      14.264487      -4.777136       2.163833       7.653959      -2.302670      10.223463           0.000379
          108              C       1.658523       0.832471       3.224301      -0.185348      33.549489 0.46997837E+03  0.11342873E+05                                 9.180385                            7.350069      -0.103386       1.939873                    0.997825      30.699471      91.416583       0.588742       0.431058      -1.047945       0.037991      -0.018419       0.011035       0.043638       0.017507       0.005485      -0.011056      -0.010586       0.035719      -0.027383       0.008142       0.019241             10.267436      13.281628      -3.490154       0.508756       7.281357      -1.399500      10.239324           0.000360
          109              C       2.669201       0.109876       3.834753      -0.121167      31.998348 0.45811647E+03  0.10970698E+05                                 8.946403                            7.294491      -0.012427       1.976843                    0.998516      29.760041      87.869312       0.587222       0.435557      -1.046701      -0.025655       0.022180      -0.013617       0.036545      -0.005107      -0.019354       0.007274       0.003531      -0.051791      -0.027733       0.003700       0.024033              9.962672      11.111933      -3.073890       2.080438       7.246224      -2.557230      11.529860          -0.000153
          110              C      -1.295485       2.903307       3.966859      -0.107296      30.852434 0.42163141E+03  0.98726046E+04                                 8.642527                            6.908470       0.194119       2.041976                    0.999144      29.151843      84.633823       0.616233       0.424485      -1.055279       0.044600      -0.044722      -0.012477       0.064381      -0.034710      -0.004965       0.030063       0.006640       0.020497      -0.046125      -0.001096       0.047221              9.543929       9.255312      -2.810980       1.866793       8.467668       2.392942      10.908806          -0.000010
          111              C      10.517828       3.222593       3.085071      -0.037297      30.073011 0.39610738E+03  0.91590939E+04                                 8.538337                            6.724187       0.007688       1.982667                    0.999511      28.840408      84.035746       0.618826       0.428053      -1.049875      -0.011854      -0.037999      -0.064566       0.075850      -0.011717      -0.008368       0.019779       0.004249       0.018243      -0.021272      -0.006435       0.027707              9.521184      10.773546      -3.784093       1.471347       8.590645       1.752617       9.199362           0.004062
          112              C      11.788493       1.809719       2.111543       0.105332      25.829967 0.32603788E+03  0.71873137E+04                                 7.761097                            6.139063       0.148089       2.061508                    0.999538      26.358134      75.213819       0.640974       0.433478      -1.045622      -0.020387       0.031868       0.029601       0.048036       0.013921      -0.024795       0.013816      -0.022099       0.000343      -0.038597       0.017240       0.021358              8.660830       8.713958      -2.399758       1.974661       6.830243       1.299694      10.438289           0.006458
          113              C       6.827194      10.183549       9.223914       0.614973      22.216166 0.23688468E+03  0.48409742E+04                                 7.286496                            5.468500       0.115914       2.105512                    0.999556      21.831621      60.789974       0.633111       0.473403      -1.018660      -0.033443       0.036494       0.046037       0.067599      -0.019362       0.065432      -0.046621       0.037024       0.113721      -0.063990      -0.039971       0.103961              8.387119       8.400890       0.092675      -2.952127       8.894663       2.751066       7.865805           0.013275
          114              C       7.581370       9.240814       8.316654      -0.012712      34.946258 0.42341776E+03  0.98127465E+04                                 9.250234                            6.826048       0.149906       2.060614                    0.999413      26.690960      74.281245       0.640448       0.412668      -1.074902       0.027145      -0.027787      -0.021433       0.044366       0.002275       0.015114      -0.017874      -0.003134       0.025814      -0.023517      -0.002251       0.025769             10.882674      11.116885      -0.831695      -3.682450      11.746408       4.891593       9.784729           0.002533
          115              C       6.991893       8.059714       7.889467      -0.084102      31.473297 0.41226608E+03  0.95978202E+04                                 8.762408                            6.859113       0.017261       1.990318                    0.999537      28.767096      83.235756       0.614782       0.427947      -1.053296       0.021193      -0.003156      -0.017844       0.027884       0.002704       0.012868      -0.020665       0.019008       0.002909      -0.028655       0.005661       0.022994              9.749841       9.551628      -0.363209      -2.084257      11.667761       4.190013       8.030135           0.001744
          116              C       7.679012       7.192341       7.051283      -0.107793      31.940063 0.42902269E+03  0.10101591E+05                                 8.835298                            6.987687       0.040727       1.989168                    0.999506      29.508326      86.246036       0.609507       0.426794      -1.052578       0.001030       0.027192       0.015628       0.031380       0.022978       0.023356      -0.016507      -0.012887      -0.008210      -0.042865       0.017548       0.025317              9.745608      10.644213      -0.517080      -2.349293      11.176117       3.512662       7.416494          -0.000189
          117              C       8.959856       7.519383       6.656907      -0.080700      35.931364 0.50544362E+03  0.12273588E+05                                 9.486628                            7.529263      -0.089805       1.957475                    0.999037      28.876599      82.915172       0.599713       0.420594      -1.067215      -0.025514       0.031631       0.037466       0.055274      -0.011570      -0.007373       0.007891      -0.000785       0.034066      -0.017255      -0.002510       0.019765             10.694598      11.140272      -0.573483      -2.351534      13.344654       3.815429       7.598866           0.001723
          118              C      -3.216630       8.684067       7.076323      -0.107965      32.088149 0.44237163E+03  0.10525128E+05                                 8.936751                            7.149587      -0.149171       1.927001                    0.998764      30.039478      89.060396       0.594101       0.433317      -1.045691      -0.028146       0.000774       0.022475       0.036027       0.005533       0.015589      -0.027556       0.038406       0.011783      -0.041876       0.011036       0.030840              9.808221      10.014018       0.273324      -2.161828      12.123300       3.527405       7.287346           0.000106
          119              C      -3.926409       9.544976       7.909974      -0.093972      31.640857 0.43107081E+03  0.10189885E+05                                 8.888017                            7.080708      -0.146153       1.935411                    0.999057      29.542624      87.297072       0.594086       0.436150      -1.044013       0.000307      -0.027708      -0.005325       0.028217      -0.006920       0.026264      -0.014407      -0.021593       0.039836      -0.032544      -0.003719       0.036264              9.728314      11.114876      -0.030546      -3.123427      10.189185       3.117443       7.880881           0.001784
          120              C      -2.098389       5.284380       6.543796      -0.074868      36.090159 0.49961237E+03  0.12092694E+05                                 9.522357                            7.486394      -0.082801       1.963428                    0.999058      28.671387      82.100403       0.601551       0.420672      -1.067532       0.026850      -0.038223       0.029296       0.055138      -0.010121       0.009027      -0.003900      -0.016365       0.037032      -0.020541       0.002275       0.018266             10.899529      11.739712      -1.508808       1.981202      13.927264      -3.761369       7.031610           0.002277
          121              C      10.029781       4.153306       6.999692      -0.104600      31.368099 0.42932238E+03  0.10105937E+05                                 8.729173                            6.996247       0.087047       2.005541                    0.999468      29.381249      85.739026       0.608604       0.427541      -1.052584       0.024516      -0.004554       0.011257       0.027359       0.017821      -0.006854       0.025536       0.048170       0.029529      -0.047123       0.021555       0.025567              9.613527       9.792542      -0.584157       1.616515      12.262673      -3.550680       6.785365          -0.000419
          122              C      10.747071       3.218715       7.738797      -0.100003      32.235963 0.43712704E+03  0.10358287E+05                                 8.979268                            7.118459      -0.107746       1.944054                    0.999212      29.631683      87.367487       0.594607       0.434706      -1.045974       0.003300       0.031816      -0.000977       0.032001       0.001847      -0.014158       0.014596      -0.019320       0.043438      -0.024444      -0.002589       0.027033              9.896812      11.396131      -0.573912       2.383807      10.853065      -3.469369       7.441239           0.002414
          123              C      -0.686823       3.400980       7.994591      -0.019504      35.653683 0.43494100E+03  0.10153728E+05                                 9.393423                            6.926532       0.113405       2.044842                    0.999444      26.998642      75.559235       0.634276       0.413650      -1.073625      -0.028751       0.032321      -0.015201       0.045851       0.004898      -0.014687       0.013552       0.004417       0.033662      -0.022479      -0.000748       0.023227             11.153727      11.769631      -1.535553       3.151979      12.644629      -5.176508       9.046921           0.002385
          124              C      -0.051188       4.533347       7.517540      -0.087382      32.831160 0.42308238E+03  0.99309235E+04                                 9.064110                            6.976398      -0.062844       1.961435                    0.999479      29.162587      85.211917       0.604885       0.431389      -1.049355      -0.022287       0.009656      -0.010493       0.026459       0.000560      -0.010486       0.020994       0.021730       0.039307      -0.028982       0.001535       0.027447             10.298838      10.344691      -0.722976       1.654547      12.854227      -4.631400       7.697594           0.002239
          125              C      -0.761264       5.486035       6.793330      -0.106019      32.964978 0.43603440E+03  0.10320941E+05                                 9.074843                            7.077728      -0.030929       1.966070                    0.999470      29.695867      87.370080       0.600633       0.430822      -1.048831       0.000134      -0.027037       0.020260       0.033786       0.020340      -0.022941       0.018233      -0.018092       0.024221      -0.043000       0.017451       0.025549             10.170492      11.527586      -0.985456       1.952381      12.083051      -3.650357       6.900839          -0.000176
          126              C       0.101638       2.373318       8.777731       0.615790      22.220981 0.23675722E+03  0.48491905E+04                                 7.333953                            5.499300       0.006673       2.069145                    0.999449      22.018170      61.854656       0.624306       0.479008      -1.013263       0.039328      -0.045589       0.033545       0.068922      -0.010537      -0.032108       0.069065      -0.022548       0.155604      -0.061805      -0.041152       0.102957              8.496003       9.328311      -0.273834       1.675418       8.876066      -3.396278       7.283631           0.017386
          127              C      11.597141       2.238881      19.790045       0.100228      25.949344 0.32822306E+03  0.72446435E+04                                 7.780213                            6.156373       0.162485       2.064270                    0.999719      26.396296      75.270741       0.640835       0.433024      -1.046320      -0.013303       0.043517      -0.019692       0.049583       0.012477       0.028144      -0.010051      -0.011304      -0.008496      -0.037411       0.012618       0.024793              8.657893       8.654088      -1.747746      -2.900882       8.034839      -1.880880       9.284751           0.006669
          128              C      -1.305162       3.855995      18.338386      -0.108036      31.019014 0.41684737E+03  0.97258194E+04                                 8.658032                            6.862321       0.230427       2.054393                    0.999305      29.015381      83.891224       0.619670       0.423639      -1.056560       0.039092      -0.047665      -0.000020       0.061646      -0.031209      -0.009787      -0.026314      -0.019917      -0.035094      -0.044962       0.001320       0.043642              9.566619       9.152018      -2.061827      -2.472465      10.079561      -2.910659       9.468279           0.000460
          129              C      10.486309       3.976212      19.251042      -0.041111      29.505575 0.38790795E+03  0.89136218E+04                                 8.369049                            6.616180       0.046422       1.992359                    0.999722      28.771509      83.295449       0.629888       0.423172      -1.053964      -0.015763      -0.052362       0.050626       0.074520      -0.019992      -0.002235      -0.018108      -0.019341      -0.030745      -0.027128      -0.005223       0.032351              9.203343      10.012922      -3.035630      -2.176110       9.356190      -1.750931       8.240919           0.003598
          130              C       0.517596       2.161322      17.984376       0.169368      32.207710 0.38462461E+03  0.87619422E+04                                 8.950199                            6.679221       0.065569       2.044556                    0.999720      25.641055      72.350064       0.618154       0.434957      -1.053617      -0.033573       0.017676       0.018217       0.042089      -0.037864      -0.025404       0.008303       0.020763      -0.008177      -0.040490      -0.011876       0.052366             10.594745      13.756681      -4.359557      -3.667353       7.492739       0.499378      10.534814           0.000327
          131              C       1.399254       1.355997      18.689375      -0.184566      33.643490 0.47579737E+03  0.11533792E+05                                 9.244279                            7.426074      -0.223193       1.898964                    0.997807      31.012971      92.949711       0.581337       0.434638      -1.044412       0.037742      -0.010442      -0.010945       0.040661       0.021538      -0.004483       0.009894       0.000201       0.039035      -0.030444       0.011516       0.018928             10.325878      12.631401      -4.066140      -1.783671       8.059030      -0.119745      10.287204           0.000370
          132              C       2.426360       0.713546      18.026469      -0.118042      31.877690 0.46282552E+03  0.11141824E+05                                 9.008061                            7.387990      -0.194885       1.921033                    0.997247      30.030600      89.687279       0.575308       0.442249      -1.039913      -0.019873       0.023615       0.015481       0.034529       0.001999       0.020522       0.000897      -0.013136      -0.059330      -0.031777       0.013637       0.018140             10.043661      11.340172      -2.935746      -3.363696       7.478110       0.476711      11.312701          -0.000144
          133              C       2.640490       0.897104      16.663529       0.059989      34.789326 0.43460418E+03  0.10190789E+05                                 9.392778                            7.027268      -0.035490       2.000861                    0.999423      26.913469      76.633203       0.613030       0.426099      -1.060792       0.001655       0.000957       0.001111       0.002211      -0.011609       0.003444       0.007738       0.014447       0.039648      -0.022287       0.007002       0.015286             11.349124      14.020444      -5.350667      -4.293177       8.799309       1.550680      11.227618           0.000439
          134              C       1.772579       1.765769      15.987239      -0.109954      31.485173 0.45182488E+03  0.10771011E+05                                 8.816377                            7.228195       0.025809       1.991419                    0.998821      29.457930      86.473460       0.592514       0.433631      -1.048997      -0.024455       0.010627       0.015301       0.030742       0.009316       0.000794       0.003522      -0.009721       0.079347      -0.023759      -0.003112       0.026871              9.755752      11.935200      -4.151393      -2.148526       8.057070       0.174317       9.274987          -0.000018
          135              C       0.710249       2.378488      16.631581      -0.166914      32.477784 0.47203259E+03  0.11380374E+05                                 8.962459                            7.360723      -0.043506       1.962601                    0.998064      30.247851      89.393683       0.590230       0.430428      -1.050586       0.029111      -0.013724      -0.022975       0.039543      -0.008840       0.009571      -0.001170       0.003384      -0.028899      -0.014560      -0.001916       0.016477              9.854383      11.344851      -3.217018      -2.599555       7.428147      -0.059381      10.790151           0.000466
          136              C       3.755509       0.178387      15.989614       0.059774      34.797035 0.42786179E+03  0.99861698E+04                                 9.364913                            6.947697       0.029544       2.018882                    0.999383      26.824079      76.017712       0.620299       0.423067      -1.063473      -0.001225      -0.002789       0.000538       0.003093      -0.019714      -0.004802       0.001004      -0.000017       0.028561      -0.024688       0.007489       0.017199             11.373123      14.630596      -5.038834      -3.435092       7.920123       3.117291      11.568650           0.000396
          137              C      -0.937808      12.670620      16.714472      -0.107426      31.944148 0.44834532E+03  0.10683890E+05                                 8.956696                            7.226740      -0.040498       1.971296                    0.998527      29.501937      87.023043       0.588418       0.436821      -1.045463       0.021332      -0.016629      -0.014441       0.030661       0.011864       0.001059       0.001969      -0.002458       0.061551      -0.022193       0.001422       0.020770             10.090037      13.304655      -4.246494      -1.493761       7.358295       1.805523       9.607160          -0.000120
          138              C       0.077175      11.958366      16.119561      -0.167360      32.608353 0.47434544E+03  0.11460381E+05                                 9.020874                            7.395018      -0.116541       1.936837                    0.997990      30.450132      90.350880       0.586390       0.432330      -1.048489      -0.023243       0.020128       0.021840       0.037714      -0.001025       0.015068      -0.002118       0.015247      -0.005473      -0.012792      -0.006661       0.019453             10.022478      11.676958      -3.635804      -1.865586       7.369371       2.135408      11.021106           0.000424
          139              C       0.001940      11.653299      14.763313       0.167720      32.407289 0.38703146E+03  0.88338409E+04                                 8.993844                            6.702938       0.058967       2.040304                    0.999620      25.749120      72.814325       0.616435       0.435327      -1.052998       0.030238      -0.021774      -0.016801       0.040874      -0.044865      -0.018340       0.016004       0.020519       0.001744      -0.046343      -0.009997       0.056340             10.713926      14.264343      -4.777101      -2.163865       7.653939       2.302708      10.223495           0.000384
          140              C      -1.070132      12.094095      14.017301      -0.185288      33.546226 0.46992574E+03  0.11341283E+05                                 9.179897                            7.349731      -0.103561       1.939860                    0.997823      30.697115      91.408230       0.588746       0.431067      -1.047940      -0.037991       0.018431       0.011014       0.043639       0.017512      -0.005481       0.011045      -0.010606       0.035606      -0.027369       0.008146       0.019223             10.266850      13.280733      -3.489864      -0.508618       7.280944       1.399386      10.238872           0.000374
          141              C      -2.080810      12.816690      14.627753      -0.121119      31.996149 0.45808168E+03  0.10969652E+05                                 8.946082                            7.294285      -0.012520       1.976843                    0.998515      29.758401      87.863518       0.587222       0.435566      -1.046696       0.025667      -0.022168      -0.013637       0.036554      -0.005089       0.019358      -0.007276       0.003507      -0.051725      -0.027726       0.003711       0.024015              9.962269      11.111368      -3.073667      -2.080253       7.245935       2.557094      11.529505          -0.000142
          142              C       1.883876      10.023259      14.759859      -0.107389      30.855479 0.42168177E+03  0.98740448E+04                                 8.642849                            6.908704       0.194467       2.042036                    0.999146      29.154183      84.640787       0.616249       0.424463      -1.055296      -0.044622       0.044717      -0.012490       0.064395      -0.034734       0.004949      -0.030091       0.006640       0.020599      -0.046177      -0.001070       0.047246              9.544293       9.255729      -2.811124      -1.866929       8.467984      -2.392975      10.909166          -0.000006
          143              C       2.851563       9.703973      13.878071      -0.037310      30.073817 0.39611808E+03  0.91594055E+04                                 8.538480                            6.724265       0.007669       1.982652                    0.999511      28.840883      84.037499       0.618824       0.428052      -1.049875       0.011864       0.037983      -0.064590       0.075864      -0.011711       0.008341      -0.019761       0.004253       0.018173      -0.021259      -0.006407       0.027667              9.521369      10.773805      -3.784175      -1.471471       8.590754      -1.752607       9.199549           0.004091
          144              C       1.580898      11.116847      12.904543       0.105322      25.829377 0.32602833E+03  0.71870377E+04                                 7.760957                            6.138951       0.148243       2.061570                    0.999538      26.357501      75.211232       0.640984       0.433475      -1.045626       0.020375      -0.031860       0.029593       0.048021       0.013943       0.024780      -0.013819      -0.022086       0.000395      -0.038595       0.017246       0.021349              8.660677       8.713783      -2.399696      -1.974627       6.830109      -1.299703      10.438139           0.006489
          145              C       6.542197       2.743017      20.016914       0.615055      22.215144 0.23687237E+03  0.48406778E+04                                 7.286436                            5.468473       0.115711       2.105460                    0.999556      21.830937      60.788531       0.633090       0.473423      -1.018645       0.033471      -0.036500       0.046010       0.067598      -0.019324      -0.065450       0.046655       0.037029       0.113705      -0.064047      -0.039931       0.103978              8.387034       8.400790       0.092699       2.952066       8.894592      -2.751022       7.865721           0.013255
          146              C       5.788021       3.685752      19.109654      -0.012741      34.946220 0.42341976E+03  0.98127922E+04                                 9.250178                            6.826024       0.150031       2.060659                    0.999413      26.691013      74.281086       0.640455       0.412663      -1.074906      -0.027128       0.027766      -0.021477       0.044364       0.002275      -0.015088       0.017850      -0.003129       0.025786      -0.023484      -0.002247       0.025731             10.882586      11.116834      -0.831633       3.682390      11.746300      -4.891506       9.784625           0.002518
          147              C       6.377498       4.866852      18.682467      -0.084086      31.472948 0.41226120E+03  0.95976966E+04                                 8.762426                            6.859133       0.017203       1.990310                    0.999537      28.766832      83.235465       0.614772       0.427954      -1.053289      -0.021173       0.003128      -0.017903       0.027903       0.002710      -0.012867       0.020655       0.019016       0.002913      -0.028651       0.005664       0.022987              9.749856       9.551678      -0.363169       2.084239      11.667762      -4.189989       8.030127           0.001711
          148              C       5.690379       5.734225      17.844283      -0.107761      31.939308 0.42901080E+03  0.10101275E+05                                 8.835328                            6.987713       0.040534       1.989129                    0.999505      29.507667      86.244902       0.609488       0.426809      -1.052565      -0.000996      -0.027225       0.015570       0.031378       0.022962      -0.023366       0.016522      -0.012877      -0.008175      -0.042869       0.017576       0.025293              9.745638      10.644285      -0.517039       2.349270      11.176141      -3.512642       7.416487          -0.000210
          149              C       4.409535       5.407183      17.449907      -0.080674      35.930385 0.50542837E+03  0.12273141E+05                                 9.486535                            7.529206      -0.089866       1.957467                    0.999036      28.876039      82.913667       0.599708       0.420601      -1.067209       0.025531      -0.031654       0.037410       0.055257      -0.011574       0.007353      -0.007873      -0.000782       0.034077      -0.017261      -0.002481       0.019743             10.694473      11.140208      -0.573412       2.351468      13.344479      -3.815312       7.598732           0.001714
          150              C       3.805021       4.242499      17.869323      -0.107943      32.087885 0.44236809E+03  0.10525055E+05                                 8.936839                            7.149662      -0.149369       1.926952                    0.998763      30.039227      89.060600       0.594083       0.433330      -1.045681       0.028167      -0.000807       0.022428       0.036014       0.005520      -0.015601       0.027560       0.038391       0.011801      -0.041874       0.011018       0.030856              9.808310      10.014158       0.273366       2.161832      12.123395      -3.527398       7.287377           0.000089
          151              C       4.514800       3.381590      18.702974      -0.093956      31.640572 0.43106689E+03  0.10189775E+05                                 8.887997                            7.080705      -0.146171       1.935409                    0.999057      29.542449      87.296624       0.594082       0.436154      -1.044010      -0.000287       0.027686      -0.005380       0.028206      -0.006910      -0.026263       0.014406      -0.021590       0.039819      -0.032543      -0.003714       0.036257              9.728280      11.114879      -0.030512       3.123399      10.189137      -3.117390       7.880825           0.001757
          152              C       2.686780       7.642186      17.336796      -0.074837      36.088881 0.49959333E+03  0.12092126E+05                                 9.522192                            7.486295      -0.082850       1.963425                    0.999058      28.670679      82.098201       0.601550       0.420677      -1.067528      -0.026858       0.038243       0.029238       0.055124      -0.010120      -0.009008       0.003877      -0.016367       0.037063      -0.020541       0.002298       0.018243             10.899310      11.739519      -1.508736      -1.981117      13.926969       3.761220       7.031443           0.002265
          153              C       3.339610       8.773260      17.792692      -0.104574      31.367683 0.42931730E+03  0.10105815E+05                                 8.729246                            6.996324       0.086867       2.005501                    0.999467      29.380798      85.738478       0.608584       0.427556      -1.052572      -0.024527       0.004592       0.011200       0.027351       0.017814       0.006856      -0.025547       0.048143       0.029548      -0.047120       0.021565       0.025554              9.613593       9.792618      -0.584147      -1.616506      12.262763       3.550670       6.785397          -0.000440
          154              C       2.622320       9.707851      18.531797      -0.099980      32.235504 0.43712093E+03  0.10358110E+05                                 8.979223                            7.118446      -0.107795       1.944045                    0.999212      29.631369      87.366545       0.594603       0.434710      -1.045971      -0.003314      -0.031788      -0.001043       0.031977       0.001857       0.014158      -0.014597      -0.019315       0.043420      -0.024446      -0.002580       0.027026              9.896743      11.396104      -0.573882      -2.383775      10.852953       3.469292       7.441173           0.002383
          155              C       1.275214       9.525586      18.787591      -0.019536      35.654132 0.43495003E+03  0.10153975E+05                                 9.393420                            6.926543       0.113488       2.044869                    0.999444      26.998954      75.559851       0.634285       0.413642      -1.073631       0.028742      -0.032294      -0.015254       0.045844       0.004892       0.014672      -0.013517       0.004425       0.033613      -0.022441      -0.000749       0.023190             11.153705      11.769638      -1.535522      -3.151958      12.644584       5.176461       9.046892           0.002369
          156              C       0.639579       8.393219      18.310540      -0.087359      32.830793 0.42307754E+03  0.99307966E+04                                 9.064119                            6.976417      -0.062893       1.961428                    0.999479      29.162327      85.211517       0.604875       0.431396      -1.049349       0.022275      -0.009628      -0.010571       0.026470       0.000564       0.010500      -0.020990       0.021732       0.039284      -0.028982       0.001534       0.027448             10.298838      10.344711      -0.722919      -1.654507      12.854217       4.631376       7.697585           0.002206
          157              C       1.349655       7.440531      17.586330      -0.105979      32.963785 0.43601644E+03  0.10320438E+05                                 9.074793                            7.077708      -0.031126       1.966034                    0.999469      29.694911      87.367739       0.600616       0.430838      -1.048818      -0.000162       0.027071       0.020197       0.033775       0.020321       0.022950      -0.018253      -0.018085       0.024258      -0.043003       0.017424       0.025580             10.170423      11.527551      -0.985411      -1.952333      12.082944       3.650291       6.900775          -0.000195
          158              C       0.486753      10.553248      19.570731       0.615866      22.220151 0.23674736E+03  0.48489530E+04                                 7.333897                            5.499273       0.006461       2.069084                    0.999449      22.017660      61.853623       0.624290       0.479023      -1.013252      -0.039351       0.045615       0.033490       0.068926      -0.010507       0.032142      -0.069086      -0.022520       0.155587      -0.061860      -0.041115       0.102975              8.495923       9.328197      -0.273808      -1.675370       8.876005       3.396238       7.283567           0.017357
          159              C       5.206641       2.238881      12.588955       0.100209      25.948766 0.32821399E+03  0.72443732E+04                                 7.780037                            6.156240       0.162674       2.064339                    0.999719      26.395717      75.268042       0.640851       0.433017      -1.046327      -0.013289       0.043516       0.019675       0.049571       0.012503      -0.028132       0.010063      -0.011304      -0.008452      -0.037416       0.012629       0.024787              8.657693       8.653856      -1.747676       2.900807       8.034669       1.880877       9.284553           0.006703
          160              C       5.085338       3.855995      14.040614      -0.108119      31.021409 0.41688665E+03  0.97269253E+04                                 8.658218                            6.862457       0.230749       2.054448                    0.999307      29.017342      83.896601       0.619692       0.423616      -1.056579       0.039132      -0.047645      -0.000016       0.061655      -0.031225       0.009815       0.026342      -0.019947      -0.035086      -0.045010       0.001344       0.043667              9.566820       9.152245      -2.061872       2.472566      10.079746       2.910678       9.468468           0.000479
          161              C       4.095809       3.976212      13.127958      -0.041121      29.505768 0.38791048E+03  0.89136944E+04                                 8.369093                            6.616197       0.046459       1.992370                    0.999722      28.771528      83.295569       0.629888       0.423172      -1.053964      -0.015754      -0.052330      -0.050668       0.074524      -0.019977       0.002250       0.018086      -0.019322      -0.030788      -0.027116      -0.005208       0.032323              9.203402      10.013014      -3.035633       2.176196       9.356209       1.750920       8.240985           0.003647
          162              C       6.908096       2.161322      14.394624       0.169400      32.206535 0.38460790E+03  0.87614688E+04                                 8.950028                            6.679108       0.065630       2.044586                    0.999720      25.640385      72.347850       0.618155       0.434961      -1.053614      -0.033560       0.017695      -0.018219       0.042087      -0.037832       0.025388      -0.008304       0.020724      -0.008180      -0.040453      -0.011874       0.052327             10.594528      13.756326      -4.359422       3.667308       7.492577      -0.499382      10.534682           0.000337
          163              C       7.789754       1.355997      13.689625      -0.184514      33.640503 0.47574928E+03  0.11532332E+05                                 9.243831                            7.425772      -0.223267       1.898979                    0.997805      31.010780      92.941871       0.581341       0.434647      -1.044407       0.037757      -0.010430       0.010927       0.040667       0.021546       0.004472      -0.009903       0.000186       0.038928      -0.030436       0.011499       0.018937             10.325330      12.630576      -4.065833       1.783489       8.058612       0.119802      10.286802           0.000389
          164              C       8.816860       0.713546      14.352531      -0.117997      31.875614 0.46279269E+03  0.11140825E+05                                 9.007724                            7.387776      -0.194916       1.921048                    0.997246      30.029029      89.681442       0.575312       0.442254      -1.039911      -0.019870       0.023629      -0.015497       0.034544       0.002017      -0.020531      -0.000898      -0.013149      -0.059279      -0.031777       0.013622       0.018155             10.043231      11.339535      -2.935512       3.363466       7.477800      -0.476634      11.312358          -0.000136
          165              C       9.030990       0.897104      15.715471       0.059949      34.790317 0.43461974E+03  0.10191239E+05                                 9.392903                            7.027356      -0.035509       2.000849                    0.999423      26.914029      76.634981       0.613031       0.426094      -1.060795       0.001658       0.000966      -0.001117       0.002220      -0.011638      -0.003429      -0.007743       0.014450       0.039645      -0.022309       0.007024       0.015285             11.349270      14.020596      -5.350748       4.293217       8.799447      -1.550708      11.227768           0.000436
          166              C       8.163079       1.765769      16.391761      -0.110003      31.488133 0.45187481E+03  0.10772506E+05                                 8.816836                            7.228524       0.025901       1.991404                    0.998824      29.460173      86.481456       0.592509       0.433623      -1.049001      -0.024438       0.010642      -0.015322       0.030745       0.009307      -0.000779      -0.003505      -0.009726       0.079423      -0.023764      -0.003126       0.026891              9.756296      11.935904      -4.151667       2.148730       8.057505      -0.174379       9.275478          -0.000030
          167              C       7.100749       2.378488      15.747419      -0.166941      32.479118 0.47205337E+03  0.11381002E+05                                 8.962661                            7.360850      -0.043491       1.962589                    0.998065      30.248799      89.397040       0.590229       0.430424      -1.050588       0.029118      -0.013703       0.022952       0.039528      -0.008854      -0.009570       0.001170       0.003381      -0.028958      -0.014575      -0.001920       0.016495              9.854639      11.345198      -3.217132       2.599728       7.428318       0.059309      10.790401           0.000465
          168              C      10.146009       0.178387      16.389386       0.059814      34.796253 0.42784987E+03  0.99858375E+04                                 9.364855                            6.947659       0.029468       2.018863                    0.999383      26.823646      76.016660       0.620292       0.423074      -1.063467      -0.001236      -0.002799      -0.000543       0.003108      -0.019693       0.004792      -0.000994      -0.000060       0.028564      -0.024668       0.007498       0.017170             11.373045      14.630464      -5.038810       3.435079       7.920094      -3.117283      11.568576           0.000392
          169              C       5.452692      12.670620      15.664528      -0.107370      31.941010 0.44829528E+03  0.10682399E+05                                 8.956235                            7.226436      -0.040688       1.971281                    0.998525      29.499643      87.015038       0.588418       0.436833      -1.045456       0.021324      -0.016655       0.014419       0.030660       0.011874      -0.001054      -0.001955      -0.002477       0.061445      -0.022185       0.001453       0.020733             10.089460      13.303852      -4.246192       1.493553       7.357895      -1.805346       9.606632          -0.000114
          170              C       6.467675      11.958366      16.259439      -0.167327      32.606446 0.47431596E+03  0.11459483E+05                                 9.020570                            7.394831      -0.116496       1.936874                    0.997989      30.448768      90.345880       0.586393       0.432335      -1.048487      -0.023261       0.020111      -0.021864       0.037730      -0.001005      -0.015066       0.002123       0.015235      -0.005416      -0.012788      -0.006656       0.019444             10.022083      11.676461      -3.635593       1.865378       7.369077      -2.135237      11.020712           0.000427
          171              C       6.392440      11.653299      17.615687       0.167685      32.407934 0.38704196E+03  0.88341263E+04                                 8.993879                            6.702974       0.059004       2.040308                    0.999620      25.749520      72.815259       0.616442       0.435320      -1.053004       0.030233      -0.021778       0.016802       0.040874      -0.044891       0.018354      -0.016013       0.020558       0.001739      -0.046371      -0.010005       0.056377             10.713956      14.264457      -4.777123       2.163825       7.653950      -2.302664      10.223461           0.000379
          172              C       5.320368      12.094095      18.361699      -0.185345      33.549310 0.46997573E+03  0.11342792E+05                                 9.180354                            7.350050      -0.103387       1.939875                    0.997825      30.699351      91.416130       0.588742       0.431059      -1.047945      -0.037991       0.018419      -0.011035       0.043639       0.017507       0.005484      -0.011056      -0.010589       0.035715      -0.027382       0.008141       0.019241             10.267395      13.281557      -3.490130       0.508745       7.281328      -1.399489      10.239300           0.000360
          173              C       4.309690      12.816690      17.751247      -0.121167      31.998266 0.45811544E+03  0.10970666E+05                                 8.946389                            7.294484      -0.012428       1.976844                    0.998516      29.759984      87.869097       0.587222       0.435557      -1.046701       0.025656      -0.022178       0.013618       0.036545      -0.005107      -0.019354       0.007273       0.003529      -0.051788      -0.027732       0.003701       0.024032              9.962651      11.111900      -3.073876       2.080428       7.246208      -2.557219      11.529845          -0.000156
          174              C      -4.506624      10.023259      17.619141      -0.107294      30.852252 0.42162858E+03  0.98725205E+04                                 8.642496                            6.908449       0.194124       2.041979                    0.999144      29.151707      84.633310       0.616234       0.424485      -1.055279      -0.044602       0.044719       0.012477       0.064381      -0.034709      -0.004965       0.030061       0.006639       0.020494      -0.046122      -0.001097       0.047219              9.543890       9.255273      -2.810965       1.866785       8.467634       2.392931      10.908763          -0.000009
          175              C      -3.538937       9.703973      18.500929      -0.037298      30.072871 0.39610545E+03  0.91590356E+04                                 8.538308                            6.724171       0.007693       1.982670                    0.999511      28.840305      84.035306       0.618827       0.428053      -1.049875       0.011851       0.037996       0.064568       0.075849      -0.011717      -0.008370       0.019779       0.004247       0.018244      -0.021270      -0.006437       0.027707              9.521147      10.773499      -3.784072       1.471340       8.590612       1.752610       9.199329           0.004064
          176              C      -4.809602      11.116847      19.474457       0.105334      25.829847 0.32603629E+03  0.71872698E+04                                 7.761083                            6.139057       0.148085       2.061509                    0.999538      26.358020      75.213445       0.640973       0.433480      -1.045622       0.020384      -0.031873      -0.029600       0.048037       0.013921      -0.024797       0.013814      -0.022099       0.000336      -0.038599       0.017243       0.021356              8.660812       8.713941      -2.399751       1.974657       6.830231       1.299686      10.438263           0.006460
          177              C       0.151697       2.743017      12.362086       0.614977      22.215975 0.23688242E+03  0.48409167E+04                                 7.286465                            5.468481       0.115898       2.105510                    0.999556      21.831487      60.789541       0.633110       0.473404      -1.018659       0.033442      -0.036492      -0.046038       0.067598      -0.019361       0.065435      -0.046622       0.037021       0.113721      -0.063992      -0.039971       0.103963              8.387079       8.400848       0.092681      -2.952104       8.894629       2.751049       7.865761           0.013279
          178              C      -0.602479       3.685752      13.269346      -0.012713      34.946032 0.42341485E+03  0.98126623E+04                                 9.250204                            6.826031       0.149910       2.060618                    0.999413      26.690842      74.280855       0.640448       0.412669      -1.074901      -0.027145       0.027789       0.021431       0.044366       0.002276       0.015115      -0.017876      -0.003131       0.025818      -0.023520      -0.002251       0.025771             10.882633      11.116836      -0.831682      -3.682423      11.746377       4.891573       9.784687           0.002537
          179              C      -0.013002       4.866852      13.696533      -0.084102      31.473214 0.41226470E+03  0.95977813E+04                                 8.762401                            6.859108       0.017254       1.990318                    0.999537      28.767026      83.235555       0.614782       0.427947      -1.053295      -0.021193       0.003154       0.017842       0.027883       0.002701       0.012867      -0.020663       0.019012       0.002918      -0.028653       0.005658       0.022995              9.749834       9.551617      -0.363209      -2.084254      11.667757       4.190011       8.030128           0.001748
          180              C      -0.700121       5.734225      14.534717      -0.107797      31.940291 0.42902637E+03  0.10101701E+05                                 8.835336                            6.987713       0.040723       1.989164                    0.999506      29.508504      86.246697       0.609506       0.426793      -1.052578      -0.001030      -0.027193      -0.015627       0.031380       0.022980       0.023356      -0.016504      -0.012885      -0.008211      -0.042864       0.017546       0.025318              9.745650      10.644258      -0.517076      -2.349300      11.176172       3.512677       7.416521          -0.000187
          181              C      -1.980965       5.407183      14.929093      -0.080702      35.931451 0.50544511E+03  0.12273634E+05                                 9.486644                            7.529275      -0.089804       1.957475                    0.999037      28.876656      82.915400       0.599713       0.420594      -1.067214       0.025515      -0.031632      -0.037466       0.055275      -0.011570      -0.007374       0.007894      -0.000784       0.034066      -0.017256      -0.002512       0.019768             10.694614      11.140292      -0.573476      -2.351534      13.344676       3.815430       7.598873           0.001723
          182              C      10.195521       4.242499      14.509677      -0.107966      32.088126 0.44237145E+03  0.10525122E+05                                 8.936746                            7.149586      -0.149165       1.927003                    0.998764      30.039460      89.060322       0.594101       0.433317      -1.045691       0.028146      -0.000774      -0.022476       0.036028       0.005534       0.015589      -0.027556       0.038408       0.011781      -0.041877       0.011037       0.030840              9.808214      10.014004       0.273333      -2.161818      12.123301       3.527400       7.287338           0.000108
          183              C      10.905300       3.381590      13.676026      -0.093971      31.640757 0.43106937E+03  0.10189842E+05                                 8.887998                            7.080697      -0.146146       1.935414                    0.999057      29.542562      87.296820       0.594087       0.436150      -1.044013      -0.000308       0.027708       0.005323       0.028217      -0.006920       0.026263      -0.014407      -0.021592       0.039839      -0.032544      -0.003720       0.036264              9.728290      11.114837      -0.030538      -3.123408      10.189173       3.117436       7.880860           0.001787
          184              C       9.077280       7.642186      15.042204      -0.074866      36.090053 0.49961049E+03  0.12092636E+05                                 9.522340                            7.486380      -0.082800       1.963429                    0.999058      28.671319      82.100145       0.601552       0.420672      -1.067532      -0.026850       0.038222      -0.029297       0.055137      -0.010120       0.009026      -0.003898      -0.016366       0.037032      -0.020540       0.002277       0.018263             10.899511      11.739698      -1.508814       1.981203      13.927234      -3.761364       7.031600           0.002279
          185              C      -3.050890       8.773260      14.586308      -0.104600      31.368146 0.42932300E+03  0.10105957E+05                                 8.729186                            6.996254       0.087039       2.005539                    0.999468      29.381277      85.739172       0.608604       0.427541      -1.052583      -0.024516       0.004553      -0.011257       0.027358       0.017820      -0.006854       0.025537       0.048168       0.029530      -0.047122       0.021556       0.025566              9.613543       9.792570      -0.584168       1.616526      12.262686      -3.550686       6.785374          -0.000420
          186              C      -3.768180       9.707851      13.847203      -0.100003      32.236057 0.43712830E+03  0.10358326E+05                                 8.979287                            7.118469      -0.107754       1.944051                    0.999212      29.631744      87.367745       0.594607       0.434706      -1.045974      -0.003301      -0.031816       0.000978       0.032001       0.001846      -0.014159       0.014596      -0.019321       0.043435      -0.024444      -0.002588       0.027032              9.896836      11.396174      -0.573919       2.383820      10.853080      -3.469374       7.441252           0.002412
          187              C       7.665714       9.525586      13.591409      -0.019502      35.653947 0.43494443E+03  0.10153828E+05                                 9.393462                            6.926554       0.113401       2.044839                    0.999444      26.998778      75.559713       0.634276       0.413649      -1.073625       0.028751      -0.032320       0.015204       0.045852       0.004898      -0.014687       0.013550       0.004414       0.033656      -0.022477      -0.000748       0.023225             11.153778      11.769697      -1.535563       3.152001      12.644679      -5.176532       9.046959           0.002383
          188              C       7.030079       8.393219      14.068460      -0.087381      32.831328 0.42308480E+03  0.99309961E+04                                 9.064136                            6.976413      -0.062838       1.961434                    0.999479      29.162717      85.212405       0.604884       0.431388      -1.049356       0.022287      -0.009657       0.010496       0.026461       0.000562      -0.010488       0.020995       0.021727       0.039299      -0.028982       0.001535       0.027447             10.298869      10.344741      -0.722976       1.654555      12.854255      -4.631410       7.697612           0.002235
          189              C       7.740155       7.440531      14.792670      -0.106016      32.964807 0.43603154E+03  0.10320856E+05                                 9.074821                            7.077712      -0.030929       1.966073                    0.999470      29.695724      87.369589       0.600633       0.430823      -1.048830      -0.000134       0.027035      -0.020262       0.033785       0.020339      -0.022941       0.018236      -0.018095       0.024222      -0.043001       0.017449       0.025553             10.170469      11.527569      -0.985467       1.952385      12.083013      -3.650348       6.900825          -0.000177
          190              C       6.877253      10.553248      12.808269       0.615787      22.221188 0.23675973E+03  0.48492542E+04                                 7.333987                            5.499321       0.006688       2.069147                    0.999449      22.018315      61.855125       0.624306       0.479007      -1.013264      -0.039327       0.045590      -0.033545       0.068923      -0.010537      -0.032105       0.069063      -0.022545       0.155603      -0.061803      -0.041151       0.102954              8.496045       9.328359      -0.273840       1.675433       8.876108      -3.396299       7.283669           0.017385
          191              C      -4.618250      10.687685       1.795955       0.100228      25.949278 0.32822220E+03  0.72446204E+04                                 7.780209                            6.156373       0.162483       2.064270                    0.999719      26.396235      75.270564       0.640834       0.433025      -1.046319       0.013300      -0.043520       0.019691       0.049584       0.012476       0.028147      -0.010049      -0.011303      -0.008499      -0.037412       0.012616       0.024795              8.657886       8.654082      -1.747747      -2.900876       8.034835      -1.880876       9.284741           0.006669
          192              C       8.284053       9.070571       3.247614      -0.108033      31.018815 0.41684436E+03  0.97257315E+04                                 8.658004                            6.862304       0.230424       2.054394                    0.999305      29.015230      83.890715       0.619670       0.423640      -1.056560      -0.039095       0.047663       0.000019       0.061645      -0.031207      -0.009787      -0.026312      -0.019916      -0.035096      -0.044960       0.001319       0.043640              9.566586       9.151986      -2.061818      -2.472455      10.079526      -2.910645       9.468246           0.000459
          193              C      -3.507418       8.950354       2.334958      -0.041111      29.505468 0.38790650E+03  0.89135796E+04                                 8.369033                            6.616171       0.046424       1.992361                    0.999722      28.771425      83.295144       0.629888       0.423173      -1.053963       0.015761       0.052361      -0.050628       0.074520      -0.019992      -0.002234      -0.018109      -0.019342      -0.030744      -0.027127      -0.005225       0.032352              9.203322      10.012894      -3.035620      -2.176101       9.356172      -1.750928       8.240900           0.003596
          194              C       6.461295      10.765244       3.601624       0.169366      32.207662 0.38462424E+03  0.87619307E+04                                 8.950187                            6.679216       0.065573       2.044558                    0.999720      25.641033      72.349958       0.618155       0.434956      -1.053617       0.033573      -0.017678      -0.018218       0.042090      -0.037865      -0.025405       0.008304       0.020764      -0.008176      -0.040491      -0.011877       0.052368             10.594726      13.756643      -4.359541      -3.667343       7.492726       0.499371      10.534808           0.000325
          195              C       5.579637      11.570569       2.896625      -0.184564      33.643307 0.47579464E+03  0.11533708E+05                                 9.244248                            7.426055      -0.223191       1.898967                    0.997807      31.012846      92.949242       0.581338       0.434638      -1.044412      -0.037744       0.010442       0.010944       0.040662       0.021538      -0.004482       0.009894       0.000198       0.039032      -0.030443       0.011515       0.018928             10.325837      12.631331      -4.066113      -1.783656       8.059001      -0.119755      10.287181           0.000370
          196              C       4.552531      12.213020       3.559531      -0.118040      31.877510 0.46282263E+03  0.11141735E+05                                 9.008027                            7.387967      -0.194883       1.921036                    0.997247      30.030462      89.686734       0.575309       0.442249      -1.039913       0.019873      -0.023615      -0.015482       0.034530       0.002000       0.020521       0.000898      -0.013137      -0.059328      -0.031777       0.013636       0.018141             10.043617      11.340108      -2.935724      -3.363676       7.478078       0.476700      11.312666          -0.000148
          197              C       4.338401      12.029462       4.922471       0.059989      34.789325 0.43460413E+03  0.10190789E+05                                 9.392783                            7.027272      -0.035498       2.000858                    0.999423      26.913473      76.633258       0.613029       0.426099      -1.060792      -0.001655      -0.000956      -0.001111       0.002210      -0.011609       0.003446       0.007740       0.014445       0.039647      -0.022287       0.007001       0.015286             11.349127      14.020446      -5.350669      -4.293174       8.799314       1.550675      11.227622           0.000434
          198              C       5.206312      11.160797       5.598761      -0.109957      31.485398 0.45182863E+03  0.10771126E+05                                 8.816421                            7.228226       0.025804       1.991414                    0.998821      29.458103      86.474148       0.592513       0.433632      -1.048997       0.024455      -0.010625      -0.015301       0.030742       0.009315       0.000794       0.003523      -0.009723       0.079351      -0.023759      -0.003114       0.026873              9.755803      11.935264      -4.151419      -2.148541       8.057110       0.174319       9.275035          -0.000026
          199              C       6.268642      10.548078       4.954419      -0.166916      32.477909 0.47203460E+03  0.11380436E+05                                 8.962483                            7.360739      -0.043509       1.962598                    0.998064      30.247948      89.394067       0.590229       0.430428      -1.050586      -0.029112       0.013724       0.022974       0.039543      -0.008842       0.009572      -0.001170       0.003383      -0.028900      -0.014562      -0.001917       0.016478              9.854410      11.344884      -3.217030      -2.599564       7.428166      -0.059381      10.790180           0.000462
          200              C       3.223382      12.748179       5.596386       0.059774      34.797087 0.42786263E+03  0.99861944E+04                                 9.364919                            6.947701       0.029542       2.018880                    0.999383      26.824117      76.017842       0.620299       0.423067      -1.063473       0.001226       0.002792      -0.000538       0.003097      -0.019715      -0.004802       0.001006      -0.000015       0.028561      -0.024689       0.007488       0.017201             11.373127      14.630599      -5.038835      -3.435085       7.920125       3.117287      11.568655           0.000391
          201              C       7.916699       0.255946       4.871528      -0.107426      31.944156 0.44834569E+03  0.10683900E+05                                 8.956694                            7.226741      -0.040491       1.971297                    0.998527      29.501946      87.023051       0.588418       0.436821      -1.045464      -0.021331       0.016631       0.014440       0.030661       0.011864       0.001059       0.001969      -0.002458       0.061552      -0.022193       0.001422       0.020771             10.090030      13.304646      -4.246489      -1.493749       7.358290       1.805513       9.607154          -0.000125
          202              C       6.901716       0.968200       5.466439      -0.167360      32.608275 0.47434429E+03  0.11460345E+05                                 9.020855                            7.395006      -0.116533       1.936840                    0.997990      30.450083      90.350658       0.586391       0.432329      -1.048489       0.023244      -0.020124      -0.021840       0.037713      -0.001026       0.015068      -0.002118       0.015247      -0.005476      -0.012792      -0.006660       0.019452             10.022453      11.676930      -3.635792      -1.865570       7.369352       2.135393      11.021078           0.000424
          203              C       6.976951       1.273267       6.822687       0.167720      32.407170 0.38703005E+03  0.88338009E+04                                 8.993828                            6.702930       0.058967       2.040304                    0.999620      25.749061      72.814132       0.616435       0.435327      -1.052998      -0.030236       0.021777       0.016800       0.040874      -0.044863      -0.018339       0.016003       0.020517       0.001743      -0.046340      -0.009996       0.056337             10.713900      14.264305      -4.777086      -2.163853       7.653922       2.302698      10.223474           0.000384
          204              C       8.049023       0.832471       7.568699      -0.185287      33.546243 0.46992608E+03  0.11341292E+05                                 9.179895                            7.349731      -0.103550       1.939862                    0.997823      30.697131      91.408253       0.588747       0.431067      -1.047940       0.037992      -0.018425      -0.011015       0.043637       0.017512      -0.005483       0.011047      -0.010605       0.035606      -0.027370       0.008146       0.019224             10.266846      13.280727      -3.489864      -0.508620       7.280943       1.399384      10.238867           0.000374
          205              C       9.059701       0.109876       6.958247      -0.121121      31.996351 0.45808526E+03  0.10969761E+05                                 8.946113                            7.294309      -0.012512       1.976842                    0.998515      29.758560      87.864104       0.587222       0.435565      -1.046696      -0.025663       0.022175       0.013634       0.036554      -0.005090       0.019359      -0.007275       0.003510      -0.051728      -0.027726       0.003710       0.024016              9.962305      11.111408      -3.073679      -2.080258       7.245958       2.557100      11.529547          -0.000147
          206              C       5.095015       2.903307       6.826141      -0.107391      30.855414 0.42168083E+03  0.98740137E+04                                 8.642825                            6.908688       0.194489       2.042042                    0.999146      29.154139      84.640513       0.616251       0.424462      -1.055297       0.044624      -0.044715       0.012491       0.064396      -0.034736       0.004949      -0.030092       0.006641       0.020604      -0.046179      -0.001069       0.047248              9.544264       9.255691      -2.811109      -1.866918       8.467958      -2.392974      10.909143          -0.000001
          207              C       4.127328       3.222593       7.707929      -0.037312      30.073574 0.39611469E+03  0.91593055E+04                                 8.538435                            6.724238       0.007669       1.982654                    0.999511      28.840716      84.036848       0.618825       0.428052      -1.049875      -0.011863      -0.037980       0.064594       0.075865      -0.011712       0.008341      -0.019758       0.004254       0.018174      -0.021258      -0.006408       0.027665              9.521312      10.773731      -3.784142      -1.471457       8.590704      -1.752598       9.199502           0.004100
          208              C       5.397993       1.809719       8.681457       0.105321      25.829243 0.32602640E+03  0.71869844E+04                                 7.760933                            6.138936       0.148252       2.061574                    0.999538      26.357410      75.210919       0.640984       0.433476      -1.045626      -0.020374       0.031866      -0.029591       0.048023       0.013945       0.024781      -0.013818      -0.022090       0.000401      -0.038597       0.017248       0.021349              8.660648       8.713747      -2.399684      -1.974615       6.830089      -1.299702      10.438107           0.006491
          209              C       0.436694      10.183549       1.569086       0.615058      22.215069 0.23687148E+03  0.48406547E+04                                 7.286421                            5.468464       0.115715       2.105462                    0.999556      21.830874      60.788310       0.633090       0.473423      -1.018645      -0.033473       0.036497      -0.046010       0.067597      -0.019321      -0.065452       0.046657       0.037030       0.113702      -0.064052      -0.039928       0.103980              8.387015       8.400766       0.092703       2.952053       8.894578      -2.751015       7.865701           0.013256
          210              C       1.190870       9.240814       2.476346      -0.012744      34.946154 0.42341915E+03  0.98127730E+04                                 9.250163                            6.826017       0.150047       2.060665                    0.999413      26.690988      74.280963       0.640456       0.412663      -1.074907       0.027128      -0.027766       0.021476       0.044364       0.002275      -0.015087       0.017849      -0.003129       0.025783      -0.023482      -0.002246       0.025729             10.882565      11.116806      -0.831628       3.682375      11.746283      -4.891496       9.784605           0.002519
          211              C       0.601393       8.059714       2.903533      -0.084087      31.472945 0.41226125E+03  0.95976976E+04                                 8.762425                            6.859133       0.017207       1.990311                    0.999537      28.766833      83.235461       0.614772       0.427954      -1.053289       0.021174      -0.003128       0.017903       0.027904       0.002710      -0.012867       0.020654       0.019018       0.002911      -0.028650       0.005664       0.022986              9.749853       9.551674      -0.363168       2.084236      11.667761      -4.189987       8.030125           0.001710
          212              C       1.288512       7.192341       3.741717      -0.107762      31.939392 0.42901225E+03  0.10101319E+05                                 8.835346                            6.987727       0.040524       1.989125                    0.999505      29.507727      86.245162       0.609487       0.426809      -1.052565       0.000996       0.027225      -0.015570       0.031379       0.022962      -0.023366       0.016521      -0.012875      -0.008177      -0.042869       0.017575       0.025293              9.745657      10.644310      -0.517036       2.349272      11.176163      -3.512646       7.416498          -0.000211
          213              C       2.569356       7.519383       4.136093      -0.080674      35.930438 0.50542943E+03  0.12273174E+05                                 9.486544                            7.529214      -0.089867       1.957466                    0.999036      28.876077      82.913815       0.599708       0.420601      -1.067209      -0.025530       0.031652      -0.037412       0.055257      -0.011574       0.007353      -0.007874      -0.000780       0.034076      -0.017261      -0.002481       0.019742             10.694481      11.140224      -0.573410       2.351470      13.344485      -3.815309       7.598733           0.001712
          214              C       3.173870       8.684067       3.716677      -0.107945      32.087849 0.44236775E+03  0.10525045E+05                                 8.936836                            7.149662      -0.149369       1.926952                    0.998763      30.039204      89.060539       0.594083       0.433330      -1.045680      -0.028165       0.000806      -0.022431       0.036015       0.005520      -0.015602       0.027560       0.038390       0.011799      -0.041874       0.011017       0.030857              9.808304      10.014153       0.273371       2.161828      12.123389      -3.527390       7.287371           0.000084
          215              C       2.464091       9.544976       2.883026      -0.093954      31.640462 0.43106541E+03  0.10189732E+05                                 8.887986                            7.080700      -0.146176       1.935410                    0.999057      29.542359      87.296352       0.594081       0.436155      -1.044009       0.000288      -0.027687       0.005378       0.028206      -0.006910      -0.026264       0.014407      -0.021589       0.039816      -0.032543      -0.003714       0.036258              9.728265      11.114859      -0.030511       3.123391      10.189123      -3.117384       7.880814           0.001758
          216              C       4.292111       5.284380       4.249204      -0.074837      36.088843 0.49959253E+03  0.12092102E+05                                 9.522188                            7.486291      -0.082852       1.963425                    0.999057      28.670651      82.098114       0.601550       0.420677      -1.067528       0.026858      -0.038245      -0.029235       0.055125      -0.010120      -0.009008       0.003877      -0.016369       0.037061      -0.020542       0.002299       0.018243             10.899308      11.739512      -1.508738      -1.981116      13.926971       3.761223       7.031441           0.002266
          217              C       3.639281       4.153306       3.793308      -0.104574      31.367743 0.42931805E+03  0.10105838E+05                                 8.729257                            6.996330       0.086862       2.005499                    0.999467      29.380834      85.738620       0.608583       0.427556      -1.052572       0.024529      -0.004594      -0.011195       0.027351       0.017814       0.006855      -0.025548       0.048143       0.029548      -0.047120       0.021564       0.025556              9.613608       9.792634      -0.584152      -1.616510      12.262784       3.550679       6.785406          -0.000439
          218              C       4.356571       3.218715       3.054203      -0.099981      32.235643 0.43712291E+03  0.10358169E+05                                 8.979243                            7.118458      -0.107797       1.944043                    0.999212      29.631473      87.366908       0.594603       0.434710      -1.045972       0.003315       0.031785       0.001047       0.031975       0.001858       0.014157      -0.014596      -0.019316       0.043421      -0.024446      -0.002579       0.027025              9.896769      11.396137      -0.573885      -2.383784      10.852979       3.469302       7.441189           0.002381
          219              C       5.703677       3.400980       2.798409      -0.019533      35.654193 0.43495061E+03  0.10153994E+05                                 9.393438                            6.926553       0.113471       2.044863                    0.999444      26.998977      75.559995       0.634284       0.413643      -1.073631      -0.028741       0.032293       0.015257       0.045844       0.004893       0.014672      -0.013519       0.004425       0.033618      -0.022443      -0.000749       0.023192             11.153729      11.769670      -1.535528      -3.151968      12.644606       5.176473       9.046910           0.002367
          220              C       6.339312       4.533347       3.275460      -0.087358      32.830797 0.42307749E+03  0.99307957E+04                                 9.064121                            6.976417      -0.062896       1.961427                    0.999479      29.162333      85.211557       0.604875       0.431396      -1.049349      -0.022275       0.009627       0.010573       0.026469       0.000563       0.010500      -0.020991       0.021731       0.039287      -0.028982       0.001533       0.027449             10.298840      10.344721      -0.722919      -1.654508      12.854216       4.631376       7.697584           0.002205
          221              C       5.629236       5.486035       3.999670      -0.105979      32.963730 0.43601548E+03  0.10320409E+05                                 9.074781                            7.077698      -0.031119       1.966036                    0.999469      29.694874      87.367571       0.600617       0.430837      -1.048819       0.000162      -0.027072      -0.020195       0.033775       0.020321       0.022949      -0.018254      -0.018087       0.024258      -0.043004       0.017423       0.025581             10.170410      11.527535      -0.985413      -1.952331      12.082929       3.650289       6.900766          -0.000197
          222              C       6.492138       2.373318       2.015269       0.615861      22.220232 0.23674832E+03  0.48489780E+04                                 7.333915                            5.499285       0.006456       2.069082                    0.999449      22.017723      61.853856       0.624289       0.479023      -1.013252       0.039349      -0.045617      -0.033491       0.068927      -0.010509       0.032139      -0.069084      -0.022522       0.155591      -0.061856      -0.041117       0.102974              8.495946       9.328227      -0.273813      -1.675380       8.876024       3.396248       7.283587           0.017358
          223              S       9.820928       6.455527       5.529470       0.962776      81.026957 0.14626531E+04  0.44615900E+05                                13.308247                           10.685628       0.719439       2.016848                    0.999401      50.604470     144.045781       0.685911       0.292745      -1.213145       0.002200       0.003711      -0.103170       0.103260       0.020124      -0.000522      -0.005495       0.002767      -0.055999      -0.020408      -0.009451       0.029859             15.280687      14.596059      -2.795900       0.367121      19.165445      -0.093519      12.080557           0.000480
          224              S       3.548463       6.471039      16.322470       0.962755      81.026022 0.14626539E+04  0.44615735E+05                                13.307954                           10.685471       0.719693       2.016939                    0.999401      50.603313     144.040094       0.685934       0.292737      -1.213160      -0.002199      -0.003715      -0.103202       0.103292       0.020028       0.000527       0.005496       0.002716      -0.055933      -0.020377      -0.009376       0.029752             15.280314      14.595684      -2.795974      -0.367087      19.164992       0.093514      12.080266           0.000484
          225              S      -2.842037       6.471039      16.056530       0.962777      81.026925 0.14626525E+04  0.44615876E+05                                13.308241                           10.685623       0.719441       2.016849                    0.999401      50.604449     144.045678       0.685911       0.292745      -1.213145      -0.002199      -0.003713       0.103170       0.103261       0.020124      -0.000519      -0.005497       0.002767      -0.055998      -0.020410      -0.009449       0.029859             15.280680      14.596055      -2.795902       0.367124      19.165432      -0.093530      12.080552           0.000481
          226              S       3.430428       6.455527       5.263530       0.962755      81.026028 0.14626545E+04  0.44615753E+05                                13.307950                           10.685470       0.719698       2.016941                    0.999401      50.603307     144.040036       0.685935       0.292736      -1.213160       0.002203       0.003712       0.103202       0.103292       0.020029       0.000531       0.005490       0.002716      -0.055934      -0.020372      -0.009381       0.029753             15.280308      14.595681      -2.795978      -0.367081      19.164983       0.093529      12.080260           0.000483
          227              N       2.796180       9.975431       9.373073      -0.293164      38.759600 0.54598328E+03  0.13350977E+05                                 9.519964                            7.510052       0.001058       2.003733                    0.998441      29.059304      80.434426       0.646598       0.387381      -1.102872      -0.070893      -0.047878      -0.138730       0.162985      -0.042960      -0.046963       0.010387      -0.038581      -0.174216      -0.083009      -0.001998       0.085008             10.948592      11.362164      -1.247528       4.662407       8.724182       2.376514      12.759430           0.029459
          228              N       1.180144      10.187297       7.885582       0.028237      30.877845 0.33224073E+03  0.71520908E+04                                 8.141654                            5.767841       0.153608       2.133604                    0.998793      23.077537      59.295903       0.757741       0.375496      -1.115142       0.010976      -0.019324      -0.014873       0.026741      -0.050445       0.038887       0.030557       0.010122       0.028126      -0.081650       0.031764       0.049885              9.963768      12.985607      -4.016380       5.030578       8.134172      -0.452462       8.771524           0.002253
          229              N      -0.476049       1.994569       3.348420       0.020879      31.096261 0.33857520E+03  0.73306434E+04                                 8.199340                            5.835799       0.096860       2.110644                    0.998685      23.324705      60.310796       0.749967       0.377204      -1.112707      -0.015520       0.004755       0.019845       0.025638      -0.062339       0.017929       0.018488       0.034172       0.092778      -0.085712       0.035870       0.049842             10.078024      12.947304      -4.971674       4.263416       8.123255      -0.963088       9.163514           0.002548
          230              N      10.718149       2.528566       1.911009      -0.298743      38.873098 0.54941189E+03  0.13461864E+05                                 9.551356                            7.541374      -0.028731       1.993239                    0.998132      29.203641      81.033262       0.643969       0.388181      -1.101811       0.062728       0.007784       0.151619       0.164268      -0.027707      -0.060463       0.038696      -0.006250      -0.167158      -0.092101       0.002494       0.089607             11.033237      11.803553      -2.424699       4.079430       7.712433       1.129220      13.583725           0.027769
          231              N       9.688714       0.436918      10.772277       0.204987      22.797413 0.29461560E+03  0.61554907E+04                                 6.382232                            5.417534       1.141023       2.408071                    0.998646      23.810490      60.306680       0.784730       0.373576      -1.116376      -0.113562      -0.355893       0.009730       0.373699      -0.129416       0.002270       0.012928       0.295643       0.556419      -0.289555       0.103660       0.185895              6.712463       9.928617      -0.843735       0.215090       5.160696      -0.070999       5.048076           0.019063
          232              N      10.573211       2.951135      20.166073      -0.293307      38.764940 0.54607512E+03  0.13353755E+05                                 9.520660                            7.510550       0.001308       2.003761                    0.998442      29.062175      80.443400       0.646596       0.387367      -1.102884       0.070921       0.047880      -0.138777       0.163038      -0.042975       0.046966      -0.010372      -0.038567      -0.174186      -0.083007      -0.002003       0.085010             10.949457      11.363071      -1.247579      -4.662913       8.724739      -2.376706      12.760561           0.029465
          233              N      -0.591753       2.739269      18.678582       0.028260      30.876909 0.33222857E+03  0.71517619E+04                                 8.141501                            5.767738       0.153642       2.133626                    0.998793      23.077022      59.294255       0.757748       0.375496      -1.115142      -0.010979       0.019306      -0.014891       0.026740      -0.050441      -0.038872      -0.030558       0.010123       0.028140      -0.081639       0.031768       0.049871              9.963586      12.985392      -4.016321      -5.030455       8.134035       0.452445       8.771332           0.002245
          234              N       1.064440      10.931997      14.141420       0.020858      31.097200 0.33858677E+03  0.73309650E+04                                 8.199523                            5.835913       0.096800       2.110617                    0.998685      23.325199      60.312593       0.749956       0.377206      -1.112705       0.015526      -0.004767       0.019835       0.025636      -0.062351      -0.017937      -0.018486       0.034170       0.092781      -0.085724       0.035869       0.049855             10.078258      12.947583      -4.971798      -4.263551       8.123440       0.963141       9.163751           0.002554
          235              N       2.651242      10.398000      12.704009      -0.298589      38.867458 0.54931378E+03  0.13458899E+05                                 9.550658                            7.540867      -0.029029       1.993202                    0.998130      29.200538      81.023761       0.643967       0.388198      -1.101796      -0.062686      -0.007783       0.151579       0.164214      -0.027694       0.060459      -0.038709      -0.006249      -0.167155      -0.092104       0.002503       0.089600             11.032378      11.802608      -2.424517      -4.078968       7.711928      -1.129193      13.582599           0.027761
          236              N       3.680677      12.489648      -0.020723       0.205097      22.794410 0.29456868E+03  0.61542626E+04                                 6.381766                            5.417174       1.141099       2.408154                    0.998648      23.808187      60.299551       0.784741       0.373586      -1.116369       0.113541       0.355845       0.009732       0.373647      -0.129427      -0.002272      -0.012934       0.295563       0.556424      -0.289533       0.103636       0.185897              6.711960       9.927819      -0.843646      -0.215073       5.160314       0.070987       5.047747           0.019063
          237              N       4.182711       2.951135      12.212927      -0.293181      38.759822 0.54598729E+03  0.13351105E+05                                 9.520025                            7.510098       0.001065       2.003734                    0.998441      29.059389      80.434860       0.646594       0.387382      -1.102870       0.070898       0.047883       0.138728       0.162987      -0.042963      -0.046966       0.010381      -0.038581      -0.174211      -0.083012      -0.001996       0.085008             10.948667      11.362232      -1.247525       4.662447       8.724238       2.376543      12.759530           0.029483
          238              N       5.798747       2.739269      13.700418       0.028236      30.877730 0.33223944E+03  0.71520554E+04                                 8.141635                            5.767830       0.153621       2.133609                    0.998793      23.077482      59.295710       0.757742       0.375496      -1.115142      -0.010974       0.019326       0.014871       0.026741      -0.050444       0.038887       0.030556       0.010125       0.028127      -0.081649       0.031763       0.049886              9.963743      12.985571      -4.016373       5.030561       8.134157      -0.452461       8.771500           0.002254
          239              N       7.454940      10.931997      18.237580       0.020882      31.096005 0.33857240E+03  0.73305651E+04                                 8.199289                            5.835772       0.096875       2.110651                    0.998685      23.324591      60.310362       0.749970       0.377204      -1.112708       0.015518      -0.004756      -0.019844       0.025636      -0.062338       0.017928       0.018487       0.034170       0.092778      -0.085710       0.035870       0.049840             10.077953      12.947201      -4.971630       4.263378       8.123203      -0.963076       9.163455           0.002549
          240              N      -3.739258      10.398000      19.674991      -0.298748      38.873038 0.54941154E+03  0.13461845E+05                                 9.551323                            7.541355      -0.028700       1.993249                    0.998132      29.203648      81.033091       0.643972       0.388179      -1.101813      -0.062734      -0.007789      -0.151621       0.164271      -0.027709      -0.060464       0.038693      -0.006251      -0.167161      -0.092102       0.002494       0.089607             11.033192      11.803504      -2.424687       4.079405       7.712409       1.129215      13.583664           0.027767
          241              N      -2.709823      12.489648      10.813723       0.204990      22.797508 0.29461705E+03  0.61555305E+04                                 6.382256                            5.417552       1.141000       2.408062                    0.998646      23.810534      60.306899       0.784728       0.373577      -1.116375       0.113562       0.355895      -0.009731       0.373700      -0.129416       0.002270       0.012930       0.295646       0.556433      -0.289559       0.103659       0.185900              6.712489       9.928661      -0.843735       0.215090       5.160712      -0.070999       5.048095           0.019065
          242              N      -3.594320       9.975431       1.419927      -0.293313      38.764973 0.54607618E+03  0.13353781E+05                                 9.520645                            7.510542       0.001338       2.003770                    0.998442      29.062221      80.443396       0.646598       0.387365      -1.102885      -0.070926      -0.047884       0.138778       0.163042      -0.042977       0.046967      -0.010370      -0.038565      -0.174186      -0.083008      -0.002003       0.085011             10.949435      11.363048      -1.247578      -4.662898       8.724728      -2.376700      12.760531           0.029461
          243              N       7.570644      10.187297       2.907418       0.028263      30.876671 0.33222599E+03  0.71516906E+04                                 8.141455                            5.767713       0.153656       2.133633                    0.998793      23.076916      59.293862       0.757750       0.375496      -1.115142       0.010977      -0.019307       0.014891       0.026739      -0.050439      -0.038870      -0.030557       0.010122       0.028141      -0.081637       0.031768       0.049869              9.963523      12.985299      -4.016289      -5.030416       8.133988       0.452439       8.771282           0.002245
          244              N       5.914451       1.994569       7.444580       0.020858      31.097061 0.33858535E+03  0.73309250E+04                                 8.199496                            5.835900       0.096812       2.110622                    0.998685      23.325138      60.312358       0.749958       0.377206      -1.112705      -0.015525       0.004770      -0.019835       0.025635      -0.062351      -0.017938      -0.018485       0.034171       0.092780      -0.085724       0.035868       0.049856             10.078220      12.947525      -4.971772      -4.263530       8.123411       0.963132       9.163723           0.002554
          245              N       4.327649       2.528566       8.881991      -0.298606      38.867637 0.54931733E+03  0.13459010E+05                                 9.550703                            7.540904      -0.029016       1.993206                    0.998130      29.200611      81.024075       0.643964       0.388199      -1.101794       0.062692       0.007791      -0.151578       0.164215      -0.027696       0.060462      -0.038704      -0.006254      -0.167158      -0.092105       0.002504       0.089602             11.032431      11.802662      -2.424522      -4.079000       7.711957      -1.129194      13.582673           0.027785
          246              N       3.298214       0.436918       0.020723       0.205112      22.794253 0.29456618E+03  0.61541974E+04                                 6.381744                            5.417157       1.141083       2.408153                    0.998648      23.808049      60.299143       0.784741       0.373586      -1.116369      -0.113538      -0.355839      -0.009731       0.373640      -0.129425      -0.002272      -0.012934       0.295558       0.556417      -0.289529       0.103635       0.185895              6.711938       9.927786      -0.843642      -0.215073       5.160296       0.070987       5.047732           0.019066
          247              O       5.779555       9.752965       9.716290      -0.559396      36.503201 0.52653333E+03  0.12604504E+05                                 8.728792                            7.111550       0.247017       2.138948                    0.996038      27.351475      71.981874       0.710350       0.360192      -1.136898       0.017463       0.029185      -0.003448       0.034184       0.009556       0.004265      -0.034731       0.101147       0.061413      -0.074577       0.033231       0.041346              9.766785      13.358424       0.592623      -4.650766       6.174040       0.526451       9.767890           0.045676
          248              O       7.332579      11.315657       9.401351      -0.573382      39.677835 0.60498380E+03  0.14980222E+05                                 9.247377                            7.656041       0.222415       2.121172                    0.995452      28.068202      74.898282       0.680825       0.363326      -1.135496      -0.009412      -0.025526      -0.001108       0.027229       0.019522       0.048844      -0.020758      -0.070387      -0.025176      -0.076689       0.029501       0.047189             10.246243       7.193583       2.190851      -0.000374      14.448972       4.019587       9.096175           0.042477
          249              O       8.826085       5.741593       4.788422      -0.523593      31.735550 0.51366230E+03  0.12141632E+05                                 7.958792                            7.066441       0.735904       2.318058                    0.997427      26.190031      67.056070       0.710807       0.364548      -1.140853      -0.028674      -0.021498      -0.022250       0.042183       0.038367       0.036806       0.026702       0.033174      -0.006368      -0.041046      -0.030021       0.071067              8.469993       9.026515       1.687360       2.522974       8.907069       2.173381       7.476396          -0.000018
          250              O      -1.976137       7.235904       4.841524      -0.523498      31.548969 0.53120785E+03  0.12674290E+05                                 7.930878                            7.215667       0.551579       2.252973                    0.996157      26.458697      68.273117       0.698437       0.367553      -1.137432       0.028109       0.022449      -0.018687       0.040538       0.039162      -0.024044      -0.027287       0.034027       0.019253      -0.048192      -0.013783       0.061975              8.299242       8.681730       1.676884      -1.859233       9.038026      -2.141927       7.177969          -0.000032
          251              O      -0.512618       1.380687       9.196284      -0.565372      39.535805 0.58960221E+03  0.14512344E+05                                 9.243544                            7.562131       0.212483       2.121676                    0.995159      27.875542      74.273902       0.684175       0.363714      -1.134670       0.012399       0.015062      -0.012945       0.023413       0.030966      -0.036114       0.022513      -0.088040       0.068198      -0.081614       0.030828       0.050786             10.414212       7.886879       2.572273      -0.945302      12.960147      -4.956660      10.395609           0.043803
          252              O       1.314268       2.601471       8.900124      -0.569216      40.003232 0.58660477E+03  0.14410670E+05                                 9.267167                            7.516754       0.208318       2.123605                    0.995447      27.703590      73.585663       0.690273       0.361199      -1.137390      -0.019583      -0.022636      -0.006913       0.030720       0.015404      -0.000734       0.042679       0.089086       0.024739      -0.073219       0.028029       0.045190             10.422622      16.075325       0.021827       3.139136       6.337431      -0.847155       8.855109           0.044622
          253              O       4.754960      12.458237      10.842648      -0.383099      35.276902 0.57864198E+03  0.14211408E+05                                 8.622942                            7.624706      -0.266278       1.982375                    0.993536      26.840740      72.024318       0.661929       0.376762      -1.121907      -0.053638       0.047412      -0.005921       0.071833      -0.063414       0.001284       0.001667       0.070634       0.167544      -0.100537       0.044655       0.055882              9.096915      11.954489      -1.708084       0.171845       8.779398      -0.350198       6.556857           0.076115
          254              O       8.469203       0.285031      10.737956      -0.362325      29.989164 0.44765867E+03  0.10268015E+05                                 7.671026                            6.640551       0.866776       2.361596                    0.996298      25.485603      65.190503       0.722893       0.369396      -1.132198       0.073200       0.005398       0.006559       0.073692      -0.022855      -0.000284       0.016220       0.256237       0.340201      -0.187705       0.073369       0.114336              8.244351      11.186910       0.219461       0.199843       5.330821       0.219092       8.215320           0.017313
          255              O       7.589836       3.173601      20.509290      -0.559442      36.503815 0.52654652E+03  0.12604880E+05                                 8.728861                            7.111604       0.247086       2.138959                    0.996039      27.352054      71.983211       0.710353       0.360188      -1.136902      -0.017485      -0.029121      -0.003534       0.034151       0.009569      -0.004274       0.034743       0.101106       0.061425      -0.074570       0.033244       0.041327              9.766882      13.358543       0.592584       4.650867       6.174069      -0.526479       9.768033           0.045696
          256              O       6.036812       1.610909      20.194351      -0.573380      39.676358 0.60495822E+03  0.14979402E+05                                 9.247085                            7.655825       0.222482       2.121206                    0.995451      28.067723      74.896071       0.680843       0.363320      -1.135502       0.009384       0.025524      -0.001187       0.027220       0.019520      -0.048854       0.020768      -0.070368      -0.025132      -0.076694       0.029514       0.047181             10.245896       7.193345       2.190786       0.000359      14.448455      -4.019402       9.095887           0.042479
          257              O       4.543306       7.184973      15.581422      -0.523491      31.730386 0.51356112E+03  0.12138621E+05                                 7.957916                            7.065738       0.735939       2.318122                    0.997425      26.187745      67.048105       0.710845       0.364548      -1.140855       0.028677       0.021489      -0.022332       0.042224       0.038352      -0.036817      -0.026705       0.033170      -0.006322      -0.041039      -0.030025       0.071064              8.469016       9.025449       1.687065      -2.522598       8.906019      -2.173053       7.475580          -0.000006
          258              O       2.564528       5.690662      15.634524      -0.523410      31.544842 0.53112344E+03  0.12671758E+05                                 7.930187                            7.215099       0.551551       2.253006                    0.996155      26.456810      68.266595       0.698464       0.367553      -1.137433      -0.028103      -0.022446      -0.018768       0.040569       0.039152       0.024058       0.027286       0.034017       0.019283      -0.048182      -0.013794       0.061976              8.298481       8.680925       1.676634       1.859018       9.037142       2.141666       7.177375          -0.000019
          259              O       1.101009      11.545879      19.989284      -0.565350      39.533661 0.58956467E+03  0.14511168E+05                                 9.243181                            7.561862       0.212475       2.121694                    0.995156      27.874717      74.270699       0.684192       0.363712      -1.134673      -0.012353      -0.015045      -0.013023       0.023420       0.030963       0.036121      -0.022529      -0.088025       0.068238      -0.081620       0.030823       0.050797             10.413776       7.886569       2.572188       0.945292      12.959581       4.956392      10.395179           0.043799
          260              O      -0.725877      10.325095      19.693124      -0.569233      40.004639 0.58663182E+03  0.14411502E+05                                 9.267424                            7.516953       0.208244       2.123575                    0.995446      27.704184      73.587679       0.690261       0.361201      -1.137388       0.019597       0.022627      -0.007047       0.030752       0.015415       0.000738      -0.042682       0.089048       0.024780      -0.073213       0.028037       0.045176             10.422934      16.075763       0.021793      -3.139335       6.337589       0.847195       8.855451           0.044622
          261              O       8.614431       0.468329       0.049648      -0.383164      35.279582 0.57870509E+03  0.14213322E+05                                 8.623329                            7.625096      -0.266250       1.982356                    0.993536      26.842093      72.028480       0.661916       0.376760      -1.121910       0.053630      -0.047463      -0.005928       0.071861      -0.063395      -0.001285      -0.001676       0.070639       0.167618      -0.100535       0.044628       0.055907              9.097294      11.954881      -1.708015      -0.171837       8.779806       0.350216       6.557194           0.076160
          262              O       4.900188      12.641535      21.530956      -0.362199      29.983471 0.44755264E+03  0.10264950E+05                                 7.670067                            6.639760       0.866783       2.361663                    0.996296      25.482728      65.180623       0.722939       0.369396      -1.132201      -0.073155      -0.005428       0.006553       0.073648      -0.022831       0.000282      -0.016223       0.256246       0.340195      -0.187705       0.073371       0.114334              8.243296      11.185410       0.219473      -0.199807       5.330189      -0.219067       8.214290           0.017299
          263              O       1.199336       3.173601      11.869710      -0.559409      36.502965 0.52652974E+03  0.12604395E+05                                 8.728762                            7.111530       0.247030       2.138953                    0.996039      27.351398      71.981569       0.710350       0.360192      -1.136898      -0.017465      -0.029175       0.003451       0.034178       0.009559       0.004268      -0.034733       0.101143       0.061411      -0.074577       0.033232       0.041345              9.766748      13.358375       0.592621      -4.650745       6.174022       0.526449       9.767848           0.045709
          264              O      -0.353688       1.610909      12.184649      -0.573384      39.677910 0.60498540E+03  0.14980269E+05                                 9.247381                            7.656045       0.222435       2.121177                    0.995452      28.068250      74.898391       0.680826       0.363325      -1.135497       0.009414       0.025529       0.001105       0.027232       0.019520       0.048845      -0.020758      -0.070387      -0.025171      -0.076690       0.029502       0.047188             10.246248       7.193582       2.190849      -0.000374      14.448983       4.019592       9.096179           0.042480
          265              O      -1.847194       7.184973      16.797578      -0.523594      31.735602 0.51366346E+03  0.12141667E+05                                 7.958801                            7.066450       0.735902       2.318057                    0.997427      26.190056      67.056162       0.710806       0.364548      -1.140852       0.028675       0.021494       0.022251       0.042182       0.038366       0.036807       0.026702       0.033175      -0.006365      -0.041046      -0.030021       0.071066              8.470003       9.026525       1.687360       2.522977       8.907078       2.173380       7.476405          -0.000015
          266              O       8.955028       5.690662      16.744476      -0.523496      31.548825 0.53120472E+03  0.12674196E+05                                 7.930850                            7.215643       0.551584       2.252976                    0.996157      26.458640      68.272890       0.698439       0.367553      -1.137432      -0.028108      -0.022453       0.018687       0.040539       0.039163      -0.024044      -0.027286       0.034026       0.019254      -0.048193      -0.013782       0.061975              8.299212       8.681700       1.676877      -1.859225       9.037992      -2.141920       7.177945          -0.000031
          267              O       7.491509      11.545879      12.389716      -0.565368      39.535762 0.58960109E+03  0.14512312E+05                                 9.243544                            7.562130       0.212461       2.121671                    0.995159      27.875506      74.273831       0.684174       0.363715      -1.134669      -0.012398      -0.015059       0.012946       0.023411       0.030969      -0.036113       0.022512      -0.088040       0.068192      -0.081614       0.030829       0.050785             10.414213       7.886884       2.572278      -0.945305      12.960149      -4.956659      10.395607           0.043803
          268              O       5.664623      10.325095      12.685876      -0.569203      40.003378 0.58660684E+03  0.14410736E+05                                 9.267183                            7.516763       0.208304       2.123601                    0.995447      27.703630      73.585843       0.690273       0.361198      -1.137390       0.019583       0.022641       0.006906       0.030721       0.015402      -0.000732       0.042678       0.089092       0.024744      -0.073220       0.028028       0.045191             10.422641      16.075359       0.021824       3.139138       6.337441      -0.847157       8.855123           0.044593
          269              O       2.223931       0.468329      10.743352      -0.383106      35.277215 0.57864835E+03  0.14211606E+05                                 8.622999                            7.624754      -0.266287       1.982369                    0.993536      26.840883      72.024843       0.661926       0.376763      -1.121906       0.053636      -0.047417       0.005922       0.071835      -0.063414       0.001284       0.001668       0.070642       0.167555      -0.100541       0.044655       0.055886              9.096975      11.954575      -1.708086       0.171844       8.779458      -0.350201       6.556892           0.076134
          270              O      -1.490312      12.641535      10.848044      -0.362319      29.989179 0.44765864E+03  0.10268016E+05                                 7.671039                            6.640559       0.866749       2.361588                    0.996298      25.485566      65.190468       0.722891       0.369397      -1.132197      -0.073200      -0.005391      -0.006560       0.073691      -0.022850      -0.000284       0.016221       0.256239       0.340211      -0.187707       0.073368       0.114340              8.244367      11.186939       0.219462       0.199842       5.330828       0.219093       8.215334           0.017316
          271              O      -0.610945       9.752965       1.076710      -0.559444      36.503702 0.52654492E+03  0.12604828E+05                                 8.728836                            7.111588       0.247093       2.138961                    0.996039      27.352047      71.983097       0.710355       0.360188      -1.136903       0.017490       0.029115       0.003540       0.034148       0.009570      -0.004274       0.034743       0.101102       0.061422      -0.074569       0.033243       0.041326              9.766850      13.358493       0.592582       4.650848       6.174054      -0.526477       9.768003           0.045692
          272              O       0.942079      11.315657       1.391649      -0.573375      39.676120 0.60495369E+03  0.14979263E+05                                 9.247058                            7.655804       0.222464       2.121203                    0.995451      28.067601      74.895701       0.680843       0.363321      -1.135502      -0.009376      -0.025521       0.001189       0.027215       0.019522      -0.048855       0.020770      -0.070369      -0.025133      -0.076698       0.029515       0.047183             10.245865       7.193322       2.190780       0.000354      14.448415      -4.019388       9.095857           0.042478
          273              O       2.435585       5.741593       6.004578      -0.523490      31.730136 0.51355639E+03  0.12138480E+05                                 7.957873                            7.065705       0.735939       2.318124                    0.997425      26.187649      67.047763       0.710847       0.364547      -1.140855      -0.028676      -0.021496       0.022335       0.042228       0.038352      -0.036816      -0.026708       0.033171      -0.006319      -0.041041      -0.030025       0.071065              8.468966       9.025400       1.687051      -2.522578       8.905962      -2.173031       7.475537          -0.000003
          274              O       4.414363       7.235904       5.951476      -0.523411      31.544924 0.53112509E+03  0.12671806E+05                                 7.930194                            7.215104       0.551567       2.253010                    0.996155      26.456874      68.266763       0.698465       0.367553      -1.137433       0.028105       0.022441       0.018764       0.040566       0.039152       0.024059       0.027283       0.034016       0.019283      -0.048181      -0.013794       0.061975              8.298488       8.680930       1.676635       1.859023       9.037150       2.141672       7.177384          -0.000024
          275              O       5.877882       1.380687       1.596716      -0.565357      39.533906 0.58956922E+03  0.14511306E+05                                 9.243207                            7.561882       0.212498       2.121699                    0.995157      27.874847      74.271077       0.684192       0.363711      -1.134674       0.012360       0.015048       0.013023       0.023427       0.030962       0.036119      -0.022527      -0.088024       0.068239      -0.081618       0.030823       0.050795             10.413806       7.886591       2.572193       0.945290      12.959617       4.956409      10.395212           0.043799
          276              O       7.704768       2.601471       1.892876      -0.569232      40.004561 0.58663013E+03  0.14411451E+05                                 9.267412                            7.516942       0.208247       2.123577                    0.995446      27.704140      73.587551       0.690261       0.361201      -1.137388      -0.019593      -0.022630       0.007040       0.030750       0.015414       0.000737      -0.042682       0.089053       0.024784      -0.073214       0.028037       0.045177             10.422922      16.075753       0.021793      -3.139327       6.337578       0.847192       8.855434           0.044623
          277              O      -1.635540      12.458237      21.536352      -0.383161      35.279701 0.57870789E+03  0.14213407E+05                                 8.623347                            7.625114      -0.266263       1.982351                    0.993536      26.842150      72.028656       0.661916       0.376760      -1.121910      -0.053626       0.047467       0.005930       0.071861      -0.063395      -0.001285      -0.001677       0.070636       0.167621      -0.100534       0.044626       0.055908              9.097311      11.954897      -1.708009      -0.171837       8.779828       0.350217       6.557210           0.076163
          278              O       2.078703       0.285031       0.055044      -0.362185      29.983051 0.44754467E+03  0.10264718E+05                                 7.669989                            6.639695       0.866791       2.361669                    0.996296      25.482533      65.179906       0.722943       0.369395      -1.132202       0.073150       0.005429      -0.006552       0.073644      -0.022829       0.000282      -0.016224       0.256251       0.340187      -0.187706       0.073374       0.114331              8.243213      11.185299       0.219472      -0.199806       5.330136      -0.219064       8.214202           0.017299

******************************************************
Auxiliary information for the entire system
The total spin magnetic moment of the unit cell is   30.000015
The total net atomic charge of the unit cell is   -0.000004
Accuracy of reproducing the electrostatic potential in the unit cell:
  The inner radius (bohr) =    5.0000
  The outer radius (bohr) =   12.0000
  Valid grid points have density less than (e/(bohr^3)) =    0.0001
  The number of valid grid points were=        73538
  The rms potential error without charges in kcal/mol is=      3.12969
  The rms potential error with partial charges in kcal/mol is=      1.21025
  The RRMSE value at monopole order=      0.38670
  The rms potential error with partial charges and cloud penetration in kcal/mol is=      1.20533
  The RRMSE value at monopole order with cloud penetration is=      0.38513
  The rms potential error with partial charges and atomic dipoles in kcal/mol is=      0.38562
  The RRMSE value at dipole order=      0.12321
  The rms potential error with partial charges, atomic dipoles and cloud penetration in kcal/mol is=      0.36745
  The RRMSE value at dipole order with cloud penetration=      0.11741

******************************************************
The electron densities and ab initio electrostatic potential were computed in VASP using the PBE functional and
projector augmented wave method. See the main text of the journal article for a description of computational details.
The atomic charges, dipoles, and quadrupoles were computed with the DDEC6 method as described in
(a) T. A. Manz and N. Gabaldon Limas, RSC Adv. 6 (2016) 47771-47801 DOI: 10.1039/c6ra04656h
(b) N. Gabaldon Limas and T. A. Manz, RSC Adv. 8 (2018) 2678-2707 DOI: 10.1039/c7ra11829e.
For each atom in the material, the electron cloud parameters were fit to the spherically averaged atom-in-material
electron density using radial positions for which this density was between 10^-4 and 10^-2 electrons per cubic bohr.
The polarizabilities, dispersion coefficients, and quantum Drude oscillator (QDO) parameters were fit using the MCLF method.
The magnetic structure of the system was optimized in VASP from the default ferromagnetic initial guess using spin polarization.
The atomic spin moments (ASMs) were computed on this optimized magnetic structure using the DDEC6 partition as inputs
to the method of T. A. Manz and D. S. Sholl, J. Chem. Theory Comput. 7 (2011) 4146-4164 DOI: 10.1021/ct200539n.
The RMSE and RRMSE were computed using a uniform grid with Ewald summation.
