# Supplementary material for: A collection of forcefield precursors for metal–organic frameworks
Source: RSC Adv. 2019 Nov 13;9(63):36492–507. doi: 10.1039/c9ra07327b (PMC9075174; doi:10.1039/c9ra07327b)
Supplement: RA-009-C9RA07327B-s6367 [file RA-009-C9RA07327B-s6367.xyz]

  220
jmolscript: load "" {1 1 1} spacegroup "x,y,z" unitcell [{     10.659600     0.000000     0.000000 }, {      0.000000    16.473300     0.000000 }, {      0.000000    -1.021380    21.755137 }]
Mn     7.397229    12.030710     2.927806     1.035500
Mn     7.832994    11.402337    21.199728     1.036140
Mn     9.819517    11.908674    17.674526     1.071490
Mn     2.067429     3.931900     7.949762     1.035584
Mn     2.503194     3.538893    11.432977     1.036495
Mn     4.489717     3.032556    14.958180     1.071365
Mn     3.262371     3.421210    18.827331     1.035473
Mn     2.826606     4.049583     0.555409     1.036566
Mn     0.840083     3.543246     4.080611     1.071373
Mn     8.592171    11.520020    13.805375     1.035258
Mn     8.156406    11.913027    10.322160     1.036566
Mn     6.169883    12.419364     6.796957     1.071444
H      7.939270     8.728808     2.780307     0.150823
H      9.435878     8.996144     2.384363     0.142202
H      7.561920     5.881915    21.628957     0.092106
H      9.058528     6.241106    21.276524     0.090653
H      8.060790     6.774875     1.977542     0.104639
H      9.573387     7.030897     1.612056     0.112500
H      7.602427     8.216238    20.961074     0.296935
H      8.232409     8.440866    16.246736     0.124340
H      4.316072     0.228502    19.764542     0.119716
H      0.602267    12.125832     1.477174     0.120113
H      7.183504     6.348508    15.585380     0.137880
H      5.739129    14.957008    20.682609     0.131132
H      2.840783    12.226904     2.482261     0.141828
H      2.609470     7.233802     8.097262     0.150857
H      4.106078     6.966466     8.493205     0.142228
H      2.232120     9.059315    11.003748     0.092135
H      3.728728     8.700124    11.356182     0.090684
H      2.730990     9.187735     8.900027     0.104673
H      4.243587     8.931713     9.265513     0.112528
H      2.272627     6.724992    11.671631     0.296947
H      2.902609     6.500364    16.385969     0.124356
H      9.645872    14.712728    12.868164     0.119731
H      5.932067     3.836778     9.400395     0.120143
H      1.853704     8.592722    17.047325     0.137931
H      0.409329    -0.015778    11.950097     0.131125
H      8.170583     3.735706     8.395307     0.141902
H      2.720330     6.723112    18.974830     0.150854
H      1.223722     6.455776    19.370774     0.142232
H      3.097680     9.570005     0.126180     0.092129
H      1.601072     9.210814     0.478613     0.090659
H      2.598810     8.677045    19.777595     0.104671
H      1.086213     8.421023    20.143081     0.112522
H      3.057173     7.235682     0.794063     0.296938
H      2.427191     7.011054     5.508401     0.124342
H      6.343528    15.223418     1.990595     0.119754
H     10.057333     3.326088    20.277963     0.120182
H      3.476096     9.103412     6.169757     0.137899
H      4.920471     0.494912     1.072528     0.131153
H      7.818817     3.225016    19.272876     0.141918
H      8.050130     8.218118    13.657875     0.150872
H      6.553522     8.485454    13.261932     0.142243
H      8.427480     6.392605    10.751389     0.092118
H      6.930872     6.751796    10.398955     0.090658
H      7.928610     6.264185    12.855110     0.104674
H      6.416013     6.520207    12.489624     0.112520
H      8.386973     8.726928    10.083506     0.296937
H      7.756991     8.951556     5.369168     0.124366
H      1.013728     0.739192     8.886973     0.119740
H      4.727533    11.615142    12.354742     0.120211
H      8.805896     6.859198     4.707812     0.137932
H     10.250271    15.467698     9.805040     0.131155
H      2.489017    11.716214    13.359830     0.141979
C      8.571384     8.713911     2.044983    -0.351459
C      8.305960     7.486120     0.091372    -0.026497
C      8.670519     7.371549     1.514158    -0.161806
C      8.138605     9.616982     1.020316     0.626455
C      7.582173     8.013370    16.755807    -0.125276
C      5.027067    -0.151589    19.298982    -0.119338
C      1.379352    12.293472     0.994210    -0.135423
C      7.135536     8.493291    17.937110    -0.126527
C      6.973510     6.806039    16.366390    -0.120940
C      5.839329    15.305301    19.825456    -0.117907
C      7.590701     9.716077    18.628924     0.629444
C      6.788033    14.888403    18.950900    -0.109726
C      2.674494    12.345273     1.575072    -0.116531
C      0.264358    11.469838    20.467233     0.631382
C      5.167774     5.191842    17.134346     0.625647
C      6.046125     6.390014    17.262701    -0.114414
C      3.644517    12.586361     0.650479    -0.122048
C      4.826667     1.266051    17.138697     0.628491
C      7.766585    13.787242    19.107102     0.638816
C      1.406001    11.498810    21.394002    -0.126574
C      5.120872    12.613104     0.852801     0.620242
C      5.387362     0.224143    18.032833    -0.129393
C      3.241584     7.248699     8.832586    -0.351459
C      2.976160     8.476490    10.786197    -0.026498
C      3.340719     8.591061     9.363411    -0.161796
C      2.808805     6.345628     9.857253     0.626489
C      2.252373     6.927860    15.876899    -0.125219
C     10.356867    15.092819    13.333723    -0.119335
C      6.709152     3.669138     9.883359    -0.135376
C      1.805736     6.447939    14.695595    -0.126575
C      1.643710     8.135191    16.266316    -0.120897
C      0.509529    -0.364071    12.807249    -0.117907
C      2.260901     5.225153    14.003782     0.629480
C      1.458233     0.052827    13.681806    -0.109794
C      8.004294     3.617337     9.302497    -0.116476
C      5.594158     3.471392    12.165473     0.631408
C     10.497574     9.749388    15.498360     0.625624
C      0.716325     8.551216    15.370004    -0.114357
C      8.974317     3.376249    10.227090    -0.122038
C     10.156467    13.675179    15.494009     0.628469
C      2.436785     1.153988    13.525604     0.638874
C      6.735801     3.442420    11.238704    -0.126566
C     10.450672     3.349506    10.024767     0.620279
C      0.057562    14.717087    14.599872    -0.129332
C      2.088216     6.738009    19.710154    -0.351469
C      2.353640     7.965800    21.663765    -0.026479
C      1.989081     8.080371    20.240979    -0.161782
C      2.520995     5.834938    20.734821     0.626490
C      3.077427     7.438550     4.999330    -0.125248
C      5.632533    15.603509     2.456155    -0.119270
C      9.280248     3.158448    20.760927    -0.135346
C      3.524064     6.958629     3.818027    -0.126566
C      3.686090     8.645881     5.388747    -0.120934
C      4.820271     0.146619     1.929681    -0.117867
C      3.068899     5.735843     3.126213     0.629481
C      3.871567     0.563517     2.804237    -0.109773
C      7.985106     3.106647    20.180065    -0.116448
C     10.395242     3.982082     1.287904     0.631429
C      5.491826    10.260078     4.620791     0.625650
C      4.613475     9.061906     4.492436    -0.114364
C      7.015083     2.865559    21.104658    -0.122001
C      5.832933    14.185869     4.616440     0.628496
C      2.893015     1.664678     2.648035     0.638879
C      9.253599     3.953110     0.361135    -0.126564
C      5.538728     2.838816    20.902336     0.620274
C      5.272238    15.227777     3.722304    -0.129343
C      7.418016     8.203221    12.922551    -0.351459
C      7.683440     6.975430    10.968940    -0.026496
C      7.318881     6.860859    12.391726    -0.161794
C      7.850795     9.106292    11.897884     0.626481
C      8.407227     8.524060     5.878238    -0.125204
C      0.302733     0.359101     8.421414    -0.119301
C      3.950448    11.782782    11.871778    -0.135336
C      8.853864     9.003981     7.059542    -0.126550
C      9.015890     7.316729     5.488821    -0.120886
C     10.150071    15.815991     8.947888    -0.117879
C      8.398699    10.226767     7.751355     0.629484
C      9.201367    15.399093     8.073331    -0.109763
C      2.655306    11.834583    12.452640    -0.116465
C      5.065442    11.980528     9.589664     0.631416
C      0.162026     5.702532     6.256777     0.625650
C      9.943275     6.900704     6.385133    -0.114379
C      1.685283    12.075671    11.528047    -0.121999
C      0.503133     1.776741     6.261128     0.628500
C      8.222815    14.297932     8.229533     0.638876
C      3.923799    12.009500    10.516433    -0.126569
C      0.208928    12.102414    11.730370     0.620255
C     10.602038     0.734833     7.155265    -0.129353
S      5.914905     7.470194    18.584978     0.114596
S      6.724502    -0.691662    17.479600     0.157046
S      3.002596    11.754190    20.828151     0.178685
S      0.585105     7.471036    14.047727     0.114557
S      1.394702    15.632892    15.153106     0.157259
S      8.332396     3.187040    11.804555     0.178847
S      4.744695     7.981726     3.170159     0.114684
S      3.935098    16.143582     4.275537     0.157095
S      7.657004     3.697730     0.926986     0.178831
S     10.074495     7.980884     7.707410     0.114617
S      9.264898    -0.180972     6.602031     0.157289
S      2.327204    12.264880     9.950582     0.178878
N      7.926479     7.887252    21.687696    -0.361191
N      2.596679     7.053978    10.945009    -0.361169
N      2.733121     7.564668     0.067441    -0.361184
N      8.062921     8.397942    10.810128    -0.361206
O      7.179241     9.911735    19.794782    -0.577720
O      8.374182    10.447766    17.991498    -0.569087
O      5.815878    11.829910    21.604809    -0.554553
O      9.853734    10.999546    20.905381    -0.609320
O      4.203080     5.098614    17.927103    -0.590940
O      3.746849     1.865204    17.464589    -0.609194
O      0.473286    11.892214    19.295284    -0.542126
O      5.443858     1.480944    16.070302    -0.511707
O      8.320884    13.382956    18.069164    -0.562632
O      7.953128    13.341905    20.276875    -0.600255
O      5.519541    12.369129     2.014308    -0.559361
O      5.479034     4.403268    16.211493    -0.541685
O      7.899830    10.817265     1.093196    -0.566540
O      1.849441     5.029495    12.837924    -0.577761
O      3.044382     4.493464    14.641207    -0.569066
O      0.486078     3.111320    11.027896    -0.554546
O      4.523934     3.941684    11.727324    -0.609314
O      9.532880     9.842616    14.705602    -0.590934
O      9.076649    13.076026    15.168117    -0.609152
O      5.803086     3.049016    13.337422    -0.542012
O      0.114058    13.460286    16.562403    -0.511654
O      2.991084     1.558274    14.563541    -0.562562
O      2.623328     1.599325    12.355830    -0.600254
O      0.189741     3.593481     8.863260    -0.559321
O      0.149234    10.537962    16.421213    -0.541661
O      2.570030     5.145345     9.784373    -0.566596
O      3.480359     5.540185     1.960355    -0.577738
O      2.285418     5.004154     3.763639    -0.569084
O      4.843722     3.622010     0.150328    -0.554571
O      0.805866     4.452374     0.849756    -0.609307
O      6.456520    10.353306     3.828034    -0.590933
O      6.912751    13.586716     4.290548    -0.609195
O     10.186314     3.559706     2.459853    -0.542046
O      5.215742    13.970976     5.684835    -0.511720
O      2.338716     2.068964     3.685973    -0.562602
O      2.706472     2.110015     1.478262    -0.600216
O      5.140059     3.082791    19.740829    -0.559265
O      5.180566    11.048652     5.543644    -0.541686
O      2.759770     4.634655    20.661941    -0.566603
O      8.810159    10.422425     8.917213    -0.577760
O      7.615218    10.958456     7.113930    -0.569064
O     10.173522    12.340600    10.727241    -0.554596
O      6.135666    11.510236    10.027813    -0.609320
O      1.126720     5.609304     7.049535    -0.590957
O      1.582951     2.375894     6.587020    -0.609168
O      4.856514    12.402904     8.417715    -0.542036
O     10.545542     1.991634     5.192734    -0.511645
O      7.668516    13.893646     7.191596    -0.562552
O      8.036272    13.852595     9.399307    -0.600228
O     10.469859    11.858439    12.891877    -0.559275
O     10.510366     4.913958     5.333924    -0.541651
O      8.089570    10.306575    11.970764    -0.566572

The following XYZ coordinates are in angstroms. Other properties are in atomic units.
The sperically averaged electron density of each atom fit to a function of the form exp(a - br)
eigen_1, eigen_2 and eigen_3 are the three eigenvalues of traceless quadrupole moment tensor
  atom number  atomic symbol              X              Y              Z     net charge C6 coefficient C8 coefficient C10 coefficient fluctuating dipole atomic polarizability isotropic forcefield polarizability              a              b squared Pearson coefficient          <r^3>          <r^4>         wp_QDO          m_QDO          q_QDO       dipole_x       dipole_y       dipole_z         dipole            Qxy            Qxz            Qyz     Q(x^2-y^2)  Q(3z^2 - R^2)        eigen_1        eigen_2        eigen_3 static polarizability      alpha(xx)      alpha(xy)      alpha(xz)      alpha(yy)      alpha(yz)      alpha(zz) atomic spin moment
            1             Mn       7.397229      12.030710       2.927806       1.035500     152.405494 0.36827848E+04  0.13833000E+06                                22.520488                           19.336570       0.070656       1.819494                    0.999995      53.605814     157.213208       0.428304       0.380727      -1.162114       0.026056      -0.017802       0.051989       0.060816       0.027933       0.049679       0.026242       0.131735      -0.195176      -0.085729      -0.034193       0.119922             25.359532      20.871722      -3.795004      -3.050582      26.394219       5.141885      28.812655           4.764906
            2             Mn       7.832994      11.402337      21.199728       1.036140     166.710387 0.36418294E+04  0.13662297E+06                                23.771718                           19.154009       0.059081       1.810634                    0.999989      54.206602     159.689691       0.432186       0.377773      -1.162562      -0.009529      -0.007487      -0.040533       0.042306       0.003790       0.067954      -0.009342      -0.017827      -0.115885      -0.087191       0.028889       0.058302             28.573132      35.214702      -2.352250      -7.549811      25.520583      -4.197713      24.984109           4.718876
            3             Mn       9.819517      11.908674      17.674526       1.071490     161.799341 0.33413407E+04  0.12258486E+06                                23.218306                           18.247986       0.012185       1.811545                    0.999848      52.522534     152.623430       0.446735       0.373715      -1.166614       0.025730       0.005019      -0.006197       0.026938       0.011398       0.042840       0.004578       0.054623      -0.242280      -0.092257       0.010911       0.081345             28.695406      21.630096      -1.402336      -6.217951      29.966168      -1.916354      34.489956           4.652471
            4             Mn       2.067429       3.931900       7.949762       1.035584     152.410256 0.36829044E+04  0.13833488E+06                                22.520044                           19.336114       0.070980       1.819573                    0.999995      53.609173     157.220543       0.428337       0.380697      -1.162144       0.026050       0.017887      -0.052071       0.060909      -0.027772      -0.049775       0.026345       0.131661      -0.194928      -0.085786      -0.034071       0.119858             25.359073      20.871196       3.794955       3.050500      26.393990       5.142037      28.812034           4.765011
            5             Mn       2.503194       3.538893      11.432977       1.036495     166.683010 0.36410816E+04  0.13658660E+06                                23.768243                           19.151289       0.059478       1.810782                    0.999989      54.203135     159.669664       0.432247       0.377743      -1.162596      -0.009520       0.007479       0.040489       0.042261      -0.003844      -0.067999      -0.009262      -0.017886      -0.115672      -0.087201       0.028890       0.058311             28.568844      35.209353       2.352012       7.548450      25.516917      -4.196875      24.980260           4.717964
            6             Mn       4.489717       3.032556      14.958180       1.071365     161.813675 0.33417223E+04  0.12260232E+06                                23.219460                           18.248900       0.012231       1.811534                    0.999848      52.525501     152.634036       0.446728       0.373710      -1.166619       0.025749      -0.005014       0.006233       0.026963      -0.011388      -0.042916       0.004579       0.054695      -0.242330      -0.092307       0.010890       0.081417             28.696808      21.630974       1.402152       6.218744      29.967838      -1.916785      34.491612           4.652804
            7             Mn       3.262371       3.421210      18.827331       1.035473     152.420836 0.36832356E+04  0.13835117E+06                                22.521768                           19.337579       0.070763       1.819499                    0.999995      53.609249     157.225672       0.428299       0.380720      -1.162120      -0.025976       0.017882      -0.052045       0.060854       0.027839       0.049727       0.026303       0.131721      -0.195064      -0.085770      -0.034126       0.119896             25.361028      20.872654      -3.795358      -3.050944      26.396145       5.142555      28.814287           4.764427
            8             Mn       2.826606       4.049583       0.555409       1.036566     166.673585 0.36408371E+04  0.13657487E+06                                23.767241                           19.150546       0.059572       1.810820                    0.999989      54.201630     159.662710       0.432259       0.377739      -1.162602       0.009523       0.007474       0.040460       0.042232       0.003847       0.067999      -0.009227      -0.017910      -0.115609      -0.087190       0.028890       0.058300             28.567559      35.207945      -2.351903      -7.548169      25.515556      -4.196492      24.979175           4.718093
            9             Mn       0.840083       3.543246       4.080611       1.071373     161.811334 0.33416746E+04  0.12260034E+06                                23.219425                           18.248923       0.012181       1.811521                    0.999848      52.525021     152.633355       0.446722       0.373716      -1.166612      -0.025745      -0.005019       0.006215       0.026956       0.011393       0.042868       0.004566       0.054627      -0.242347      -0.092290       0.010923       0.081367             28.696663      21.630982      -1.402357      -6.218413      29.967629      -1.916551      34.491379           4.652871
           10             Mn       8.592171      11.520020      13.805375       1.035258     152.426325 0.36834259E+04  0.13836054E+06                                22.522770                           19.338485       0.070564       1.819445                    0.999995      53.609051     157.227964       0.428274       0.380736      -1.162104      -0.026049      -0.017888       0.052082       0.060919      -0.027827      -0.049784       0.026289       0.131803      -0.194983      -0.085765      -0.034178       0.119944             25.362134      20.873568       3.795474       3.050856      26.397118       5.142589      28.815715           4.764118
           11             Mn       8.156406      11.913027      10.322160       1.036566     166.670519 0.36407400E+04  0.13657038E+06                                23.767048                           19.150365       0.059509       1.810809                    0.999989      54.200828     159.660089       0.432258       0.377742      -1.162599       0.009523      -0.007466      -0.040443       0.042214      -0.003850      -0.067994      -0.009219      -0.017910      -0.115545      -0.087174       0.028879       0.058294             28.567379      35.207914       2.351930       7.548143      25.515381      -4.196305      24.978843           4.717985
           12             Mn       6.169883      12.419364       6.796957       1.071444     161.807766 0.33415716E+04  0.12259532E+06                                23.218873                           18.248463       0.012191       1.811534                    0.999848      52.524395     152.629518       0.446735       0.373709      -1.166620      -0.025741       0.005016      -0.006253       0.026960      -0.011387      -0.042945       0.004578       0.054745      -0.242236      -0.092291       0.010851       0.081440             28.696042      21.630485       1.402081       6.218398      29.967006      -1.916774      34.490633           4.652612
           13              H       7.939270       8.728808       2.780307       0.150823       0.922053 0.67173831E+01  0.64377927E+02                                 1.684799                            1.603268      -1.240647       2.300586                    0.993903       3.707847      10.934852       0.445375       1.434972      -0.675539      -0.016558      -0.011656       0.018405       0.027364      -0.000111      -0.004995      -0.004440      -0.005303       0.019195      -0.008025      -0.001828       0.009853              1.734980       1.727422      -0.095686      -0.486098       1.361138       0.041755       2.116381           0.000068
           14              H       9.435878       8.996144       2.384363       0.142202       0.982414 0.74465317E+01  0.70825674E+02                                 1.563048                            1.539494      -0.613917       2.587070                    0.999994       3.129765       8.245669       0.539555       1.193530      -0.731378       0.024827      -0.005655       0.005173       0.025983       0.000333       0.003877       0.000045       0.010514      -0.020603      -0.007780      -0.001833       0.009613              1.564077       1.907131       0.148391       0.215005       1.333882       0.047898       1.451216           0.000444
           15              H       7.561920       5.881915      21.628957       0.092106       1.146202 0.90319785E+01  0.91685680E+02                                 1.828539                            1.769657      -1.004888       2.389217                    0.996171       3.779352      10.869223       0.464046       1.300249      -0.703913      -0.029069      -0.023568       0.002738       0.037522       0.006433       0.000054       0.000675       0.009574      -0.038107      -0.012737      -0.001638       0.014375              1.835455       1.999916       0.484267       0.239447       1.959494       0.207827       1.546953           0.000193
           16              H       9.058528       6.241106      21.276524       0.090653       1.011043 0.76841552E+01  0.73662596E+02                                 1.582353                            1.553987      -0.585475       2.578632                    0.999984       3.318924       8.778709       0.542157       1.178501      -0.733692       0.031538      -0.008648      -0.012758       0.035103      -0.002613      -0.008450      -0.003305       0.011702      -0.008843      -0.010526      -0.001579       0.012105              1.582387       1.790595      -0.171780      -0.372231       1.381707       0.132429       1.574859           0.000118
           17              H       8.060790       6.774875       1.977542       0.104639       1.182189 0.96573522E+01  0.99405696E+02                                 1.852434                            1.820928      -0.938127       2.418141                    0.996849       3.717590      10.666659       0.462162       1.287535      -0.707652      -0.019367      -0.010508       0.014251       0.026241       0.002500      -0.000488      -0.004597       0.003665       0.018000      -0.007308      -0.000579       0.007888              1.842243       1.782649       0.326644      -0.256469       1.930047      -0.270080       1.814034           0.000025
           18              H       9.573387       7.030897       1.612056       0.112500       0.932158 0.68308668E+01  0.63772674E+02                                 1.519272                            1.481436      -0.548817       2.610977                    0.999981       3.193601       8.417346       0.544535       1.204817      -0.727492       0.031679      -0.006794       0.003608       0.032600      -0.005800       0.003047       0.000259       0.013282      -0.011300      -0.007460      -0.003752       0.011213              1.534288       1.915371      -0.339104       0.076976       1.409935      -0.024936       1.277558          -0.000074
           19              H       7.602427       8.216238      20.961074       0.296935       0.580050 0.35928386E+01  0.29601055E+02                                 1.258110                            1.192664      -1.204116       2.392086                    0.999282       2.832428       7.878466       0.500734       1.484669      -0.666317      -0.007730       0.005463      -0.019479       0.021657      -0.005385      -0.000186       0.006611      -0.014026       0.014547      -0.011535      -0.000538       0.012073              1.287877       1.096340      -0.092347       0.220700       1.175833      -0.252525       1.591458          -0.000061
           20              H       8.232409       8.440866      16.246736       0.124340       0.972751 0.67376057E+01  0.64538955E+02                                 1.726153                            1.594626      -1.300903       2.266979                    0.993867       3.775846      11.086863       0.451800       1.415283      -0.678731       0.025562       0.016357      -0.017408       0.034986       0.006301      -0.005321       0.005723       0.001700       0.001025      -0.011627       0.005389       0.006239              1.799493       1.953254       0.420617      -0.464756       1.593807      -0.239933       1.851419          -0.000154
           21              H       4.316072       0.228502      19.764542       0.119716       1.200339 0.89705773E+01  0.90756142E+02                                 1.885480                            1.770557      -0.999553       2.410784                    0.997211       3.544480      10.121448       0.461976       1.310481      -0.703704      -0.028093       0.010173       0.020921       0.036474      -0.004688      -0.008137      -0.004289       0.010063       0.018350      -0.012830       0.000375       0.012455              1.932210       2.034470      -0.375894      -0.367407       1.903445       0.226831       1.858714           0.000857
           22              H       0.602267      12.125832       1.477174       0.120113       1.105536 0.80363064E+01  0.78516294E+02                                 1.727797                            1.630767      -0.981770       2.414379                    0.998430       3.383946       9.269314       0.505178       1.240962      -0.718653      -0.028154      -0.004062       0.021846       0.035866       0.003786      -0.002942      -0.004958       0.017794       0.036625      -0.016427       0.002204       0.014224              1.758032       2.218368       0.152324      -0.349414       1.418990      -0.056900       1.636739           0.001088
           23              H       7.183504       6.348508      15.585380       0.137880       0.994134 0.70458028E+01  0.66985087E+02                                 1.651860                            1.560577      -0.813886       2.512780                    0.999661       3.243189       8.924677       0.497035       1.296198      -0.706912       0.010146      -0.020322      -0.031831       0.039104       0.002611      -0.007216       0.007416      -0.002916       0.023208      -0.012063      -0.001163       0.013226              1.682712       1.394219       0.006994      -0.199598       1.513864       0.292097       2.140052          -0.000100
           24              H       5.739129      14.957008      20.682609       0.131132       0.924945 0.63547955E+01  0.59353040E+02                                 1.615930                            1.511036      -0.855243       2.487017                    0.999055       3.370377       9.438031       0.486727       1.347346      -0.694484      -0.003175      -0.014615       0.036509       0.039453      -0.007511      -0.004917      -0.006997       0.000249       0.034765      -0.015905       0.001585       0.014320              1.660405       1.316887      -0.008561      -0.144466       1.551385      -0.323519       2.112944          -0.000218
           25              H       2.840783      12.226904       2.482261       0.141828       1.000701 0.71604992E+01  0.67814021E+02                                 1.615434                            1.541207      -0.771473       2.534199                    0.999805       3.099600       8.296667       0.519900       1.243969      -0.719872       0.007358      -0.001669       0.042050       0.042721       0.002529      -0.000195      -0.004952       0.020887       0.046216      -0.019142       0.002998       0.016144              1.632761       1.450465       0.000411       0.221809       1.338928      -0.068848       2.108890          -0.000011
           26              H       2.609470       7.233802       8.097262       0.150857       0.921956 0.67165232E+01  0.64367871E+02                                 1.684712                            1.603191      -1.240691       2.300592                    0.993902       3.707641      10.934227       0.445373       1.435018      -0.675531      -0.016557       0.011662      -0.018413       0.027371       0.000110       0.004996      -0.004442      -0.005304       0.019198      -0.008027      -0.001829       0.009855              1.734888       1.727330       0.095677       0.486058       1.361076       0.041750       2.116259           0.000050
           27              H       4.106078       6.966466       8.493205       0.142228       0.982374 0.74461551E+01  0.70821234E+02                                 1.563009                            1.539457      -0.613927       2.587076                    0.999994       3.129681       8.245412       0.539560       1.193533      -0.731377       0.024827       0.005662      -0.005182       0.025986      -0.000332      -0.003880       0.000045       0.010514      -0.020603      -0.007782      -0.001833       0.009615              1.564037       1.907076      -0.148384      -0.214998       1.333851       0.047896       1.451184           0.000393
           28              H       2.232120       9.059315      11.003748       0.092135       1.146116 0.90311324E+01  0.91675070E+02                                 1.828460                            1.769585      -1.004874       2.389240                    0.996171       3.779184      10.868669       0.464050       1.300265      -0.703909      -0.029071       0.023572      -0.002737       0.037527      -0.006434      -0.000054       0.000676       0.009574      -0.038112      -0.012739      -0.001637       0.014376              1.835374       1.999825      -0.484232      -0.239428       1.959405       0.207810       1.546893           0.000150
           29              H       3.728728       8.700124      11.356182       0.090684       1.011007 0.76838181E+01  0.73658638E+02                                 1.582320                            1.553957      -0.585502       2.578630                    0.999984       3.318849       8.778499       0.542160       1.178507      -0.733690       0.031539       0.008653       0.012759       0.035105       0.002615       0.008452      -0.003304       0.011703      -0.008841      -0.010527      -0.001580       0.012107              1.582354       1.790552       0.171774       0.372216       1.381684       0.132425       1.574827           0.000071
           30              H       2.730990       9.187735       8.900027       0.104673       1.182060 0.96559958E+01  0.99388314E+02                                 1.852310                            1.820810      -0.938074       2.418189                    0.996850       3.717331      10.665757       0.462173       1.287549      -0.707650      -0.019366       0.010513      -0.014258       0.026246      -0.002502       0.000490      -0.004599       0.003662       0.018002      -0.007309      -0.000581       0.007890              1.842121       1.782533      -0.326612       0.256443       1.929912      -0.270054       1.813916          -0.000005
           31              H       4.243587       8.931713       9.265513       0.112528       0.932107 0.68303899E+01  0.63767143E+02                                 1.519220                            1.481387      -0.548837       2.610982                    0.999981       3.193482       8.416976       0.544542       1.204822      -0.727491       0.031680       0.006799      -0.003614       0.032603       0.005801      -0.003048       0.000259       0.013283      -0.011298      -0.007462      -0.003752       0.011214              1.534235       1.915293       0.339085      -0.076973       1.409890      -0.024936       1.277520          -0.000108
           32              H       2.272627       6.724992      11.671631       0.296947       0.580042 0.35927801E+01  0.29600508E+02                                 1.258107                            1.192660      -1.204143       2.392077                    0.999282       2.832421       7.878486       0.500730       1.484685      -0.666314      -0.007731      -0.005459       0.019482       0.021659       0.005386       0.000188       0.006607      -0.014020       0.014550      -0.011533      -0.000536       0.012069              1.287873       1.096337       0.092346      -0.220699       1.175829      -0.252524       1.591454          -0.000085
           33              H       2.902609       6.500364      16.385969       0.124356       0.972703 0.67372080E+01  0.64534387E+02                                 1.726121                            1.594597      -1.300860       2.267008                    0.993867       3.775755      11.086639       0.451795       1.415316      -0.678725       0.025565      -0.016354       0.017412       0.034988      -0.006301       0.005320       0.005725       0.001700       0.001023      -0.011628       0.005391       0.006238              1.799459       1.953217      -0.420604       0.464747       1.593773      -0.239928       1.851387          -0.000152
           34              H       9.645872      14.712728      12.868164       0.119731       1.200297 0.89701945E+01  0.90751357E+02                                 1.885441                            1.770524      -0.999594       2.410775                    0.997211       3.544405      10.121203       0.461979       1.310487      -0.703703      -0.028094      -0.010178      -0.020919       0.036476       0.004688       0.008136      -0.004286       0.010065       0.018346      -0.012829       0.000375       0.012454              1.932169       2.034425       0.375882       0.367391       1.903408       0.226822       1.858675           0.000774
           35              H       5.932067       3.836778       9.400395       0.120143       1.105540 0.80363177E+01  0.78516345E+02                                 1.727786                            1.630755      -0.981759       2.414388                    0.998430       3.383924       9.269216       0.505186       1.240943      -0.718657      -0.028149       0.004066      -0.021850       0.035865      -0.003789       0.002939      -0.004959       0.017786       0.036635      -0.016426       0.002201       0.014225              1.758023       2.218357      -0.152323       0.349418       1.418980      -0.056900       1.636730           0.001006
           36              H       1.853704       8.592722      17.047325       0.137931       0.993975 0.70443753E+01  0.66968072E+02                                 1.651685                            1.560420      -0.813850       2.512829                    0.999661       3.242843       8.923473       0.497060       1.296200      -0.706912       0.010145       0.020325       0.031838       0.039111      -0.002608       0.007214       0.007418      -0.002913       0.023205      -0.012060      -0.001166       0.013226              1.682529       1.394081      -0.006988       0.199564       1.513711       0.292055       2.139796          -0.000067
           37              H       0.409329      -0.015778      11.950097       0.131125       0.925007 0.63553254E+01  0.59359183E+02                                 1.615989                            1.511088      -0.855231       2.487006                    0.999055       3.370531       9.438535       0.486724       1.347327      -0.694487      -0.003175       0.014607      -0.036509       0.039450       0.007514       0.004917      -0.006996       0.000251       0.034762      -0.015908       0.001589       0.014319              1.660469       1.316931       0.008563       0.144475       1.551442      -0.323536       2.113033          -0.000267
           38              H       8.170583       3.735706       8.395307       0.141902       1.000537 0.71590067E+01  0.67796164E+02                                 1.615234                            1.541027      -0.771472       2.534226                    0.999805       3.099278       8.295502       0.519942       1.243939      -0.719879       0.007358       0.001671      -0.042054       0.042726      -0.002528       0.000197      -0.004952       0.020885       0.046219      -0.019141       0.002996       0.016145              1.632555       1.450291      -0.000411      -0.221763       1.338783      -0.068834       2.108591          -0.000064
           39              H       2.720330       6.723112      18.974830       0.150854       0.921977 0.67167083E+01  0.64370030E+02                                 1.684729                            1.603207      -1.240684       2.300590                    0.993903       3.707680      10.934342       0.445374       1.435006      -0.675533       0.016559       0.011664      -0.018410       0.027371      -0.000111      -0.004995      -0.004443      -0.005303       0.019198      -0.008026      -0.001830       0.009856              1.734907       1.727351      -0.095678      -0.486066       1.361088       0.041751       2.116281           0.000043
           40              H       1.223722       6.455776      19.370774       0.142232       0.982411 0.74465068E+01  0.70825357E+02                                 1.563036                            1.539484      -0.613921       2.587069                    0.999994       3.129753       8.245625       0.539561       1.193518      -0.731380      -0.024827       0.005667      -0.005179       0.025987       0.000329       0.003880       0.000042       0.010519      -0.020600      -0.007781      -0.001836       0.009616              1.564065       1.907114       0.148386       0.215003       1.333872       0.047897       1.451209           0.000387
           41              H       3.097680       9.570005       0.126180       0.092129       1.146064 0.90305993E+01  0.91668313E+02                                 1.828415                            1.769542      -1.004861       2.389257                    0.996172       3.779053      10.868215       0.464052       1.300279      -0.703908       0.029070       0.023582      -0.002737       0.037532       0.006434       0.000056       0.000676       0.009574      -0.038115      -0.012740      -0.001637       0.014376              1.835329       1.999777       0.484218       0.239420       1.959355       0.207804       1.546854           0.000200
           42              H       1.601072       9.210814       0.478613       0.090659       1.010985 0.76836100E+01  0.73656307E+02                                 1.582322                            1.553957      -0.585543       2.578621                    0.999984       3.318808       8.778434       0.542147       1.178540      -0.733684      -0.031544       0.008665       0.012758       0.035112      -0.002617      -0.008454      -0.003303       0.011706      -0.008849      -0.010529      -0.001581       0.012110              1.582356       1.790556      -0.171778      -0.372221       1.381685       0.132428       1.574828           0.000139
           43              H       2.598810       8.677045      19.777595       0.104671       1.182009 0.96554545E+01  0.99381393E+02                                 1.852267                            1.820769      -0.938059       2.418206                    0.996850       3.717224      10.665393       0.462174       1.287562      -0.707648       0.019367       0.010521      -0.014254       0.026248       0.002502      -0.000491      -0.004599       0.003665       0.017998      -0.007310      -0.000580       0.007889              1.842077       1.782494       0.326605      -0.256437       1.929867      -0.270044       1.813869          -0.000006
           44              H       1.086213       8.421023      20.143081       0.112522       0.932076 0.68301157E+01  0.63764087E+02                                 1.519208                            1.481376      -0.548896       2.610968                    0.999981       3.193416       8.416831       0.544533       1.204852      -0.727485      -0.031683       0.006808      -0.003610       0.032607      -0.005801       0.003048       0.000259       0.013283      -0.011301      -0.007462      -0.003753       0.011215              1.534222       1.915278      -0.339084       0.076971       1.409880      -0.024935       1.277509          -0.000095
           45              H       3.057173       7.235682       0.794063       0.296938       0.580052 0.35928407E+01  0.29600987E+02                                 1.258095                            1.192651      -1.204066       2.392105                    0.999282       2.832403       7.878307       0.500747       1.484635      -0.666323       0.007732      -0.005458       0.019483       0.021660      -0.005386      -0.000186       0.006607      -0.014022       0.014552      -0.011534      -0.000535       0.012069              1.287861       1.096328      -0.092345       0.220696       1.175817      -0.252519       1.591438          -0.000052
           46              H       2.427191       7.011054       5.508401       0.124342       0.972763 0.67376985E+01  0.64539991E+02                                 1.726157                            1.594628      -1.300879       2.266987                    0.993867       3.775857      11.086865       0.451804       1.415268      -0.678733      -0.025563      -0.016354       0.017409       0.034986       0.006302      -0.005321       0.005723       0.001698       0.001028      -0.011628       0.005390       0.006238              1.799498       1.953259       0.420619      -0.464762       1.593808      -0.239937       1.851426          -0.000120
           47              H       6.343528      15.223418       1.990595       0.119754       1.200144 0.89687721E+01  0.90733675E+02                                 1.885320                            1.770416      -0.999544       2.410831                    0.997212       3.544128      10.120340       0.461979       1.310535      -0.703694       0.028095      -0.010187      -0.020930       0.036485      -0.004690      -0.008135      -0.004288       0.010071       0.018342      -0.012832       0.000378       0.012454              1.932042       2.034295      -0.375844      -0.367363       1.903276       0.226804       1.858556           0.000895
           48              H      10.057333       3.326088      20.277963       0.120182       1.105431 0.80352608E+01  0.78502719E+02                                 1.727600                            1.630590      -0.981595       2.414465                    0.998431       3.383685       9.268090       0.505243       1.240854      -0.718676       0.028148       0.004066      -0.021849       0.035864       0.003787      -0.002940      -0.004957       0.017785       0.036629      -0.016424       0.002201       0.014223              1.757828       2.218081       0.152298      -0.349365       1.418846      -0.056891       1.636558           0.001016
           49              H       3.476096       9.103412       6.169757       0.137899       0.994111 0.70455895E+01  0.66982555E+02                                 1.651833                            1.560553      -0.813897       2.512780                    0.999661       3.243132       8.924488       0.497040       1.296196      -0.706912      -0.010146       0.020323       0.031831       0.039105       0.002609      -0.007215       0.007415      -0.002916       0.023211      -0.012060      -0.001165       0.013226              1.682684       1.394197       0.006992      -0.199593       1.513841       0.292092       2.140015          -0.000023
           50              H       4.920471       0.494912       1.072528       0.131153       0.924920 0.63545560E+01  0.59350036E+02                                 1.615876                            1.510987      -0.855162       2.487056                    0.999056       3.370274       9.437574       0.486746       1.347310      -0.694491       0.003173       0.014600      -0.036515       0.039453      -0.007511      -0.004916      -0.006996       0.000250       0.034757      -0.015904       0.001587       0.014317              1.660349       1.316846      -0.008558      -0.144461       1.551329      -0.323502       2.112871          -0.000214
           51              H       7.818817       3.225016      19.272876       0.141918       1.000486 0.71585157E+01  0.67790166E+02                                 1.615161                            1.540959      -0.771479       2.534230                    0.999805       3.099163       8.295037       0.519962       1.243915      -0.719884      -0.007360       0.001670      -0.042056       0.042728       0.002528      -0.000196      -0.004951       0.020880       0.046222      -0.019139       0.002993       0.016146              1.632480       1.450223       0.000411       0.221746       1.338728      -0.068830       2.108488          -0.000113
           52              H       8.050130       8.218118      13.657875       0.150872       0.921894 0.67159599E+01  0.64361179E+02                                 1.684646                            1.603133      -1.240660       2.300620                    0.993903       3.707487      10.933693       0.445377       1.435034      -0.675529       0.016556      -0.011660       0.018415       0.027371       0.000107       0.004994      -0.004442      -0.005308       0.019199      -0.008026      -0.001830       0.009855              1.734818       1.727262       0.095671       0.486027       1.361028       0.041747       2.116165           0.000024
           53              H       6.553522       8.485454      13.261932       0.142243       0.982378 0.74461773E+01  0.70821399E+02                                 1.562998                            1.539448      -0.613919       2.587077                    0.999994       3.129680       8.245369       0.539569       1.193515      -0.731381      -0.024822      -0.005662       0.005187       0.025983      -0.000330      -0.003881       0.000046       0.010513      -0.020599      -0.007781      -0.001833       0.009614              1.564026       1.907057      -0.148381      -0.214998       1.333842       0.047896       1.451178           0.000342
           54              H       8.427480       6.392605      10.751389       0.092118       1.146143 0.90313897E+01  0.91678297E+02                                 1.828487                            1.769609      -1.004883       2.389231                    0.996171       3.779238      10.868846       0.464048       1.300263      -0.703910       0.029070      -0.023573       0.002739       0.037527      -0.006433      -0.000053       0.000676       0.009573      -0.038113      -0.012739      -0.001636       0.014376              1.835401       1.999857      -0.484245      -0.239433       1.959436       0.207815       1.546911           0.000152
           55              H       6.930872       6.751796      10.398955       0.090658       1.011039 0.76841340E+01  0.73662479E+02                                 1.582361                            1.553995      -0.585497       2.578626                    0.999984       3.318929       8.778781       0.542150       1.178516      -0.733689      -0.031539      -0.008656      -0.012757       0.035106       0.002616       0.008452      -0.003303       0.011703      -0.008846      -0.010527      -0.001580       0.012107              1.582395       1.790602       0.171783       0.372232       1.381718       0.132432       1.574866           0.000090
           56              H       7.928610       6.264185      12.855110       0.104674       1.182015 0.96555120E+01  0.99382027E+02                                 1.852263                            1.820765      -0.938034       2.418214                    0.996850       3.717235      10.665390       0.462179       1.287549      -0.707650       0.019368      -0.010514       0.014260       0.026249      -0.002502       0.000491      -0.004600       0.003663       0.018002      -0.007310      -0.000581       0.007891              1.842073       1.782490      -0.326600       0.256434       1.929858      -0.270043       1.813872          -0.000051
           57              H       6.416013       6.520207      12.489624       0.112520       0.932111 0.68304319E+01  0.63767607E+02                                 1.519223                            1.481391      -0.548836       2.610981                    0.999981       3.193489       8.416988       0.544542       1.204821      -0.727491      -0.031680      -0.006801       0.003616       0.032602       0.005802      -0.003049       0.000259       0.013284      -0.011295      -0.007463      -0.003752       0.011215              1.534238       1.915297       0.339087      -0.076975       1.409893      -0.024937       1.277524          -0.000139
           58              H       8.386973       8.726928      10.083506       0.296937       0.580065 0.35929629E+01  0.29602366E+02                                 1.258134                            1.192686      -1.204134       2.392072                    0.999282       2.832495       7.878717       0.500728       1.484672      -0.666316       0.007732       0.005460      -0.019482       0.021659       0.005387       0.000186       0.006607      -0.014023       0.014553      -0.011536      -0.000534       0.012070              1.287901       1.096359       0.092349      -0.220705       1.175855      -0.252530       1.591490          -0.000077
           59              H       7.756991       8.951556       5.369168       0.124366       0.972693 0.67371162E+01  0.64533209E+02                                 1.726100                            1.594579      -1.300855       2.267013                    0.993868       3.775703      11.086417       0.451801       1.415303      -0.678727      -0.025560       0.016357      -0.017414       0.034987      -0.006299       0.005318       0.005724       0.001700       0.001023      -0.011625       0.005389       0.006236              1.799437       1.953191      -0.420598       0.464738       1.593755      -0.239925       1.851364          -0.000115
           60              H       1.013728       0.739192       8.886973       0.119740       1.200306 0.89702948E+01  0.90752822E+02                                 1.885467                            1.770546      -0.999605       2.410774                    0.997211       3.544424      10.121354       0.461970       1.310506      -0.703699       0.028093       0.010177       0.020924       0.036477       0.004687       0.008135      -0.004287       0.010068       0.018351      -0.012830       0.000375       0.012455              1.932196       2.034456       0.375891       0.367402       1.903432       0.226828       1.858701           0.000816
           61              H       4.727533      11.615142      12.354742       0.120211       1.105322 0.80342399E+01  0.78489819E+02                                 1.727445                            1.630453      -0.981539       2.414501                    0.998432       3.383475       9.267175       0.505283       1.240803      -0.718688       0.028150      -0.004065       0.021852       0.035867      -0.003786       0.002942      -0.004956       0.017787       0.036633      -0.016425       0.002200       0.014225              1.757667       2.217850      -0.152276       0.349315       1.418736      -0.056883       1.636414           0.000954
           62              H       8.805896       6.859198       4.707812       0.137932       0.994024 0.70448098E+01  0.66973333E+02                                 1.651744                            1.560472      -0.813886       2.512806                    0.999661       3.242948       8.923880       0.497049       1.296206      -0.706911      -0.010144      -0.020320      -0.031839       0.039109      -0.002608       0.007214       0.007416      -0.002915       0.023207      -0.012060      -0.001166       0.013225              1.682591       1.394126      -0.006989       0.199577       1.513760       0.292070       2.139887          -0.000010
           63              H      10.250271      15.467698       9.805040       0.131155       0.924959 0.63549202E+01  0.59354468E+02                                 1.615936                            1.511041      -0.855236       2.487017                    0.999055       3.370410       9.438130       0.486731       1.347329      -0.694487       0.003174      -0.014605       0.036513       0.039453       0.007513       0.004916      -0.006996       0.000251       0.034762      -0.015906       0.001588       0.014319              1.660412       1.316891       0.008562       0.144468       1.551390      -0.323519       2.112954          -0.000260
           64              H       2.489017      11.716214      13.359830       0.141979       1.000426 0.71579784E+01  0.67783725E+02                                 1.615077                            1.540885      -0.771489       2.534233                    0.999805       3.099060       8.294647       0.519984       1.243888      -0.719889      -0.007359      -0.001671       0.042056       0.042728      -0.002527       0.000199      -0.004951       0.020881       0.046226      -0.019140       0.002992       0.016147              1.632393       1.450153      -0.000411      -0.221723       1.338670      -0.068824       2.108357          -0.000151
           65              C       8.571384       8.713911       2.044983      -0.351459      26.967726 0.42121293E+03  0.98582161E+04                                 7.788057                            6.760734      -0.057851       1.976162                    0.997560      29.853791      86.590098       0.643120       0.406928      -1.066713       0.008457      -0.103253      -0.038244       0.110432      -0.007395       0.001413       0.010533      -0.011282      -0.025208      -0.014789      -0.002007       0.016795              8.283628       6.540735      -1.288423       0.340255       8.937466      -0.457601       9.372682           0.001960
           66              C       8.305960       7.486120       0.091372      -0.026497      21.708687 0.34411086E+03  0.76786083E+04                                 6.868523                            6.239017      -0.027039       2.015166                    0.998704      26.780594      76.555719       0.647078       0.424195      -1.052683      -0.007738       0.091330       0.057113       0.107995      -0.027833       0.006338      -0.027069      -0.074347      -0.066847      -0.036380      -0.029864       0.066244              7.031619       5.750330      -0.326872       0.356307       8.278494       0.661052       7.066034           0.000403
           67              C       8.670519       7.371549       1.514158      -0.161806      22.768789 0.36989326E+03  0.84120036E+04                                 7.081322                            6.450399      -0.010890       2.007119                    0.998778      28.125002      81.406242       0.638491       0.421821      -1.053204      -0.018880       0.093235      -0.022147       0.097672      -0.008270       0.012381       0.024441      -0.009260       0.078334      -0.032852      -0.006864       0.039716              7.274655       5.982614      -0.989850       0.407222       8.389097      -0.103804       7.452252           0.000525
           68              C       8.138605       9.616982       1.020316       0.626455      19.884684 0.21948405E+03  0.44060701E+04                                 6.849490                            5.321220       0.235407       2.172578                    0.999768      20.709976      57.385646       0.630677       0.483783      -1.011901      -0.015845       0.038648      -0.010318       0.043025       0.001087      -0.025289      -0.014400       0.073516      -0.112663      -0.049888      -0.012343       0.062231              7.561990       4.256538      -1.694898       0.683474      10.948314      -0.178263       7.481118           0.007311
           69              C       7.582173       8.013370      16.755807      -0.125276      35.332028 0.45594616E+03  0.10935907E+05                                 9.572350                            7.268950      -0.173489       1.911572                    0.999172      30.562326      91.126852       0.587630       0.434571      -1.044408      -0.014581      -0.020083       0.002008       0.024899      -0.004002       0.008734      -0.002690       0.001761      -0.051532      -0.019861       0.004855       0.015006             10.874581       9.751953       4.389352      -2.209136      11.451031       2.005739      11.420760           0.003882
           70              C       5.027067      -0.151589      19.298982      -0.119338      33.939293 0.44074849E+03  0.10487214E+05                                 9.302875                            7.117404      -0.058874       1.948773                    0.999297      30.410109      90.453172       0.597246       0.431006      -1.046058       0.013838      -0.020471       0.002320       0.024818       0.012892      -0.002041       0.007364       0.013773       0.009387      -0.018683       0.005148       0.013534             10.789526       8.935765      -4.545955      -0.526057      12.700283      -2.535850      10.732528           0.003131
           71              C       1.379352      12.293472       0.994210      -0.135423      32.949787 0.44488825E+03  0.10552582E+05                                 8.967282                            7.052095       0.076916       1.983008                    0.999685      30.252449      88.251622       0.616001       0.419196      -1.059129       0.022149       0.025032       0.009018       0.034619       0.003937      -0.001397       0.000118       0.006429       0.042126      -0.012123      -0.002030       0.014152             10.142034      15.028582       0.861253       2.232085       5.189374      -0.324796      10.208148           0.005306
           72              C       7.135536       8.493291      17.937110      -0.126527      44.020413 0.53479418E+03  0.13147332E+05                                10.738791                            7.658212      -0.038743       1.956814                    0.999287      29.815371      85.638361       0.605837       0.411244      -1.075150      -0.016801      -0.026937      -0.028061       0.042371       0.013553      -0.018040      -0.014492       0.001082      -0.019415      -0.020943      -0.010068       0.031012             12.853944       8.945986       4.858957       0.485305      16.062221       6.536620      13.553625           0.007367
           73              C       6.973510       6.806039      16.366390      -0.120940      32.826817 0.42268690E+03  0.99088359E+04                                 8.970966                            6.898177       0.100689       2.003044                    0.999741      29.587948      86.101032       0.618901       0.422164      -1.056158       0.011940       0.010996       0.013321       0.020998      -0.008803       0.007353       0.005479      -0.006200      -0.006613      -0.014868       0.004427       0.010442             10.112997       9.349271       4.397342      -1.954349      10.826772       1.362913      10.162948           0.004102
           74              C       5.839329      15.305301      19.825456      -0.117907      34.609099 0.43838408E+03  0.10381124E+05                                 9.375243                            7.070787       0.072044       1.994029                    0.999714      29.810051      87.466784       0.604790       0.427673      -1.051706      -0.011186       0.011941      -0.013385       0.021139      -0.000855       0.005849      -0.000348      -0.008288       0.008794      -0.008614       0.002565       0.006048             10.972367       9.355161      -4.857938      -1.044861      12.811532      -2.390586      10.750409           0.002865
           75              C       7.590701       9.716077      18.628924       0.629444      23.512459 0.23384275E+03  0.47684664E+04                                 7.526357                            5.419315       0.079748       2.088159                    0.999417      21.922277      61.188708       0.637757       0.470973      -1.018885       0.008280       0.061299       0.022016       0.065657      -0.075576       0.033127      -0.026244       0.062338      -0.079197      -0.068913      -0.039234       0.108147              8.792943       6.506038       2.826342      -1.439357       9.426718       1.783137      10.446074           0.019357
           76              C       6.788033      14.888403      18.950900      -0.109726      47.349975 0.53414936E+03  0.13140998E+05                                11.416440                            7.708488      -0.083859       1.949980                    0.999220      29.573933      85.260982       0.596806       0.417164      -1.070216      -0.029857       0.021087       0.000914       0.036564       0.003223       0.007197      -0.007170      -0.001610       0.069313      -0.017396      -0.008262       0.025658             15.073782      15.492979     -11.266853      -1.290433      20.475530      -0.704376       9.252836           0.004586
           77              C       2.674494      12.345273       1.575072      -0.116531      31.892153 0.43109092E+03  0.10148862E+05                                 8.820915                            6.985859       0.089107       1.998650                    0.999676      29.621895      86.192975       0.612852       0.424524      -1.055399      -0.017512       0.026842      -0.006170       0.032638      -0.000347       0.003004      -0.002252       0.006476       0.025770      -0.007842      -0.001903       0.009745              9.934412      14.424097       0.961411       2.315270       5.172476      -0.194317      10.206662           0.001679
           78              C       0.264358      11.469838      20.467233       0.631382      24.628131 0.24457330E+03  0.50546812E+04                                 7.873902                            5.588666      -0.114446       2.018991                    0.999443      22.390075      63.370536       0.618846       0.478893      -1.012409      -0.054839       0.005484      -0.030647       0.063061      -0.028994      -0.021079       0.039119      -0.131241      -0.094972      -0.063749      -0.037589       0.101337              9.537131      12.782152       0.854199       2.707110       5.115859      -1.516067      10.713381           0.021235
           79              C       5.167774       5.191842      17.134346       0.625647      23.396596 0.24726610E+03  0.51342107E+04                                 7.650661                            5.665037      -0.189612       1.997812                    0.999153      22.559841      64.403466       0.606073       0.486712      -1.006381      -0.035758      -0.051664       0.003331       0.062920      -0.053860       0.042249      -0.055191       0.020353       0.045704      -0.067994      -0.033400       0.101393              8.844210       8.515866       3.025336      -1.711906       9.619095       1.446457       8.397668           0.019262
           80              C       6.046125       6.390014      17.262701      -0.114414      44.834854 0.54148424E+03  0.13348835E+05                                10.916844                            7.717675      -0.093423       1.943474                    0.999279      29.678598      85.272107       0.602324       0.412495      -1.074689       0.029061       0.031025       0.003362       0.042642      -0.010522      -0.012033       0.020190      -0.016201       0.010491      -0.017215      -0.014101       0.031316             13.298964      14.153320       9.017642      -1.623823      16.483550       0.402431       9.260022           0.006375
           81              C       3.644517      12.586361       0.650479      -0.122048      44.765345 0.55821452E+03  0.13889572E+05                                11.022739                            7.899867      -0.070089       1.952496                    0.999257      29.915555      86.825734       0.587149       0.419247      -1.068546      -0.035550       0.019260       0.008687       0.041355      -0.004971       0.007928      -0.006362       0.009201       0.085957      -0.021263      -0.010004       0.031267             13.726913      25.651858       1.617054       2.086974       6.261285      -0.171396       9.267596           0.006158
           82              C       4.826667       1.266051      17.138697       0.628491      24.583145 0.25812523E+03  0.54318253E+04                                 8.068870                            5.846710      -0.277673       1.967632                    0.998787      22.933887      66.477847       0.586093       0.496620      -0.998699      -0.046845       0.034103      -0.037338       0.068931       0.066484       0.032905       0.059558       0.008920      -0.054514      -0.073654      -0.035622       0.109276              9.832098       7.564978      -3.477820       0.817185      10.726485      -4.123637      11.204831           0.014208
           83              C       7.766585      13.787242      19.107102       0.638816      24.752253 0.23992631E+03  0.49271012E+04                                 7.892393                            5.526969       0.032118       2.073557                    0.999516      21.987902      61.713717       0.624691       0.477449      -1.014781       0.041472      -0.038986       0.016371       0.059227       0.091659       0.010536       0.016961       0.039917      -0.115808      -0.075740      -0.039678       0.115418              9.741402       8.633972      -5.144598      -1.413499      11.105004      -0.347332       9.485229           0.015907
           84              C       1.406001      11.498810      21.394002      -0.126574      46.006082 0.55024060E+03  0.13647791E+05                                11.226234                            7.845114      -0.087939       1.947385                    0.999097      29.991291      87.028002       0.588734       0.419447      -1.067966       0.025426       0.021537       0.033765       0.047438       0.007501      -0.012376      -0.007999      -0.000892      -0.032149      -0.018104      -0.001622       0.019726             14.345547      21.117190       0.353560       8.902790       6.305037      -0.497617      15.614415           0.002811
           85              C       5.120872      12.613104       0.852801       0.620242      23.841770 0.24306915E+03  0.50236391E+04                                 7.690828                            5.574075      -0.062855       2.032734                    0.999377      22.594546      64.274390       0.618259       0.479344      -1.010602       0.046825       0.007445       0.012684       0.049081      -0.010922      -0.016772       0.023327      -0.178623      -0.049022      -0.085374      -0.017770       0.103144              9.120006      12.795808       0.272868       0.053008       4.729127      -0.861948       9.835083           0.015092
           86              C       5.387362       0.224143      18.032833      -0.129393      48.927081 0.56768802E+03  0.14233357E+05                                11.792018                            8.036975      -0.126544       1.933954                    0.998963      30.427481      89.642848       0.572535       0.426684      -1.060233       0.005950      -0.026280       0.028250       0.039040      -0.004548      -0.007376       0.003644       0.026938      -0.027029      -0.012824      -0.007987       0.020811             15.355953      10.294063      -6.727715       3.106072      19.295830      -8.910657      16.477966           0.003377
           87              C       3.241584       7.248699       8.832586      -0.351459      26.967429 0.42120793E+03  0.98580571E+04                                 7.787991                            6.760691      -0.057876       1.976166                    0.997559      29.853299      86.588119       0.643123       0.406927      -1.066715       0.008458       0.103272       0.038229       0.110445       0.007404      -0.001433       0.010521      -0.011306      -0.025181      -0.014787      -0.002007       0.016794              8.283553       6.540671       1.288426      -0.340286       8.937382      -0.457629       9.372606           0.001893
           88              C       2.976160       8.476490      10.786197      -0.026498      21.708777 0.34411405E+03  0.76787052E+04                                 6.868604                            6.239102      -0.027112       2.015149                    0.998704      26.780573      76.556038       0.647064       0.424202      -1.052677      -0.007743      -0.091327      -0.057114       0.107994       0.027846      -0.006337      -0.027072      -0.074366      -0.066862      -0.036394      -0.029867       0.066261              7.031697       5.750367       0.326905      -0.356313       8.278628       0.661050       7.066097           0.000329
           89              C       3.340719       8.591061       9.363411      -0.161796      22.768414 0.36988669E+03  0.84118109E+04                                 7.081273                            6.450374      -0.010929       2.007121                    0.998777      28.124413      81.404136       0.638488       0.421825      -1.053202      -0.018880      -0.093231       0.022134       0.097665       0.008279      -0.012393       0.024447      -0.009286       0.078389      -0.032873      -0.006864       0.039737              7.274597       5.982554       0.989852      -0.407235       8.389028      -0.103809       7.452208           0.000472
           90              C       2.808805       6.345628       9.857253       0.626489      19.884446 0.21948136E+03  0.44060095E+04                                 6.849460                            5.321206       0.235359       2.172563                    0.999768      20.709961      57.385847       0.630673       0.483787      -1.011897      -0.015863      -0.038662       0.010304       0.043042      -0.001087       0.025291      -0.014384       0.073511      -0.112687      -0.049883      -0.012350       0.062233              7.561947       4.256533       1.694885      -0.683468      10.948207      -0.178227       7.481102           0.007239
           91              C       2.252373       6.927860      15.876899      -0.125219      35.330376 0.45592377E+03  0.10935229E+05                                 9.572072                            7.268787      -0.173507       1.911581                    0.999171      30.561311      91.123052       0.587635       0.434573      -1.044407      -0.014587       0.020085      -0.002002       0.024903       0.004011      -0.008737      -0.002683       0.001780      -0.051536      -0.019862       0.004846       0.015016             10.874229       9.751649      -4.389127       2.209125      11.450555       2.005625      11.420482           0.003876
           92              C      10.356867      15.092819      13.333723      -0.119335      33.939477 0.44075080E+03  0.10487287E+05                                 9.302946                            7.117456      -0.058944       1.948755                    0.999297      30.410077      90.453273       0.597239       0.431010      -1.046055       0.013836       0.020462      -0.002319       0.024809      -0.012881       0.002023       0.007365       0.013779       0.009395      -0.018672       0.005140       0.013532             10.789613       8.935800       4.545992       0.526012      12.700414      -2.535915      10.732626           0.002984
           93              C       6.709152       3.669138       9.883359      -0.135376      32.948320 0.44486711E+03  0.10551934E+05                                 8.966977                            7.051906       0.077021       1.983053                    0.999685      30.251573      88.247883       0.616014       0.419193      -1.059133       0.022158      -0.025016      -0.009024       0.034615      -0.003939       0.001392       0.000118       0.006397       0.042165      -0.012120      -0.002044       0.014164             10.141639      15.027986      -0.861232      -2.231839       5.189227      -0.324782      10.207705           0.005132
           94              C       1.805736       6.447939      14.695595      -0.126575      44.022475 0.53482482E+03  0.13148263E+05                                10.739029                            7.658373      -0.038658       1.956827                    0.999287      29.816386      85.641635       0.605838       0.411238      -1.075155      -0.016809       0.026938       0.028070       0.042381      -0.013578       0.018055      -0.014474       0.001074      -0.019399      -0.020940      -0.010088       0.031027             12.854220       8.946209      -4.859089      -0.485289      16.062528       6.536714      13.553922           0.007324
           95              C       1.643710       8.135191      16.266316      -0.120897      32.824172 0.42265006E+03  0.99077197E+04                                 8.970453                            6.897859       0.100852       2.003125                    0.999741      29.586115      86.093557       0.618920       0.422162      -1.056163       0.011927      -0.011004      -0.013302       0.020983       0.008805      -0.007366       0.005480      -0.006176      -0.006649      -0.014877       0.004433       0.010444             10.112373       9.348709      -4.397023       1.954204      10.826099       1.362807      10.162313           0.004130
           96              C       0.509529      -0.364071      12.807249      -0.117907      34.610432 0.43840428E+03  0.10381726E+05                                 9.375434                            7.070918       0.072060       1.994015                    0.999714      29.811066      87.470395       0.604788       0.427669      -1.051708      -0.011177      -0.011962       0.013384       0.021145       0.000865      -0.005846      -0.000345      -0.008272       0.008861      -0.008611       0.002549       0.006062             10.972585       9.355314       4.858016       1.044901      12.811765      -2.390629      10.750676           0.002732
           97              C       2.260901       5.225153      14.003782       0.629480      23.512433 0.23384210E+03  0.47684495E+04                                 7.526311                            5.419280       0.079767       2.088159                    0.999416      21.922382      61.188961       0.637764       0.470968      -1.018888       0.008269      -0.061293      -0.022033       0.065656       0.075580      -0.033106      -0.026258       0.062379      -0.079148      -0.068938      -0.039208       0.108146              8.792887       6.506023      -2.826333       1.439380       9.426628       1.783059      10.446010           0.019307
           98              C       1.458233       0.052827      13.681806      -0.109794      47.353066 0.53419519E+03  0.13142359E+05                                11.416676                            7.708664      -0.083798       1.949972                    0.999220      29.575457      85.265118       0.596820       0.417147      -1.070231      -0.029856      -0.021101      -0.000909       0.036571      -0.003189      -0.007195      -0.007177      -0.001597       0.069346      -0.017369      -0.008303       0.025672             15.074011      15.493192      11.266967       1.290541      20.475762      -0.704332       9.253080           0.004502
           99              C       8.004294       3.617337       9.302497      -0.116476      31.890244 0.43106363E+03  0.10148039E+05                                 8.820597                            6.985681       0.089234       1.998716                    0.999676      29.620409      86.187343       0.612855       0.424529      -1.055397      -0.017512      -0.026829       0.006171       0.032627       0.000348      -0.002998      -0.002251       0.006459       0.025733      -0.007828      -0.001902       0.009730              9.934003      14.423597      -0.961396      -2.315034       5.172338      -0.194291      10.206074           0.001555
          100              C       5.594158       3.471392      12.165473       0.631408      24.627820 0.24457210E+03  0.50546281E+04                                 7.873730                            5.588590      -0.114392       2.019013                    0.999443      22.389709      63.368422       0.618864       0.478882      -1.012420      -0.054852      -0.005448       0.030639       0.063064       0.028982       0.021076       0.039121      -0.131251      -0.094980      -0.063749      -0.037588       0.101338              9.536863      12.781711      -0.854187      -2.706931       5.115761      -1.516048      10.713119           0.021148
          101              C      10.497574       9.749388      15.498360       0.625624      23.396922 0.24727083E+03  0.51343259E+04                                 7.650700                            5.665073      -0.189613       1.997811                    0.999153      22.559930      64.403519       0.606075       0.486709      -1.006384      -0.035777       0.051644      -0.003316       0.062913       0.053845      -0.042253      -0.055192       0.020342       0.045691      -0.067978      -0.033409       0.101387              8.844248       8.515863      -3.025305       1.711897       9.619129       1.446515       8.397752           0.019249
          102              C       0.716325       8.551216      15.370004      -0.114357      44.832043 0.54144972E+03  0.13347752E+05                                10.916395                            7.717432      -0.093390       1.943498                    0.999279      29.677449      85.267666       0.602334       0.412495      -1.074690       0.029039      -0.031036      -0.003349       0.042635       0.010535       0.012028       0.020189      -0.016188       0.010534      -0.017201      -0.014118       0.031318             13.298357      14.152635      -9.017150       1.623656      16.482805       0.402486       9.259629           0.006362
          103              C       8.974317       3.376249      10.227090      -0.122038      44.764994 0.55821176E+03  0.13889463E+05                                11.022644                            7.899828      -0.070016       1.952525                    0.999257      29.915275      86.824329       0.587154       0.419245      -1.068550      -0.035548      -0.019252      -0.008698       0.041352       0.004968      -0.007927      -0.006365       0.009209       0.085978      -0.021268      -0.010006       0.031274             13.726737      25.651478      -1.617031      -2.086978       6.261240      -0.171388       9.267492           0.006095
          104              C      10.156467      13.675179      15.494009       0.628469      24.583487 0.25813031E+03  0.54319460E+04                                 8.068902                            5.846745      -0.277660       1.967638                    0.998787      22.933841      66.477286       0.586096       0.496616      -0.998703      -0.046856      -0.034078       0.037339       0.068928      -0.066484      -0.032924       0.059547       0.008890      -0.054498      -0.073631      -0.035649       0.109280              9.832122       7.564989       3.477792      -0.817172      10.726449      -4.123643      11.204927           0.014198
          105              C       2.436785       1.153988      13.525604       0.638874      24.752001 0.23992399E+03  0.49270289E+04                                 7.892264                            5.526897       0.032132       2.073561                    0.999516      21.987672      61.712399       0.624704       0.477442      -1.014788       0.041488       0.038979      -0.016406       0.059244      -0.091672      -0.010541       0.016963       0.039933      -0.115725      -0.075766      -0.039654       0.115420              9.741208       8.633805       5.144453       1.413542      11.104703      -0.347241       9.485115           0.015806
          106              C       6.735801       3.442420      11.238704      -0.126566      46.004271 0.55022817E+03  0.13647331E+05                                11.225721                            7.844888      -0.087855       1.947411                    0.999097      29.990864      87.024713       0.588761       0.419432      -1.067981       0.025433      -0.021520      -0.033761       0.047431      -0.007506       0.012378      -0.007999      -0.000900      -0.032144      -0.018104      -0.001626       0.019730             14.344717      21.115941      -0.353577      -8.902024       6.304789      -0.497572      15.613423           0.002705
          107              C      10.450672       3.349506      10.024767       0.620279      23.841463 0.24306615E+03  0.50235687E+04                                 7.690788                            5.574059      -0.062864       2.032737                    0.999377      22.594495      64.274486       0.618256       0.479347      -1.010599       0.046823      -0.007449      -0.012666       0.049074       0.010919       0.016782       0.023322      -0.178651      -0.048988      -0.085396      -0.017754       0.103150              9.119933      12.795616      -0.272859      -0.053027       4.729119      -0.861942       9.835064           0.015026
          108              C       0.057562      14.717087      14.599872      -0.129332      48.924122 0.56765217E+03  0.14232201E+05                                11.791524                            8.036707      -0.126516       1.933976                    0.998963      30.426222      89.637660       0.572547       0.426683      -1.060237       0.005928       0.026278      -0.028242       0.039030       0.004532       0.007365       0.003668       0.026951      -0.027030      -0.012850      -0.007958       0.020808             15.355219      10.293566       6.727270      -3.105889      19.294753      -8.910197      16.477337           0.003337
          109              C       2.088216       6.738009      19.710154      -0.351469      26.967837 0.42121587E+03  0.98582886E+04                                 7.788050                            6.760740      -0.057830       1.976172                    0.997559      29.853688      86.589418       0.643123       0.406926      -1.066716      -0.008454       0.103275       0.038236       0.110450      -0.007411       0.001432       0.010511      -0.011277      -0.025190      -0.014785      -0.001999       0.016784              8.283612       6.540738      -1.288451       0.340281       8.937443      -0.457628       9.372655           0.001902
          110              C       2.353640       7.965800      21.663765      -0.026479      21.707838 0.34409484E+03  0.76781499E+04                                 6.868361                            6.238893      -0.027103       2.015171                    0.998703      26.779515      76.551754       0.647082       0.424198      -1.052682       0.007738      -0.091310      -0.057123       0.107983      -0.027862       0.006341      -0.027071      -0.074405      -0.066904      -0.036408      -0.029881       0.066289              7.031443       5.750197      -0.326895       0.356263       8.278318       0.661060       7.065814           0.000416
          111              C       1.989081       8.080371      20.240979      -0.161782      22.767646 0.36987082E+03  0.84113450E+04                                 7.081092                            6.450221      -0.010933       2.007138                    0.998777      28.123509      81.400547       0.638499       0.421823      -1.053205       0.018881      -0.093215       0.022146       0.097653      -0.008283       0.012392       0.024459      -0.009320       0.078362      -0.032881      -0.006861       0.039742              7.274403       5.982418      -0.989827       0.407193       8.388833      -0.103771       7.451959           0.000490
          112              C       2.520995       5.834938      20.734821       0.626490      19.884660 0.21948431E+03  0.44060859E+04                                 6.849522                            5.321251       0.235340       2.172553                    0.999768      20.710134      57.386545       0.630669       0.483788      -1.011896       0.015871      -0.038658       0.010298       0.043039       0.001084      -0.025298      -0.014378       0.073510      -0.112706      -0.049886      -0.012351       0.062237              7.562012       4.256571      -1.694914       0.683471      10.948286      -0.178221       7.481181           0.007278
          113              C       3.077427       7.438550       4.999330      -0.125248      35.331124 0.45593282E+03  0.10935492E+05                                 9.572142                            7.268813      -0.173438       1.911591                    0.999172      30.561859      91.124668       0.587640       0.434568      -1.044412       0.014572       0.020094      -0.002019       0.024903      -0.004008       0.008736      -0.002696       0.001761      -0.051522      -0.019860       0.004848       0.015012             10.874322       9.751685       4.389181      -2.209106      11.450715       2.005688      11.420567           0.004021
          114              C       5.632533      15.603509       2.456155      -0.119270      33.936632 0.44071077E+03  0.10486086E+05                                 9.302491                            7.117181      -0.058968       1.948781                    0.999296      30.408093      90.446015       0.597245       0.431016      -1.046053      -0.013883       0.020416      -0.002357       0.024801       0.012887      -0.002023       0.007364       0.013783       0.009412      -0.018678       0.005144       0.013535             10.789016       8.935339      -4.545627      -0.526048      12.699593      -2.535714      10.732116           0.003212
          115              C       9.280248       3.158448      20.760927      -0.135346      32.946775 0.44484626E+03  0.10551269E+05                                 8.966585                            7.051676       0.077162       1.983104                    0.999685      30.250636      88.243176       0.616035       0.419185      -1.059143      -0.022162      -0.025016      -0.009023       0.034617       0.003938      -0.001396       0.000127       0.006376       0.042146      -0.012111      -0.002048       0.014158             10.141129      15.027047       0.861163       2.231731       5.189040      -0.324762      10.207299           0.005175
          116              C       3.524064       6.958629       3.818027      -0.126566      44.022034 0.53481747E+03  0.13148025E+05                                10.738942                            7.658307      -0.038663       1.956827                    0.999287      29.816126      85.640448       0.605843       0.411236      -1.075157       0.016785       0.026948       0.028061       0.042372       0.013567      -0.018047      -0.014482       0.001057      -0.019406      -0.020942      -0.010077       0.031019             12.854113       8.946100       4.859008       0.485273      16.062392       6.536690      13.553848           0.007454
          117              C       3.686090       8.645881       5.388747      -0.120934      32.826034 0.42267580E+03  0.99084933E+04                                 8.970796                            6.898070       0.100758       2.003075                    0.999741      29.587368      86.098494       0.618909       0.422162      -1.056161      -0.011953      -0.010985      -0.013328       0.021004      -0.008806       0.007362       0.005469      -0.006206      -0.006620      -0.014871       0.004426       0.010445             10.112790       9.349050       4.397213      -1.954304      10.826547       1.362889      10.162771           0.004275
          118              C       4.820271       0.146619       1.929681      -0.117867      34.607608 0.43836550E+03  0.10380553E+05                                 9.374932                            7.070615       0.072181       1.994082                    0.999714      29.809240      87.463279       0.604801       0.427670      -1.051710       0.011145      -0.012010       0.013355       0.021137      -0.000857       0.005845      -0.000325      -0.008276       0.008841      -0.008610       0.002561       0.006049             10.971927       9.354776      -4.857613      -1.044895      12.810885      -2.390425      10.750120           0.002905
          119              C       3.068899       5.735843       3.126213       0.629481      23.512582 0.23384385E+03  0.47684973E+04                                 7.526360                            5.419313       0.079739       2.088150                    0.999417      21.922486      61.189460       0.637759       0.470971      -1.018886      -0.008278      -0.061288      -0.022034       0.065653      -0.075582       0.033110      -0.026258       0.062361      -0.079163      -0.068933      -0.039215       0.108149              8.792941       6.506045       2.826333      -1.439386       9.426681       1.783092      10.446097           0.019428
          120              C       3.871567       0.563517       2.804237      -0.109773      47.351167 0.53417351E+03  0.13141706E+05                                11.416457                            7.708563      -0.083708       1.950014                    0.999220      29.574729      85.262900       0.596817       0.417153      -1.070226       0.029826      -0.021130      -0.000921       0.036564       0.003193       0.007198      -0.007166      -0.001624       0.069353      -0.017374      -0.008297       0.025671             15.073671      15.492834     -11.266655      -1.290527      20.475296      -0.704278       9.252883           0.004657
          121              C       7.985106       3.106647      20.180065      -0.116448      31.888815 0.43104321E+03  0.10147420E+05                                 8.820320                            6.985519       0.089294       1.998750                    0.999675      29.619431      86.183411       0.612863       0.424529      -1.055399       0.017513      -0.026837       0.006170       0.032634      -0.000346       0.003000      -0.002245       0.006431       0.025700      -0.007807      -0.001913       0.009720              9.933635      14.422907       0.961349       2.314889       5.172205      -0.194287      10.205792           0.001525
          122              C      10.395242       3.982082       1.287904       0.631429      24.627700 0.24457087E+03  0.50546023E+04                                 7.873731                            5.588593      -0.114432       2.019000                    0.999443      22.389731      63.368727       0.618860       0.478885      -1.012417       0.054852      -0.005446       0.030645       0.063067      -0.028981      -0.021078       0.039115      -0.131260      -0.094983      -0.063754      -0.037585       0.101338              9.536855      12.781739       0.854202       2.706901       5.115766      -1.516038      10.713058           0.021238
          123              C       5.491826      10.260078       4.620791       0.625650      23.396196 0.24726206E+03  0.51341014E+04                                 7.650573                            5.664993      -0.189578       1.997830                    0.999153      22.559507      64.402162       0.606075       0.486712      -1.006381       0.035738       0.051672      -0.003343       0.062916      -0.053858       0.042262      -0.055190       0.020353       0.045687      -0.067986      -0.033414       0.101400              8.844090       8.515740       3.025234      -1.711898       9.618929       1.446448       8.397601           0.019318
          124              C       4.613475       9.061906       4.492436      -0.114364      44.831474 0.54144109E+03  0.13347478E+05                                10.916302                            7.717370      -0.093315       1.943528                    0.999279      29.677129      85.266398       0.602337       0.412495      -1.074690      -0.029077      -0.031006      -0.003378       0.042641      -0.010539      -0.012027       0.020176      -0.016195       0.010516      -0.017197      -0.014112       0.031309             13.298234      14.152513       9.017022      -1.623764      16.482582       0.402384       9.259607           0.006448
          125              C       7.015083       2.865559      21.104658      -0.122001      44.762764 0.55818377E+03  0.13888589E+05                                11.022307                            7.899654      -0.070009       1.952542                    0.999257      29.914380      86.821095       0.587158       0.419247      -1.068548       0.035550      -0.019264      -0.008701       0.041360      -0.004966       0.007925      -0.006359       0.009178       0.085959      -0.021252      -0.010013       0.031265             13.726238      25.650423       1.616968       2.086853       6.261080      -0.171371       9.267210           0.006138
          126              C       5.832933      14.185869       4.616440       0.628496      24.583008 0.25812474E+03  0.54318117E+04                                 8.068860                            5.846722      -0.277723       1.967619                    0.998787      22.933742      66.477378       0.586090       0.496623      -0.998697       0.046824      -0.034115       0.037325       0.068916       0.066488       0.032917       0.059551       0.008926      -0.054496      -0.073647      -0.035633       0.109280              9.832054       7.564980      -3.477793       0.817163      10.726399      -4.123572      11.204783           0.014270
          127              C       2.893015       1.664678       2.648035       0.638879      24.751946 0.23992435E+03  0.49270368E+04                                 7.892253                            5.526903       0.032121       2.073558                    0.999516      21.987631      61.712233       0.624704       0.477442      -1.014788      -0.041497       0.038974      -0.016406       0.059246       0.091671       0.010541       0.016971       0.039908      -0.115710      -0.075766      -0.039648       0.115415              9.741175       8.633743      -5.144415      -1.413499      11.104687      -0.347278       9.485096           0.015951
          128              C       9.253599       3.953110       0.361135      -0.126564      46.004163 0.55022743E+03  0.13647312E+05                                11.225726                            7.844901      -0.087845       1.947417                    0.999097      29.990811      87.024654       0.588759       0.419434      -1.067980      -0.025438      -0.021516      -0.033763       0.047434       0.007509      -0.012373      -0.007996      -0.000908      -0.032155      -0.018102      -0.001627       0.019729             14.344705      21.115943       0.353578       8.902033       6.304803      -0.497553      15.613371           0.002802
          129              C       5.538728       2.838816      20.902336       0.620274      23.841452 0.24306705E+03  0.50235888E+04                                 7.690778                            5.574068      -0.062851       2.032743                    0.999377      22.594436      64.274187       0.618256       0.479347      -1.010600      -0.046824      -0.007466      -0.012657       0.049075      -0.010918      -0.016778       0.023325      -0.178642      -0.049021      -0.085385      -0.017766       0.103151              9.119899      12.795521       0.272847       0.053056       4.729108      -0.861929       9.835069           0.015061
          130              C       5.272238      15.227777       3.722304      -0.129343      48.924131 0.56765352E+03  0.14232264E+05                                11.791578                            8.036754      -0.126557       1.933968                    0.998963      30.426280      89.638338       0.572540       0.426687      -1.060233      -0.005977       0.026236      -0.028269       0.039028      -0.004545      -0.007373       0.003662       0.026958      -0.027020      -0.012843      -0.007974       0.020817             15.355271      10.293619      -6.727305       3.105899      19.294870      -8.910186      16.477325           0.003450
          131              C       7.418016       8.203221      12.922551      -0.351459      26.967327 0.42120682E+03  0.98580240E+04                                 7.787991                            6.760704      -0.057912       1.976158                    0.997559      29.853153      86.587644       0.643120       0.406930      -1.066713      -0.008451      -0.103267      -0.038222       0.110438       0.007410      -0.001445       0.010531      -0.011330      -0.025165      -0.014799      -0.002007       0.016806              8.283546       6.540658       1.288431      -0.340322       8.937356      -0.457628       9.372625           0.001836
          132              C       7.683440       6.975430      10.968940      -0.026496      21.708742 0.34411238E+03  0.76786584E+04                                 6.868576                            6.239065      -0.027124       2.015143                    0.998704      26.780614      76.556110       0.647070       0.424199      -1.052679       0.007744       0.091323       0.057117       0.107992       0.027850      -0.006333      -0.027067      -0.074367      -0.066877      -0.036397      -0.029866       0.066263              7.031674       5.750367       0.326908      -0.356300       8.278606       0.661066       7.066050           0.000342
          133              C       7.318881       6.860859      12.391726      -0.161794      22.768285 0.36988409E+03  0.84117301E+04                                 7.081232                            6.450343      -0.010911       2.007131                    0.998777      28.124210      81.403226       0.638492       0.421824      -1.053203       0.018883       0.093230      -0.022129       0.097663       0.008285      -0.012394       0.024445      -0.009287       0.078402      -0.032879      -0.006859       0.039738              7.274554       5.982525       0.989855      -0.407248       8.388950      -0.103812       7.452186           0.000425
          134              C       7.850795       9.106292      11.897884       0.626481      19.884855 0.21948643E+03  0.44061352E+04                                 6.849543                            5.321259       0.235350       2.172553                    0.999768      20.710192      57.386585       0.630672       0.483785      -1.011898       0.015876       0.038652      -0.010295       0.043035      -0.001084       0.025292      -0.014373       0.073501      -0.112665      -0.049871      -0.012355       0.062225              7.562045       4.256577       1.694925      -0.683470      10.948376      -0.178194       7.481182           0.007226
          135              C       8.407227       8.524060       5.878238      -0.125204      35.329664 0.45591223E+03  0.10934875E+05                                 9.571945                            7.268696      -0.173501       1.911591                    0.999171      30.560799      91.120977       0.587639       0.434573      -1.044408       0.014601      -0.020073       0.001992       0.024901       0.004015      -0.008750      -0.002696       0.001760      -0.051509      -0.019863       0.004841       0.015022             10.874082       9.751488      -4.389055       2.209071      11.450410       2.005616      11.420349           0.004021
          136              C       0.302733       0.359101       8.421414      -0.119301      33.938552 0.44073794E+03  0.10486904E+05                                 9.302781                            7.117354      -0.058926       1.948770                    0.999297      30.409559      90.451390       0.597243       0.431011      -1.046055      -0.013852      -0.020453       0.002332       0.024812      -0.012887       0.002024       0.007365       0.013786       0.009426      -0.018682       0.005148       0.013534             10.789388       8.935646       4.545870       0.526040      12.700104      -2.535819      10.732415           0.003088
          137              C       3.950448      11.782782      11.871778      -0.135336      32.946965 0.44485037E+03  0.10551370E+05                                 8.966560                            7.051676       0.077204       1.983112                    0.999685      30.250734      88.242902       0.616040       0.419181      -1.059147      -0.022164       0.025020       0.009029       0.034624      -0.003933       0.001400       0.000128       0.006394       0.042175      -0.012117      -0.002052       0.014169             10.141103      15.026978      -0.861145      -2.231814       5.189047      -0.324752      10.207285           0.005027
          138              C       8.853864       9.003981       7.059542      -0.126550      44.021053 0.53480531E+03  0.13147636E+05                                10.738747                            7.658193      -0.038579       1.956858                    0.999287      29.815750      85.638750       0.605851       0.411233      -1.075160       0.016807      -0.026939      -0.028070       0.042380      -0.013579       0.018050      -0.014487       0.001062      -0.019366      -0.020936      -0.010096       0.031031             12.853869       8.945948      -4.858909      -0.485279      16.062059       6.536545      13.553601           0.007430
          139              C       9.015890       7.316729       5.488821      -0.120886      32.824273 0.42265073E+03  0.99077468E+04                                 8.970487                            6.897875       0.100802       2.003109                    0.999741      29.586199      86.094067       0.618917       0.422163      -1.056162      -0.011920       0.011012       0.013301       0.020983       0.008805      -0.007367       0.005465      -0.006195      -0.006616      -0.014871       0.004430       0.010442             10.112417       9.348731      -4.397016       1.954251      10.826099       1.362798      10.162420           0.004281
          140              C      10.150071      15.815991       8.947888      -0.117879      34.609439 0.43839051E+03  0.10381311E+05                                 9.375274                            7.070824       0.072089       1.994038                    0.999714      29.810344      87.467677       0.604790       0.427671      -1.051708       0.011165       0.011979      -0.013374       0.021143       0.000866      -0.005850      -0.000335      -0.008272       0.008858      -0.008614       0.002552       0.006061             10.972373       9.355163       4.857912       1.044900      12.811499      -2.390543      10.750458           0.002791
          141              C       8.398699      10.226767       7.751355       0.629484      23.512564 0.23384392E+03  0.47684942E+04                                 7.526320                            5.419289       0.079783       2.088162                    0.999417      21.922486      61.189225       0.637766       0.470966      -1.018890      -0.008273       0.061291       0.022029       0.065653       0.075579      -0.033111      -0.026262       0.062370      -0.079133      -0.068938      -0.039208       0.108146              8.792896       6.506033      -2.826338       1.439383       9.426638       1.783049      10.446018           0.019393
          142              C       9.201367      15.399093       8.073331      -0.109763      47.351226 0.53417473E+03  0.13141709E+05                                11.416341                            7.708488      -0.083705       1.950009                    0.999220      29.574799      85.262287       0.596831       0.417144      -1.070235       0.029847       0.021107       0.000914       0.036568      -0.003193      -0.007198      -0.007169      -0.001607       0.069366      -0.017375      -0.008301       0.025676             15.073505      15.492718      11.266538       1.290544      20.475004      -0.704241       9.252792           0.004585
          143              C       2.655306      11.834583      12.452640      -0.116465      31.890062 0.43106500E+03  0.10148060E+05                                 8.820527                            6.985691       0.089292       1.998737                    0.999676      29.620219      86.186194       0.612856       0.424529      -1.055400       0.017517       0.026834      -0.006170       0.032634       0.000351      -0.002993      -0.002246       0.006454       0.025720      -0.007822      -0.001901       0.009723              9.933874      14.423301      -0.961376      -2.314942       5.172339      -0.194285      10.205982           0.001422
          144              C       5.065442      11.980528       9.589664       0.631416      24.628199 0.24457587E+03  0.50547281E+04                                 7.873793                            5.588620      -0.114413       2.018998                    0.999443      22.390037      63.369590       0.618864       0.478880      -1.012420       0.054849       0.005444      -0.030643       0.063064       0.028982       0.021078       0.039121      -0.131251      -0.094978      -0.063751      -0.037587       0.101337              9.536950      12.781892      -0.854213      -2.706934       5.115808      -1.516054      10.713150           0.021177
          145              C       0.162026       5.702532       6.256777       0.625650      23.396681 0.24726823E+03  0.51342598E+04                                 7.650634                            5.665034      -0.189613       1.997812                    0.999153      22.559894      64.403385       0.606078       0.486707      -1.006384       0.035778      -0.051651       0.003329       0.062920       0.053851      -0.042249      -0.055186       0.020351       0.045715      -0.067985      -0.033400       0.101384              8.844160       8.515781      -3.025270       1.711877       9.619022       1.446481       8.397679           0.019307
          146              C       9.943275       6.900704       6.385133      -0.114379      44.832785 0.54145986E+03  0.13348057E+05                                10.916475                            7.717481      -0.093317       1.943517                    0.999279      29.677749      85.268549       0.602335       0.412493      -1.074692      -0.029052       0.031031       0.003357       0.042641       0.010528       0.012032       0.020183      -0.016200       0.010545      -0.017208      -0.014107       0.031315             13.298452      14.152752      -9.017207       1.623742      16.482868       0.402423       9.259735           0.006429
          147              C       1.685283      12.075671      11.528047      -0.121999      44.764328 0.55820352E+03  0.13889223E+05                                11.022583                            7.899810      -0.070091       1.952505                    0.999257      29.915043      86.823877       0.587150       0.419249      -1.068546       0.035550       0.019256       0.008702       0.041356       0.004967      -0.007924      -0.006360       0.009186       0.085967      -0.021257      -0.010011       0.031268             13.726632      25.651231      -1.616998      -2.087030       6.261223      -0.171371       9.267441           0.006079
          148              C       0.503133       1.776741       6.261128       0.628500      24.582975 0.25812473E+03  0.54318057E+04                                 8.068819                            5.846703      -0.277693       1.967632                    0.998787      22.933664      66.476889       0.586095       0.496619      -0.998700       0.046860       0.034091      -0.037335       0.068935      -0.066485      -0.032924       0.059548       0.008905      -0.054505      -0.073635      -0.035647       0.109281              9.831990       7.564897       3.477728      -0.817147      10.726301      -4.123563      11.204773           0.014253
          149              C       8.222815      14.297932       8.229533       0.638876      24.752402 0.23992951E+03  0.49271653E+04                                 7.892318                            5.526945       0.032145       2.073561                    0.999516      21.987854      61.712831       0.624705       0.477439      -1.014790      -0.041485      -0.038978       0.016405       0.059240      -0.091671      -0.010542       0.016966       0.039922      -0.115725      -0.075764      -0.039654       0.115418              9.741262       8.633862       5.144488       1.413553      11.104769      -0.347235       9.485154           0.015883
          150              C       3.923799      12.009500      10.516433      -0.126569      46.005346 0.55024136E+03  0.13647726E+05                                11.225829                            7.844937      -0.087866       1.947398                    0.999097      29.991325      87.025991       0.588765       0.419427      -1.067985      -0.025439       0.021516       0.033762       0.047434      -0.007508       0.012375      -0.007996      -0.000887      -0.032125      -0.018095      -0.001633       0.019728             14.344899      21.116351      -0.353584      -8.902240       6.304858      -0.497546      15.613488           0.002711
          151              C       0.208928      12.102414      11.730370       0.620255      23.841775 0.24307016E+03  0.50236724E+04                                 7.690852                            5.574105      -0.062841       2.032742                    0.999377      22.594684      64.275151       0.618253       0.479347      -1.010599      -0.046825       0.007462       0.012652       0.049075       0.010916       0.016776       0.023328      -0.178624      -0.049051      -0.085372      -0.017776       0.103148              9.120002      12.795683      -0.272842      -0.053084       4.729153      -0.861944       9.835170           0.015008
          152              C      10.602038       0.734833       7.155265      -0.129353      48.924837 0.56766513E+03  0.14232602E+05                                11.791599                            8.036779      -0.126481       1.933983                    0.998963      30.426581      89.638846       0.572547       0.426681      -1.060238      -0.005943      -0.026271       0.028248       0.039031       0.004536       0.007362       0.003668       0.026948      -0.027020      -0.012847      -0.007959       0.020805             15.355262      10.293649       6.727323      -3.105866      19.294831      -8.910142      16.477306           0.003423
          153              S       5.914905       7.470194      18.584978       0.114596     107.763900 0.26662104E+04  0.93253683E+05                                15.557901                           14.100990       1.542488       2.148416                    0.997547      64.862935     189.316560       0.626179       0.279664      -1.243487       0.050255       0.002388      -0.107360       0.118565       0.247865      -0.079148       0.158431      -0.239350      -0.189489      -0.332879       0.002092       0.330786             16.350666      16.019774       6.035060      -1.523238      16.801238       2.476459      16.230986           0.005096
          154              S       6.724502      -0.691662      17.479600       0.157046     111.443783 0.26561755E+04  0.93287543E+05                                16.234303                           14.258434       1.032477       2.003539                    0.999174      65.654702     195.234767       0.607605       0.287024      -1.229182      -0.046309      -0.004722       0.061130       0.076836      -0.294163      -0.036698      -0.170790      -0.057086      -0.013179      -0.353780       0.021948       0.331832             17.853435      16.258543      -8.438226      -0.591081      21.712232      -3.195960      15.589531           0.002496
          155              S       3.002596      11.754190      20.828151       0.178685     102.228059 0.24896290E+04  0.85946235E+05                                15.233354                           13.754722       1.138736       2.041494                    0.999306      64.225776     188.717682       0.622606       0.284971      -1.232650      -0.032458       0.037375       0.071715       0.087141       0.039445       0.119506      -0.054702       0.576486       0.113204      -0.321470       0.001128       0.320343             16.397824      23.916051       1.782423       3.758306      10.428795      -0.593279      14.848626           0.003743
          156              S       0.585105       7.471036      14.047727       0.114557     107.768440 0.26663511E+04  0.93259819E+05                                15.558287                           14.101320       1.542468       2.148397                    0.997546      64.864691     189.322823       0.626174       0.279662      -1.243489       0.050223      -0.002372       0.107420       0.118604      -0.247917       0.079146       0.158404      -0.239324      -0.189568      -0.332894       0.002074       0.330820             16.351096      16.020262      -6.035352       1.523211      16.801737       2.476469      16.231289           0.004927
          157              S       1.394702      15.632892      15.153106       0.157259     111.427835 0.26557150E+04  0.93267092E+05                                16.232608                           14.257081       1.032804       2.003657                    0.999173      65.650483     195.216145       0.607642       0.287019      -1.229190      -0.046294       0.004713      -0.061076       0.076783       0.294119       0.036707      -0.170807      -0.057031      -0.012988      -0.353774       0.022004       0.331770             17.851392      16.256666       8.436909       0.591111      21.709411      -3.195562      15.588100           0.002490
          158              S       8.332396       3.187040      11.804555       0.178847     102.215508 0.24892479E+04  0.85929597E+05                                15.231992                           13.753580       1.138969       2.041584                    0.999306      64.222166     188.701871       0.622640       0.284967      -1.232656      -0.032468      -0.037351      -0.071670       0.087097      -0.039444      -0.119501      -0.054702       0.576438       0.113346      -0.321469       0.001163       0.320305             16.396252      23.913475      -1.782245      -3.757799      10.427966      -0.593240      14.847315           0.003426
          159              S       4.744695       7.981726       3.170159       0.114684     107.758084 0.26660238E+04  0.93245451E+05                                15.557352                           14.100508       1.542622       2.148472                    0.997548      64.860775     189.308040       0.626189       0.279664      -1.243488      -0.050259      -0.002300       0.107328       0.118535       0.247904      -0.079177       0.158360      -0.239340      -0.189511      -0.332888       0.002108       0.330780             16.350082      16.019276       6.034837      -1.523234      16.800623       2.476259      16.230348           0.005243
          160              S       3.935098      16.143582       4.275537       0.157095     111.442714 0.26561541E+04  0.93286581E+05                                16.234197                           14.258388       1.032578       2.003572                    0.999174      65.654327     195.233290       0.607605       0.287024      -1.229181       0.046263       0.004643      -0.061178       0.076842      -0.294136      -0.036674      -0.170801      -0.057125      -0.013156      -0.353752       0.021929       0.331823             17.853256      16.258318      -8.438051      -0.591056      21.712009      -3.195905      15.589442           0.002905
          161              S       7.657004       3.697730       0.926986       0.178831     102.220643 0.24894082E+04  0.85936582E+05                                15.232559                           13.754076       1.138888       2.041555                    0.999306      64.223516     188.707917       0.622624       0.284969      -1.232653       0.032474      -0.037354      -0.071715       0.087137       0.039453       0.119510      -0.054682       0.576404       0.113155      -0.321419       0.001103       0.320316             16.396894      23.914572       1.782330       3.758062      10.428353      -0.593214      14.847758           0.003900
          162              S      10.074495       7.980884       7.707410       0.114617     107.764800 0.26662366E+04  0.93254753E+05                                15.557914                           14.101000       1.542551       2.148430                    0.997547      64.863553     189.318025       0.626183       0.279661      -1.243491      -0.050257       0.002354      -0.107396       0.118597      -0.247922       0.079143       0.158402      -0.239344      -0.189504      -0.332900       0.002079       0.330820             16.350691      16.019821      -6.035152       1.523130      16.801330       2.476455      16.230922           0.005087
          163              S       9.264898      -0.180972       6.602031       0.157289     111.426773 0.26556865E+04  0.93265835E+05                                16.232514                           14.257020       1.032828       2.003667                    0.999173      65.650067     195.214589       0.607643       0.287020      -1.229189       0.046293      -0.004718       0.061085       0.076790       0.294122       0.036687      -0.170762      -0.057066      -0.012989      -0.353743       0.021981       0.331762             17.851260      16.256625       8.436873       0.591147      21.709243      -3.195413      15.587911           0.002895
          164              S       2.327204      12.264880       9.950582       0.178878     102.219627 0.24893735E+04  0.85935031E+05                                15.232369                           13.753897       1.138950       2.041570                    0.999306      64.223699     188.707673       0.622634       0.284966      -1.232658       0.032474       0.037343       0.071695       0.087116      -0.039450      -0.119507      -0.054689       0.576452       0.113291      -0.321463       0.001143       0.320321             16.396712      23.914283      -1.782280      -3.758097      10.428221      -0.593214      14.847631           0.003683
          165              N       7.926479       7.887252      21.687696      -0.361191      28.873831 0.41932704E+03  0.96548616E+04                                 7.917753                            6.652722      -0.024217       2.050877                    0.997450      26.877617      73.569188       0.672103       0.395801      -1.090621       0.026066      -0.103949       0.008060       0.107470      -0.043359       0.009145       0.000485      -0.147727      -0.050427      -0.078544      -0.015544       0.094088              8.403999       4.826775      -1.233138       1.506168      10.327017      -0.005603      10.058205           0.005568
          166              N       2.596679       7.053978      10.945009      -0.361169      28.873572 0.41932177E+03  0.96547121E+04                                 7.917715                            6.652684      -0.024245       2.050873                    0.997450      26.877408      73.568565       0.672104       0.395802      -1.090621       0.026051       0.103970      -0.008056       0.107486       0.043354      -0.009134       0.000486      -0.147686      -0.050422      -0.078522      -0.015545       0.094067              8.403963       4.826758       1.233137      -1.506157      10.326963      -0.005573      10.058167           0.005474
          167              N       2.733121       7.564668       0.067441      -0.361184      28.873634 0.41932334E+03  0.96547387E+04                                 7.917656                            6.652649      -0.024079       2.050919                    0.997450      26.877512      73.568348       0.672114       0.395796      -1.090627      -0.026045       0.103976      -0.008058       0.107490      -0.043351       0.009140       0.000484      -0.147671      -0.050390      -0.078520      -0.015533       0.094053              8.403890       4.826728      -1.233124       1.506134      10.326836      -0.005531      10.058105           0.005581
          168              N       8.062921       8.397942      10.810128      -0.361206      28.874735 0.41934280E+03  0.96553249E+04                                 7.917923                            6.652849      -0.024216       2.050866                    0.997450      26.878222      73.571469       0.672095       0.395801      -1.090620      -0.026043      -0.103971       0.008063       0.107486       0.043359      -0.009140       0.000482      -0.147696      -0.050389      -0.078535      -0.015533       0.094068              8.404188       4.826876       1.233182      -1.506198      10.327255      -0.005582      10.058433           0.005488
          169              O       7.179241       9.911735      19.794782      -0.577720      38.648360 0.56871137E+03  0.13889237E+05                                 9.138261                            7.445128       0.127654       2.100857                    0.993518      27.830303      74.156485       0.686177       0.365497      -1.131915       0.001081       0.020663      -0.038446       0.043660      -0.059659       0.002269      -0.014891       0.012551       0.141387      -0.084253       0.029186       0.055067             10.279497       6.738118      -0.024747      -2.018619       8.019435       2.744007      16.080937           0.053651
          170              O       8.374182      10.447766      17.991498      -0.569087      40.080863 0.56402719E+03  0.13740613E+05                                 9.308699                            7.378838       0.183108       2.110174                    0.995733      27.845942      74.004306       0.694533       0.361999      -1.135116      -0.036567      -0.021106       0.017961       0.045882      -0.030421      -0.003752      -0.046392       0.047895      -0.124016      -0.075939       0.013035       0.062905             10.682370      10.678835       5.486979      -3.619001      12.350392      -2.666574       9.017883           0.047568
          171              O       5.815878      11.829910      21.604809      -0.554553      42.838220 0.58487152E+03  0.14391603E+05                                 9.811861                            7.547582       0.129140       2.094440                    0.995610      27.928452      74.821788       0.681508       0.365247      -1.131535      -0.036115       0.011215      -0.006671       0.038400       0.000971      -0.065743       0.001761      -0.101022       0.008944      -0.095791       0.046421       0.049370             11.594357      15.412237       0.294150      -6.628342       6.989570      -0.993112      12.381264           0.035250
          172              O       9.853734      10.999546      20.905381      -0.609320      44.081550 0.62221256E+03  0.15532496E+05                                 9.940173                            7.728898       0.167461       2.087566                    0.996667      28.797067      77.434555       0.681516       0.360021      -1.136838       0.043867       0.006103      -0.033420       0.055484       0.022531      -0.029503       0.021936      -0.029796      -0.172908      -0.075065       0.018916       0.056149             11.819661      21.010939       2.470472      -1.794514       7.039497      -0.995191       7.408547           0.046906
          173              O       4.203080       5.098614      17.927103      -0.590940      41.790843 0.64485023E+03  0.16232525E+05                                 9.574112                            7.905757       0.071713       2.071768                    0.993224      28.443878      76.657372       0.669452       0.363462      -1.134804       0.041197       0.003471      -0.029052       0.050530      -0.032596      -0.014505      -0.044149       0.063096       0.042591      -0.076215       0.034657       0.041558             10.655695      11.218164       1.608029      -4.552867       8.592769      -2.379403      12.156151           0.052497
          174              O       3.746849       1.865204      17.464589      -0.609194      38.595486 0.61429443E+03  0.15330472E+05                                 9.162053                            7.733866       0.104698       2.065022                    0.995275      29.201723      79.263269       0.672170       0.365130      -1.129540       0.025876      -0.060926      -0.042663       0.078751      -0.013132       0.016419       0.061715       0.040311      -0.138418      -0.091289       0.043811       0.047477             10.223855       9.815762      -3.729607      -0.427105      11.390167       1.933548       9.465634           0.061027
          175              O       0.473286      11.892214      19.295284      -0.542126      35.592801 0.49908416E+03  0.11784999E+05                                 8.622467                            6.904876       0.410354       2.201508                    0.995275      26.988808      70.473499       0.724071       0.358236      -1.138790       0.002460       0.014484       0.017375       0.022754      -0.020817      -0.029022      -0.011563      -0.116552       0.137272      -0.091582       0.036552       0.055030              9.827172       7.306580      -0.320026       2.298789       6.275057      -2.742784      15.899879           0.052830
          176              O       5.443858       1.480944      16.070302      -0.511707      34.014270 0.48593274E+03  0.11428959E+05                                 8.470498                            6.870891       0.290674       2.167195                    0.995549      26.826644      70.531175       0.714816       0.364319      -1.130945       0.001347      -0.014263       0.001337       0.014389       0.068544      -0.015715       0.012051       0.005455       0.109133      -0.089826       0.038676       0.051150              9.731343       6.514403      -0.715770      -0.367201       8.862132      -4.153984      13.817493           0.045825
          177              O       8.320884      13.382956      18.069164      -0.562632      42.407633 0.56507800E+03  0.13784427E+05                                 9.800025                            7.418438       0.178504       2.108107                    0.996144      27.902442      74.411507       0.687508       0.365214      -1.131639      -0.010897       0.020786       0.011774       0.026257       0.060133      -0.029971       0.037440       0.023893       0.002544      -0.087703       0.026810       0.060893             11.910872      11.419328      -5.300825      -5.880318      11.467342       4.042954      12.845948           0.048909
          178              O       7.953128      13.341905      20.276875      -0.600255      34.899398 0.51461871E+03  0.12247350E+05                                 8.448335                            6.972166       0.394064       2.169298                    0.996531      28.022283      73.499431       0.726555       0.354227      -1.141807       0.002200       0.036294      -0.043274       0.056522       0.052848       0.027704      -0.035639       0.027819       0.010818      -0.080637       0.027792       0.052846              9.502511       6.371874      -1.571237       0.662039      10.647609      -4.516451      11.488050           0.053125
          179              O       5.519541      12.369129       2.014308      -0.559361      40.687623 0.61653884E+03  0.15366656E+05                                 9.447015                            7.765803       0.041627       2.065885                    0.994711      28.121840      75.736372       0.669952       0.366812      -1.130729      -0.046616       0.007917      -0.007705       0.047908      -0.021870       0.029519       0.006974      -0.092418       0.109027      -0.077383       0.032943       0.044440             10.676137       9.785637      -1.375348       4.787380       7.148208      -1.573948      15.094565           0.051881
          180              O       5.479034       4.403268      16.211493      -0.541685      35.919709 0.50773268E+03  0.12044700E+05                                 8.654553                            6.967352       0.303771       2.160470                    0.996463      27.151411      71.136676       0.720134       0.358535      -1.138186       0.011209       0.007314       0.027719       0.030781      -0.062239       0.024602       0.009685      -0.045348       0.085189      -0.086220       0.032325       0.053895              9.884698       6.297669       1.138989       0.716242      11.502029       5.204022      11.854396           0.046298
          181              O       7.899830      10.817265       1.093196      -0.566540      42.937435 0.60712651E+03  0.15058648E+05                                 9.751387                            7.659706      -0.151407       2.008244                    0.993207      27.938399      74.810574       0.681433       0.362390      -1.135317      -0.021908      -0.059955      -0.029949       0.070508      -0.004037      -0.026228       0.000565       0.026911      -0.105938      -0.044433       0.003775       0.040658             11.023443       7.336969      -3.104818      -1.332418      16.913259       0.144012       8.820101           0.055188
          182              O       1.849441       5.029495      12.837924      -0.577761      38.651747 0.56877030E+03  0.13891048E+05                                 9.138804                            7.445526       0.127610       2.100818                    0.993519      27.831693      74.161395       0.686156       0.365498      -1.131913       0.001060      -0.020614       0.038489       0.043675       0.059637      -0.002269      -0.014885       0.012541       0.141354      -0.084224       0.029174       0.055050             10.280148       6.738473       0.024713       2.018745       8.019916       2.744242      16.082056           0.053576
          183              O       3.044382       4.493464      14.641207      -0.569066      40.081141 0.56402833E+03  0.13740656E+05                                 9.308758                            7.378859       0.183031       2.110150                    0.995732      27.845946      74.004500       0.694530       0.362000      -1.135115      -0.036545       0.021129      -0.017905       0.045854       0.030432       0.003751      -0.046408       0.047915      -0.124006      -0.075958       0.013037       0.062921             10.682454      10.678918      -5.487017       3.619129      12.350418      -2.666696       9.018028           0.047534
          184              O       0.486078       3.111320      11.027896      -0.554546      42.840131 0.58490444E+03  0.14392622E+05                                 9.812159                            7.547804       0.129095       2.094414                    0.995610      27.929230      74.824526       0.681496       0.365248      -1.131534      -0.036166      -0.011219       0.006676       0.038450      -0.000966       0.065734       0.001763      -0.101048       0.008958      -0.095793       0.046411       0.049381             11.594713      15.412655      -0.294103       6.628568       6.989775      -0.993123      12.381709           0.035157
          185              O       4.523934       3.941684      11.727324      -0.609314      44.082879 0.62223800E+03  0.15533280E+05                                 9.940349                            7.729049       0.167440       2.087548                    0.996667      28.797702      77.436484       0.681511       0.360020      -1.136839       0.043917      -0.006065       0.033450       0.055537      -0.022525       0.029491       0.021945      -0.029821      -0.172891      -0.075056       0.018906       0.056151             11.819854      21.011293      -2.470464       1.794538       7.039584      -0.995203       7.408686           0.046808
          186              O       9.532880       9.842616      14.705602      -0.590934      41.788752 0.64481203E+03  0.16231299E+05                                 9.573744                            7.905485       0.071787       2.071804                    0.993223      28.443119      76.654322       0.669469       0.363459      -1.134809       0.041167      -0.003458       0.029088       0.050525       0.032582       0.014505      -0.044151       0.063117       0.042560      -0.076213       0.034663       0.041550             10.655256      11.217690      -1.607879       4.552625       8.592399      -2.379255      12.155678           0.052446
          187              O       9.076649      13.076026      15.168117      -0.609152      38.591675 0.61422068E+03  0.15328152E+05                                 9.161452                            7.733407       0.104708       2.065056                    0.995273      29.200007      79.257051       0.672190       0.365131      -1.129541       0.025836       0.060906       0.042702       0.078743       0.013160      -0.016428       0.061720       0.040324      -0.138470      -0.091311       0.043800       0.047511             10.223133       9.815138       3.729270       0.427079      11.389280       1.933394       9.464980           0.060947
          188              O       5.803086       3.049016      13.337422      -0.542012      35.586367 0.49897999E+03  0.11781887E+05                                 8.621351                            6.904098       0.410374       2.201559                    0.995274      26.986508      70.464796       0.724123       0.358230      -1.138798       0.002473      -0.014479      -0.017314       0.022706       0.020814       0.029048      -0.011565      -0.116600       0.137266      -0.091612       0.036572       0.055040              9.825784       7.305487       0.319927      -2.298142       6.274355      -2.742388      15.897512           0.052659
          189              O       0.114058      13.460286      16.562403      -0.511654      34.012375 0.48590132E+03  0.11428025E+05                                 8.470170                            6.870659       0.290681       2.167207                    0.995550      26.825945      70.528534       0.714830       0.364317      -1.130947       0.001315       0.014255      -0.001291       0.014373      -0.068553       0.015727       0.012059       0.005455       0.109170      -0.089844       0.038690       0.051155              9.730934       6.514158       0.715669       0.367248       8.861691      -4.153736      13.816955           0.045889
          190              O       2.991084       1.558274      14.563541      -0.562562      42.405273 0.56503963E+03  0.13783253E+05                                 9.799670                            7.418194       0.178363       2.108079                    0.996144      27.901554      74.408414       0.687519       0.365215      -1.131639      -0.010874      -0.020804      -0.011722       0.026238      -0.060160       0.029967       0.037452       0.023893       0.002562      -0.087730       0.026813       0.060917             11.910400      11.418846       5.300517       5.880128      11.466794       4.042831      12.845561           0.048868
          191              O       2.623328       1.599325      12.355830      -0.600254      34.898733 0.51460882E+03  0.12247016E+05                                 8.448072                            6.971975       0.394171       2.169318                    0.996532      28.022743      73.499560       0.726586       0.354214      -1.141821       0.002199      -0.036375       0.043309       0.056600      -0.052843      -0.027698      -0.035614       0.027803       0.010780      -0.080611       0.027765       0.052846              9.502190       6.371665       1.571162      -0.662000      10.647229      -4.516253      11.487677           0.052923
          192              O       0.189741       3.593481       8.863260      -0.559321      40.688801 0.61656031E+03  0.15367363E+05                                 9.447301                            7.766020       0.041477       2.065832                    0.994712      28.122141      75.738218       0.669930       0.366820      -1.130720      -0.046631      -0.007907       0.007660       0.047913       0.021871      -0.029517       0.006980      -0.092455       0.109056      -0.077402       0.032955       0.044448             10.676470       9.785866       1.375397      -4.787541       7.148437      -1.574015      15.095105           0.051802
          193              O       0.149234      10.537962      16.421213      -0.541661      35.919236 0.50772387E+03  0.12044440E+05                                 8.654498                            6.967305       0.303723       2.160456                    0.996463      27.151204      71.136018       0.720135       0.358536      -1.138185       0.011181      -0.007319      -0.027685       0.030742       0.062244      -0.024588       0.009681      -0.045348       0.085210      -0.086221       0.032327       0.053894              9.884647       6.297613      -1.138930      -0.716218      11.501899       5.204022      11.854430           0.046307
          194              O       2.570030       5.145345       9.784373      -0.566596      42.942118 0.60720825E+03  0.15061207E+05                                 9.752105                            7.660243      -0.151555       2.008165                    0.993208      27.940232      74.817211       0.681405       0.362392      -1.135314      -0.021924       0.060002       0.029901       0.070534       0.004042       0.026220       0.000562       0.026935      -0.105869      -0.044408       0.003751       0.040656             11.024272       7.337492       3.105087       1.332579      16.914455       0.144054       8.820869           0.055094
          195              O       3.480359       5.540185       1.960355      -0.577738      38.651684 0.56876866E+03  0.13891002E+05                                 9.138812                            7.445530       0.127575       2.100809                    0.993519      27.831603      74.161214       0.686153       0.365500      -1.131912      -0.001067      -0.020611       0.038474       0.043660      -0.059642       0.002261      -0.014890       0.012542       0.141361      -0.084231       0.029180       0.055051             10.280153       6.738478      -0.024725      -2.018767       8.019894       2.744242      16.082087           0.053720
          196              O       2.285418       5.004154       3.763639      -0.569084      40.081866 0.56404220E+03  0.13741077E+05                                 9.308846                            7.378933       0.183070       2.110153                    0.995733      27.846316      74.005684       0.694529       0.361998      -1.135116       0.036544       0.021118      -0.017930       0.045857      -0.030427      -0.003748      -0.046406       0.047908      -0.124037      -0.075958       0.013038       0.062920             10.682544      10.678988       5.487063      -3.619134      12.350548      -2.666697       9.018095           0.047658
          197              O       4.843722       3.622010       0.150328      -0.554571      42.841341 0.58492632E+03  0.14393295E+05                                 9.812326                            7.547938       0.129130       2.094415                    0.995610      27.929757      74.826292       0.681491       0.365247      -1.131534       0.036166      -0.011227       0.006651       0.038448       0.000965      -0.065733       0.001769      -0.101037       0.008925      -0.095787       0.046403       0.049385             11.594904      15.412969       0.294067      -6.628658       6.989873      -0.993097      12.381870           0.035268
          198              O       0.805866       4.452374       0.849756      -0.609307      44.082502 0.62223205E+03  0.15533082E+05                                 9.940260                            7.728983       0.167463       2.087556                    0.996667      28.797668      77.436058       0.681518       0.360017      -1.136842      -0.043921      -0.006054       0.033444       0.055536       0.022522      -0.029493       0.021942      -0.029831      -0.172889      -0.075056       0.018905       0.056151             11.819732      21.011052       2.470468      -1.794613       7.039524      -0.995204       7.408620           0.046904
          199              O       6.456520      10.353306       3.828034      -0.590933      41.789929 0.64483440E+03  0.16232025E+05                                 9.573993                            7.905677       0.071674       2.071762                    0.993224      28.443509      76.656101       0.669453       0.363464      -1.134803      -0.041193      -0.003463       0.029028       0.050512      -0.032605      -0.014501      -0.044141       0.063138       0.042606      -0.076226       0.034664       0.041561             10.655550      11.218007       1.607923      -4.552793       8.592624      -2.379324      12.156019           0.052546
          200              O       6.912751      13.586716       4.290548      -0.609195      38.592727 0.61424247E+03  0.15328818E+05                                 9.161554                            7.733489       0.104845       2.065083                    0.995275      29.200775      79.259202       0.672195       0.365126      -1.129546      -0.025862       0.060909       0.042644       0.078723      -0.013129       0.016402       0.061705       0.040372      -0.138407      -0.091282       0.043791       0.047491             10.223243       9.815273      -3.729327      -0.427130      11.389381       1.933455       9.465074           0.061155
          201              O      10.186314       3.559706       2.459853      -0.542046      35.588655 0.49901881E+03  0.11783044E+05                                 8.621727                            6.904377       0.410401       2.201550                    0.995275      26.987407      70.468099       0.724106       0.358231      -1.138796      -0.002464      -0.014477      -0.017335       0.022719      -0.020816      -0.029036      -0.011563      -0.116605       0.137256      -0.091608       0.036575       0.055033              9.826225       7.305865      -0.319954       2.298345       6.274594      -2.742507      15.898216           0.052901
          202              O       5.215742      13.970976       5.684835      -0.511720      34.015082 0.48594807E+03  0.11429407E+05                                 8.470609                            6.870984       0.290731       2.167205                    0.995549      26.827068      70.532505       0.714814       0.364317      -1.130947      -0.001345       0.014238      -0.001350       0.014365       0.068554      -0.015707       0.012052       0.005461       0.109160      -0.089838       0.038685       0.051153              9.731469       6.514484      -0.715787      -0.367179       8.862253      -4.154039      13.817670           0.046027
          203              O       2.338716       2.068964       3.685973      -0.562602      42.407333 0.56507372E+03  0.13784303E+05                                 9.799996                            7.418431       0.178407       2.108081                    0.996144      27.902273      74.411105       0.687505       0.365216      -1.131637       0.010877      -0.020798      -0.011741       0.026244       0.060150      -0.029969       0.037455       0.023883       0.002556      -0.087724       0.026817       0.060907             11.910812      11.419230      -5.300795      -5.880267      11.467335       4.042968      12.845872           0.049024
          204              O       2.706472       2.110015       1.478262      -0.600216      34.896066 0.51456269E+03  0.12245616E+05                                 8.447566                            6.971602       0.394367       2.169394                    0.996532      28.021881      73.495843       0.726617       0.354208      -1.141829      -0.002203      -0.036394       0.043290       0.056599       0.052849       0.027696      -0.035598       0.027777       0.010822      -0.080604       0.027763       0.052841              9.501566       6.371264      -1.570974       0.661934      10.646430      -4.515890      11.487003           0.053150
          205              O       5.140059       3.082791      19.740829      -0.559265      40.685452 0.61650016E+03  0.15365474E+05                                 9.446770                            7.765630       0.041423       2.065841                    0.994710      28.120823      75.733464       0.669949       0.366819      -1.130722       0.046600      -0.007917       0.007640       0.047882      -0.021873       0.029528       0.006973      -0.092464       0.109070      -0.077414       0.032958       0.044456             10.675811       9.785156      -1.375281       4.787134       7.148075      -1.573896      15.094202           0.051806
          206              O       5.180566      11.048652       5.543644      -0.541686      35.919540 0.50773076E+03  0.12044638E+05                                 8.654518                            6.967335       0.303805       2.160482                    0.996462      27.151369      71.136437       0.720136       0.358535      -1.138187      -0.011210      -0.007294      -0.027743       0.030799      -0.062241       0.024611       0.009686      -0.045349       0.085189      -0.086225       0.032325       0.053899              9.884649       6.297640       1.138941       0.716219      11.501918       5.203980      11.854390           0.046434
          207              O       2.759770       4.634655      20.661941      -0.566603      42.941956 0.60720638E+03  0.15061142E+05                                 9.752048                            7.660205      -0.151471       2.008192                    0.993208      27.940244      74.817072       0.681411       0.362390      -1.135316       0.021937       0.060006       0.029881       0.070533      -0.004041      -0.026226       0.000560       0.026917      -0.105890      -0.044418       0.003764       0.040654             11.024197       7.337442      -3.105080      -1.332570      16.914330       0.144074       8.820818           0.055141
          208              O       8.810159      10.422425       8.917213      -0.577760      38.652883 0.56879108E+03  0.13891696E+05                                 9.139015                            7.445692       0.127543       2.100789                    0.993519      27.832095      74.163076       0.686144       0.365501      -1.131910      -0.001068       0.020609      -0.038477       0.043662       0.059640      -0.002266      -0.014889       0.012538       0.141377      -0.084232       0.029175       0.055056             10.280388       6.738619       0.024710       2.018789       8.020118       2.744304      16.082427           0.053639
          209              O       7.615218      10.958456       7.113930      -0.569064      40.080889 0.56402423E+03  0.13740523E+05                                 9.308693                            7.378811       0.183058       2.110158                    0.995732      27.845947      74.004267       0.694535       0.361998      -1.135117       0.036555      -0.021128       0.017897       0.045859       0.030432       0.003746      -0.046416       0.047911      -0.123974      -0.075959       0.013040       0.062918             10.682374      10.678852      -5.486968       3.619105      12.350298      -2.666684       9.017973           0.047639
          210              O      10.173522      12.340600      10.727241      -0.554596      42.842201 0.58493883E+03  0.14393680E+05                                 9.812443                            7.548008       0.129165       2.094419                    0.995610      27.930081      74.827356       0.681489       0.365246      -1.131535       0.036156       0.011217      -0.006637       0.038433      -0.000968       0.065731       0.001770      -0.101026       0.008928      -0.095782       0.046403       0.049379             11.595062      15.413218      -0.294065       6.628763       6.989958      -0.993111      12.382011           0.035188
          211              O       6.135666      11.510236      10.027813      -0.609320      44.083316 0.62224325E+03  0.15533429E+05                                 9.940367                            7.729038       0.167453       2.087545                    0.996668      28.797982      77.437033       0.681517       0.360016      -1.136844      -0.043917       0.006059      -0.033449       0.055536      -0.022524       0.029495       0.021950      -0.029824      -0.172880      -0.075059       0.018910       0.056149             11.819893      21.011383      -2.470514       1.794649       7.039607      -0.995221       7.408688           0.046827
          212              O       1.126720       5.609304       7.049535      -0.590957      41.792253 0.64487861E+03  0.16233421E+05                                 9.574321                            7.905933       0.071775       2.071773                    0.993226      28.444514      76.659552       0.669444       0.363462      -1.134804      -0.041194       0.003488      -0.029078       0.050543       0.032592       0.014501      -0.044139       0.063100       0.042584      -0.076205       0.034653       0.041552             10.655926      11.218330      -1.608042       4.552921       8.592980      -2.379482      12.156468           0.052524
          213              O       1.582951       2.375894       6.587020      -0.609168      38.595351 0.61429337E+03  0.15330456E+05                                 9.162110                            7.733931       0.104623       2.065005                    0.995274      29.201443      79.262823       0.672157       0.365137      -1.129533      -0.025857      -0.060925      -0.042703       0.078765       0.013142      -0.016429       0.061718       0.040315      -0.138437      -0.091300       0.043812       0.047488             10.223902       9.815762       3.729556       0.427074      11.390188       1.933578       9.465757           0.061093
          214              O       4.856514      12.402904       8.417715      -0.542036      35.588911 0.49902124E+03  0.11783126E+05                                 8.621809                            6.904426       0.410278       2.201512                    0.995274      26.987382      70.468292       0.724098       0.358234      -1.138793      -0.002469       0.014470       0.017319       0.022703       0.020815       0.029043      -0.011567      -0.116591       0.137281      -0.091608       0.036566       0.055043              9.826340       7.305927       0.319960      -2.298372       6.274655      -2.742557      15.898440           0.052816
          215              O      10.545542       1.991634       5.192734      -0.511645      34.011114 0.48588162E+03  0.11427430E+05                                 8.469893                            6.870469       0.290784       2.167244                    0.995550      26.825638      70.526999       0.714849       0.364312      -1.130953      -0.001316      -0.014243       0.001297       0.014363      -0.068556       0.015718       0.012064       0.005450       0.109161      -0.089845       0.038691       0.051154              9.730558       6.513968       0.715621       0.367292       8.861317      -4.153477      13.816389           0.046074
          216              O       7.668516      13.893646       7.191596      -0.562552      42.405143 0.56504000E+03  0.13783259E+05                                 9.799623                            7.418180       0.178371       2.108079                    0.996144      27.901654      74.408582       0.687522       0.365214      -1.131641       0.010880       0.020798       0.011716       0.026233      -0.060163       0.029968       0.037461       0.023892       0.002586      -0.087740       0.026824       0.060915             11.910319      11.418801       5.300489       5.880057      11.466747       4.042789      12.845411           0.048978
          217              O       8.036272      13.852595       9.399307      -0.600228      34.896559 0.51457274E+03  0.12245912E+05                                 8.447614                            6.971648       0.394297       2.169361                    0.996533      28.022286      73.497026       0.726618       0.354206      -1.141831      -0.002196       0.036374      -0.043299       0.056592      -0.052850      -0.027702      -0.035606       0.027794       0.010828      -0.080615       0.027772       0.052843              9.501619       6.371324       1.571006      -0.661938      10.646521      -4.515906      11.487012           0.052939
          218              O      10.469859      11.858439      12.891877      -0.559275      40.685683 0.61650200E+03  0.15365537E+05                                 9.446814                            7.765643       0.041409       2.065835                    0.994711      28.120874      75.733738       0.669948       0.366819      -1.130722       0.046579       0.007914      -0.007647       0.047861       0.021871      -0.029531       0.006972      -0.092459       0.109070      -0.077412       0.032955       0.044457             10.675889       9.785230       1.375299      -4.787204       7.148107      -1.573927      15.094330           0.051733
          219              O      10.510366       4.913958       5.333924      -0.541651      35.918903 0.50771939E+03  0.12044302E+05                                 8.654409                            6.967251       0.303800       2.160482                    0.996463      27.151155      71.135676       0.720141       0.358534      -1.138187      -0.011186       0.007314       0.027690       0.030746       0.062246      -0.024598       0.009685      -0.045347       0.085215      -0.086227       0.032332       0.053896              9.884514       6.297561      -1.138907      -0.716198      11.501707       5.203907      11.854274           0.046428
          220              O       8.089570      10.306575      11.970764      -0.566572      42.938998 0.60715399E+03  0.15059488E+05                                 9.751559                            7.659834      -0.151432       2.008225                    0.993207      27.939121      74.812705       0.681434       0.362386      -1.135321       0.021939      -0.059992      -0.029863       0.070513       0.004040       0.026218       0.000563       0.026895      -0.105885      -0.044413       0.003773       0.040640             11.023635       7.337068       3.104904       1.332464      16.913533       0.144115       8.820304           0.055075

******************************************************
Auxiliary information for the entire system
The total spin magnetic moment of the unit cell is   59.887144
The total net atomic charge of the unit cell is   0.000000
Accuracy of reproducing the electrostatic potential in the unit cell:
  The inner radius (bohr) =    5.0000
  The outer radius (bohr) =   12.0000
  Valid grid points have density less than (e/(bohr^3)) =    0.0001
  The number of valid grid points were=       104086
  The rms potential error without charges in kcal/mol is=      9.37206
  The rms potential error with partial charges in kcal/mol is=      1.41313
  The RRMSE value at monopole order=      0.15078
  The rms potential error with partial charges and cloud penetration in kcal/mol is=      1.41218
  The RRMSE value at monopole order with cloud penetration is=      0.15068
  The rms potential error with partial charges and atomic dipoles in kcal/mol is=      0.85544
  The RRMSE value at dipole order=      0.09128
  The rms potential error with partial charges, atomic dipoles and cloud penetration in kcal/mol is=      0.85381
  The RRMSE value at dipole order with cloud penetration=      0.09110

******************************************************
The electron densities and ab initio electrostatic potential were computed in VASP using the PBE functional and
projector augmented wave method. See the main text of the journal article for a description of computational details.
The atomic charges, dipoles, and quadrupoles were computed with the DDEC6 method as described in
(a) T. A. Manz and N. Gabaldon Limas, RSC Adv. 6 (2016) 47771-47801 DOI: 10.1039/c6ra04656h
(b) N. Gabaldon Limas and T. A. Manz, RSC Adv. 8 (2018) 2678-2707 DOI: 10.1039/c7ra11829e.
For each atom in the material, the electron cloud parameters were fit to the spherically averaged atom-in-material
electron density using radial positions for which this density was between 10^-4 and 10^-2 electrons per cubic bohr.
The polarizabilities, dispersion coefficients, and quantum Drude oscillator (QDO) parameters were fit using the MCLF method.
The magnetic structure of the system was optimized in VASP from the default ferromagnetic initial guess using spin polarization.
The atomic spin moments (ASMs) were computed on this optimized magnetic structure using the DDEC6 partition as inputs
to the method of T. A. Manz and D. S. Sholl, J. Chem. Theory Comput. 7 (2011) 4146-4164 DOI: 10.1021/ct200539n.
The RMSE and RRMSE were computed using a uniform grid with Ewald summation.
