# Supplementary material for: A collection of forcefield precursors for metal–organic frameworks
Source: RSC Adv. 2019 Nov 13;9(63):36492–507. doi: 10.1039/c9ra07327b (PMC9075174; doi:10.1039/c9ra07327b)
Supplement: RA-009-C9RA07327B-s6368 [file RA-009-C9RA07327B-s6368.xyz]

  278
jmolscript: load "" {1 1 1} spacegroup "x,y,z" unitcell [{     13.279300     0.000000     0.000000 }, {     -6.639666    13.941007     0.000000 }, {      0.000000    -5.459196    17.637447 }]
Co    -0.531181     2.627701    17.007790     0.801692
Co     6.108471     3.124512     9.448380     0.804359
Co     8.155615    -4.094397    13.228085     0.787007
Co     7.170815     5.854110     0.629657     0.801693
Co     0.531163     5.357299     8.189067     0.804359
Co     5.123685    -1.364799     4.409362     0.787055
H      8.214571     0.029972    11.307367     0.116711
H     -3.184384     3.274033    12.690143     0.119355
H     10.652650    -0.255750    14.464470     0.112538
H     -3.642522     8.414934     0.440936     0.119930
H     -4.744706    10.579750     0.617311     0.125041
H     -0.912301     5.671575    17.510457     0.099023
H     -4.526929    12.933686     1.560914     0.142291
H      3.400826     2.533951     0.172847     0.140479
H     -1.637352     7.612169    16.420463     0.148816
H     -0.034542     8.818847    15.656762     0.103921
H      6.087228    -1.562269    14.217546     0.120841
H      4.334360    -1.918924    15.847246     0.141870
H      1.240285     0.115233     3.158867     0.136135
H     -0.792780     3.468456     4.017810     0.156742
H      1.574921     3.330448     0.788394     0.128516
H     -0.331991     5.845795     3.867892     0.137461
H     -0.681238     7.883779     2.580358     0.112592
H      0.232382     5.064817     0.049385     0.097798
H     12.527691    -0.938497     4.365268     0.143904
H     12.121344    -1.239456     6.823928     0.100133
H     -0.292150     2.469645     6.271876     0.095654
H      1.574913     5.722241    15.148803     0.116780
H      3.455266     2.478180    13.766027     0.119958
H      4.012993     6.007963    11.991700     0.112751
H      2.997132     2.796475     8.377787     0.120164
H      1.894952     0.631659     8.201413     0.124847
H      5.727359     0.080638     8.945713     0.098233
H      2.112736    -1.722277     7.257809     0.140840
H     -3.238834     8.677458     8.645877     0.139970
H      5.002311    -1.859956    10.035707     0.147670
H      6.605124    -3.066634    10.799409     0.102684
H     -0.552432     7.314482    12.238624     0.122147
H     -2.305299     7.671137    10.608924     0.141622
H     -5.399378    11.096176     5.659857     0.136677
H      5.846865     7.742953     4.800913     0.156968
H      8.214563     7.880961     8.030330     0.128638
H      6.307660     5.365614     4.950831     0.136301
H      5.958416     3.327630     6.238365     0.113224
H      6.872028     6.146592     8.769339     0.098226
H      5.888026    12.149906     4.453455     0.142798
H      5.481680    12.450865     1.994795     0.101152
H      6.347494     8.741764     2.546847     0.096026
H     -1.574937     8.451839     6.330080     0.116711
H      9.824018     5.207778     4.947304     0.119354
H     -4.013016     8.737561     3.172977     0.112538
H     10.282156     0.066877    17.196511     0.119930
H     11.384340    -2.097939    17.020136     0.125041
H      7.551935     2.810236     0.126990     0.099023
H     11.166563    -4.451875    16.076533     0.142291
H      3.238808     5.947860    17.464600     0.140479
H      8.276986     0.869642     1.216984     0.148816
H      6.674176    -0.337036     1.980685     0.103921
H      0.552406    10.044080     3.419901     0.120841
H      2.305274    10.400735     1.790201     0.141870
H      5.399349     8.366578    14.478580     0.136135
H      7.432414     5.013355    13.619637     0.156742
H      5.064713     5.151363    16.849053     0.128516
H      6.971625     2.636016    13.769555     0.137462
H      7.320872     0.598032    15.057089     0.112592
H      6.407252     3.416994    17.588062     0.097798
H     -5.888057     9.420308    13.272179     0.143904
H     -5.481710     9.721267    10.813519     0.100133
H      6.931784     6.012166    11.365571     0.095654
H      5.064721     2.759570     2.488644     0.116780
H      3.184368     6.003631     3.871420     0.119958
H      2.626641     2.473848     5.645747     0.112751
H      3.642502     5.685336     9.259660     0.120164
H      4.744682     7.850152     9.436034     0.124847
H      0.912275     8.401173     8.691734     0.098233
H      4.526898    10.204088    10.379638     0.140840
H      9.878468    -0.195647     8.991570     0.139971
H      1.637323    10.341767     7.601740     0.147670
H      0.034510    11.548445     6.838038     0.102684
H      7.192066     1.167329     5.398823     0.122147
H      8.944933     0.810674     7.028523     0.141621
H     12.039012    -2.614365    11.977590     0.136677
H      0.792769     0.738858    12.836534     0.156968
H     -1.574929     0.600850     9.607117     0.128638
H      0.331974     3.116197    12.686616     0.136301
H      0.681218     5.154181    11.399082     0.113224
H     -0.232394     2.335219     8.868108     0.098227
H      0.751608    -3.668095    13.183992     0.142798
H      1.157954    -3.969054    15.642652     0.101152
H      0.292140    -0.259953    15.090600     0.096026
C      9.084367    -1.801580    12.988216     0.568722
C      9.400412    -0.349258    12.896501    -0.027111
C      8.792220     0.428825    11.915859    -0.127165
C      9.035229     1.780564    11.834727    -0.016892
C      8.276981     2.609055    10.845266     0.581298
C      9.912990     2.365454    12.746583    -0.130936
C     -2.767413     1.613882    13.730752    -0.022295
C     10.250286     0.256485    13.799539    -0.137467
C     -1.875045     2.249907    14.743142     0.567453
C     -3.226881     9.241816     0.342166    -0.021214
C     -3.843042    10.431942     0.444464    -0.095054
C     -1.730305    10.716105     0.031747     0.105870
C     -3.027695    12.799345     0.225759     0.222178
C     -3.967871    13.432452     1.008862    -0.234184
C      2.560248     0.877504     0.973587     0.124979
C      3.430041     1.603493     0.167556    -0.231330
C      4.338346    -4.511849    16.995444     0.211615
C     -2.221642     8.052332    16.993680    -0.306594
C      6.255878    -4.275649    15.490970     0.087832
C      5.969043    -2.337975    14.716686    -0.028913
C      4.999654    -2.523873    15.609141    -0.101798
C      1.555004     1.586813     1.811366     0.108943
C      1.011880     0.989856     2.943690    -0.239113
C      0.140757     1.684409     3.742666     0.215253
C     -0.209818     2.999715     3.465758    -0.267531
C      0.337289     3.587809     2.342253     0.214995
C      1.209740     2.905175     1.532694    -0.240322
C     -0.266922     5.934464     2.945454    -0.088284
C     -0.456817     7.055825     2.224082    -0.035036
C      0.038503     5.519514     0.837779     0.113262
C     12.588775    -0.299425     5.039019    -0.224401
C     12.349747    -0.443693     6.405921    -0.026936
C     -0.439549     1.567337     6.097265     0.130290
C      2.444706     7.553793    13.467955     0.567166
C      2.760755     6.101471    13.559669    -0.028762
C      2.152563     5.323388    14.540311    -0.127927
C      2.395576     3.971649    14.621444    -0.016264
C      1.637329     3.143158    15.610904     0.577314
C      3.273339     3.386759    13.709588    -0.130192
C      3.872235     4.138331    12.725418    -0.023986
C      3.610631     5.495728    12.656632    -0.136725
C      4.764605     3.502306    11.713029     0.568328
C      3.412775     1.969593     8.476557    -0.020666
C      2.796617     0.779467     8.374260    -0.094613
C      4.909354     0.495304     8.786976     0.109037
C      3.611968    -1.587936     8.592964     0.221223
C      2.671795    -2.221043     7.809862    -0.231645
C     -4.079416    10.333905     7.845136     0.124591
C     -3.209621     9.607916     8.651168    -0.230696
C     -2.301318    10.264062     9.460727     0.210788
C      4.418022    -2.300119     9.462490    -0.304447
C     -0.383787    10.027862    10.965201     0.090743
C     -0.670618     8.090188    11.739485    -0.030570
C     -1.640007     8.276086    10.847030    -0.100859
C     -5.084658     9.624596     7.007358     0.110643
C     -5.627781    10.221553     5.875034    -0.240270
C      6.780398     9.527000     5.076057     0.216476
C      6.429826     8.211694     5.352965    -0.270141
C      6.976933     7.623600     6.476471     0.217824
C      7.849382     8.306234     7.286029    -0.242451
C      6.372728     5.276945     5.873270    -0.088816
C      6.182835     4.155584     6.594641    -0.033742
C      6.678151     5.691895     7.980945     0.112434
C      5.949112    11.510834     3.779705    -0.223704
C      5.710085    11.655102     2.412803    -0.028553
C      6.200093     9.644072     2.721458     0.130054
C     -2.444733    10.283391     4.649231     0.568722
C     -2.760778     8.831069     4.740946    -0.027111
C     -2.152586     8.052986     5.721588    -0.127164
C     -2.395595     6.701247     5.802720    -0.016891
C     -1.637347     5.872756     6.792181     0.581298
C     -3.273356     6.116357     4.890864    -0.130934
C     -3.872253     6.867929     3.906695    -0.022295
C     -3.610652     8.225326     3.837908    -0.137468
C      8.514679     6.231904     2.894305     0.567453
C      9.866515    -0.760005    17.295281    -0.021215
C     10.482676    -1.950131    17.192983    -0.095054
C      8.369939     3.224902    -0.031747     0.105870
C      9.667329    -4.317534    17.411688     0.222179
C     10.607505    -4.950641    16.628585    -0.234182
C      4.079386     7.604307    16.663860     0.124979
C      3.209593     6.878318    17.469891    -0.231331
C      2.301288    12.993660     0.642003     0.211614
C      8.861276     0.429479     0.643767    -0.306595
C      0.383756    12.757460     2.146477     0.087832
C      0.670591    10.819786     2.920761    -0.028912
C      1.639980    11.005684     2.028306    -0.101797
C      5.084630     6.894998    15.826081     0.108944
C      5.627754     7.491955    14.693757    -0.239112
C      6.498877     6.797402    13.894781     0.215254
C      6.849452     5.482096    14.171689    -0.267532
C      6.302345     4.894002    15.295194     0.214993
C      5.429894     5.576636    16.104753    -0.240323
C      6.906556     2.547347    14.691993    -0.088284
C      7.096451     1.425986    15.413365    -0.035036
C      6.601131     2.962297    16.799668     0.113262
C     -5.949141     8.781236    12.598428    -0.224400
C     -5.710113     8.925504    11.231526    -0.026937
C      7.079183     6.914474    11.540182     0.130290
C      4.194928     0.928018     4.169492     0.567166
C      3.878879     2.380340     4.077778    -0.028763
C      4.487071     3.158423     3.097136    -0.127926
C      4.244058     4.510162     3.016003    -0.016264
C      5.002305     5.338653     2.026543     0.577314
C      3.366295     5.095052     3.927859    -0.130192
C      2.767399     4.343480     4.912029    -0.023985
C      3.029003     2.986083     4.980815    -0.136726
C      1.875029     4.979505     5.924418     0.568328
C      3.226859     6.512218     9.160890    -0.020666
C      3.843017     7.702344     9.263187    -0.094612
C      1.730280     7.986507     8.850471     0.109036
C      3.027666    10.069747     9.044483     0.221223
C      3.967839    10.702854     9.827585    -0.231644
C     10.719050    -1.852094     9.792311     0.124591
C      9.849255    -1.126105     8.986279    -0.230696
C      8.940952    -1.782251     8.176720     0.210788
C      2.221612    10.781930     8.174957    -0.304448
C      7.023421    -1.546051     6.672246     0.090743
C      7.310252     0.391623     5.897962    -0.030570
C      8.279641     0.205725     6.790417    -0.100858
C     11.724292    -1.142785    10.630089     0.110644
C     12.267415    -1.739742    11.762413    -0.240268
C     -0.140764    -1.045189    12.561390     0.216476
C      0.209808     0.270117    12.284482    -0.270142
C     -0.337299     0.858211    11.160976     0.217823
C     -1.209748     0.175577    10.351418    -0.242452
C      0.266906     3.204866    11.764177    -0.088816
C      0.456799     4.326227    11.042806    -0.033741
C     -0.038517     2.789916     9.656502     0.112434
C      0.690522    -3.029023    13.857742    -0.223703
C      0.929549    -3.173291    15.224644    -0.028553
C      0.439541    -1.162261    14.915989     0.130054
N     -1.898951     9.424032     0.070550    -0.277763
N     -2.881621    11.376157     0.245866     0.026318
N      5.178926    -3.783557    16.108104     0.026264
N      6.763146    -3.438478    14.632908    -0.273475
N      0.038504     4.955162     2.043122     0.029028
N     -0.269578     6.801146     0.897570    -0.292003
N     -0.330658     1.066211     4.934605     0.038231
N     -0.775514     0.720847     7.021468    -0.338288
N      4.740705     1.787377     8.748174    -0.279535
N      3.758039    -0.164748     8.572857     0.023919
N     -1.460738     9.535770    10.348067     0.024468
N      0.123483     9.190691    11.823263    -0.273646
N      6.678150     6.256247     6.775602     0.030489
N      6.370072     4.410263     7.921154    -0.293659
N      6.308982    10.145198     3.884119     0.036976
N      5.864126    10.490562     1.797256    -0.337877
N      8.538585    -0.942221    17.566897    -0.277763
N      9.521255    -2.894346    17.391581     0.026318
N      1.460708    12.265368     1.529343     0.026265
N     -0.123512    11.920289     3.004539    -0.273485
N      6.601130     3.526649    15.594325     0.029027
N      6.909212     1.680665    16.739877    -0.292003
N      6.970292     7.415600    12.702842     0.038231
N      7.415148     7.760964    10.615979    -0.338289
N      1.898929     6.694434     8.889273    -0.279536
N      2.881595     8.646559     9.064590     0.023919
N      8.100372    -1.053959     7.289380     0.024468
N      6.516151    -0.708880     5.814184    -0.273655
N     -0.038516     2.225564    10.861845     0.030488
N      0.269562     4.071548     9.716293    -0.293658
N      0.330652    -1.663387    13.753328     0.036976
N      0.775508    -2.008751    15.840191    -0.337877
O     -1.543062     1.523800    15.749535    -0.564996
O     -1.480651     3.398878    14.601866    -0.552856
O      9.660689    -2.555669    13.794953    -0.553973
O      8.189343    -2.260239    12.241446    -0.564161
O      7.605049     1.977054     9.968509    -0.576737
O      8.249093     3.834882    10.949327    -0.570767
O      5.096587     4.228413    10.706636    -0.566206
O      5.159001     2.353335    11.854305    -0.552639
O      3.021027     8.307882    12.661218    -0.553689
O      1.549680     8.012452    14.214724    -0.562223
O      0.965395     3.775159    16.487662    -0.574615
O      1.609443     1.917331    15.506843    -0.568780
O      8.182696     6.958011     1.887912    -0.564997
O      8.120285     5.082933     3.035581    -0.552856
O     -3.021055    11.037480     3.842494    -0.553982
O     -1.549709    10.742050     5.396001    -0.564167
O     -0.965415     6.504757     7.668938    -0.576736
O     -1.609459     4.646929     6.688120    -0.570768
O      1.543047     4.253398     6.930811    -0.566206
O      1.480633     6.128476     5.783142    -0.552639
O      3.618607     0.173929     4.976229    -0.553700
O      5.089954     0.469359     3.422723    -0.562227
O      5.674239     4.706652     1.149785    -0.574614
O      5.030191     6.564480     2.130604    -0.568780

The following XYZ coordinates are in angstroms. Other properties are in atomic units.
The sperically averaged electron density of each atom fit to a function of the form exp(a - br)
eigen_1, eigen_2 and eigen_3 are the three eigenvalues of traceless quadrupole moment tensor
  atom number  atomic symbol              X              Y              Z     net charge C6 coefficient C8 coefficient C10 coefficient fluctuating dipole atomic polarizability isotropic forcefield polarizability              a              b squared Pearson coefficient          <r^3>          <r^4>         wp_QDO          m_QDO          q_QDO       dipole_x       dipole_y       dipole_z         dipole            Qxy            Qxz            Qyz     Q(x^2-y^2)  Q(3z^2 - R^2)        eigen_1        eigen_2        eigen_3 static polarizability      alpha(xx)      alpha(xy)      alpha(xz)      alpha(yy)      alpha(yz)      alpha(zz) atomic spin moment
            1             Co      -0.531181       2.627701      17.007790       0.801692     113.465663 0.25351519E+04  0.85824632E+05                                17.496066                           15.107346       0.637419       2.045402                    0.996987      48.790592     131.237342       0.535913       0.337601      -1.210293       0.032434       0.005049      -0.082921       0.089182       0.087128      -0.003489       0.030926       0.009561       0.007222      -0.094939       0.004726       0.090213             19.589046      19.035908      -0.195692      -0.261443      17.498768      -1.873017      22.232463           2.772939
            2             Co       6.108471       3.124512       9.448380       0.804359     113.211415 0.25273311E+04  0.85491277E+05                                17.470509                           15.083604       0.637308       2.046041                    0.996959      48.716781     130.973597       0.536373       0.337582      -1.210345       0.032098      -0.005086       0.082533       0.088700      -0.087992       0.003075       0.030759       0.008485       0.007317      -0.095511       0.004411       0.091100             19.562035      19.006459       0.197887       0.259023      17.479022      -1.875485      22.200626           2.770514
            3             Co       8.155615      -4.094397      13.228085       0.787007     107.037938 0.24697722E+04  0.83158601E+05                                17.397253                           15.399891       0.940377       2.126292                    0.997398      49.312090     132.758027       0.505180       0.360089      -1.189624       0.074840       0.000059      -0.000038       0.074840      -0.001059      -0.000075      -0.044950      -0.068556       0.255630      -0.076904      -0.026406       0.103310             19.274891      16.847205      -0.003233      -0.001391      25.081469       1.634978      15.896000           2.832332
            4             Co       7.170815       5.854110       0.629657       0.801693     113.465557 0.25351487E+04  0.85824496E+05                                17.496051                           15.107333       0.637421       2.045403                    0.996987      48.790565     131.237222       0.535914       0.337601      -1.210293      -0.032434      -0.005049       0.082921       0.089181       0.087128      -0.003490       0.030926       0.009562       0.007220      -0.094939       0.004726       0.090212             19.589030      19.035894      -0.195693      -0.261444      17.498754      -1.873014      22.232442           2.772940
            5             Co       0.531163       5.357299       8.189067       0.804359     113.211462 0.25273326E+04  0.85491340E+05                                17.470515                           15.083609       0.637307       2.046040                    0.996959      48.716794     130.973651       0.536373       0.337582      -1.210345      -0.032098       0.005086      -0.082532       0.088700      -0.087992       0.003075       0.030758       0.008486       0.007317      -0.095511       0.004411       0.091100             19.562042      19.006466       0.197890       0.259024      17.479027      -1.875484      22.200632           2.770513
            6             Co       5.123685      -1.364799       4.409362       0.787055     107.036298 0.24697207E+04  0.83156241E+05                                17.396816                           15.399505       0.940472       2.126328                    0.997397      49.311385     132.754617       0.505199       0.360078      -1.189636      -0.074838      -0.000056       0.000033       0.074838      -0.001046      -0.000063      -0.044949      -0.068562       0.255627      -0.076906      -0.026403       0.103309             19.274410      16.846796      -0.003233      -0.001392      25.080834       1.634934      15.895600           2.832356
            7              H       8.214571       0.029972      11.307367       0.116711       1.055652 0.79797545E+01  0.78922113E+02                                 1.751675                            1.682552      -1.346825       2.237491                    0.994868       3.732011      10.766040       0.465498       1.330390      -0.696453      -0.025995      -0.013967      -0.022921       0.037366       0.005183       0.009302       0.006019       0.009470      -0.000948      -0.009073      -0.005969       0.015043              1.770699       1.719787       0.161126       0.351612       1.730605       0.200855       1.861707           0.000356
            8              H      -3.184384       3.274033      12.690143       0.119355       1.177128 0.93141866E+01  0.94949019E+02                                 1.829949                            1.777414      -1.360030       2.235898                    0.994405       3.687091      10.505928       0.472386       1.271931      -0.710269       0.008132       0.037553      -0.003225       0.038558       0.003758      -0.002779      -0.001615      -0.024741      -0.006674      -0.012443      -0.001845       0.014288              1.821785       1.653593       0.123934       0.050938       2.257325      -0.063696       1.554439           0.000028
            9              H      10.652650      -0.255750      14.464470       0.112538       0.972463 0.74188642E+01  0.73041842E+02                                 1.739689                            1.685240      -1.531953       2.150853                    0.991534       4.031850      12.134637       0.433365       1.435547      -0.674053       0.015489      -0.019064       0.024820       0.034920      -0.004097       0.007772      -0.004584      -0.002662      -0.002982      -0.008704      -0.002273       0.010977              1.753895       1.615653      -0.127593       0.268679       1.729315      -0.270911       1.916716           0.000381
           10              H      -3.642522       8.414934       0.440936       0.119930       0.949891 0.65308124E+01  0.61858688E+02                                 1.680793                            1.559166      -1.082902       2.370729                    0.996870       3.618254      10.446193       0.463259       1.395882      -0.683431      -0.018927      -0.038796       0.006001       0.043582      -0.000859      -0.003124       0.003648      -0.003458      -0.055259      -0.019204       0.007438       0.011766              1.733735       1.560907       0.403634      -0.053663       2.234221      -0.118262       1.406077           0.000067
           11              H      -4.744706      10.579750       0.617311       0.125041       0.984223 0.70208648E+01  0.67639201E+02                                 1.707616                            1.607030      -1.239454       2.295144                    0.995610       3.689637      10.704270       0.460903       1.379395      -0.686224      -0.039867      -0.000531       0.011227       0.041421       0.001181      -0.004764      -0.002028      -0.004632      -0.053690      -0.018894       0.006990       0.011905              1.730665       2.339683      -0.101501      -0.152340       1.445293       0.039451       1.407018           0.000229
           12              H      -0.912301       5.671575      17.510457       0.099023       1.072042 0.77614652E+01  0.76414708E+02                                 1.790111                            1.675554      -1.188299       2.314461                    0.994834       3.738777      10.845190       0.458636       1.356452      -0.691433       0.049747       0.013762      -0.012662       0.053145       0.005135      -0.007739      -0.004196       0.011740      -0.049738      -0.018832       0.000557       0.018275              1.819745       2.309043       0.364489      -0.133897       1.721249      -0.032774       1.428943          -0.000179
           13              H      -4.526929      12.933686       1.560914       0.142291       0.870847 0.63233035E+01  0.59511329E+02                                 1.602219                            1.547100      -1.108242       2.375654                    0.996253       3.512702      10.164572       0.458486       1.419463      -0.679435      -0.017496      -0.018456       0.024011       0.034975       0.001219      -0.006733      -0.003795      -0.008560      -0.003713      -0.009459       0.001043       0.008416              1.610636       1.591359       0.135726      -0.307320       1.647666      -0.130051       1.592882          -0.000006
           14              H       3.400826       2.533951       0.172847       0.140479       0.928262 0.68717211E+01  0.65949068E+02                                 1.664195                            1.606430      -1.149717       2.354522                    0.995645       3.570144      10.389725       0.453183       1.408281      -0.681631      -0.000579       0.036874       0.004128       0.037109      -0.000192      -0.007752       0.000429      -0.020233      -0.023242      -0.014785       0.000780       0.014006              1.678220       1.561766      -0.069992      -0.107124       1.957393       0.061118       1.515500           0.000040
           15              H      -1.637352       7.612169      16.420463       0.148816       0.948098 0.69336600E+01  0.65852268E+02                                 1.614463                            1.557754      -1.053011       2.401100                    0.997981       3.295938       9.154492       0.491396       1.312401      -0.702610       0.019253      -0.018248      -0.025978       0.037129      -0.004436      -0.010330       0.007216      -0.004052       0.003458      -0.011380      -0.003607       0.014987              1.622193       1.629597      -0.138605      -0.341538       1.631783       0.098349       1.605198          -0.000031
           16              H      -0.034542       8.818847      15.656762       0.103921       1.066693 0.77277188E+01  0.75892728E+02                                 1.767491                            1.658323      -1.274393       2.268333                    0.995273       3.762931      10.851629       0.467346       1.334499      -0.695237       0.024207      -0.046029       0.001734       0.052035      -0.005839      -0.005575      -0.010719      -0.016020      -0.028232      -0.017620      -0.000010       0.017630              1.791982       1.727667      -0.374804      -0.077342       2.142132      -0.107134       1.506147          -0.000138
           17              H       6.087228      -1.562269      14.217546       0.120841       1.059474 0.74049245E+01  0.71022277E+02                                 1.698345                            1.580180      -0.803458       2.507087                    0.999602       3.283670       8.969341       0.505020       1.264514      -0.713877       0.004948       0.039424      -0.024726       0.046799      -0.009897      -0.010887      -0.012876      -0.013239      -0.024382      -0.024150       0.005896       0.018255              1.736934       1.416426       0.192443      -0.132752       2.119464      -0.450878       1.674912           0.000041
           18              H       4.334360      -1.918924      15.847246       0.141870       1.019088 0.71866137E+01  0.68622223E+02                                 1.673797                            1.573368      -0.849281       2.496973                    0.999544       3.239931       8.918000       0.496590       1.291718      -0.707941      -0.028330       0.039362       0.007068       0.049009      -0.014409      -0.012993      -0.010596      -0.021449      -0.030566      -0.028069       0.004512       0.023557              1.694415       1.937105      -0.401093      -0.186233       1.700144       0.108949       1.445997           0.000158
           19              H       1.240285       0.115233       3.158867       0.136135       0.909738 0.67280559E+01  0.64449849E+02                                 1.658390                            1.602116      -1.298803       2.280642                    0.993868       3.673880      10.801463       0.446935       1.430637      -0.676637       0.014059      -0.031227       0.010207       0.035735      -0.008625      -0.005732      -0.005198      -0.010011      -0.005832      -0.013847       0.002641       0.011206              1.674362       1.491616      -0.151236      -0.088916       2.024622      -0.134368       1.506848          -0.000005
           20              H      -0.792780       3.468456       4.017810       0.156742       0.935130 0.68575779E+01  0.65621796E+02                                 1.663733                            1.598965      -1.150131       2.365329                    0.996390       3.427404       9.882045       0.457815       1.398101      -0.684509      -0.023278       0.017409       0.021276       0.036022      -0.004150      -0.006160      -0.002666       0.002276      -0.010988      -0.009346       0.001824       0.007523              1.679016       1.645204      -0.306521      -0.295210       1.727755       0.148750       1.664088          -0.000010
           21              H       1.574921       3.330448       0.788394       0.128516       1.116535 0.85730252E+01  0.86848748E+02                                 1.857359                            1.771672      -1.577729       2.133526                    0.992181       3.947134      11.754643       0.440365       1.372979      -0.686810       0.018413       0.015102      -0.022227       0.032575       0.003983      -0.013800      -0.001402      -0.009835      -0.036342      -0.020824       0.006254       0.014570              1.887987       1.755166      -0.109977      -0.210379       1.744604      -0.241327       2.164191          -0.000012
           22              H      -0.331991       5.845795       3.867892       0.137461       0.899985 0.63326999E+01  0.59825879E+02                                 1.648778                            1.557140      -1.303241       2.277072                    0.994324       3.668888      10.755976       0.451553       1.435812      -0.675182      -0.002782       0.004624       0.044648       0.044973      -0.005646      -0.003780       0.001552      -0.032862       0.039027      -0.024204       0.009630       0.014574              1.672079       1.364632      -0.080717      -0.040037       1.386807      -0.068036       2.264798           0.000156
           23              H      -0.681238       7.883779       2.580358       0.112592       0.994267 0.68902117E+01  0.65940856E+02                                 1.714609                            1.586945      -1.083661       2.370268                    0.996240       3.619193      10.398668       0.466941       1.370637      -0.688658      -0.011502       0.036743       0.019922       0.043350      -0.007178      -0.000339       0.005263      -0.026184       0.030702      -0.020080       0.004855       0.015225              1.775486       1.426335      -0.267089      -0.112934       2.376683       0.341101       1.523442           0.000209
           24              H       0.232382       5.064817       0.049385       0.097798       1.173120 0.82875836E+01  0.83273323E+02                                 1.917560                            1.739896      -1.411490       2.196285                    0.993175       4.013184      11.913775       0.445018       1.369778      -0.687013       0.009515      -0.010375      -0.044304       0.046487      -0.001694       0.002084      -0.009730      -0.004164       0.049057      -0.011031      -0.009164       0.020195              1.987086       1.519898      -0.142273      -0.096700       1.839864       0.487632       2.601496           0.000025
           25              H      12.527691      -0.938497       4.365268       0.143904       1.026238 0.51407825E+01  0.45976206E+02                                 1.705797                            1.331766      -1.290487       2.266904                    0.996191       3.612451      10.215085       0.529352       1.293773      -0.694844      -0.004020      -0.025077      -0.026182       0.036476       0.007024       0.001735      -0.009749      -0.002382       0.057726      -0.018397      -0.003941       0.022339              1.888083       1.101603       0.044592       0.005546       3.043686       0.644731       1.518959           0.000002
           26              H      12.121344      -1.239456       6.823928       0.100133       1.058464 0.75350138E+01  0.73188220E+02                                 1.738625                            1.625662      -0.925845       2.436129                    0.998279       3.556179      10.042931       0.479448       1.315248      -0.701068      -0.008550      -0.036874       0.021929       0.043746       0.008513      -0.000738       0.001038      -0.036408       0.023455      -0.024034       0.007760       0.016274              1.776638       1.541811       0.254480      -0.257503       2.039787      -0.412343       1.748316           0.000000
           27              H      -0.292150       2.469645       6.271876       0.095654       1.062218 0.72516093E+01  0.70611532E+02                                 1.811814                            1.640278      -1.278615       2.261937                    0.994416       3.908420      11.496290       0.452098       1.391336      -0.682979       0.001944       0.046313       0.015624       0.048916       0.003722      -0.004202       0.002567      -0.023698       0.029477      -0.018076       0.006619       0.011457              1.879433       1.439034       0.173433       0.007028       2.593478       0.244131       1.605788          -0.000182
           28              H       1.574913       5.722241      15.148803       0.116780       1.056094 0.79821184E+01  0.78928072E+02                                 1.749864                            1.680979      -1.349862       2.235879                    0.994891       3.729914      10.748450       0.466611       1.327510      -0.697036      -0.026088       0.014095       0.023154       0.037622      -0.005238      -0.009054       0.005920       0.009564      -0.000895      -0.008919      -0.005920       0.014839              1.768792       1.717957      -0.160744      -0.350835       1.728805       0.200399       1.859614           0.000357
           29              H       3.455266       2.478180      13.766027       0.119958       1.175438 0.92979177E+01  0.94745846E+02                                 1.828504                            1.776105      -1.359063       2.236526                    0.994402       3.684651      10.498388       0.472442       1.272280      -0.710190       0.008013      -0.037768       0.003499       0.038767      -0.003701       0.002870      -0.001384      -0.024567      -0.006345      -0.012452      -0.001635       0.014087              1.820330       1.652393      -0.123759      -0.050877       2.255226      -0.063606       1.553370           0.000028
           30              H       4.012993       6.007963      11.991700       0.112751       0.970754 0.74026615E+01  0.72846447E+02                                 1.738219                            1.683878      -1.530915       2.151518                    0.991507       4.028020      12.122275       0.433332       1.436364      -0.673920       0.015362       0.019362      -0.024704       0.034945       0.003979      -0.007848      -0.004620      -0.002568      -0.003403      -0.008810      -0.002165       0.010975              1.752385       1.614323       0.127426      -0.268288       1.727851      -0.270582       1.914981           0.000380
           31              H       2.997132       2.796475       8.377787       0.120164       0.949017 0.65215391E+01  0.61730068E+02                                 1.677726                            1.556506      -1.073493       2.374986                    0.996980       3.611650      10.413296       0.464490       1.393102      -0.683980      -0.018953       0.038535      -0.006476       0.043429       0.000909       0.003086       0.003998      -0.003560      -0.055853      -0.019467       0.007445       0.012022              1.730493       1.558135      -0.402514       0.053478       2.229580      -0.117900       1.403763           0.000065
           32              H       1.894952       0.631659       8.201413       0.124847       0.984427 0.70205854E+01  0.67619187E+02                                 1.706130                            1.605657      -1.229018       2.299081                    0.995698       3.686779      10.686012       0.461791       1.377095      -0.686679      -0.039939       0.000333      -0.011271       0.041500      -0.001256       0.004575      -0.002029      -0.004714      -0.053928      -0.018903       0.006897       0.012006              1.729154       2.337587       0.101328       0.152191       1.444005       0.039389       1.405870           0.000229
           33              H       5.727359       0.080638       8.945713       0.098233       1.077613 0.78084966E+01  0.76968330E+02                                 1.793260                            1.678221      -1.180539       2.316228                    0.994945       3.747014      10.863669       0.459409       1.352577      -0.692158       0.049944      -0.013941       0.012376       0.053310      -0.005480       0.008143      -0.004260       0.011900      -0.049854      -0.019026       0.000266       0.018760              1.823015       2.313952      -0.365653       0.134343       1.724141      -0.032884       1.430953          -0.000181
           34              H       2.112736      -1.722277       7.257809       0.140840       0.873271 0.63447604E+01  0.59758885E+02                                 1.604590                            1.549244      -1.108998       2.375008                    0.996202       3.518421      10.182239       0.458420       1.418586      -0.679596      -0.017875       0.018630      -0.024547       0.035625      -0.001085       0.006728      -0.003694      -0.008676      -0.003710      -0.009493       0.001214       0.008278              1.613053       1.593815      -0.136142       0.308162       1.650061      -0.130501       1.595284          -0.000006
           35              H      -3.238834       8.677458       8.645877       0.139970       0.930551 0.68911142E+01  0.66163901E+02                                 1.664922                            1.607074      -1.142278       2.357018                    0.995747       3.571858      10.387788       0.453900       1.405445      -0.682159      -0.000353      -0.037092      -0.003681       0.037276       0.000256       0.007658       0.000522      -0.020107      -0.023869      -0.014733       0.000678       0.014055              1.678958       1.562309       0.070036       0.107148       1.958507       0.061178       1.516058           0.000040
           36              H       5.002311      -1.859956      10.035707       0.147670       0.950280 0.69558109E+01  0.66133335E+02                                 1.619030                            1.561927      -1.064289       2.396970                    0.997886       3.301750       9.183698       0.489811       1.315240      -0.702039       0.019756       0.018298       0.026701       0.037922       0.004237       0.010075       0.007161      -0.004497       0.002902      -0.011306      -0.003326       0.014632              1.626827       1.634271       0.139313       0.343277       1.636393       0.098901       1.609817          -0.000031
           37              H       6.605124      -3.066634      10.799409       0.102684       1.070421 0.77601089E+01  0.76286617E+02                                 1.771020                            1.661315      -1.276243       2.266928                    0.995228       3.771079      10.878696       0.467152       1.333728      -0.695373       0.024131       0.046327      -0.001797       0.052266       0.006047       0.005533      -0.010694      -0.016068      -0.028007      -0.017614      -0.000068       0.017682              1.795645       1.731101       0.376237       0.077601       2.147123      -0.107464       1.508712          -0.000138
           38              H      -0.552432       7.314482      12.238624       0.122147       1.057718 0.73921979E+01  0.70903343E+02                                 1.700200                            1.581706      -0.810186       2.505642                    0.999589       3.281546       8.977632       0.503157       1.269140      -0.712888       0.004352      -0.038930       0.024325       0.046111       0.009734       0.011030      -0.012855      -0.013078      -0.024048      -0.024135       0.006089       0.018046              1.738946       1.417795      -0.192813       0.133023       2.122244      -0.451839       1.676799           0.000041
           39              H      -2.305299       7.671137      10.608924       0.141622       1.016599 0.71640614E+01  0.68343372E+02                                 1.670261                            1.570319      -0.849744       2.497675                    0.999548       3.234646       8.895162       0.497418       1.290766      -0.708173      -0.028388      -0.039556      -0.006982       0.049187       0.014379       0.012978      -0.010310      -0.021422      -0.030077      -0.027863       0.004481       0.023382              1.690733       1.932501       0.399702       0.185488       1.696530       0.108554       1.443168           0.000158
           40              H      -5.399378      11.096176       5.659857       0.136677       0.906412 0.66960765E+01  0.64053728E+02                                 1.653200                            1.597461      -1.289004       2.285297                    0.994062       3.662551      10.753252       0.448034       1.429128      -0.676958       0.013794       0.031216      -0.010291       0.035646       0.008656       0.005595      -0.005187      -0.010169      -0.006161      -0.013774       0.002431       0.011344              1.669000       1.487420       0.150281       0.088580       2.016973      -0.133393       1.502607          -0.000005
           41              H       5.846865       7.742953       4.800913       0.156968       0.933871 0.68448284E+01  0.65450910E+02                                 1.660104                            1.595792      -1.141938       2.369006                    0.996572       3.423712       9.858651       0.459126       1.395151      -0.685063      -0.023133      -0.017645      -0.021049       0.035910       0.004222       0.006265      -0.002508       0.002562      -0.010792      -0.009324       0.001578       0.007746              1.675259       1.641469       0.305166       0.293850       1.723948       0.147870       1.660360          -0.000010
           42              H       8.214563       7.880961       8.030330       0.128638       1.112139 0.85299839E+01  0.86291465E+02                                 1.851757                            1.766724      -1.566982       2.138793                    0.992267       3.936257      11.708443       0.441231       1.372209      -0.687006       0.018529      -0.015064       0.022268       0.032651      -0.003948       0.013864      -0.001335      -0.009746      -0.035958      -0.020799       0.006322       0.014477              1.882160       1.750200       0.109538       0.209229       1.739535      -0.239929       2.156744          -0.000011
           43              H       6.307660       5.365614       4.950831       0.136301       0.903370 0.63610729E+01  0.60144002E+02                                 1.650721                            1.558917      -1.296908       2.278652                    0.994428       3.674332      10.766410       0.452165       1.432672      -0.675744      -0.002701      -0.004639      -0.045093       0.045411       0.005394       0.003987       0.001537      -0.032946       0.038981      -0.024199       0.009619       0.014580              1.674078       1.366195       0.080917       0.040079       1.388424      -0.068142       2.267617           0.000156
           44              H       5.958416       3.327630       6.238365       0.113224       0.994084 0.68864685E+01  0.65878536E+02                                 1.712389                            1.584927      -1.083689       2.370428                    0.996233       3.615180      10.376021       0.468064       1.367897      -0.689186      -0.011558      -0.036700      -0.019746       0.043248       0.007205       0.000404       0.005237      -0.026198       0.030942      -0.020135       0.004890       0.015245              1.773141       1.424549       0.266653       0.112752       2.373483       0.340630       1.521393           0.000208
           45              H       6.872028       6.146592       8.769339       0.098226       1.173102 0.82859980E+01  0.83238136E+02                                 1.916017                            1.738563      -1.414460       2.195068                    0.993199       4.010080      11.896053       0.445719       1.367941      -0.687369       0.009601       0.010267       0.044385       0.046558       0.001812      -0.002147      -0.009819      -0.003949       0.048582      -0.011030      -0.009102       0.020132              1.985424       1.518775       0.142125       0.096703       1.838430       0.487258       2.599068           0.000024
           46              H       5.888026      12.149906       4.453455       0.142798       1.026080 0.51410417E+01  0.45922641E+02                                 1.697220                            1.325835      -1.257671       2.280146                    0.996604       3.599653      10.131959       0.534775       1.282210      -0.697261      -0.003761       0.024643       0.026567       0.036431      -0.006862      -0.001667      -0.009710      -0.002571       0.057351      -0.018157      -0.004061       0.022218              1.878132       1.096954      -0.044263      -0.005578       3.026651       0.639606       1.510790           0.000002
           47              H       5.481680      12.450865       1.994795       0.101152       1.055621 0.75086617E+01  0.72847238E+02                                 1.733399                            1.621179      -0.915039       2.440840                    0.998395       3.547672      10.003565       0.480978       1.312595      -0.701626      -0.008843       0.036566      -0.021629       0.043395      -0.008367       0.000697       0.000757      -0.035974       0.023016      -0.023696       0.007653       0.016043              1.771164       1.537508      -0.253060       0.256168       2.032942      -0.410079       1.743041           0.000000
           48              H       6.347494       8.741764       2.546847       0.096026       1.061984 0.72514445E+01  0.70636919E+02                                 1.814413                            1.642402      -1.290720       2.257015                    0.994275       3.913422      11.527799       0.450747       1.394973      -0.682269       0.001843      -0.045941      -0.015803       0.048618      -0.003817       0.004323       0.002448      -0.023492       0.029525      -0.018051       0.006683       0.011368              1.882219       1.440801      -0.173773      -0.007055       2.597901       0.244825       1.607955          -0.000182
           49              H      -1.574937       8.451839       6.330080       0.116711       1.055651 0.79797387E+01  0.78921919E+02                                 1.751673                            1.682551      -1.346823       2.237492                    0.994868       3.732008      10.766029       0.465498       1.330390      -0.696453       0.025995       0.013967       0.022921       0.037366       0.005183       0.009302       0.006019       0.009470      -0.000949      -0.009073      -0.005970       0.015042              1.770698       1.719785       0.161126       0.351612       1.730603       0.200855       1.861705           0.000356
           50              H       9.824018       5.207778       4.947304       0.119354       1.177129 0.93141979E+01  0.94949158E+02                                 1.829949                            1.777415      -1.360030       2.235897                    0.994405       3.687093      10.505933       0.472386       1.271931      -0.710269      -0.008132      -0.037552       0.003225       0.038558       0.003758      -0.002779      -0.001615      -0.024741      -0.006674      -0.012443      -0.001845       0.014289              1.821786       1.653593       0.123935       0.050938       2.257326      -0.063696       1.554439           0.000028
           51              H      -4.013016       8.737561       3.172977       0.112538       0.972461 0.74188460E+01  0.73041618E+02                                 1.739687                            1.685239      -1.531950       2.150855                    0.991534       4.031845      12.134618       0.433366       1.435548      -0.674053      -0.015489       0.019064      -0.024820       0.034920      -0.004097       0.007772      -0.004584      -0.002663      -0.002982      -0.008704      -0.002273       0.010977              1.753893       1.615652      -0.127593       0.268678       1.729313      -0.270911       1.916714           0.000381
           52              H      10.282156       0.066877      17.196511       0.119930       0.949892 0.65308136E+01  0.61858702E+02                                 1.680793                            1.559166      -1.082901       2.370729                    0.996870       3.618254      10.446193       0.463259       1.395882      -0.683431       0.018927       0.038796      -0.006001       0.043582      -0.000859      -0.003124       0.003648      -0.003458      -0.055259      -0.019204       0.007438       0.011766              1.733735       1.560907       0.403634      -0.053663       2.234221      -0.118262       1.406078           0.000067
           53              H      11.384340      -2.097939      17.020136       0.125041       0.984224 0.70208676E+01  0.67639237E+02                                 1.707616                            1.607030      -1.239454       2.295144                    0.995610       3.689638      10.704275       0.460903       1.379395      -0.686224       0.039867       0.000531      -0.011227       0.041421       0.001181      -0.004764      -0.002028      -0.004632      -0.053691      -0.018894       0.006990       0.011905              1.730665       2.339684      -0.101501      -0.152340       1.445293       0.039451       1.407019           0.000229
           54              H       7.551935       2.810236       0.126990       0.099023       1.072043 0.77614736E+01  0.76414806E+02                                 1.790111                            1.675555      -1.188299       2.314461                    0.994834       3.738779      10.845195       0.458636       1.356451      -0.691433      -0.049747      -0.013762       0.012662       0.053145       0.005135      -0.007739      -0.004196       0.011740      -0.049739      -0.018832       0.000557       0.018275              1.819746       2.309044       0.364489      -0.133897       1.721249      -0.032774       1.428944          -0.000179
           55              H      11.166563      -4.451875      16.076533       0.142291       0.870848 0.63233059E+01  0.59511356E+02                                 1.602219                            1.547100      -1.108243       2.375653                    0.996253       3.512702      10.164572       0.458486       1.419463      -0.679435       0.017496       0.018456      -0.024011       0.034975       0.001219      -0.006733      -0.003795      -0.008560      -0.003713      -0.009459       0.001043       0.008415              1.610636       1.591359       0.135726      -0.307320       1.647666      -0.130051       1.592882          -0.000006
           56              H       3.238808       5.947860      17.464600       0.140479       0.928263 0.68717261E+01  0.65949124E+02                                 1.664196                            1.606430      -1.149717       2.354522                    0.995645       3.570145      10.389727       0.453183       1.408281      -0.681631       0.000579      -0.036874      -0.004128       0.037109      -0.000192      -0.007752       0.000429      -0.020233      -0.023242      -0.014785       0.000780       0.014006              1.678220       1.561766      -0.069992      -0.107124       1.957393       0.061118       1.515500           0.000040
           57              H       8.276986       0.869642       1.216984       0.148816       0.948097 0.69336552E+01  0.65852210E+02                                 1.614463                            1.557753      -1.053011       2.401100                    0.997981       3.295937       9.154488       0.491396       1.312401      -0.702610      -0.019254       0.018248       0.025978       0.037129      -0.004436      -0.010330       0.007216      -0.004052       0.003458      -0.011380      -0.003607       0.014987              1.622192       1.629597      -0.138605      -0.341538       1.631783       0.098349       1.605197          -0.000031
           58              H       6.674176      -0.337036       1.980685       0.103921       1.066692 0.77277130E+01  0.75892664E+02                                 1.767491                            1.658323      -1.274395       2.268333                    0.995273       3.762931      10.851632       0.467346       1.334500      -0.695236      -0.024207       0.046029      -0.001734       0.052035      -0.005839      -0.005575      -0.010719      -0.016021      -0.028233      -0.017621      -0.000010       0.017630              1.791982       1.727667      -0.374804      -0.077342       2.142132      -0.107134       1.506147          -0.000138
           59              H       0.552406      10.044080       3.419901       0.120841       1.059472 0.74049110E+01  0.71022113E+02                                 1.698343                            1.580178      -0.803455       2.507088                    0.999602       3.283668       8.969333       0.505020       1.264514      -0.713877      -0.004948      -0.039424       0.024726       0.046799      -0.009897      -0.010887      -0.012876      -0.013239      -0.024382      -0.024150       0.005896       0.018255              1.736932       1.416425       0.192443      -0.132751       2.119461      -0.450877       1.674910           0.000041
           60              H       2.305274      10.400735       1.790201       0.141870       1.019089 0.71866142E+01  0.68622224E+02                                 1.673796                            1.573368      -0.849281       2.496974                    0.999544       3.239931       8.917998       0.496590       1.291717      -0.707941       0.028330      -0.039362      -0.007068       0.049009      -0.014409      -0.012993      -0.010596      -0.021449      -0.030566      -0.028069       0.004512       0.023557              1.694415       1.937105      -0.401093      -0.186234       1.700144       0.108949       1.445997           0.000158
           61              H       5.399349       8.366578      14.478580       0.136135       0.909739 0.67280648E+01  0.64449955E+02                                 1.658391                            1.602117      -1.298806       2.280641                    0.993868       3.673882      10.801470       0.446935       1.430637      -0.676637      -0.014059       0.031227      -0.010207       0.035735      -0.008625      -0.005732      -0.005198      -0.010011      -0.005833      -0.013847       0.002641       0.011206              1.674363       1.491617      -0.151236      -0.088916       2.024624      -0.134369       1.506849          -0.000005
           62              H       7.432414       5.013355      13.619637       0.156742       0.935129 0.68575765E+01  0.65621777E+02                                 1.663732                            1.598965      -1.150131       2.365329                    0.996390       3.427404       9.882043       0.457815       1.398100      -0.684509       0.023278      -0.017409      -0.021276       0.036022      -0.004150      -0.006160      -0.002666       0.002276      -0.010988      -0.009346       0.001824       0.007523              1.679015       1.645203      -0.306521      -0.295210       1.727754       0.148750       1.664088          -0.000010
           63              H       5.064713       5.151363      16.849053       0.128516       1.116535 0.85730253E+01  0.86848748E+02                                 1.857359                            1.771672      -1.577729       2.133526                    0.992181       3.947134      11.754643       0.440365       1.372979      -0.686810      -0.018413      -0.015102       0.022227       0.032575       0.003983      -0.013800      -0.001402      -0.009835      -0.036342      -0.020824       0.006254       0.014570              1.887987       1.755166      -0.109977      -0.210379       1.744604      -0.241327       2.164191          -0.000012
           64              H       6.971625       2.636016      13.769555       0.137462       0.899985 0.63326989E+01  0.59825866E+02                                 1.648778                            1.557139      -1.303241       2.277072                    0.994324       3.668887      10.755972       0.451553       1.435811      -0.675182       0.002782      -0.004624      -0.044648       0.044973      -0.005646      -0.003780       0.001552      -0.032862       0.039027      -0.024204       0.009629       0.014574              1.672079       1.364632      -0.080717      -0.040037       1.386807      -0.068036       2.264797           0.000156
           65              H       7.320872       0.598032      15.057089       0.112592       0.994267 0.68902137E+01  0.65940884E+02                                 1.714610                            1.586945      -1.083662       2.370268                    0.996240       3.619194      10.398674       0.466940       1.370637      -0.688658       0.011502      -0.036743      -0.019922       0.043350      -0.007178      -0.000339       0.005263      -0.026184       0.030702      -0.020080       0.004855       0.015225              1.775487       1.426335      -0.267090      -0.112934       2.376684       0.341101       1.523442           0.000208
           66              H       6.407252       3.416994      17.588062       0.097798       1.173120 0.82875880E+01  0.83273374E+02                                 1.917560                            1.739897      -1.411490       2.196285                    0.993175       4.013185      11.913777       0.445019       1.369777      -0.687013      -0.009515       0.010375       0.044304       0.046487      -0.001694       0.002084      -0.009730      -0.004164       0.049057      -0.011031      -0.009164       0.020196              1.987086       1.519899      -0.142273      -0.096700       1.839864       0.487632       2.601496           0.000025
           67              H      -5.888057       9.420308      13.272179       0.143904       1.026239 0.51407847E+01  0.45976236E+02                                 1.705798                            1.331767      -1.290488       2.266904                    0.996191       3.612453      10.215095       0.529351       1.293774      -0.694844       0.004020       0.025077       0.026182       0.036476       0.007024       0.001735      -0.009749      -0.002382       0.057726      -0.018397      -0.003941       0.022339              1.888084       1.101604       0.044592       0.005546       3.043689       0.644732       1.518960           0.000002
           68              H      -5.481710       9.721267      10.813519       0.100133       1.058464 0.75350127E+01  0.73188211E+02                                 1.738625                            1.625662      -0.925845       2.436129                    0.998279       3.556179      10.042933       0.479448       1.315248      -0.701068       0.008550       0.036874      -0.021929       0.043746       0.008513      -0.000738       0.001038      -0.036408       0.023455      -0.024034       0.007760       0.016274              1.776638       1.541811       0.254480      -0.257503       2.039787      -0.412343       1.748316           0.000000
           69              H       6.931784       6.012166      11.365571       0.095654       1.062218 0.72516075E+01  0.70611513E+02                                 1.811814                            1.640278      -1.278614       2.261937                    0.994416       3.908420      11.496292       0.452098       1.391336      -0.682979      -0.001944      -0.046313      -0.015624       0.048916       0.003722      -0.004202       0.002567      -0.023698       0.029477      -0.018076       0.006619       0.011457              1.879433       1.439034       0.173433       0.007028       2.593478       0.244131       1.605788          -0.000182
           70              H       5.064721       2.759570       2.488644       0.116780       1.056092 0.79821007E+01  0.78927854E+02                                 1.749862                            1.680978      -1.349860       2.235880                    0.994891       3.729910      10.748436       0.466611       1.327511      -0.697036       0.026088      -0.014095      -0.023154       0.037622      -0.005238      -0.009054       0.005920       0.009564      -0.000895      -0.008919      -0.005920       0.014839              1.768790       1.717956      -0.160744      -0.350835       1.728803       0.200399       1.859613           0.000357
           71              H       3.184368       6.003631       3.871420       0.119958       1.175439 0.92979279E+01  0.94745986E+02                                 1.828506                            1.776106      -1.359064       2.236525                    0.994402       3.684653      10.498399       0.472442       1.272281      -0.710190      -0.008013       0.037768      -0.003499       0.038767      -0.003701       0.002870      -0.001384      -0.024567      -0.006345      -0.012452      -0.001635       0.014087              1.820332       1.652395      -0.123759      -0.050877       2.255229      -0.063606       1.553371           0.000028
           72              H       2.626641       2.473848       5.645747       0.112751       0.970752 0.74026388E+01  0.72846169E+02                                 1.738217                            1.683876      -1.530912       2.151519                    0.991507       4.028014      12.122253       0.433332       1.436365      -0.673920      -0.015362      -0.019362       0.024704       0.034945       0.003979      -0.007848      -0.004620      -0.002568      -0.003403      -0.008811      -0.002164       0.010975              1.752382       1.614321       0.127426      -0.268287       1.727848      -0.270582       1.914978           0.000380
           73              H       3.642502       5.685336       9.259660       0.120164       0.949017 0.65215358E+01  0.61730028E+02                                 1.677725                            1.556506      -1.073492       2.374987                    0.996980       3.611649      10.413292       0.464490       1.393102      -0.683980       0.018953      -0.038535       0.006476       0.043429       0.000909       0.003086       0.003998      -0.003560      -0.055853      -0.019467       0.007445       0.012022              1.730492       1.558135      -0.402514       0.053478       2.229579      -0.117899       1.403763           0.000065
           74              H       4.744682       7.850152       9.436034       0.124847       0.984427 0.70205905E+01  0.67619253E+02                                 1.706131                            1.605658      -1.229019       2.299081                    0.995698       3.686781      10.686021       0.461791       1.377095      -0.686679       0.039939      -0.000333       0.011271       0.041500      -0.001256       0.004575      -0.002029      -0.004714      -0.053928      -0.018903       0.006897       0.012006              1.729155       2.337588       0.101328       0.152191       1.444006       0.039389       1.405871           0.000229
           75              H       0.912275       8.401173       8.691734       0.098233       1.077614 0.78085041E+01  0.76968424E+02                                 1.793261                            1.678222      -1.180540       2.316228                    0.994945       3.747016      10.863677       0.459409       1.352577      -0.692158      -0.049944       0.013941      -0.012376       0.053310      -0.005480       0.008143      -0.004260       0.011900      -0.049854      -0.019026       0.000266       0.018760              1.823016       2.313953      -0.365653       0.134343       1.724142      -0.032884       1.430954          -0.000181
           76              H       4.526898      10.204088      10.379638       0.140840       0.873272 0.63447682E+01  0.59758978E+02                                 1.604591                            1.549245      -1.108999       2.375007                    0.996202       3.518423      10.182247       0.458420       1.418586      -0.679596       0.017875      -0.018630       0.024547       0.035625      -0.001085       0.006728      -0.003694      -0.008675      -0.003710      -0.009493       0.001214       0.008278              1.613054       1.593817      -0.136143       0.308163       1.650062      -0.130501       1.595285          -0.000006
           77              H       9.878468      -0.195647       8.991570       0.139971       0.930551 0.68911152E+01  0.66163912E+02                                 1.664922                            1.607074      -1.142278       2.357018                    0.995747       3.571858      10.387788       0.453901       1.405444      -0.682159       0.000353       0.037092       0.003681       0.037276       0.000256       0.007658       0.000522      -0.020107      -0.023869      -0.014733       0.000678       0.014055              1.678958       1.562309       0.070036       0.107148       1.958506       0.061178       1.516058           0.000040
           78              H       1.637323      10.341767       7.601740       0.147670       0.950279 0.69557996E+01  0.66133202E+02                                 1.619029                            1.561926      -1.064289       2.396970                    0.997886       3.301748       9.183691       0.489811       1.315240      -0.702039      -0.019757      -0.018298      -0.026701       0.037922       0.004237       0.010075       0.007161      -0.004497       0.002902      -0.011306      -0.003326       0.014632              1.626826       1.634270       0.139312       0.343276       1.636391       0.098900       1.609815          -0.000031
           79              H       0.034510      11.548445       6.838038       0.102684       1.070419 0.77600929E+01  0.76286432E+02                                 1.771020                            1.661314      -1.276242       2.266930                    0.995228       3.771078      10.878697       0.467152       1.333730      -0.695373      -0.024131      -0.046327       0.001797       0.052266       0.006047       0.005533      -0.010694      -0.016068      -0.028007      -0.017614      -0.000068       0.017682              1.795644       1.731100       0.376237       0.077601       2.147122      -0.107463       1.508712          -0.000138
           80              H       7.192066       1.167329       5.398823       0.122147       1.057716 0.73921787E+01  0.70903114E+02                                 1.700198                            1.581705      -0.810185       2.505643                    0.999589       3.281542       8.977619       0.503157       1.269140      -0.712888      -0.004352       0.038930      -0.024325       0.046111       0.009734       0.011030      -0.012855      -0.013078      -0.024048      -0.024135       0.006089       0.018046              1.738944       1.417793      -0.192813       0.133023       2.122241      -0.451839       1.676797           0.000041
           81              H       8.944933       0.810674       7.028523       0.141621       1.016599 0.71640636E+01  0.68343399E+02                                 1.670261                            1.570319      -0.849744       2.497675                    0.999548       3.234646       8.895162       0.497418       1.290766      -0.708173       0.028388       0.039556       0.006982       0.049187       0.014379       0.012978      -0.010310      -0.021422      -0.030077      -0.027863       0.004481       0.023382              1.690734       1.932502       0.399703       0.185488       1.696530       0.108555       1.443168           0.000158
           82              H      12.039012      -2.614365      11.977590       0.136677       0.906414 0.66960950E+01  0.64053951E+02                                 1.653202                            1.597463      -1.289007       2.285295                    0.994062       3.662556      10.753272       0.448034       1.429128      -0.676958      -0.013794      -0.031216       0.010291       0.035646       0.008656       0.005595      -0.005187      -0.010169      -0.006161      -0.013774       0.002431       0.011344              1.669003       1.487422       0.150281       0.088580       2.016977      -0.133393       1.502610          -0.000005
           83              H       0.792769       0.738858      12.836534       0.156968       0.933871 0.68448248E+01  0.65450863E+02                                 1.660103                            1.595791      -1.141938       2.369006                    0.996572       3.423711       9.858645       0.459126       1.395150      -0.685063       0.023133       0.017645       0.021049       0.035910       0.004222       0.006265      -0.002508       0.002562      -0.010792      -0.009324       0.001578       0.007746              1.675258       1.641468       0.305165       0.293849       1.723947       0.147870       1.660359          -0.000010
           84              H      -1.574929       0.600850       9.607117       0.128638       1.112139 0.85299793E+01  0.86291408E+02                                 1.851757                            1.766723      -1.566982       2.138793                    0.992267       3.936256      11.708440       0.441231       1.372209      -0.687006      -0.018529       0.015064      -0.022268       0.032651      -0.003948       0.013864      -0.001335      -0.009746      -0.035958      -0.020799       0.006322       0.014477              1.882159       1.750200       0.109538       0.209229       1.739535      -0.239929       2.156743          -0.000012
           85              H       0.331974       3.116197      12.686616       0.136301       0.903370 0.63610729E+01  0.60144002E+02                                 1.650721                            1.558917      -1.296908       2.278651                    0.994428       3.674332      10.766410       0.452165       1.432672      -0.675744       0.002701       0.004639       0.045093       0.045411       0.005394       0.003987       0.001537      -0.032946       0.038980      -0.024199       0.009619       0.014580              1.674078       1.366195       0.080917       0.040079       1.388424      -0.068142       2.267617           0.000156
           86              H       0.681218       5.154181      11.399082       0.113224       0.994084 0.68864709E+01  0.65878571E+02                                 1.712390                            1.584928      -1.083690       2.370427                    0.996233       3.615181      10.376028       0.468064       1.367898      -0.689186       0.011558       0.036700       0.019746       0.043248       0.007205       0.000404       0.005237      -0.026198       0.030942      -0.020135       0.004890       0.015245              1.773142       1.424549       0.266653       0.112752       2.373484       0.340630       1.521393           0.000208
           87              H      -0.232394       2.335219       8.868108       0.098227       1.173101 0.82859963E+01  0.83238112E+02                                 1.916016                            1.738562      -1.414460       2.195068                    0.993199       4.010079      11.896048       0.445719       1.367940      -0.687369      -0.009601      -0.010267      -0.044385       0.046558       0.001812      -0.002147      -0.009819      -0.003949       0.048582      -0.011030      -0.009102       0.020132              1.985423       1.518775       0.142124       0.096703       1.838429       0.487258       2.599066           0.000024
           88              H       0.751608      -3.668095      13.183992       0.142798       1.026080 0.51410430E+01  0.45922662E+02                                 1.697221                            1.325836      -1.257672       2.280145                    0.996604       3.599655      10.131970       0.534775       1.282211      -0.697261       0.003761      -0.024643      -0.026567       0.036431      -0.006862      -0.001667      -0.009710      -0.002571       0.057351      -0.018157      -0.004061       0.022218              1.878133       1.096955      -0.044263      -0.005578       3.026653       0.639606       1.510791           0.000002
           89              H       1.157954      -3.969054      15.642652       0.101152       1.055621 0.75086654E+01  0.72847284E+02                                 1.733399                            1.621180      -0.915039       2.440839                    0.998395       3.547673      10.003569       0.480977       1.312595      -0.701626       0.008843      -0.036566       0.021629       0.043395      -0.008367       0.000697       0.000757      -0.035974       0.023016      -0.023696       0.007653       0.016043              1.771164       1.537509      -0.253060       0.256168       2.032943      -0.410079       1.743042           0.000000
           90              H       0.292140      -0.259953      15.090600       0.096026       1.061985 0.72514491E+01  0.70636973E+02                                 1.814413                            1.642403      -1.290720       2.257015                    0.994275       3.913423      11.527802       0.450747       1.394973      -0.682269      -0.001843       0.045941       0.015803       0.048618      -0.003817       0.004323       0.002448      -0.023492       0.029525      -0.018051       0.006683       0.011368              1.882219       1.440801      -0.173774      -0.007055       2.597901       0.244825       1.607955          -0.000182
           91              C       9.084367      -1.801580      12.988216       0.568722      22.263432 0.25434106E+03  0.53104601E+04                                 7.375463                            5.689800      -0.167028       1.996863                    0.999293      22.954166      65.387361       0.614584       0.477319      -1.012825      -0.016606      -0.054614       0.001734       0.057109      -0.026246      -0.055721       0.024958       0.090085       0.103897      -0.070738      -0.024565       0.095303              8.492592       6.663549       2.603158       1.405615      12.739464      -0.612961       6.074763          -0.008028
           92              C       9.400412      -0.349258      12.896501      -0.027111      36.096317 0.45378140E+03  0.10750580E+05                                 9.516272                            7.129142      -0.020065       2.002055                    0.999319      27.586701      78.826863       0.615548       0.420010      -1.065148       0.008617       0.043355      -0.004681       0.044450      -0.003779       0.006173      -0.003316       0.021351       0.008311      -0.013065      -0.000890       0.013954             11.177461       8.197643       2.662348       2.730220      16.503715      -0.317925       8.831024           0.001006
           93              C       8.792220       0.428825      11.915859      -0.127165      32.293215 0.46353487E+03  0.11169927E+05                                 9.037206                            7.383520      -0.225465       1.897423                    0.999164      30.574465      91.537278       0.576318       0.441038      -1.039997       0.003298       0.010674       0.019208       0.022220      -0.004674      -0.023948       0.022526       0.085880       0.010383      -0.053798      -0.001118       0.054916              9.830766       7.071137      -0.578691       2.611817      13.454892      -1.806328       8.966269          -0.000089
           94              C       9.035229       1.780564      11.834727      -0.016892      35.622756 0.43957260E+03  0.10309176E+05                                 9.396379                            6.989947       0.116859       2.049617                    0.999430      27.098676      76.500300       0.626562       0.416820      -1.069487       0.016843      -0.019090       0.033571       0.042133       0.011110      -0.012317       0.011623       0.008198      -0.005266      -0.023686       0.008918       0.014767             10.942637      10.014955      -1.655813       5.191849      12.039304      -2.245721      10.773651           0.002098
           95              C       8.276981       2.609055      10.845266       0.581298      22.918166 0.25556493E+03  0.53210922E+04                                 7.429211                            5.654668      -0.169323       1.992647                    0.999344      22.700246      63.735274       0.626992       0.469185      -1.021264      -0.031881       0.015918      -0.046377       0.058486       0.025378      -0.078883       0.002268       0.089245       0.025185      -0.071411      -0.035647       0.107058              8.453382       7.611055      -1.945344       3.641906       9.312211      -1.224555       8.436881           0.001870
           96              C       9.912990       2.365454      12.746583      -0.130936      32.073374 0.46559868E+03  0.11237666E+05                                 8.997644                            7.395255      -0.288297       1.873136                    0.999160      30.875469      92.661719       0.576124       0.440480      -1.039813      -0.005509      -0.017041      -0.003404       0.018230       0.000769      -0.042187       0.005144      -0.007916      -0.027095      -0.047037       0.008542       0.038495              9.728630       9.744027       0.127055       4.594536       9.015565      -0.788905      10.426298          -0.001092
           97              C      -2.767413       1.613882      13.730752      -0.022295      35.354887 0.45118918E+03  0.10684603E+05                                 9.411849                            7.124413      -0.095864       1.975229                    0.999240      27.712058      79.428496       0.613106       0.421862      -1.062908      -0.026263      -0.017294      -0.026308       0.041000       0.001063      -0.007203      -0.010943      -0.015962       0.001996      -0.013543      -0.003191       0.016734             10.950770      10.093717       2.088252       5.388512      11.268794       0.979256      11.489798           0.002373
           98              C      10.250286       0.256485      13.799539      -0.137467      33.269368 0.48994423E+03  0.12001262E+05                                 9.292187                            7.634607      -0.433538       1.826475                    0.998417      31.434365      95.671150       0.560490       0.446126      -1.034404      -0.011556       0.013431      -0.015010       0.023221      -0.020872      -0.023428      -0.009556       0.039030       0.043562      -0.042160       0.004297       0.037863             10.240311       8.688621       2.732533       3.230029      12.879607       1.277223       9.152704          -0.000530
           99              C      -1.875045       2.249907      14.743142       0.567453      22.017020 0.25920788E+03  0.54296564E+04                                 7.310189                            5.748100      -0.052907       2.034197                    0.999623      22.895135      65.006735       0.611717       0.478004      -1.013977       0.033399       0.008425       0.050385       0.061034      -0.051551      -0.057992       0.008284       0.072164      -0.057279      -0.067552      -0.031355       0.098907              8.271850       7.360838       2.293942       3.463616       7.956070       0.787557       9.498643           0.001111
          100              C      -3.226881       9.241816       0.342166      -0.021214      28.253207 0.39109196E+03  0.90168681E+04                                 8.245657                            6.731282       0.098782       2.025501                    0.999117      28.243345      82.251130       0.611479       0.434458      -1.045693       0.077495      -0.008302      -0.003321       0.078010       0.012790      -0.016245      -0.003717       0.012093      -0.018467      -0.017792      -0.007501       0.025293              8.961326       9.105071       0.894018      -1.211855      12.726636      -0.229752       5.052271           0.000400
          101              C      -3.843042      10.431942       0.444464      -0.095054      29.170228 0.40530816E+03  0.93880684E+04                                 8.296047                            6.767469       0.296782       2.084919                    0.999087      28.491669      82.009984       0.624046       0.423739      -1.056767       0.034799       0.052681       0.014906       0.064872       0.023288      -0.026008      -0.010489       0.005538      -0.120450      -0.049568      -0.001726       0.051293              8.961574      10.872263      -0.086383      -1.156356      11.209668       0.113319       4.802793           0.002077
          102              C      -1.730305      10.716105       0.031747       0.105870      25.216538 0.32149567E+03  0.70582028E+04                                 7.657317                            6.108008       0.235221       2.099303                    0.998967      25.965011      73.797983       0.641109       0.435166      -1.045224      -0.039456      -0.029592       0.000666       0.049325       0.007874      -0.009636      -0.005637       0.056320       0.056753      -0.039025       0.009224       0.029800              8.465571       9.683163      -0.215627      -1.128213      11.354430       0.628650       4.359120          -0.001686
          103              C      -3.027695      12.799345       0.225759       0.222178      34.382717 0.36707794E+03  0.82695325E+04                                 9.372133                            6.545141      -0.020077       2.020120                    0.999580      25.166359      70.737753       0.621259       0.437634      -1.051447       0.007100      -0.034968       0.003374       0.035841       0.006251      -0.016038      -0.003317      -0.060321      -0.063082      -0.036439      -0.005290       0.041729             11.437717       8.122672      -1.768367      -3.003279      18.359238       0.064739       7.831240           0.000014
          104              C      -3.967871      13.432452       1.008862      -0.234184      36.744481 0.48834343E+03  0.11864550E+05                                 9.716473                            7.473174      -0.056203       1.954959                    0.997833      30.811491      91.172183       0.587847       0.428861      -1.052385       0.006590       0.011659       0.022394       0.026094       0.024631       0.011360      -0.014422       0.011435       0.076535      -0.042964       0.012530       0.030434             11.205340       9.466921      -3.573668      -3.573172      15.548393       2.167953       8.600705           0.000106
          105              C       2.560248       0.877504       0.973587       0.124979      36.127232 0.40926616E+03  0.94753743E+04                                 9.702548                            6.880297      -0.211926       1.951829                    0.999175      26.341868      75.092101       0.609924       0.433750      -1.053657       0.019939      -0.003266       0.004653       0.020733      -0.005920      -0.002103      -0.016337      -0.019121       0.012352      -0.016792      -0.005711       0.022503             12.019484      11.959778      -3.518084      -5.875902      13.291557       2.173085      10.807118          -0.000295
          106              C       3.430041       1.603493       0.167556      -0.231330      37.408077 0.49642298E+03  0.12120542E+05                                 9.872569                            7.558511      -0.149097       1.927149                    0.997126      30.937510      92.021999       0.581278       0.431571      -1.049852      -0.005314       0.001764       0.018781       0.019598      -0.002592       0.030666      -0.003898      -0.029071      -0.019615      -0.039669       0.014791       0.024877             11.458723      12.636928      -0.903494      -6.540319       9.637114       0.565410      12.102128           0.000183
          107              C       4.338346      -4.511849      16.995444       0.211615      35.138425 0.36596196E+03  0.82335527E+04                                 9.473474                            6.512328       0.127190       2.064441                    0.999212      25.184189      70.613336       0.626451       0.434578      -1.053875       0.021412       0.015739      -0.022379       0.034742       0.011670      -0.033510      -0.016234      -0.028967      -0.006911      -0.041829       0.000319       0.041510             11.637523      11.582921       1.469509      -6.642959      11.688105      -2.190191      11.641543           0.000094
          108              C      -2.221642       8.052332      16.993680      -0.306594      36.899676 0.50171661E+03  0.12243522E+05                                 9.577119                            7.479338      -0.032295       1.945148                    0.999522      31.764693      93.487144       0.600287       0.418118      -1.061549       0.000455      -0.003284      -0.009705       0.010255      -0.017912      -0.004313       0.031691       0.029455       0.073160      -0.046366       0.003325       0.043041             10.623534       8.221571       1.447186      -3.379320      14.926495      -2.555205       8.722536          -0.000257
          109              C       6.255878      -4.275649      15.490970       0.087832      25.718043 0.32304180E+03  0.71030097E+04                                 7.730278                            6.113845       0.245524       2.096509                    0.999653      26.217625      74.653707       0.641979       0.433912      -1.045632      -0.019200       0.039843      -0.025323       0.050964      -0.008472       0.018016       0.018220      -0.010557      -0.050115      -0.035515       0.013345       0.022171              8.612400       9.325259      -1.188990      -3.696888       8.335828      -1.320299       8.176113           0.000711
          110              C       5.969043      -2.337975      14.716686      -0.028913      27.147281 0.36507204E+03  0.82482389E+04                                 7.872001                            6.396363       0.215845       2.056897                    0.999845      27.878681      79.577835       0.645067       0.420261      -1.057622       0.054886      -0.044967      -0.019352       0.073546      -0.017339      -0.014633      -0.011579      -0.049882      -0.058039      -0.037742      -0.003113       0.040855              8.475120       7.869427       0.166431      -2.986820       9.577803      -2.307291       7.978128           0.000182
          111              C       4.999654      -2.523873      15.609141      -0.101798      28.713142 0.39120236E+03  0.89615210E+04                                 8.136433                            6.607193       0.401639       2.117067                    0.999688      28.191112      80.113310       0.638943       0.418469      -1.062435      -0.003015      -0.044470       0.040583       0.060280      -0.030776      -0.024347      -0.029513      -0.095149      -0.089537      -0.069418      -0.006862       0.076281              8.720811       9.631897      -1.149613      -3.245245       8.803951      -1.265425       7.726584           0.001403
          112              C       1.555004       1.586813       1.811366       0.108943      35.933546 0.41303721E+03  0.95862998E+04                                 9.648309                            6.894034      -0.205639       1.948390                    0.999115      26.610900      75.995756       0.611583       0.431508      -1.054840       0.002203       0.010186       0.013070       0.016716      -0.001425      -0.008504      -0.008636      -0.025263      -0.003591      -0.017716       0.000245       0.017471             11.910214      11.361442      -4.584794      -5.129904      12.303280       0.890880      12.065920          -0.000103
          113              C       1.011880       0.989856       2.943690      -0.239113      35.759634 0.50308301E+03  0.12341300E+05                                 9.588783                            7.621395      -0.243574       1.888990                    0.997616      31.459460      94.222901       0.576666       0.432973      -1.047543       0.026412       0.004277       0.001003       0.026775       0.001095       0.030421      -0.007811      -0.010997      -0.049791      -0.039735       0.013516       0.026219             10.789276       9.739601      -1.514316      -5.086816       9.763520      -0.731259      12.864707           0.000084
          114              C       0.140757       1.684409       3.742666       0.215253      33.018780 0.36429133E+03  0.81939699E+04                                 9.131037                            6.522950      -0.035432       2.016928                    0.999593      25.127406      70.653006       0.621713       0.437996      -1.050866      -0.004933      -0.009683       0.041259       0.042666       0.006528      -0.027112      -0.018808      -0.030680       0.031437      -0.036647      -0.002696       0.039343             11.032035       7.922452      -0.727146      -4.041802      11.927746      -3.864258      13.245908          -0.000057
          115              C      -0.209818       2.999715       3.465758      -0.267531      35.238205 0.48775939E+03  0.11835543E+05                                 9.381145                            7.417322      -0.113967       1.937066                    0.998170      31.050252      91.536130       0.596765       0.422980      -1.057030       0.006121       0.009902       0.015979       0.019770      -0.006897       0.003644       0.024399       0.047285      -0.015421      -0.039678       0.012479       0.027199             10.580344       7.193323      -1.806598      -1.795458      13.855412      -3.926432      10.692297           0.000207
          116              C       0.337289       3.587809       2.342253       0.214995      33.535951 0.37412396E+03  0.84903680E+04                                 9.300721                            6.655181      -0.102072       1.994025                    0.999654      25.491893      72.526826       0.607938       0.443952      -1.044978      -0.003781       0.040532       0.003910       0.040895      -0.021160      -0.012247      -0.011023      -0.066240      -0.008865      -0.043364       0.001373       0.041991             11.365485       8.123586      -4.274390      -1.461380      16.408752      -2.694188       9.564119           0.000093
          117              C       1.209740       2.905175       1.532694      -0.240322      37.393516 0.50660134E+03  0.12483083E+05                                 9.943140                            7.679630      -0.370242       1.844661                    0.997366      32.019761      96.969909       0.569384       0.436562      -1.042553       0.014977      -0.013551       0.004610       0.020717       0.033573       0.010375      -0.004133       0.030082       0.000129      -0.038968       0.001065       0.037903             11.526303      10.262050      -5.570840      -2.394316      14.507749       0.331339       9.809111           0.000054
          118              C      -0.266922       5.934464       2.945454      -0.088284      29.930158 0.41040995E+03  0.95361954E+04                                 8.492476                            6.838799       0.212922       2.063080                    0.998634      28.353269      81.745157       0.616845       0.427340      -1.054514       0.020971      -0.047980      -0.025392       0.058194      -0.014596      -0.011276       0.030109      -0.052934       0.058308      -0.040215      -0.011793       0.052008              9.358689       5.315844      -2.371922      -0.007282      11.119135      -0.662476      11.641087           0.001495
          119              C      -0.456817       7.055825       2.224082      -0.035036      29.115119 0.38696086E+03  0.88758156E+04                                 8.309334                            6.604076       0.192002       2.044616                    0.999790      28.342114      81.658952       0.631795       0.422657      -1.055545       0.006264       0.001843      -0.067501       0.067816      -0.010023      -0.007542       0.026005      -0.000404       0.064091      -0.026889      -0.011728       0.038618              9.245383       5.100790      -2.484638      -0.236289      12.980483       0.209594       9.654875           0.001722
          120              C       0.038503       5.519514       0.837779       0.113262      26.360878 0.31819410E+03  0.69779900E+04                                 7.945084                            6.110293       0.168966       2.083983                    0.998380      25.879353      73.868535       0.634753       0.440011      -1.040800      -0.000866       0.039759       0.038696       0.055488       0.000332       0.007137       0.006565       0.057044       0.044127      -0.036720       0.010703       0.026017              8.991165       4.821100      -1.962688       0.509734      10.952448      -0.635748      11.199947           0.002502
          121              C      12.588775      -0.299425       5.039019      -0.224401      43.492501 0.52700235E+03  0.13042849E+05                                10.946809                            7.805637      -0.043565       1.942425                    0.999596      31.659769      94.383834       0.570835       0.433546      -1.050105       0.029044       0.063444      -0.005292       0.069977       0.027228      -0.019860       0.002605      -0.159231      -0.018276      -0.086105      -0.001089       0.087194             12.688953       6.292988       2.068890      -1.338877      18.367119       3.853101      13.406753           0.000001
          122              C      12.349747      -0.443693       6.405921      -0.026936      28.551140 0.39294275E+03  0.90535453E+04                                 8.153266                            6.642272       0.155478       2.024970                    0.999726      28.771321      83.258497       0.631366       0.421052      -1.055862       0.009026       0.043298       0.035006       0.056406       0.013946      -0.007594      -0.023138      -0.054708       0.014789      -0.033305      -0.010218       0.043523              8.814161       5.678525       1.833682      -2.076998      10.222898      -1.096427      10.541059          -0.000001
          123              C      -0.439549       1.567337       6.097265       0.130290      25.257376 0.28799384E+03  0.61657567E+04                                 7.725199                            5.810484       0.205742       2.106363                    0.998350      25.132110      71.088370       0.650774       0.439615      -1.040094      -0.016933      -0.040528      -0.005343       0.044247      -0.017459       0.015367       0.021772       0.035078      -0.120188      -0.054093       0.008831       0.045262              8.728028       4.836845       1.486332      -1.543680      10.735274       0.241499      10.611966          -0.000071
          124              C       2.444706       7.553793      13.467955       0.567166      22.274408 0.25447279E+03  0.53134690E+04                                 7.374504                            5.688778      -0.163754       1.997805                    0.999230      22.961245      65.391862       0.615094       0.476901      -1.013129      -0.015094       0.051964      -0.002191       0.054156       0.026508       0.056850       0.024790       0.091313       0.099920      -0.070667      -0.025661       0.096328              8.491759       6.662472      -2.602967      -1.404950      12.738859      -0.613531       6.073945          -0.008027
          125              C       2.760755       6.101471      13.559669      -0.028762      36.148444 0.45451914E+03  0.10773070E+05                                 9.526173                            7.135643      -0.022443       2.001047                    0.999293      27.616066      78.944408       0.615139       0.420093      -1.065032       0.007742      -0.044663       0.004872       0.045590       0.003871      -0.006362      -0.003301       0.021473       0.009886      -0.013378      -0.000764       0.014142             11.189892       8.204623      -2.665843      -2.731586      16.526555      -0.319747       8.838499           0.001003
          126              C       2.152563       5.323388      14.540311      -0.127927      32.322015 0.46402684E+03  0.11185048E+05                                 9.043618                            7.388567      -0.229728       1.896047                    0.999174      30.594623      91.619046       0.575974       0.441173      -1.039889       0.004249      -0.009371      -0.019736       0.022257       0.005594       0.023633       0.021903       0.088157       0.010302      -0.054244      -0.001416       0.055661              9.838047       7.074837       0.580905      -2.612332      13.467773      -1.810050       8.971532          -0.000090
          127              C       2.395576       3.971649      14.621444      -0.016264      35.607122 0.43927497E+03  0.10301030E+05                                 9.395934                            6.989172       0.113359       2.048871                    0.999406      27.090235      76.486185       0.626348       0.417010      -1.069305       0.015581       0.019885      -0.033073       0.041617      -0.010512       0.013760       0.010648       0.008274      -0.004431      -0.023480       0.007440       0.016040             10.942670      10.014191       1.657800      -5.191238      12.040775      -2.247894      10.773043           0.002099
          128              C       1.637329       3.143158      15.610904       0.577314      22.961596 0.25612344E+03  0.53353538E+04                                 7.436087                            5.659041      -0.166202       1.993279                    0.999336      22.729044      63.821006       0.627082       0.468886      -1.021480      -0.031338      -0.015252       0.045877       0.057614      -0.025807       0.079577       0.001717       0.091694       0.027358      -0.071955      -0.036704       0.108659              8.461934       7.619220       1.948915      -3.646648       9.321299      -1.227333       8.445283           0.001873
          129              C       3.273339       3.386759      13.709588      -0.130192      32.091574 0.46596000E+03  0.11248497E+05                                 9.000502                            7.397817      -0.289608       1.872662                    0.999239      30.885814      92.699571       0.576064       0.440443      -1.039841      -0.005578       0.018529       0.003714       0.019703      -0.000318       0.040707       0.005873      -0.005662      -0.026757      -0.045101       0.007262       0.037839              9.731757       9.747837      -0.126803      -4.596565       9.017329      -0.789155      10.430106          -0.001099
          130              C       3.872235       4.138331      12.725418      -0.023986      35.374584 0.45148186E+03  0.10692674E+05                                 9.412703                            7.124823      -0.091855       1.976465                    0.999227      27.721887      79.446501       0.613368       0.421637      -1.063108      -0.027100       0.017454       0.026141       0.041502      -0.001347       0.008321      -0.010033      -0.014943       0.000958      -0.013928      -0.002098       0.016026             10.952089      10.095106      -2.089801      -5.389439      11.270161       0.980841      11.491001           0.002373
          131              C       3.610631       5.495728      12.656632      -0.136725      33.264406 0.48986307E+03  0.11998771E+05                                 9.291194                            7.633923      -0.433864       1.826410                    0.998370      31.430561      95.657433       0.560521       0.446120      -1.034408      -0.011208      -0.013593       0.015338       0.023359       0.020203       0.023332      -0.008451       0.039739       0.043757      -0.041231       0.003198       0.038032             10.239151       8.687264      -2.732987      -3.229105      12.879146       1.277376       9.151042          -0.000535
          132              C       4.764605       3.502306      11.713029       0.568328      22.010987 0.25910336E+03  0.54269883E+04                                 7.309543                            5.747461      -0.051665       2.034360                    0.999602      22.890043      64.992093       0.611660       0.478091      -1.013919       0.032081      -0.006774      -0.049604       0.059462       0.051269       0.058900       0.008142       0.071561      -0.056516      -0.068046      -0.031075       0.099121              8.271282       7.360232      -2.293855      -3.463664       7.955475       0.787918       9.498138           0.001106
          133              C       3.412775       1.969593       8.476557      -0.020666      28.241296 0.39085217E+03  0.90097443E+04                                 8.243250                            6.729731       0.095715       2.024810                    0.999101      28.232247      82.205169       0.611494       0.434524      -1.045678       0.076286       0.006247       0.002855       0.076595      -0.012438       0.015663      -0.001730       0.007786      -0.019742      -0.018768      -0.004271       0.023040              8.958859       9.101404      -0.892915       1.210812      12.724111      -0.229445       5.051063           0.000397
          134              C       2.796617       0.779467       8.374260      -0.094613      29.143689 0.40478421E+03  0.93726751E+04                                 8.290280                            6.762805       0.300613       2.086132                    0.999063      28.474190      81.938995       0.624316       0.423703      -1.056815       0.034728      -0.054580      -0.014128       0.066217      -0.024959       0.026643      -0.010094       0.005225      -0.120498      -0.049952      -0.002954       0.052906              8.955383      10.865086       0.085241       1.155413      11.201301       0.112965       4.799761           0.002076
          135              C       4.909354       0.495304       8.786976       0.109037      25.152946 0.32038679E+03  0.70284827E+04                                 7.647609                            6.099930       0.236696       2.100378                    0.999021      25.926650      73.684677       0.641081       0.435518      -1.044909      -0.039606       0.030637      -0.000467       0.050075      -0.007477       0.009010      -0.006446       0.056478       0.056510      -0.039116       0.009829       0.029287              8.454911       9.673644       0.214464       1.127045      11.337424       0.626958       4.353665          -0.001689
          136              C       3.611968      -1.587936       8.592964       0.221223      34.421755 0.36748901E+03  0.82811054E+04                                 9.378552                            6.548211      -0.022050       2.019422                    0.999591      25.182824      70.793799       0.621198       0.437555      -1.051495       0.007087       0.035144      -0.003156       0.035990      -0.005765       0.015574      -0.002609      -0.060924      -0.063420      -0.036161      -0.005688       0.041850             11.446865       8.129380       1.770717       3.006807      18.373721       0.065121       7.837494           0.000015
          137              C       2.671795      -2.221043       7.809862      -0.231645      36.689488 0.48732575E+03  0.11834260E+05                                 9.709590                            7.466995      -0.055442       1.955449                    0.997852      30.781264      91.076625       0.587869       0.429046      -1.052217       0.006312      -0.010485      -0.022552       0.025658      -0.024941      -0.010043      -0.014986       0.009912       0.074410      -0.042616       0.012861       0.029756             11.198326       9.461844       3.571326       3.571941      15.537452       2.166259       8.595683           0.000107
          138              C      -4.079416      10.333905       7.845136       0.124591      36.155371 0.40957976E+03  0.94840481E+04                                 9.706359                            6.881840      -0.208076       1.952932                    0.999212      26.349658      75.109484       0.610027       0.433613      -1.053785       0.020053       0.002929      -0.004617       0.020785       0.005766       0.001361      -0.016419      -0.019800       0.011829      -0.016294      -0.006524       0.022818             12.025982      11.966356       3.520555       5.880225      13.298388       2.174708      10.813203          -0.000295
          139              C      -3.209621       9.607916       8.651168      -0.230696      37.379363 0.49583723E+03  0.12101662E+05                                 9.865251                            7.552152      -0.141139       1.929659                    0.997162      30.918071      91.921825       0.581791       0.431354      -1.050071      -0.004787      -0.002140      -0.018686       0.019408       0.003986      -0.031467      -0.002520      -0.029944      -0.020714      -0.040788       0.015437       0.025351             11.451597      12.629692       0.901474       6.537436       9.630101       0.563974      12.094997           0.000183
          140              C      -2.301318      10.264062       9.460727       0.210788      35.111823 0.36555900E+03  0.82213567E+04                                 9.465667                            6.506192       0.129196       2.065621                    0.999248      25.169828      70.535387       0.627180       0.434238      -1.054192       0.021686      -0.016000       0.022154       0.034887      -0.011926       0.032707      -0.016104      -0.029312      -0.011015      -0.041319       0.000269       0.041051             11.628959      11.574008      -1.469141       6.637767      11.680526      -2.189163      11.632343           0.000095
          141              C       4.418022      -2.300119       9.462490      -0.304447      36.846748 0.50073133E+03  0.12212827E+05                                 9.564752                            7.468792      -0.028707       1.946532                    0.999556      31.737060      93.364221       0.601129       0.417760      -1.061833       0.001409       0.003397       0.010266       0.010905       0.018914       0.004139       0.032004       0.028158       0.071255      -0.046514       0.003312       0.043202             10.610741       8.212169      -1.445524       3.376451      14.907412      -2.551781       8.712643          -0.000256
          142              C      -0.383787      10.027862      10.965201       0.090743      25.653331 0.32198736E+03  0.70745712E+04                                 7.719777                            6.105270       0.248903       2.097735                    0.999617      26.178155      74.531926       0.642159       0.434112      -1.045433      -0.019301      -0.039458       0.024636       0.050363       0.009363      -0.017700       0.018272      -0.011867      -0.052204      -0.035994       0.012956       0.023039              8.600482       9.311121       1.189263       3.689219       8.327789      -1.318515       8.162537           0.000724
          143              C      -0.670618       8.090188      11.739485      -0.030570      27.164190 0.36535089E+03  0.82556588E+04                                 7.872776                            6.395947       0.216563       2.056911                    0.999846      27.890309      79.602064       0.645556       0.419885      -1.057917       0.056280       0.047296       0.018976       0.075924       0.017185       0.014052      -0.011550      -0.049379      -0.059548      -0.037169      -0.003665       0.040835              8.476911       7.868521      -0.169582       2.987451       9.581402      -2.311793       7.980811           0.000180
          144              C      -1.640007       8.276086      10.847030      -0.100859      28.707735 0.39116238E+03  0.89608189E+04                                 8.137028                            6.608384       0.404454       2.117979                    0.999698      28.190802      80.126314       0.638632       0.418663      -1.062260      -0.002862       0.043738      -0.040658       0.059785       0.030725       0.024145      -0.029798      -0.093979      -0.090166      -0.069140      -0.006846       0.075985              8.721104       9.629242       1.146210       3.244139       8.805823      -1.268651       7.728247           0.001403
          145              C      -5.084658       9.624596       7.007358       0.110643      35.893434 0.41247863E+03  0.95705358E+04                                 9.642895                            6.890378      -0.200499       1.950352                    0.999084      26.594479      75.949121       0.611583       0.431634      -1.054714       0.002299      -0.010032      -0.014534       0.017809       0.001726       0.008547      -0.008647      -0.024582      -0.000853      -0.017716       0.000701       0.017015             11.903886      11.357129       4.582365       5.128865      12.293969       0.893139      12.060560          -0.000102
          146              C      -5.627781      10.221553       5.875034      -0.240270      35.844121 0.50453976E+03  0.12386458E+05                                 9.606905                            7.635270      -0.245212       1.888047                    0.997640      31.498715      94.388117       0.575797       0.433296      -1.047308       0.025495      -0.004571      -0.001503       0.025945       0.000263      -0.030576      -0.006309      -0.010383      -0.046577      -0.038829       0.012223       0.026606             10.811346       9.762007       1.515814       5.103173       9.774519      -0.730044      12.897512           0.000084
          147              C       6.780398       9.527000       5.076057       0.216476      32.947931 0.36328205E+03  0.81655112E+04                                 9.117913                            6.513101      -0.037231       2.017183                    0.999555      25.094803      70.533894       0.622306       0.437888      -1.050943      -0.005405       0.009572      -0.042045       0.043458      -0.007283       0.026403      -0.019894      -0.031012       0.033848      -0.036206      -0.004230       0.040435             11.016950       7.911678       0.723744       4.037601      11.907145      -3.859726      13.232027          -0.000057
          148              C       6.429826       8.211694       5.352965      -0.270141      35.316189 0.48910164E+03  0.11876886E+05                                 9.398679                            7.431030      -0.054896       1.951249                    0.997747      31.087563      91.695553       0.595761       0.423380      -1.056725       0.005625      -0.009581      -0.018048       0.021193       0.006873      -0.003054       0.024931       0.048713      -0.017992      -0.040560       0.012246       0.028313             10.601324       7.204762       1.808337       1.796897      13.885071      -3.940182      10.714138           0.000208
          149              C       6.976933       7.623600       6.476471       0.217824      33.460686 0.37317026E+03  0.84636765E+04                                 9.289704                            6.648332      -0.101853       1.994429                    0.999660      25.456770      72.415203       0.608001       0.444170      -1.044806      -0.004037      -0.038270      -0.004401       0.038733       0.021020       0.015136      -0.011310      -0.064546      -0.008150      -0.044729       0.003779       0.040950             11.351520       8.113766       4.268003       1.459109      16.388732      -2.690612       9.552062           0.000093
          150              C       7.849382       8.306234       7.286029      -0.242451      37.472295 0.50799070E+03  0.12525824E+05                                 9.957907                            7.691461      -0.371286       1.844081                    0.997388      32.056420      97.112200       0.568804       0.436710      -1.042470       0.015455       0.013561      -0.003092       0.020792      -0.033724      -0.010211      -0.003342       0.031796       0.003624      -0.039598       0.001617       0.037981             11.543798      10.279474       5.582563       2.397149      14.530668       0.334846       9.821252           0.000054
          151              C       6.372728       5.276945       5.873270      -0.088816      29.970668 0.41101094E+03  0.95546899E+04                                 8.504207                            6.847433       0.204990       2.060524                    0.998617      28.377422      81.863176       0.615899       0.427793      -1.054120       0.021470       0.048508       0.023085       0.057853       0.013503       0.012248       0.030183      -0.055221       0.061878      -0.041625      -0.011207       0.052832              9.372357       5.322724       2.375277       0.006291      11.133724      -0.666602      11.660622           0.001494
          152              C       6.182835       4.155584       6.594641      -0.033742      29.037939 0.38567172E+03  0.88380576E+04                                 8.291937                            6.591077       0.193556       2.045830                    0.999785      28.293770      81.457481       0.632763       0.422402      -1.055801       0.005971       0.000274       0.067676       0.067939       0.008957       0.007555       0.024530       0.001222       0.062939      -0.025696      -0.011116       0.036813              9.225344       5.090416       2.477579       0.235359      12.950259       0.207091       9.635358           0.001719
          153              C       6.678151       5.691895       7.980945       0.112434      26.343303 0.31793858E+03  0.69702702E+04                                 7.937904                            6.105282       0.173111       2.085385                    0.998414      25.870470      73.807195       0.635478       0.439642      -1.041125      -0.000979      -0.039917      -0.039013       0.055824      -0.001657      -0.006983       0.006300       0.057271       0.043752      -0.036713       0.010620       0.026093              8.982722       4.817040       1.960074      -0.508941      10.941032      -0.635892      11.190095           0.002501
          154              C       5.949112      11.510834       3.779705      -0.223704      43.430668 0.52593098E+03  0.13009280E+05                                10.937789                            7.799041      -0.000164       1.953642                    0.999427      31.630169      94.259794       0.570948       0.433696      -1.050049       0.029184      -0.063229       0.004748       0.069801      -0.027532       0.020221       0.001891      -0.156544      -0.016947      -0.085298      -0.000526       0.085824             12.679449       6.288249      -2.068959       1.336281      18.361596       3.847824      13.388501           0.000001
          155              C       5.710085      11.655102       2.412803      -0.028553      28.593342 0.39370249E+03  0.90755157E+04                                 8.162733                            6.650453       0.149490       2.023057                    0.999730      28.795995      83.352935       0.630721       0.421275      -1.055713       0.008504      -0.044264      -0.035021       0.057080      -0.012003       0.007234      -0.023045      -0.055028       0.017722      -0.033163      -0.009606       0.042770              8.824926       5.685738      -1.835401       2.080178      10.234052      -1.096985      10.554988          -0.000001
          156              C       6.200093       9.644072       2.721458       0.130054      25.258108 0.28801045E+03  0.61663098E+04                                 7.724249                            5.809121       0.199142       2.104454                    0.998284      25.137788      71.109666       0.651096       0.439384      -1.040213      -0.016878       0.040654       0.006033       0.044430       0.016837      -0.015289       0.021583       0.035374      -0.120125      -0.053814       0.008840       0.044974              8.727421       4.836067      -1.485950       1.543414      10.734904       0.241901      10.611292          -0.000071
          157              C      -2.444733      10.283391       4.649231       0.568722      22.263420 0.25434092E+03  0.53104575E+04                                 7.375462                            5.689800      -0.167035       1.996860                    0.999293      22.954192      65.387483       0.614584       0.477319      -1.012825       0.016606       0.054614      -0.001735       0.057109      -0.026247      -0.055721       0.024958       0.090087       0.103899      -0.070739      -0.024564       0.095303              8.492591       6.663549       2.603157       1.405615      12.739461      -0.612961       6.074764          -0.008027
          158              C      -2.760778       8.831069       4.740946      -0.027111      36.096328 0.45378138E+03  0.10750580E+05                                 9.516274                            7.129142      -0.020064       2.002056                    0.999319      27.586701      78.826867       0.615548       0.420010      -1.065148      -0.008617      -0.043355       0.004681       0.044450      -0.003778       0.006173      -0.003316       0.021351       0.008311      -0.013065      -0.000890       0.013955             11.177465       8.197645       2.662352       2.730220      16.503728      -0.317925       8.831023           0.001005
          159              C      -2.152586       8.052986       5.721588      -0.127164      32.293207 0.46353468E+03  0.11169921E+05                                 9.037204                            7.383519      -0.225466       1.897423                    0.999164      30.574454      91.537231       0.576318       0.441038      -1.039997      -0.003298      -0.010673      -0.019208       0.022220      -0.004673      -0.023948       0.022526       0.085880       0.010382      -0.053797      -0.001118       0.054916              9.830765       7.071134      -0.578691       2.611814      13.454895      -1.806330       8.966265          -0.000089
          160              C      -2.395595       6.701247       5.802720      -0.016891      35.622758 0.43957261E+03  0.10309176E+05                                 9.396380                            6.989948       0.116859       2.049617                    0.999430      27.098675      76.500298       0.626562       0.416820      -1.069487      -0.016843       0.019090      -0.033571       0.042133       0.011110      -0.012317       0.011622       0.008198      -0.005266      -0.023686       0.008918       0.014767             10.942638      10.014955      -1.655814       5.191848      12.039307      -2.245722      10.773651           0.002098
          161              C      -1.637347       5.872756       6.792181       0.581298      22.918166 0.25556492E+03  0.53210923E+04                                 7.429212                            5.654669      -0.169324       1.992647                    0.999344      22.700246      63.735280       0.626992       0.469185      -1.021264       0.031881      -0.015918       0.046377       0.058486       0.025378      -0.078883       0.002268       0.089245       0.025185      -0.071411      -0.035647       0.107058              8.453383       7.611055      -1.945344       3.641906       9.312213      -1.224556       8.436882           0.001869
          162              C      -3.273356       6.116357       4.890864      -0.130934      32.073350 0.46559825E+03  0.11237652E+05                                 8.997638                            7.395251      -0.288294       1.873137                    0.999160      30.875454      92.661657       0.576124       0.440480      -1.039813       0.005509       0.017041       0.003404       0.018230       0.000769      -0.042187       0.005144      -0.007916      -0.027094      -0.047037       0.008542       0.038495              9.728624       9.744020       0.127056       4.594531       9.015562      -0.788905      10.426289          -0.001092
          163              C      -3.872253       6.867929       3.906695      -0.022295      35.354888 0.45118917E+03  0.10684602E+05                                 9.411848                            7.124412      -0.095864       1.975229                    0.999240      27.712056      79.428480       0.613106       0.421862      -1.062908       0.026263       0.017294       0.026308       0.041000       0.001063      -0.007203      -0.010943      -0.015962       0.001997      -0.013542      -0.003192       0.016734             10.950769      10.093716       2.088254       5.388511      11.268794       0.979256      11.489796           0.002373
          164              C      -3.610652       8.225326       3.837908      -0.137468      33.269385 0.48994446E+03  0.12001268E+05                                 9.292188                            7.634607      -0.433536       1.826476                    0.998417      31.434367      95.671140       0.560490       0.446126      -1.034404       0.011556      -0.013431       0.015010       0.023222      -0.020872      -0.023427      -0.009557       0.039029       0.043561      -0.042160       0.004297       0.037863             10.240313       8.688623       2.732537       3.230028      12.879614       1.277226       9.152703          -0.000530
          165              C       8.514679       6.231904       2.894305       0.567453      22.017016 0.25920783E+03  0.54296551E+04                                 7.310188                            5.748099      -0.052908       2.034197                    0.999623      22.895133      65.006727       0.611717       0.478004      -1.013977      -0.033399      -0.008425      -0.050385       0.061034      -0.051551      -0.057992       0.008284       0.072165      -0.057279      -0.067552      -0.031355       0.098907              8.271849       7.360837       2.293942       3.463615       7.956070       0.787557       9.498641           0.001111
          166              C       9.866515      -0.760005      17.295281      -0.021215      28.253217 0.39109212E+03  0.90168730E+04                                 8.245660                            6.731284       0.098781       2.025500                    0.999117      28.243354      82.251172       0.611478       0.434458      -1.045693      -0.077496       0.008302       0.003321       0.078010       0.012790      -0.016245      -0.003717       0.012093      -0.018467      -0.017792      -0.007501       0.025293              8.961329       9.105075       0.894018      -1.211856      12.726640      -0.229752       5.052273           0.000401
          167              C      10.482676      -1.950131      17.192983      -0.095054      29.170240 0.40530835E+03  0.93880742E+04                                 8.296051                            6.767471       0.296779       2.084918                    0.999087      28.491677      82.010027       0.624046       0.423739      -1.056767      -0.034799      -0.052681      -0.014906       0.064872       0.023288      -0.026008      -0.010489       0.005538      -0.120451      -0.049568      -0.001726       0.051293              8.961579      10.872269      -0.086383      -1.156357      11.209673       0.113319       4.802795           0.002076
          168              C       8.369939       3.224902      -0.031747       0.105870      25.216548 0.32149580E+03  0.70582064E+04                                 7.657320                            6.108010       0.235219       2.099302                    0.998967      25.965019      73.798019       0.641109       0.435167      -1.045224       0.039456       0.029592      -0.000666       0.049325       0.007874      -0.009636      -0.005638       0.056320       0.056752      -0.039025       0.009224       0.029800              8.465574       9.683167      -0.215627      -1.128214      11.354434       0.628650       4.359121          -0.001685
          169              C       9.667329      -4.317534      17.411688       0.222179      34.382711 0.36707785E+03  0.82695299E+04                                 9.372132                            6.545141      -0.020076       2.020120                    0.999580      25.166354      70.737738       0.621259       0.437634      -1.051447      -0.007100       0.034968      -0.003374       0.035841       0.006251      -0.016038      -0.003317      -0.060321      -0.063081      -0.036439      -0.005290       0.041729             11.437716       8.122672      -1.768367      -3.003278      18.359237       0.064739       7.831239           0.000014
          170              C      10.607505      -4.950641      16.628585      -0.234182      36.744440 0.48834277E+03  0.11864530E+05                                 9.716465                            7.473168      -0.056201       1.954960                    0.997833      30.811468      91.172092       0.587847       0.428860      -1.052385      -0.006591      -0.011659      -0.022395       0.026094       0.024631       0.011360      -0.014422       0.011435       0.076536      -0.042964       0.012530       0.030434             11.205330       9.466914      -3.573663      -3.573169      15.548379       2.167951       8.600698           0.000106
          171              C       4.079386       7.604307      16.663860       0.124979      36.127242 0.40926627E+03  0.94753777E+04                                 9.702550                            6.880298      -0.211927       1.951828                    0.999175      26.341872      75.092117       0.609924       0.433750      -1.053657      -0.019939       0.003266      -0.004653       0.020734      -0.005920      -0.002103      -0.016337      -0.019121       0.012353      -0.016792      -0.005711       0.022503             12.019488      11.959782      -3.518085      -5.875905      13.291560       2.173086      10.807121          -0.000295
          172              C       3.209593       6.878318      17.469891      -0.231331      37.408097 0.49642321E+03  0.12120550E+05                                 9.872573                            7.558513      -0.149097       1.927149                    0.997126      30.937521      92.022042       0.581278       0.431571      -1.049852       0.005314      -0.001764      -0.018781       0.019598      -0.002592       0.030666      -0.003898      -0.029072      -0.019615      -0.039669       0.014791       0.024877             11.458729      12.636935      -0.903495      -6.540324       9.637117       0.565412      12.102134           0.000184
          173              C       2.301288      12.993660       0.642003       0.211614      35.138446 0.36596218E+03  0.82335587E+04                                 9.473477                            6.512329       0.127190       2.064441                    0.999212      25.184198      70.613362       0.626451       0.434578      -1.053875      -0.021413      -0.015739       0.022378       0.034742       0.011670      -0.033511      -0.016234      -0.028967      -0.006911      -0.041829       0.000319       0.041510             11.637527      11.582927       1.469509      -6.642963      11.688107      -2.190190      11.641549           0.000094
          174              C       8.861276       0.429479       0.643767      -0.306595      36.899696 0.50171693E+03  0.12243532E+05                                 9.577122                            7.479340      -0.032296       1.945148                    0.999522      31.764704      93.487183       0.600287       0.418118      -1.061549      -0.000455       0.003284       0.009704       0.010255      -0.017912      -0.004313       0.031691       0.029454       0.073161      -0.046366       0.003325       0.043041             10.623538       8.221574       1.447186      -3.379321      14.926501      -2.555206       8.722538          -0.000257
          175              C       0.383756      12.757460       2.146477       0.087832      25.718039 0.32304173E+03  0.71030085E+04                                 7.730279                            6.113846       0.245521       2.096508                    0.999653      26.217633      74.653756       0.641979       0.433912      -1.045632       0.019200      -0.039843       0.025323       0.050965      -0.008472       0.018017       0.018220      -0.010557      -0.050116      -0.035516       0.013345       0.022171              8.612402       9.325261      -1.188991      -3.696889       8.335830      -1.320298       8.176114           0.000711
          176              C       0.670591      10.819786       2.920761      -0.028912      27.147277 0.36507202E+03  0.82482394E+04                                 7.872004                            6.396366       0.215837       2.056895                    0.999845      27.878687      79.577893       0.645066       0.420261      -1.057622      -0.054886       0.044968       0.019353       0.073547      -0.017339      -0.014633      -0.011579      -0.049881      -0.058038      -0.037741      -0.003113       0.040854              8.475122       7.869431       0.166432      -2.986821       9.577805      -2.307290       7.978131           0.000181
          177              C       1.639980      11.005684       2.028306      -0.101797      28.713126 0.39120198E+03  0.89615099E+04                                 8.136429                            6.607188       0.401642       2.117069                    0.999688      28.191097      80.113245       0.638943       0.418469      -1.062435       0.003015       0.044470      -0.040583       0.060280      -0.030776      -0.024347      -0.029513      -0.095149      -0.089537      -0.069418      -0.006862       0.076281              8.720807       9.631896      -1.149615      -3.245245       8.803946      -1.265422       7.726580           0.001404
          178              C       5.084630       6.894998      15.826081       0.108944      35.933551 0.41303726E+03  0.95863014E+04                                 9.648310                            6.894035      -0.205640       1.948389                    0.999115      26.610902      75.995768       0.611583       0.431508      -1.054840      -0.002204      -0.010186      -0.013070       0.016716      -0.001425      -0.008504      -0.008636      -0.025263      -0.003592      -0.017716       0.000245       0.017471             11.910216      11.361444      -4.584794      -5.129906      12.303282       0.890880      12.065923          -0.000102
          179              C       5.627754       7.491955      14.693757      -0.239112      35.759618 0.50308270E+03  0.12341291E+05                                 9.588781                            7.621393      -0.243576       1.888989                    0.997616      31.459452      94.222881       0.576666       0.432973      -1.047543      -0.026412      -0.004277      -0.001003       0.026775       0.001095       0.030421      -0.007811      -0.010997      -0.049792      -0.039734       0.013516       0.026219             10.789274       9.739598      -1.514315      -5.086816       9.763520      -0.731259      12.864705           0.000084
          180              C       6.498877       6.797402      13.894781       0.215254      33.018787 0.36429139E+03  0.81939719E+04                                 9.131039                            6.522951      -0.035434       2.016928                    0.999593      25.127408      70.653026       0.621713       0.437997      -1.050866       0.004933       0.009683      -0.041259       0.042666       0.006528      -0.027112      -0.018808      -0.030680       0.031436      -0.036647      -0.002696       0.039343             11.032039       7.922454      -0.727145      -4.041804      11.927751      -3.864261      13.245914          -0.000057
          181              C       6.849452       5.482096      14.171689      -0.267532      35.238227 0.48775973E+03  0.11835553E+05                                 9.381149                            7.417325      -0.113968       1.937065                    0.998170      31.050264      91.536178       0.596765       0.422980      -1.057030      -0.006121      -0.009902      -0.015979       0.019770      -0.006897       0.003644       0.024399       0.047285      -0.015421      -0.039678       0.012478       0.027199             10.580349       7.193326      -1.806598      -1.795459      13.855420      -3.926436      10.692303           0.000207
          182              C       6.302345       4.894002      15.295194       0.214993      33.535957 0.37412399E+03  0.84903688E+04                                 9.300722                            6.655181      -0.102071       1.994025                    0.999654      25.491897      72.526838       0.607938       0.443951      -1.044978       0.003781      -0.040532      -0.003910       0.040895      -0.021160      -0.012247      -0.011023      -0.066240      -0.008865      -0.043364       0.001373       0.041991             11.365487       8.123586      -4.274391      -1.461379      16.408756      -2.694190       9.564120           0.000093
          183              C       5.429894       5.576636      16.104753      -0.240323      37.393539 0.50660171E+03  0.12483094E+05                                 9.943145                            7.679633      -0.370242       1.844660                    0.997366      32.019775      96.969964       0.569384       0.436562      -1.042553      -0.014977       0.013551      -0.004610       0.020717       0.033573       0.010375      -0.004133       0.030082       0.000130      -0.038968       0.001065       0.037903             11.526309      10.262056      -5.570843      -2.394318      14.507756       0.331340       9.809115           0.000054
          184              C       6.906556       2.547347      14.691993      -0.088284      29.930159 0.41040996E+03  0.95361957E+04                                 8.492475                            6.838799       0.212922       2.063080                    0.998634      28.353270      81.745158       0.616845       0.427339      -1.054514      -0.020971       0.047980       0.025392       0.058194      -0.014596      -0.011276       0.030109      -0.052934       0.058308      -0.040215      -0.011793       0.052008              9.358689       5.315845      -2.371923      -0.007282      11.119136      -0.662475      11.641086           0.001495
          185              C       7.096451       1.425986      15.413365      -0.035036      29.115108 0.38696066E+03  0.88758098E+04                                 8.309332                            6.604074       0.192002       2.044616                    0.999790      28.342106      81.658922       0.631796       0.422657      -1.055545      -0.006265      -0.001843       0.067501       0.067816      -0.010023      -0.007542       0.026005      -0.000404       0.064091      -0.026889      -0.011728       0.038617              9.245381       5.100789      -2.484638      -0.236289      12.980483       0.209595       9.654871           0.001722
          186              C       6.601131       2.962297      16.799668       0.113262      26.360884 0.31819417E+03  0.69779919E+04                                 7.945084                            6.110293       0.168966       2.083983                    0.998380      25.879358      73.868552       0.634753       0.440011      -1.040800       0.000866      -0.039759      -0.038696       0.055488       0.000332       0.007137       0.006565       0.057044       0.044128      -0.036720       0.010703       0.026017              8.991167       4.821101      -1.962688       0.509734      10.952450      -0.635749      11.199949           0.002502
          187              C      -5.949141       8.781236      12.598428      -0.224400      43.492502 0.52700225E+03  0.13042846E+05                                10.946811                            7.805637      -0.043565       1.942424                    0.999596      31.659766      94.383836       0.570835       0.433546      -1.050105      -0.029045      -0.063444       0.005292       0.069977       0.027228      -0.019860       0.002605      -0.159231      -0.018276      -0.086105      -0.001089       0.087194             12.688957       6.292988       2.068890      -1.338876      18.367125       3.853104      13.406757           0.000001
          188              C      -5.710113       8.925504      11.231526      -0.026937      28.551157 0.39294302E+03  0.90535534E+04                                 8.153270                            6.642275       0.155477       2.024970                    0.999726      28.771333      83.258547       0.631366       0.421052      -1.055862      -0.009027      -0.043298      -0.035006       0.056406       0.013946      -0.007594      -0.023138      -0.054708       0.014789      -0.033306      -0.010218       0.043523              8.814165       5.678528       1.833683      -2.076999      10.222902      -1.096427      10.541065          -0.000001
          189              C       7.079183       6.914474      11.540182       0.130290      25.257381 0.28799390E+03  0.61657583E+04                                 7.725200                            5.810484       0.205742       2.106363                    0.998350      25.132113      71.088383       0.650774       0.439615      -1.040094       0.016932       0.040529       0.005343       0.044247      -0.017459       0.015367       0.021772       0.035077      -0.120188      -0.054093       0.008831       0.045262              8.728030       4.836845       1.486333      -1.543680      10.735276       0.241498      10.611968          -0.000071
          190              C       4.194928       0.928018       4.169492       0.567166      22.274379 0.25447242E+03  0.53134604E+04                                 7.374501                            5.688776      -0.163757       1.997804                    0.999230      22.961255      65.391927       0.615094       0.476901      -1.013129       0.015094      -0.051964       0.002191       0.054156       0.026508       0.056850       0.024790       0.091316       0.099922      -0.070669      -0.025660       0.096329              8.491754       6.662470      -2.602965      -1.404949      12.738849      -0.613531       6.073944          -0.008026
          191              C       3.878879       2.380340       4.077778      -0.028763      36.148443 0.45451900E+03  0.10773066E+05                                 9.526174                            7.135642      -0.022442       2.001047                    0.999293      27.616061      78.944391       0.615139       0.420093      -1.065032      -0.007742       0.044662      -0.004872       0.045590       0.003871      -0.006362      -0.003301       0.021473       0.009886      -0.013378      -0.000764       0.014142             11.189894       8.204622      -2.665844      -2.731585      16.526563      -0.319749       8.838497           0.001004
          192              C       4.487071       3.158423       3.097136      -0.127926      32.321998 0.46402651E+03  0.11185037E+05                                 9.043613                            7.388563      -0.229726       1.896047                    0.999174      30.594606      91.618968       0.575974       0.441172      -1.039890      -0.004249       0.009370       0.019737       0.022257       0.005593       0.023633       0.021902       0.088157       0.010302      -0.054244      -0.001416       0.055661              9.838042       7.074832       0.580905      -2.612329      13.467769      -1.810050       8.971526          -0.000091
          193              C       4.244058       4.510162       3.016003      -0.016264      35.607122 0.43927493E+03  0.10301029E+05                                 9.395934                            6.989172       0.113359       2.048871                    0.999406      27.090233      76.486181       0.626348       0.417010      -1.069305      -0.015581      -0.019884       0.033073       0.041617      -0.010512       0.013760       0.010648       0.008275      -0.004431      -0.023480       0.007440       0.016040             10.942671      10.014191       1.657801      -5.191238      12.040778      -2.247895      10.773043           0.002099
          194              C       5.002305       5.338653       2.026543       0.577314      22.961597 0.25612346E+03  0.53353545E+04                                 7.436088                            5.659042      -0.166203       1.993278                    0.999336      22.729047      63.821021       0.627082       0.468887      -1.021480       0.031338       0.015252      -0.045877       0.057614      -0.025807       0.079577       0.001717       0.091694       0.027358      -0.071955      -0.036704       0.108660              8.461935       7.619221       1.948916      -3.646649       9.321300      -1.227334       8.445284           0.001873
          195              C       3.366295       5.095052       3.927859      -0.130192      32.091563 0.46595982E+03  0.11248492E+05                                 9.000500                            7.397815      -0.289607       1.872662                    0.999239      30.885809      92.699554       0.576064       0.440443      -1.039841       0.005578      -0.018529      -0.003714       0.019703      -0.000318       0.040707       0.005873      -0.005661      -0.026757      -0.045101       0.007262       0.037839              9.731755       9.747834      -0.126803      -4.596563       9.017329      -0.789155      10.430103          -0.001098
          196              C       2.767399       4.343480       4.912029      -0.023985      35.374584 0.45148183E+03  0.10692673E+05                                 9.412703                            7.124822      -0.091855       1.976465                    0.999227      27.721885      79.446490       0.613368       0.421637      -1.063108       0.027100      -0.017454      -0.026141       0.041502      -0.001347       0.008321      -0.010033      -0.014943       0.000957      -0.013928      -0.002098       0.016026             10.952089      10.095105      -2.089802      -5.389438      11.270162       0.980841      11.490999           0.002373
          197              C       3.029003       2.986083       4.980815      -0.136726      33.264415 0.48986320E+03  0.11998775E+05                                 9.291195                            7.633923      -0.433864       1.826410                    0.998370      31.430559      95.657415       0.560521       0.446120      -1.034408       0.011208       0.013593      -0.015338       0.023359       0.020203       0.023332      -0.008451       0.039738       0.043756      -0.041230       0.003198       0.038032             10.239152       8.687264      -2.732991      -3.229103      12.879153       1.277377       9.151040          -0.000535
          198              C       1.875029       4.979505       5.924418       0.568328      22.010984 0.25910331E+03  0.54269872E+04                                 7.309543                            5.747461      -0.051666       2.034360                    0.999602      22.890042      64.992095       0.611660       0.478091      -1.013919      -0.032082       0.006774       0.049604       0.059462       0.051269       0.058900       0.008142       0.071561      -0.056516      -0.068046      -0.031075       0.099121              8.271282       7.360232      -2.293855      -3.463664       7.955475       0.787918       9.498138           0.001106
          199              C       3.226859       6.512218       9.160890      -0.020666      28.241306 0.39085234E+03  0.90097497E+04                                 8.243253                            6.729734       0.095713       2.024809                    0.999101      28.232255      82.205212       0.611493       0.434525      -1.045678      -0.076286      -0.006247      -0.002855       0.076595      -0.012438       0.015663      -0.001730       0.007787      -0.019742      -0.018768      -0.004272       0.023040              8.958863       9.101408      -0.892915       1.210813      12.724115      -0.229445       5.051066           0.000397
          200              C       3.843017       7.702344       9.263187      -0.094612      29.143703 0.40478441E+03  0.93726814E+04                                 8.290284                            6.762807       0.300610       2.086131                    0.999063      28.474199      81.939043       0.624316       0.423703      -1.056814      -0.034728       0.054580       0.014128       0.066217      -0.024959       0.026643      -0.010094       0.005225      -0.120499      -0.049953      -0.002953       0.052906              8.955387      10.865093       0.085241       1.155414      11.201306       0.112965       4.799763           0.002076
          201              C       1.730280       7.986507       8.850471       0.109036      25.152959 0.32038698E+03  0.70284880E+04                                 7.647612                            6.099932       0.236694       2.100377                    0.999021      25.926661      73.684723       0.641081       0.435518      -1.044909       0.039606      -0.030638       0.000467       0.050075      -0.007477       0.009010      -0.006446       0.056478       0.056509      -0.039116       0.009829       0.029287              8.454915       9.673649       0.214464       1.127046      11.337429       0.626958       4.353667          -0.001688
          202              C       3.027666      10.069747       9.044483       0.221223      34.421751 0.36748895E+03  0.82811033E+04                                 9.378550                            6.548210      -0.022048       2.019422                    0.999591      25.182821      70.793777       0.621198       0.437554      -1.051495      -0.007087      -0.035144       0.003157       0.035990      -0.005765       0.015574      -0.002609      -0.060924      -0.063420      -0.036161      -0.005688       0.041850             11.446862       8.129378       1.770717       3.006807      18.373716       0.065121       7.837492           0.000015
          203              C       3.967839      10.702854       9.827585      -0.231644      36.689449 0.48732509E+03  0.11834239E+05                                 9.709581                            7.466988      -0.055439       1.955450                    0.997852      30.781243      91.076534       0.587870       0.429046      -1.052218      -0.006312       0.010485       0.022552       0.025659      -0.024941      -0.010043      -0.014986       0.009912       0.074411      -0.042616       0.012860       0.029756             11.198316       9.461837       3.571321       3.571939      15.537436       2.166255       8.595676           0.000107
          204              C      10.719050      -1.852094       9.792311       0.124591      36.155383 0.40957987E+03  0.94840514E+04                                 9.706361                            6.881841      -0.208078       1.952931                    0.999212      26.349662      75.109500       0.610027       0.433613      -1.053785      -0.020053      -0.002929       0.004618       0.020785       0.005766       0.001362      -0.016419      -0.019800       0.011829      -0.016294      -0.006524       0.022819             12.025986      11.966360       3.520556       5.880228      13.298391       2.174709      10.813206          -0.000294
          205              C       9.849255      -1.126105       8.986279      -0.230696      37.379385 0.49583751E+03  0.12101671E+05                                 9.865255                            7.552154      -0.141140       1.929659                    0.997162      30.918082      91.921865       0.581790       0.431354      -1.050071       0.004787       0.002140       0.018686       0.019408       0.003986      -0.031467      -0.002520      -0.029944      -0.020714      -0.040788       0.015438       0.025351             11.451602      12.629700       0.901476       6.537441       9.630104       0.563977      12.095004           0.000183
          206              C       8.940952      -1.782251       8.176720       0.210788      35.111843 0.36555920E+03  0.82213621E+04                                 9.465670                            6.506193       0.129195       2.065620                    0.999248      25.169836      70.535412       0.627181       0.434238      -1.054192      -0.021687       0.016000      -0.022153       0.034887      -0.011926       0.032707      -0.016104      -0.029312      -0.011015      -0.041319       0.000269       0.041051             11.628964      11.574015      -1.469141       6.637772      11.680528      -2.189162      11.632349           0.000095
          207              C       2.221612      10.781930       8.174957      -0.304448      36.846777 0.50073180E+03  0.12212841E+05                                 9.564757                            7.468796      -0.028708       1.946531                    0.999556      31.737075      93.364274       0.601128       0.417760      -1.061833      -0.001409      -0.003397      -0.010266       0.010905       0.018914       0.004139       0.032004       0.028158       0.071256      -0.046514       0.003312       0.043202             10.610747       8.212173      -1.445526       3.376452      14.907421      -2.551783       8.712647          -0.000256
          208              C       7.023421      -1.546051       6.672246       0.090743      25.653339 0.32198745E+03  0.70745749E+04                                 7.719783                            6.105274       0.248895       2.097732                    0.999617      26.178169      74.532013       0.642158       0.434113      -1.045432       0.019301       0.039458      -0.024637       0.050363       0.009363      -0.017700       0.018272      -0.011867      -0.052205      -0.035995       0.012956       0.023039              8.600489       9.311130       1.189266       3.689223       8.327794      -1.318514       8.162543           0.000723
          209              C       7.310252       0.391623       5.897962      -0.030570      27.164173 0.36535065E+03  0.82556529E+04                                 7.872775                            6.395947       0.216559       2.056910                    0.999846      27.890305      79.602077       0.645555       0.419886      -1.057917      -0.056280      -0.047297      -0.018976       0.075924       0.017184       0.014051      -0.011550      -0.049379      -0.059548      -0.037169      -0.003666       0.040835              8.476911       7.868522      -0.169582       2.987451       9.581401      -2.311792       7.980809           0.000179
          210              C       8.279641       0.205725       6.790417      -0.100858      28.707711 0.39116186E+03  0.89608037E+04                                 8.137022                            6.608378       0.404458       2.117980                    0.999698      28.190782      80.126228       0.638633       0.418663      -1.062260       0.002862      -0.043738       0.040658       0.059785       0.030725       0.024145      -0.029798      -0.093979      -0.090166      -0.069140      -0.006845       0.075985              8.721099       9.629240       1.146214       3.244139       8.805816      -1.268646       7.728241           0.001404
          211              C      11.724292      -1.142785      10.630089       0.110644      35.893443 0.41247873E+03  0.95705389E+04                                 9.642897                            6.890379      -0.200500       1.950352                    0.999084      26.594483      75.949142       0.611583       0.431634      -1.054714      -0.002299       0.010033       0.014534       0.017810       0.001726       0.008547      -0.008647      -0.024583      -0.000853      -0.017716       0.000701       0.017015             11.903889      11.357132       4.582365       5.128867      12.293972       0.893140      12.060565          -0.000101
          212              C      12.267415      -1.739742      11.762413      -0.240268      35.844102 0.50453939E+03  0.12386447E+05                                 9.606902                            7.635268      -0.245213       1.888047                    0.997640      31.498707      94.388097       0.575797       0.433296      -1.047307      -0.025495       0.004571       0.001503       0.025945       0.000263      -0.030575      -0.006309      -0.010383      -0.046577      -0.038829       0.012224       0.026605             10.811342       9.762002       1.515813       5.103171       9.774518      -0.730045      12.897508           0.000084
          213              C      -0.140764      -1.045189      12.561390       0.216476      32.947936 0.36328208E+03  0.81655127E+04                                 9.117916                            6.513103      -0.037232       2.017182                    0.999555      25.094804      70.533912       0.622305       0.437888      -1.050943       0.005405      -0.009572       0.042045       0.043458      -0.007283       0.026403      -0.019894      -0.031012       0.033848      -0.036206      -0.004230       0.040435             11.016954       7.911680       0.723743       4.037603      11.907150      -3.859728      13.232033          -0.000057
          214              C       0.209808       0.270117      12.284482      -0.270142      35.316199 0.48910179E+03  0.11876891E+05                                 9.398681                            7.431032      -0.054896       1.951249                    0.997747      31.087568      91.695572       0.595761       0.423380      -1.056725      -0.005625       0.009581       0.018048       0.021193       0.006873      -0.003054       0.024931       0.048713      -0.017992      -0.040560       0.012246       0.028314             10.601326       7.204763       1.808336       1.796897      13.885075      -3.940185      10.714141           0.000208
          215              C      -0.337299       0.858211      11.160976       0.217823      33.460688 0.37317026E+03  0.84636765E+04                                 9.289703                            6.648331      -0.101852       1.994430                    0.999660      25.456772      72.415203       0.608001       0.444170      -1.044806       0.004037       0.038270       0.004401       0.038733       0.021020       0.015136      -0.011310      -0.064546      -0.008151      -0.044729       0.003779       0.040950             11.351520       8.113765       4.268002       1.459109      16.388733      -2.690612       9.552061           0.000093
          216              C      -1.209748       0.175577      10.351418      -0.242452      37.472327 0.50799121E+03  0.12525839E+05                                 9.957912                            7.691464      -0.371286       1.844081                    0.997388      32.056438      97.112266       0.568804       0.436710      -1.042470      -0.015455      -0.013561       0.003092       0.020792      -0.033724      -0.010211      -0.003342       0.031796       0.003625      -0.039597       0.001617       0.037981             11.543805      10.279480       5.582567       2.397150      14.530677       0.334847       9.821257           0.000054
          217              C       0.266906       3.204866      11.764177      -0.088816      29.970661 0.41101082E+03  0.95546861E+04                                 8.504205                            6.847431       0.204991       2.060524                    0.998617      28.377417      81.863152       0.615899       0.427793      -1.054120      -0.021470      -0.048508      -0.023085       0.057853       0.013503       0.012248       0.030183      -0.055221       0.061878      -0.041625      -0.011207       0.052832              9.372355       5.322723       2.375276       0.006292      11.133722      -0.666601      11.660619           0.001494
          218              C       0.456799       4.326227      11.042806      -0.033741      29.037921 0.38567141E+03  0.88380485E+04                                 8.291933                            6.591074       0.193557       2.045830                    0.999785      28.293756      81.457429       0.632763       0.422402      -1.055801      -0.005970      -0.000274      -0.067676       0.067939       0.008957       0.007555       0.024530       0.001222       0.062939      -0.025696      -0.011116       0.036812              9.225341       5.090414       2.477578       0.235360      12.950255       0.207091       9.635353           0.001719
          219              C      -0.038517       2.789916       9.656502       0.112434      26.343301 0.31793855E+03  0.69702691E+04                                 7.937903                            6.105281       0.173112       2.085385                    0.998414      25.870468      73.807181       0.635478       0.439642      -1.041125       0.000979       0.039917       0.039013       0.055825      -0.001657      -0.006983       0.006300       0.057271       0.043752      -0.036713       0.010620       0.026093              8.982721       4.817040       1.960074      -0.508941      10.941031      -0.635893      11.190093           0.002501
          220              C       0.690522      -3.029023      13.857742      -0.223703      43.430668 0.52593087E+03  0.13009277E+05                                10.937791                            7.799041      -0.000165       1.953642                    0.999427      31.630165      94.259796       0.570948       0.433696      -1.050049      -0.029185       0.063229      -0.004748       0.069801      -0.027532       0.020221       0.001891      -0.156544      -0.016947      -0.085298      -0.000526       0.085824             12.679452       6.288250      -2.068960       1.336281      18.361602       3.847827      13.388505           0.000001
          221              C       0.929549      -3.173291      15.224644      -0.028553      28.593361 0.39370280E+03  0.90755249E+04                                 8.162737                            6.650456       0.149489       2.023057                    0.999730      28.796009      83.352994       0.630721       0.421275      -1.055713      -0.008504       0.044264       0.035021       0.057080      -0.012003       0.007235      -0.023045      -0.055028       0.017722      -0.033163      -0.009606       0.042770              8.824931       5.685740      -1.835401       2.080179      10.234057      -1.096985      10.554995          -0.000001
          222              C       0.439541      -1.162261      14.915989       0.130054      25.258111 0.28801047E+03  0.61663104E+04                                 7.724250                            5.809121       0.199142       2.104454                    0.998284      25.137790      71.109676       0.651096       0.439384      -1.040213       0.016878      -0.040655      -0.006033       0.044430       0.016837      -0.015289       0.021583       0.035374      -0.120125      -0.053814       0.008840       0.044974              8.727422       4.836067      -1.485951       1.543414      10.734906       0.241901      10.611293          -0.000071
          223              N      -1.898951       9.424032       0.070550      -0.277763      36.774160 0.53884958E+03  0.13142322E+05                                 9.189950                            7.463945       0.206018       2.074309                    0.999333      28.720754      79.572679       0.647740       0.387704      -1.101883      -0.121686       0.079442       0.012624       0.145869       0.072078      -0.019112      -0.009496      -0.000537      -0.002994      -0.072263      -0.005523       0.077786             10.306364      10.842135      -2.146895      -2.041794      13.983149       1.653065       6.093808           0.031502
          224              N      -2.881621      11.376157       0.245866       0.026318      31.258858 0.33085061E+03  0.71175877E+04                                 8.235739                            5.764197       0.162677       2.142252                    0.998724      22.992225      59.135926       0.756011       0.376597      -1.113874      -0.021988      -0.016961       0.008471       0.029033      -0.004787      -0.036019      -0.004311      -0.033056      -0.193139      -0.078461       0.029055       0.049405             10.126068       7.710741      -1.193756      -0.750441      18.277492       0.265970       4.389971           0.000647
          225              N       5.178926      -3.783557      16.108104       0.026264      31.965745 0.32946903E+03  0.70824955E+04                                 8.360874                            5.756796       0.222642       2.159499                    0.998973      23.008984      59.212319       0.755364       0.377206      -1.113104      -0.013772       0.022688      -0.016953       0.031494      -0.016428      -0.060022      -0.025139      -0.044564      -0.064992      -0.084285       0.037139       0.047146             10.340719      11.310940       2.195687      -6.281235       8.834546      -3.779322      10.876672           0.001566
          226              N       6.763146      -3.438478      14.632908      -0.273475      37.025232 0.55802384E+03  0.13760166E+05                                 9.321028                            7.674990      -0.078570       1.976132                    0.999381      29.220653      81.999270       0.627482       0.395853      -1.093722      -0.117220       0.045518       0.063763       0.140990      -0.004765       0.029321      -0.033132      -0.121953      -0.065714      -0.069933      -0.013923       0.083856             10.378949      10.788755      -1.224318      -5.138593       9.235796      -0.476082      11.112297           0.028647
          227              N       0.038504       4.955162       2.043122       0.029028      31.294872 0.33047444E+03  0.71113843E+04                                 8.250697                            5.763154       0.222093       2.162574                    0.998949      22.972386      59.199022       0.755224       0.376889      -1.113046       0.003310       0.018009       0.022388       0.028923      -0.029192      -0.025226      -0.008774      -0.109079       0.080616      -0.081811       0.033038       0.048773             10.302875       5.549721      -4.018836       0.920389      16.501212      -2.655241       8.857692           0.002356
          228              N      -0.269578       6.801146       0.897570      -0.292003      38.595281 0.53016198E+03  0.12851852E+05                                 9.420268                            7.331286       0.228610       2.072810                    0.999704      28.793580      79.005425       0.664609       0.380175      -1.109552       0.005381      -0.074346       0.122202       0.143142      -0.016531      -0.002001       0.066400       0.002319       0.010644      -0.067870      -0.001310       0.069180             10.932950       5.661296      -2.274845       0.993998      13.708895      -3.386351      13.428658           0.031871
          229              N      -0.330658       1.066211       4.934605       0.038231      30.628478 0.31368104E+03  0.66663890E+04                                 8.122420                            5.609902       0.280230       2.185277                    0.999048      22.698039      58.237352       0.766038       0.376230      -1.112896       0.006164      -0.027309       0.000678       0.028005       0.017575      -0.030173      -0.011789      -0.091419       0.048536      -0.066527       0.015246       0.051281              9.951769       5.651923       2.308811      -3.429521      10.169135      -3.029005      14.034251           0.000048
          230              N      -0.775514       0.720847       7.021468      -0.338288      36.348749 0.52406146E+03  0.12637305E+05                                 8.983650                            7.271224       0.745442       2.229356                    0.999545      29.035549      78.847860       0.671382       0.378324      -1.113539       0.018476      -0.065713      -0.222566       0.232799       0.031259       0.014910      -0.057281      -0.122275      -0.426570      -0.156299       0.007018       0.149281              9.966058       6.377613       1.872019      -2.060611      10.494351      -0.399270      13.026212           0.000018
          231              N       4.740705       1.787377       8.748174      -0.279535      36.857042 0.54029758E+03  0.13186620E+05                                 9.203097                            7.473470       0.210851       2.075138                    0.999407      28.760143      79.711691       0.647385       0.387653      -1.101908      -0.123223      -0.077621      -0.012629       0.146180      -0.073026       0.019816      -0.010628       0.001423      -0.000858      -0.073470      -0.005580       0.079051             10.322715      10.856225       2.154870       2.044695      14.010140       1.657356       6.101778           0.031484
          232              N       3.758039      -0.164748       8.572857       0.023919      31.361715 0.33198243E+03  0.71493722E+04                                 8.258129                            5.777495       0.155361       2.139402                    0.998686      23.033926      59.310194       0.754324       0.377047      -1.113334      -0.021456       0.015583      -0.008861       0.027959       0.005691       0.035580      -0.004111      -0.032569      -0.191702      -0.077764       0.028516       0.049248             10.155851       7.730293       1.200035       0.752645      18.336636       0.267766       4.400625           0.000647
          233              N      -1.460738       9.535770      10.348067       0.024468      32.120118 0.33111287E+03  0.71289882E+04                                 8.395876                            5.777249       0.206412       2.153400                    0.998990      23.071271      59.481615       0.752587       0.378005      -1.112157      -0.015585      -0.023221       0.016539       0.032490       0.016485       0.059641      -0.025153      -0.045123      -0.064393      -0.083998       0.037064       0.046934             10.387359      11.362946      -2.209922       6.315208       8.870974      -3.799628      10.928158           0.001564
          234              N       0.123483       9.190691      11.823263      -0.273646      37.001338 0.55754945E+03  0.13744466E+05                                 9.315037                            7.670020      -0.071443       1.978204                    0.999367      29.204238      81.920249       0.627944       0.395677      -1.093930      -0.117508      -0.045634      -0.063609       0.141197       0.004564      -0.028899      -0.033968      -0.121828      -0.066186      -0.069638      -0.014661       0.084299             10.372813      10.781815       1.221045       5.135923       9.230131      -0.478537      11.106495           0.028606
          235              N       6.678150       6.256247       6.775602       0.030489      31.241777 0.32983662E+03  0.70940065E+04                                 8.242255                            5.757752       0.222154       2.162947                    0.998949      22.946111      59.109958       0.755571       0.376911      -1.113065       0.004048      -0.018265      -0.022266       0.029082       0.030121       0.024589      -0.008551      -0.109546       0.080152      -0.082057       0.032637       0.049421             10.292355       5.543885       4.013162      -0.919382      16.482742      -2.654027       8.850437           0.002356
          236              N       6.370072       4.410263       7.921154      -0.293659      38.752480 0.53266704E+03  0.12929614E+05                                 9.450011                            7.351995       0.219682       2.069127                    0.999686      28.861197      79.279417       0.663117       0.380527      -1.109139       0.005203       0.075407      -0.121867       0.143404       0.015767       0.002161       0.067131       0.001554       0.009891      -0.068233      -0.001616       0.069849             10.970269       5.677939       2.283503      -1.000921      13.755359      -3.408435      13.477509           0.031830
          237              N       6.308982      10.145198       3.884119       0.036976      30.751622 0.31493053E+03  0.67015742E+04                                 8.152481                            5.626878       0.264935       2.179455                    0.999078      22.745978      58.454242       0.763471       0.377009      -1.111993       0.004952       0.028164      -0.001291       0.028625      -0.017433       0.029158      -0.011761      -0.092298       0.047386      -0.066133       0.014925       0.051208              9.992191       5.673154      -2.319932       3.447628      10.208088      -3.047904      14.095333           0.000048
          238              N       5.864126      10.490562       1.797256      -0.337877      36.336380 0.52377026E+03  0.12628499E+05                                 8.981866                            7.269086       0.747469       2.230144                    0.999573      29.027287      78.819256       0.671499       0.378312      -1.113551       0.018976       0.065839       0.222572       0.232880      -0.030191      -0.014840      -0.057305      -0.122886      -0.425959      -0.156043       0.006966       0.149077              9.965356       6.376626      -1.871584       2.061920      10.490241      -0.402048      13.029201           0.000018
          239              N       8.538585      -0.942221      17.566897      -0.277763      36.774184 0.53884998E+03  0.13142335E+05                                 9.189957                            7.463949       0.206015       2.074308                    0.999333      28.720766      79.572740       0.647740       0.387704      -1.101883       0.121686      -0.079442      -0.012624       0.145869       0.072078      -0.019112      -0.009496      -0.000538      -0.002995      -0.072263      -0.005523       0.077786             10.306372      10.842143      -2.146898      -2.041797      13.983159       1.653067       6.093812           0.031502
          240              N       9.521255      -2.894346      17.391581       0.026318      31.258854 0.33085054E+03  0.71175857E+04                                 8.235737                            5.764196       0.162676       2.142252                    0.998724      22.992223      59.135915       0.756011       0.376597      -1.113874       0.021988       0.016961      -0.008472       0.029033      -0.004787      -0.036019      -0.004311      -0.033056      -0.193139      -0.078461       0.029055       0.049405             10.126066       7.710740      -1.193756      -0.750441      18.277488       0.265970       4.389970           0.000647
          241              N       1.460708      12.265368       1.529343       0.026265      31.965721 0.32946866E+03  0.70824851E+04                                 8.360868                            5.756792       0.222645       2.159500                    0.998973      23.008969      59.212259       0.755364       0.377206      -1.113104       0.013772      -0.022688       0.016953       0.031494      -0.016428      -0.060022      -0.025139      -0.044564      -0.064992      -0.084285       0.037138       0.047146             10.340714      11.310936       2.195686      -6.281233       8.834538      -3.779318      10.876667           0.001566
          242              N      -0.123512      11.920289       3.004539      -0.273485      37.025635 0.55803118E+03  0.13760393E+05                                 9.321092                            7.675039      -0.078552       1.976134                    0.999381      29.220862      82.000008       0.627480       0.395853      -1.093722       0.117222      -0.045519      -0.063764       0.140992      -0.004765       0.029323      -0.033132      -0.121953      -0.065716      -0.069935      -0.013921       0.083856             10.379025      10.788839      -1.224328      -5.138643       9.235852      -0.476080      11.112384           0.028646
          243              N       6.601130       3.526649      15.594325       0.029027      31.294902 0.33047474E+03  0.71113929E+04                                 8.250705                            5.763158       0.222091       2.162573                    0.998949      22.972398      59.199077       0.755224       0.376889      -1.113046      -0.003310      -0.018009      -0.022388       0.028923      -0.029192      -0.025226      -0.008774      -0.109079       0.080616      -0.081811       0.033038       0.048773             10.302886       5.549727      -4.018841       0.920390      16.501231      -2.655245       8.857700           0.002356
          244              N       6.909212       1.680665      16.739877      -0.292003      38.595279 0.53016194E+03  0.12851851E+05                                 9.420267                            7.331286       0.228612       2.072810                    0.999704      28.793579      79.005415       0.664609       0.380175      -1.109552      -0.005382       0.074346      -0.122202       0.143142      -0.016531      -0.002001       0.066400       0.002319       0.010644      -0.067870      -0.001310       0.069180             10.932949       5.661296      -2.274845       0.993999      13.708895      -3.386351      13.428656           0.031871
          245              N       6.970292       7.415600      12.702842       0.038231      30.628474 0.31368097E+03  0.66663871E+04                                 8.122420                            5.609902       0.280230       2.185277                    0.999048      22.698036      58.237343       0.766038       0.376230      -1.112896      -0.006164       0.027309      -0.000678       0.028005       0.017575      -0.030173      -0.011789      -0.091419       0.048536      -0.066527       0.015246       0.051281              9.951770       5.651922       2.308811      -3.429521      10.169135      -3.029006      14.034251           0.000048
          246              N       7.415148       7.760964      10.615979      -0.338289      36.348764 0.52406170E+03  0.12637313E+05                                 8.983654                            7.271227       0.745441       2.229356                    0.999545      29.035555      78.847889       0.671382       0.378324      -1.113539      -0.018477       0.065713       0.222566       0.232799       0.031259       0.014909      -0.057281      -0.122275      -0.426570      -0.156299       0.007018       0.149281              9.966063       6.377615       1.872020      -2.060612      10.494355      -0.399269      13.026218           0.000018
          247              N       1.898929       6.694434       8.889273      -0.279536      36.857054 0.54029775E+03  0.13186626E+05                                 9.203102                            7.473473       0.210847       2.075137                    0.999407      28.760149      79.711732       0.647385       0.387653      -1.101908       0.123223       0.077621       0.012629       0.146180      -0.073026       0.019816      -0.010628       0.001423      -0.000857      -0.073470      -0.005580       0.079051             10.322720      10.856231       2.154872       2.044697      14.010148       1.657357       6.101781           0.031483
          248              N       2.881595       8.646559       9.064590       0.023919      31.361717 0.33198243E+03  0.71493722E+04                                 8.258128                            5.777495       0.155358       2.139402                    0.998686      23.033927      59.310195       0.754324       0.377047      -1.113334       0.021456      -0.015583       0.008861       0.027959       0.005691       0.035580      -0.004111      -0.032569      -0.191703      -0.077764       0.028516       0.049248             10.155850       7.730293       1.200034       0.752646      18.336634       0.267766       4.400624           0.000646
          249              N       8.100372      -1.053959       7.289380       0.024468      32.120095 0.33111251E+03  0.71289782E+04                                 8.395871                            5.777245       0.206416       2.153402                    0.998990      23.071257      59.481556       0.752588       0.378005      -1.112157       0.015584       0.023221      -0.016539       0.032490       0.016485       0.059641      -0.025153      -0.045123      -0.064392      -0.083997       0.037063       0.046934             10.387354      11.362943      -2.209920       6.315207       8.870967      -3.799624      10.928153           0.001564
          250              N       6.516151      -0.708880       5.814184      -0.273655      37.001737 0.55755669E+03  0.13744692E+05                                 9.315107                            7.670073      -0.071449       1.978198                    0.999367      29.204443      81.921014       0.627941       0.395677      -1.093929       0.117509       0.045635       0.063610       0.141199       0.004563      -0.028899      -0.033968      -0.121829      -0.066184      -0.069639      -0.014661       0.084300             10.372896      10.781906       1.221057       5.135977       9.230193      -0.478533      11.106588           0.028606
          251              N      -0.038516       2.225564      10.861845       0.030488      31.241798 0.32983683E+03  0.70940124E+04                                 8.242260                            5.757754       0.222153       2.162946                    0.998949      22.946119      59.109993       0.755570       0.376911      -1.113065      -0.004048       0.018265       0.022266       0.029082       0.030121       0.024589      -0.008551      -0.109546       0.080152      -0.082057       0.032637       0.049421             10.292362       5.543889       4.013166      -0.919383      16.482755      -2.654029       8.850442           0.002356
          252              N       0.269562       4.071548       9.716293      -0.293658      38.752454 0.53266661E+03  0.12929601E+05                                 9.450006                            7.351992       0.219682       2.069127                    0.999686      28.861184      79.279364       0.663118       0.380527      -1.109139      -0.005203      -0.075407       0.121867       0.143404       0.015767       0.002161       0.067131       0.001554       0.009890      -0.068233      -0.001616       0.069849             10.970263       5.677936       2.283502      -1.000920      13.755352      -3.408433      13.477501           0.031830
          253              N       0.330652      -1.663387      13.753328       0.036976      30.751617 0.31493045E+03  0.67015721E+04                                 8.152480                            5.626877       0.264935       2.179455                    0.999078      22.745975      58.454229       0.763471       0.377009      -1.111993      -0.004953      -0.028164       0.001291       0.028625      -0.017433       0.029158      -0.011761      -0.092298       0.047386      -0.066133       0.014925       0.051208              9.992190       5.673152      -2.319932       3.447627      10.208087      -3.047904      14.095331           0.000048
          254              N       0.775508      -2.008751      15.840191      -0.337877      36.336391 0.52377044E+03  0.12628505E+05                                 8.981869                            7.269088       0.747468       2.230144                    0.999573      29.027291      78.819279       0.671498       0.378312      -1.113551      -0.018976      -0.065839      -0.222572       0.232880      -0.030191      -0.014840      -0.057305      -0.122886      -0.425959      -0.156043       0.006966       0.149077              9.965359       6.376628      -1.871584       2.061921      10.490244      -0.402048      13.029206           0.000018
          255              O      -1.543062       1.523800      15.749535      -0.564996      37.691320 0.61693690E+03  0.15327172E+05                                 8.897652                            7.676209       0.344488       2.158720                    0.995745      27.950354      74.328448       0.688336       0.358166      -1.141343      -0.001334       0.025597      -0.029639       0.039185      -0.016607       0.015257      -0.020797       0.020075       0.105402      -0.038838      -0.009499       0.048338              9.755273       7.856566       0.348459       3.693878       8.097852      -0.919626      13.311400           0.052652
          256              O      -1.480651       3.398878      14.601866      -0.552856      28.084987 0.47036919E+03  0.10928712E+05                                 7.197080                            6.657764       0.756651       2.288071                    0.998404      27.299458      70.396282       0.745979       0.353386      -1.144236       0.000700      -0.017443       0.005797       0.018395       0.005601      -0.067519       0.015377       0.012040      -0.191874      -0.099687       0.027987       0.071700              7.399961       6.572898       2.400606       0.249225       9.286004       0.292244       6.340980           0.013703
          257              O       9.660689      -2.555669      13.794953      -0.553973      32.017102 0.55707356E+03  0.13473965E+05                                 7.852289                            7.253962       0.737869       2.280794                    0.998615      27.625723      72.184652       0.714914       0.354217      -1.145978      -0.006477       0.014806      -0.017348       0.023709      -0.041995      -0.020370      -0.025121       0.004244       0.040346      -0.062477       0.026519       0.035958              8.132312       6.950308      -0.164552       1.403341       9.604960      -2.402519       7.841669           0.033609
          258              O       8.189343      -2.260239      12.241446      -0.564161      37.517636 0.58848900E+03  0.14485827E+05                                 8.958419                            7.553820       0.240081       2.123459                    0.996037      28.060563      74.899564       0.684345       0.363602      -1.134152       0.020078       0.003201       0.018843       0.027720       0.034960       0.002497       0.033369       0.041742       0.013186      -0.056423       0.008102       0.048321              9.967458      10.045630       4.566187       2.622815      11.216437       1.723282       8.640307           0.039931
          259              O       7.605049       1.977054       9.968509      -0.576737      37.128319 0.58209686E+03  0.14284080E+05                                 8.818684                            7.460332       0.303869       2.131395                    0.997601      28.346252      75.452715       0.696140       0.358552      -1.138550       0.013573       0.026602       0.035051       0.046049       0.013684       0.025416       0.013343       0.080005      -0.001522      -0.044318      -0.011584       0.055902              9.586239      10.574918      -0.603984       4.524578       7.554050       1.189627      10.629748           0.050447
          260              O       8.249093       3.834882      10.949327      -0.570767      31.120044 0.49234541E+03  0.11558390E+05                                 7.727882                            6.798707       0.811043       2.297299                    0.998453      27.659364      71.446781       0.741079       0.352058      -1.146528       0.007071      -0.019261      -0.007558       0.021866      -0.005427      -0.079088       0.006115      -0.024475      -0.134871      -0.101148       0.032850       0.068298              8.150517       6.328888      -1.548904       0.399947      12.298297      -0.091511       5.824366           0.016496
          261              O       5.096587       4.228413      10.706636      -0.566206      37.695924 0.61700342E+03  0.15328029E+05                                 8.894916                            7.673801       0.346596       2.159239                    0.995882      27.958365      74.328663       0.688878       0.357903      -1.141643      -0.001222      -0.025012       0.029050       0.038354       0.016545      -0.014136      -0.020738       0.019474       0.102815      -0.038345      -0.008696       0.047040              9.752392       7.853916      -0.348030      -3.693389       8.095070      -0.919181      13.308191           0.052566
          262              O       5.159001       2.353335      11.854305      -0.552639      28.094187 0.47056617E+03  0.10934519E+05                                 7.198803                            6.659297       0.757086       2.287954                    0.998408      27.304089      70.413994       0.745864       0.353401      -1.144215       0.000420       0.017793      -0.006025       0.018790      -0.005624       0.066892       0.015428       0.011353      -0.194238      -0.099813       0.028730       0.071083              7.401791       6.574468      -2.401448      -0.249861       9.288307       0.293043       6.342599           0.013706
          263              O       3.021027       8.307882      12.661218      -0.553689      32.063810 0.55810857E+03  0.13506205E+05                                 7.862597                            7.262996       0.734952       2.279658                    0.998563      27.641914      72.262655       0.714081       0.354441      -1.145717      -0.006872      -0.015118       0.017125       0.023855       0.042764       0.020891      -0.025142       0.004108       0.040065      -0.063363       0.026773       0.036590              8.143462       6.958984       0.163430      -1.404644       9.619650      -2.406690       7.851751           0.033636
          264              O       1.549680       8.012452      14.214724      -0.562223      37.485938 0.58784252E+03  0.14465944E+05                                 8.953774                            7.550015       0.242673       2.124170                    0.996129      28.046047      74.850654       0.684470       0.363635      -1.134126       0.021595      -0.003727      -0.019731       0.029488      -0.035808      -0.002996       0.033544       0.042252       0.012205      -0.056968       0.007482       0.049486              9.962175      10.040384      -4.563734      -2.620980      11.210431       1.722166       8.635711           0.039903
          265              O       0.965395       3.775159      16.487662      -0.574615      37.071970 0.58099227E+03  0.14249838E+05                                 8.808767                            7.452412       0.308050       2.132728                    0.997591      28.324197      75.368787       0.696646       0.358471      -1.138643       0.013971      -0.027324      -0.035910       0.047237      -0.013321      -0.026475       0.013586       0.080677      -0.002060      -0.044579      -0.012351       0.056931              9.575058      10.562150       0.602313      -4.518168       7.545344       1.188998      10.617681           0.050490
          266              O       1.609443       1.917331      15.506843      -0.568780      31.124083 0.49240006E+03  0.11560619E+05                                 7.731035                            6.801136       0.805853       2.295818                    0.998441      27.651624      71.442327       0.740572       0.352270      -1.146293       0.007017       0.021667       0.008023       0.024147       0.005109       0.079385       0.006705      -0.026896      -0.137714      -0.102326       0.034390       0.067937              8.154185       6.331902       1.550663      -0.400359      12.304334      -0.092421       5.826320           0.016466
          267              O       8.182696       6.958011       1.887912      -0.564997      37.691348 0.61693747E+03  0.15327190E+05                                 8.897656                            7.676212       0.344488       2.158720                    0.995745      27.950366      74.328491       0.688336       0.358166      -1.141343       0.001334      -0.025598       0.029639       0.039185      -0.016607       0.015257      -0.020797       0.020075       0.105401      -0.038839      -0.009499       0.048338              9.755278       7.856571       0.348460       3.693880       8.097856      -0.919625      13.311406           0.052652
          268              O       8.120285       5.082933       3.035581      -0.552856      28.084982 0.47036907E+03  0.10928708E+05                                 7.197079                            6.657763       0.756650       2.288071                    0.998404      27.299454      70.396270       0.745979       0.353386      -1.144236      -0.000700       0.017443      -0.005797       0.018395       0.005601      -0.067519       0.015377       0.012040      -0.191875      -0.099687       0.027987       0.071700              7.399960       6.572897       2.400606       0.249225       9.286004       0.292244       6.340979           0.013703
          269              O      -3.021055      11.037480       3.842494      -0.553982      32.017412 0.55708058E+03  0.13474182E+05                                 7.852351                            7.254017       0.737845       2.280785                    0.998615      27.625851      72.185176       0.714910       0.354218      -1.145977       0.006475      -0.014809       0.017347       0.023710      -0.041996      -0.020369      -0.025121       0.004248       0.040348      -0.062477       0.026519       0.035958              8.132378       6.950364      -0.164550       1.403354       9.605040      -2.402539       7.841730           0.033609
          270              O      -1.549709      10.742050       5.396001      -0.564167      37.518038 0.58849668E+03  0.14486065E+05                                 8.958488                            7.553873       0.240079       2.123455                    0.996037      28.060729      74.900171       0.684342       0.363602      -1.134152      -0.020077      -0.003203      -0.018841       0.027719       0.034960       0.002498       0.033369       0.041746       0.013191      -0.056424       0.008102       0.048321              9.967538      10.045708       4.566232       2.622837      11.216534       1.723296       8.640372           0.039930
          271              O      -0.965415       6.504757       7.668938      -0.576736      37.128300 0.58209653E+03  0.14284069E+05                                 8.818679                            7.460328       0.303872       2.131396                    0.997601      28.346249      75.452690       0.696141       0.358552      -1.138550      -0.013573      -0.026602      -0.035051       0.046049       0.013684       0.025416       0.013343       0.080005      -0.001522      -0.044318      -0.011584       0.055902              9.586232      10.574911      -0.603982       4.524574       7.554045       1.189626      10.629741           0.050447
          272              O      -1.609459       4.646929       6.688120      -0.570768      31.120059 0.49234570E+03  0.11558399E+05                                 7.727886                            6.798709       0.811041       2.297298                    0.998453      27.659367      71.446800       0.741079       0.352058      -1.146528      -0.007072       0.019262       0.007558       0.021866      -0.005427      -0.079088       0.006115      -0.024475      -0.134871      -0.101148       0.032850       0.068298              8.150520       6.328891      -1.548905       0.399947      12.298303      -0.091511       5.824368           0.016496
          273              O       1.543047       4.253398       6.930811      -0.566206      37.695921 0.61700339E+03  0.15328028E+05                                 8.894914                            7.673800       0.346598       2.159240                    0.995882      27.958366      74.328661       0.688879       0.357902      -1.141643       0.001223       0.025012      -0.029050       0.038354       0.016545      -0.014136      -0.020738       0.019474       0.102815      -0.038345      -0.008696       0.047040              9.752391       7.853915      -0.348030      -3.693388       8.095069      -0.919181      13.308188           0.052566
          274              O       1.480633       6.128476       5.783142      -0.552639      28.094208 0.47056662E+03  0.10934532E+05                                 7.198808                            6.659301       0.757082       2.287953                    0.998408      27.304096      70.414027       0.745864       0.353401      -1.144215      -0.000420      -0.017793       0.006025       0.018790      -0.005624       0.066892       0.015428       0.011353      -0.194237      -0.099813       0.028730       0.071083              7.401796       6.574473      -2.401450      -0.249862       9.288312       0.293043       6.342603           0.013706
          275              O       3.618607       0.173929       4.976229      -0.553700      32.064193 0.55811727E+03  0.13506472E+05                                 7.862669                            7.263061       0.734934       2.279648                    0.998563      27.642089      72.263325       0.714076       0.354442      -1.145716       0.006870       0.015120      -0.017123       0.023854       0.042766       0.020891      -0.025142       0.004114       0.040069      -0.063366       0.026774       0.036592              8.143538       6.959048       0.163425      -1.404658       9.619745      -2.406713       7.851821           0.033635
          276              O       5.089954       0.469359       3.422723      -0.562227      37.486181 0.58784710E+03  0.14466086E+05                                 8.953815                            7.550046       0.242675       2.124168                    0.996129      28.046145      74.851002       0.684468       0.363635      -1.134126      -0.021594       0.003728       0.019731       0.029488      -0.035807      -0.002996       0.033544       0.042254       0.012207      -0.056968       0.007482       0.049485              9.962223      10.040431      -4.563760      -2.620995      11.210487       1.722175       8.635751           0.039903
          277              O       5.674239       4.706652       1.149785      -0.574614      37.071979 0.58099247E+03  0.14249844E+05                                 8.808767                            7.452412       0.308051       2.132728                    0.997591      28.324205      75.368806       0.696646       0.358471      -1.138643      -0.013971       0.027324       0.035910       0.047237      -0.013321      -0.026476       0.013586       0.080677      -0.002060      -0.044579      -0.012352       0.056931              9.575058      10.562150       0.602313      -4.518168       7.545344       1.188999      10.617681           0.050490
          278              O       5.030191       6.564480       2.130604      -0.568780      31.124115 0.49240071E+03  0.11560638E+05                                 7.731041                            6.801141       0.805852       2.295817                    0.998441      27.651637      71.442379       0.740571       0.352270      -1.146293      -0.007017      -0.021667      -0.008022       0.024147       0.005109       0.079385       0.006705      -0.026896      -0.137715      -0.102327       0.034390       0.067937              8.154192       6.331907       1.550665      -0.400359      12.304344      -0.092422       5.826324           0.016465

******************************************************
Auxiliary information for the entire system
The total spin magnetic moment of the unit cell is   18.000004
The total net atomic charge of the unit cell is   -0.000003
Accuracy of reproducing the electrostatic potential in the unit cell:
  The inner radius (bohr) =    5.0000
  The outer radius (bohr) =   12.0000
  Valid grid points have density less than (e/(bohr^3)) =    0.0001
  The number of valid grid points were=        11286
  The rms potential error without charges in kcal/mol is=      8.80336
  The rms potential error with partial charges in kcal/mol is=      1.64034
  The RRMSE value at monopole order=      0.18633
  The rms potential error with partial charges and cloud penetration in kcal/mol is=      1.64619
  The RRMSE value at monopole order with cloud penetration is=      0.18700
  The rms potential error with partial charges and atomic dipoles in kcal/mol is=      1.11396
  The RRMSE value at dipole order=      0.12654
  The rms potential error with partial charges, atomic dipoles and cloud penetration in kcal/mol is=      1.11381
  The RRMSE value at dipole order with cloud penetration=      0.12652

******************************************************
The electron densities and ab initio electrostatic potential were computed in VASP using the PBE functional and
projector augmented wave method. See the main text of the journal article for a description of computational details.
The atomic charges, dipoles, and quadrupoles were computed with the DDEC6 method as described in
(a) T. A. Manz and N. Gabaldon Limas, RSC Adv. 6 (2016) 47771-47801 DOI: 10.1039/c6ra04656h
(b) N. Gabaldon Limas and T. A. Manz, RSC Adv. 8 (2018) 2678-2707 DOI: 10.1039/c7ra11829e.
For each atom in the material, the electron cloud parameters were fit to the spherically averaged atom-in-material
electron density using radial positions for which this density was between 10^-4 and 10^-2 electrons per cubic bohr.
The polarizabilities, dispersion coefficients, and quantum Drude oscillator (QDO) parameters were fit using the MCLF method.
The magnetic structure of the system was optimized in VASP from the default ferromagnetic initial guess using spin polarization.
The atomic spin moments (ASMs) were computed on this optimized magnetic structure using the DDEC6 partition as inputs
to the method of T. A. Manz and D. S. Sholl, J. Chem. Theory Comput. 7 (2011) 4146-4164 DOI: 10.1021/ct200539n.
The RMSE and RRMSE were computed using a uniform grid with Ewald summation.
