# Supplementary material for: A collection of forcefield precursors for metal–organic frameworks
Source: RSC Adv. 2019 Nov 13;9(63):36492–507. doi: 10.1039/c9ra07327b (PMC9075174; doi:10.1039/c9ra07327b)
Supplement: RA-009-C9RA07327B-s6369 [file RA-009-C9RA07327B-s6369.xyz]

  100
jmolscript: load "" {1 1 1} spacegroup "x,y,z" unitcell [{     11.426900     0.000000     0.000000 }, {     -1.337523    11.348351     0.000000 }, {     -1.565605    -1.760965    18.725432 }]
Cu    10.237998     0.252504     8.839340     0.857810
Cu    10.254168     0.270691     0.523376     0.857876
Cu    -1.714226     9.334882     9.886092     0.857808
Cu    -1.730396     9.316695    18.202056     0.857811
H      7.513353     1.309884    12.016110     0.127418
H      2.229854     2.744591     9.937587     0.119485
H      4.048653     3.798109    10.971231     0.115974
H      4.756035     0.465449    13.139636     0.113947
H      5.449997     3.870541    13.060989     0.118260
H      6.482716     3.003958    12.199619     0.122013
H      2.972781    -0.604641    12.089139     0.121256
H      7.319530     1.091875    16.072038     0.127418
H      5.276250     6.171122    18.150561     0.119499
H      4.442865     4.241512    17.116917     0.115980
H      7.835416     3.929081    14.948512     0.113955
H      4.534958     2.841322    15.027159     0.118255
H      5.516465     1.917136    15.888529     0.122016
H      8.689419     5.825331    15.999009     0.121276
H      1.010419     8.277502     6.709322     0.127419
H      6.293918     6.842795     8.787845     0.119484
H      4.475119     5.789277     7.754201     0.115975
H      3.767737     9.121937     5.585796     0.113949
H      3.073775     5.716845     5.664443     0.118261
H      2.041056     6.583428     6.525813     0.122016
H      5.550991    10.192027     6.636293     0.121252
H      1.204242     8.495511     2.653394     0.127417
H      3.247522     3.416264     0.574871     0.119496
H      4.080907     5.345874     1.608515     0.115982
H      0.688356     5.658305     3.776920     0.113955
H      3.988814     6.746064     3.698273     0.118256
H      3.007307     7.670250     2.836903     0.122019
H     -0.165647     3.762055     2.726423     0.121272
H     10.043360    -1.134611    14.044074     0.134175
H     -1.519588    10.721997     4.681358     0.134182
C      7.819874     0.956234    12.841901    -0.233350
C      8.852274     0.034282    12.845646     0.014029
C      1.246648     0.275276    10.297490     0.604412
C      4.570635     2.234957    12.169846     0.117928
C      2.408690     0.970528    10.926851    -0.028493
C      2.740016     2.278365    10.589606    -0.093267
C      3.822052     2.907020    11.207920    -0.173410
C      4.245163     0.931647    12.489114    -0.157749
C      5.728271     2.946588    12.839841    -0.167195
C      3.178580     0.296210    11.869302    -0.086671
C      9.481409    -0.363674    11.549285     0.605015
C      7.706628     0.828857    15.246247    -0.233355
C      8.743085    -0.088532    15.242502     0.014029
C      7.613506     7.436604    17.790658     0.604411
C      6.056370     3.906085    15.918302     0.117932
C      7.059050     6.201170    17.161297    -0.028486
C      5.798985     5.719039    17.498542    -0.093261
C      5.301304     4.570857    16.880228    -0.173405
C      7.312624     4.381872    15.599034    -0.157744
C      5.485132     2.673110    15.248307    -0.167197
C      7.818849     5.515502    16.218846    -0.086668
C      9.211946    -0.666761    16.538863     0.605014
C      0.703898     8.631152     5.883531    -0.233350
C     -0.328502     9.553104     5.879786     0.014031
C      7.277124     9.312110     8.427942     0.604414
C      3.953137     7.352429     6.555586     0.117930
C      6.115082     8.616858     7.798581    -0.028492
C      5.783756     7.309021     8.135826    -0.093266
C      4.701720     6.680366     7.517512    -0.173411
C      4.278609     8.655739     6.236318    -0.157750
C      2.795501     6.640798     5.885591    -0.167196
C      5.345192     9.291176     6.856130    -0.086670
C     -0.957637     9.951060     7.176147     0.605016
C      0.817144     8.758529     3.479185    -0.233353
C     -0.219313     9.675918     3.482930     0.014030
C      0.910266     2.150782     0.934774     0.604413
C      2.467402     5.681301     2.807130     0.117934
C      1.464722     3.386216     1.564135    -0.028486
C      2.724787     3.868347     1.226890    -0.093257
C      3.222468     5.016529     1.845204    -0.173407
C      1.211148     5.205514     3.126398    -0.157745
C      3.038640     6.914276     3.477125    -0.167197
C      0.704923     4.071884     2.506586    -0.086669
C     -0.688174    10.254147     2.186569     0.605016
C      7.216806     1.378368    14.044074     0.189635
C      9.333275    -0.503302    14.044074    -0.172705
C      1.306966     8.209018     4.681358     0.189634
C     -0.809503    10.090688     4.681358    -0.172706
N      6.185951     2.294861    14.044074    -0.069300
N      2.337821     7.292525     4.681358    -0.069304
O      9.368055     0.451964    10.598033    -0.539449
O      0.469542     0.990575     9.598656    -0.542738
O      1.131712    -0.952657    10.511521    -0.532873
O      8.747567     9.883577    11.510336    -0.523293
O      8.388647    -0.649657    17.490115    -0.539459
O      6.812164     8.124642    18.489492    -0.542744
O      8.819545     7.694480    17.576627    -0.532880
O     -1.050762    -1.137409    16.577812    -0.523301
O     -0.844283     9.135422     8.127399    -0.539448
O      8.054230     8.596811     9.126776    -0.542736
O      7.392060    10.540043     8.213911    -0.532874
O     -0.223795    -0.296191     7.215096    -0.523295
O      0.135125    10.237043     1.235317    -0.539459
O      1.711608     1.462744     0.235940    -0.542745
O     -0.295773     1.892906     1.148805    -0.532880
O      9.574534    10.724795     2.147620    -0.523300

The following XYZ coordinates are in angstroms. Other properties are in atomic units.
The sperically averaged electron density of each atom fit to a function of the form exp(a - br)
eigen_1, eigen_2 and eigen_3 are the three eigenvalues of traceless quadrupole moment tensor
  atom number  atomic symbol              X              Y              Z     net charge C6 coefficient C8 coefficient C10 coefficient fluctuating dipole atomic polarizability isotropic forcefield polarizability              a              b squared Pearson coefficient          <r^3>          <r^4>         wp_QDO          m_QDO          q_QDO       dipole_x       dipole_y       dipole_z         dipole            Qxy            Qxz            Qyz     Q(x^2-y^2)  Q(3z^2 - R^2)        eigen_1        eigen_2        eigen_3 static polarizability      alpha(xx)      alpha(xy)      alpha(xz)      alpha(yy)      alpha(yz)      alpha(zz) atomic spin moment
            1             Cu      10.237998       0.252504       8.839340       0.857810      50.122133 0.75977111E+03  0.19256425E+05                                11.894072                            9.546722       1.019175       2.258966                    0.995990      39.953645      96.633765       0.537225       0.449839      -1.113299      -0.049317       0.129781      -0.054694       0.149220       0.046807      -0.018482       0.058794       0.109969       0.093339      -0.113906       0.054213       0.059693             15.120546      17.082880       2.757268      -1.674491      10.417564       4.322213      17.861192           0.649050
            2             Cu      10.254168       0.270691       0.523376       0.857876      50.115295 0.75965375E+03  0.19252617E+05                                11.892753                            9.545773       1.019372       2.259038                    0.995991      39.952303      96.626943       0.537272       0.449819      -1.113317      -0.134652       0.033784       0.054690       0.149210       0.032738       0.060546      -0.011470      -0.128709       0.093329      -0.113895       0.054206       0.059689             15.118717       9.866723       1.906604       4.487873      17.630367      -1.156951      17.859059          -0.649035
            3             Cu      -1.714226       9.334882       9.886092       0.857808      50.122284 0.75977390E+03  0.19256514E+05                                11.894094                            9.546739       1.019166       2.258962                    0.995990      39.953719      96.634000       0.537225       0.449839      -1.113299       0.049316      -0.129780       0.054694       0.149219       0.046807      -0.018481       0.058793       0.109969       0.093340      -0.113906       0.054212       0.059693             15.120575      17.082914       2.757271      -1.674494      10.417574       4.322217      17.861237          -0.649071
            4             Cu      -1.730396       9.316695      18.202056       0.857811      50.120402 0.75974146E+03  0.19255461E+05                                11.893735                            9.546478       1.019189       2.258969                    0.995990      39.953394      96.632228       0.537237       0.449834      -1.113304       0.134662      -0.033787      -0.054694       0.149220       0.032745       0.060557      -0.011473      -0.128733       0.093349      -0.113917       0.054217       0.059699             15.120078       9.867530       1.906788       4.488346      17.631973      -1.157082      17.860730           0.649079
            5              H       7.513353       1.309884      12.016110       0.127418       1.138393 0.86359052E+01  0.86196003E+02                                 1.776393                            1.696564      -1.284610       2.272398                    0.994871       3.589552      10.048045       0.490979       1.249868      -0.714957      -0.010053       0.010422      -0.035716       0.038539      -0.008437       0.005362      -0.003871       0.000524       0.037964      -0.014805      -0.001006       0.015811              1.818807       1.776107      -0.320006       0.119089       1.610268      -0.132332       2.070045           0.000200
            6              H       2.229854       2.744591       9.937587       0.119485       1.216358 0.88983427E+01  0.88088771E+02                                 1.764705                            1.655791      -0.980782       2.413480                    0.998189       3.292139       8.718952       0.535503       1.155402      -0.740680      -0.023085       0.021639      -0.028268       0.042429      -0.000784       0.011363      -0.011153      -0.013186      -0.004442      -0.017224      -0.000148       0.017372              1.812034       1.806743      -0.138470       0.434353       1.725772      -0.319614       1.903586           0.000242
            7              H       4.048653       3.798109      10.971231       0.115974       1.165014 0.83896409E+01  0.81644496E+02                                 1.696738                            1.593513      -0.824834       2.481345                    0.999284       3.230939       8.418126       0.554528       1.135008      -0.745763       0.007183       0.033592      -0.010567       0.035940       0.006244       0.013357      -0.008294      -0.007082      -0.019353      -0.020972       0.010175       0.010797              1.744543       1.487226       0.227234       0.047964       2.233619      -0.289458       1.512782          -0.000095
            8              H       4.756035       0.465449      13.139636       0.113947       1.232766 0.91404131E+01  0.91517205E+02                                 1.806775                            1.696204      -1.030024       2.381063                    0.998244       3.432727       9.282353       0.518260       1.180379      -0.733327       0.017319      -0.025100       0.025171       0.039541       0.001182       0.007577      -0.013531      -0.017553      -0.003971      -0.016474      -0.002565       0.019040              1.879851       2.043319      -0.137611       0.580882       1.638532      -0.192528       1.957703           0.000089
            9              H       5.449997       3.870541      13.060989       0.118260       1.382380 0.11019106E+02  0.11543706E+03                                 1.964481                            1.871868      -0.984597       2.406210                    0.997203       3.499132       9.632565       0.490311       1.192437      -0.732533      -0.013675       0.029294       0.009414       0.033671      -0.008915       0.000979       0.000035      -0.010442       0.004157      -0.011085       0.001421       0.009664              2.024280       1.686025      -0.226245       0.090422       2.543605       0.241046       1.843211           0.000020
           10              H       6.482716       3.003958      12.199619       0.122013       1.228022 0.96352042E+01  0.97551206E+02                                 1.807381                            1.743361      -0.817450       2.485105                    0.998980       3.370246       9.103198       0.511434       1.182892      -0.734439       0.026952      -0.001368      -0.022750       0.035296       0.000222      -0.005479      -0.004291       0.012994       0.021048      -0.011113      -0.000358       0.011471              1.840415       2.091750      -0.083340      -0.322824       1.597411      -0.036078       1.832085          -0.000019
           11              H       2.972781      -0.604641      12.089139       0.121256       1.161138 0.85791146E+01  0.83798831E+02                                 1.682128                            1.604297      -0.925353       2.441595                    0.998643       3.205541       8.316468       0.557381       1.125016      -0.748814      -0.007368      -0.041275       0.010278       0.043169       0.001498       0.007382      -0.011846      -0.016718      -0.018431      -0.016757      -0.000822       0.017579              1.696110       1.582356       0.275612       0.063499       2.071927      -0.107435       1.434047          -0.000233
           12              H       7.319530       1.091875      16.072038       0.127418       1.138407 0.86360277E+01  0.86197356E+02                                 1.776391                            1.696562      -1.284622       2.272390                    0.994871       3.589563      10.048017       0.490986       1.249847      -0.714961      -0.011527       0.008763       0.035715       0.038539      -0.008267      -0.004472       0.004872       0.003413       0.037964      -0.014805      -0.001006       0.015811              1.818804       1.686936      -0.330514      -0.145362       1.699433       0.102780       2.070044          -0.000201
           13              H       5.276250       6.171122      18.150561       0.119499       1.216296 0.88977189E+01  0.88080361E+02                                 1.764578                            1.655679      -0.980772       2.413484                    0.998189       3.292043       8.718364       0.535551       1.155327      -0.740698      -0.024192       0.020394       0.028267       0.042429       0.000769      -0.012406       0.009979       0.013190      -0.004444      -0.017223      -0.000149       0.017372              1.811900       1.758946      -0.144075      -0.368218       1.773309       0.393912       1.903445          -0.000240
           14              H       4.442865       4.241512      17.116917       0.115980       1.164990 0.83893973E+01  0.81641134E+02                                 1.696675                            1.593458      -0.824838       2.481342                    0.999284       3.230901       8.417842       0.554557       1.134963      -0.745774      -0.032520      -0.011065       0.010566       0.035939       0.006896      -0.009800       0.012294       0.003985      -0.019355      -0.020971       0.010174       0.010796              1.744476       2.170472       0.307753      -0.293066       1.550225       0.013752       1.512730           0.000097
           15              H       7.835416       3.929081      14.948512       0.113955       1.232749 0.91402508E+01  0.91515132E+02                                 1.806754                            1.696185      -1.030016       2.381068                    0.998244       3.432695       9.282230       0.518265       1.180374      -0.733328       0.026954      -0.014262      -0.025171       0.039541       0.003190      -0.014325       0.005941       0.016522      -0.003971      -0.016474      -0.002566       0.019040              1.879828       1.676054      -0.180893      -0.259194       2.005751       0.554342       1.957680          -0.000088
           16              H       4.534958       2.841322      15.027159       0.118255       1.382404 0.11019343E+02  0.11544019E+03                                 1.964507                            1.871892      -0.984612       2.406203                    0.997203       3.499152       9.632654       0.490306       1.192442      -0.732532      -0.030693       0.010152      -0.009414       0.033671      -0.007457      -0.000080       0.000977       0.014300       0.004156      -0.011084       0.001420       0.009664              2.024308       2.584495      -0.120357       0.228808       1.645194       0.118019       1.843235          -0.000020
           17              H       5.516465       1.917136      15.888529       0.122016       1.228008 0.96350380E+01  0.97548780E+02                                 1.807339                            1.743323      -0.817450       2.485104                    0.998980       3.370219       9.102992       0.511451       1.182861      -0.734446       0.004513      -0.026607       0.022749       0.035296      -0.001294      -0.003620      -0.005944      -0.012742       0.021047      -0.011113      -0.000358       0.011472              1.840372       1.623525      -0.138518       0.001958       2.065546      -0.324817       1.832044           0.000019
           18              H       8.689419       5.825331      15.999009       0.121276       1.161041 0.85781818E+01  0.83787028E+02                                 1.681991                            1.604175      -0.925318       2.441613                    0.998643       3.205421       8.315889       0.557424       1.124966      -0.748826       0.040129       0.012149      -0.010278       0.043169       0.003400      -0.012629       0.005944       0.015566      -0.018433      -0.016757      -0.000823       0.017580              1.695969       2.000962       0.324927      -0.114115       1.653004       0.050478       1.433941           0.000238
           19              H       1.010419       8.277502       6.709322       0.127419       1.138395 0.86359294E+01  0.86196322E+02                                 1.776396                            1.696567      -1.284610       2.272397                    0.994871       3.589559      10.048076       0.490978       1.249869      -0.714957       0.010053      -0.010422       0.035715       0.038539      -0.008437       0.005362      -0.003871       0.000524       0.037964      -0.014805      -0.001006       0.015811              1.818810       1.776111      -0.320007       0.119089       1.610271      -0.132332       2.070049          -0.000202
           20              H       6.293918       6.842795       8.787845       0.119484       1.216372 0.88984818E+01  0.88090627E+02                                 1.764731                            1.655814      -0.980784       2.413480                    0.998189       3.292159       8.719072       0.535493       1.155416      -0.740677       0.023085      -0.021639       0.028268       0.042430      -0.000784       0.011363      -0.011154      -0.013186      -0.004441      -0.017224      -0.000148       0.017372              1.812062       1.806772      -0.138473       0.434364       1.725798      -0.319621       1.903616          -0.000244
           21              H       4.475119       5.789277       7.754201       0.115975       1.165026 0.83897620E+01  0.81646108E+02                                 1.696763                            1.593535      -0.824830       2.481347                    0.999284       3.230955       8.418237       0.554518       1.135024      -0.745759      -0.007183      -0.033592       0.010567       0.035940       0.006245       0.013357      -0.008294      -0.007082      -0.019352      -0.020972       0.010175       0.010797              1.744569       1.487247       0.227239       0.047965       2.233657      -0.289464       1.512804           0.000094
           22              H       3.767737       9.121937       5.585796       0.113949       1.232769 0.91404432E+01  0.91517659E+02                                 1.806784                            1.696211      -1.030022       2.381064                    0.998244       3.432735       9.282408       0.518256       1.180386      -0.733325      -0.017319       0.025099      -0.025171       0.039541       0.001182       0.007577      -0.013531      -0.017553      -0.003970      -0.016474      -0.002565       0.019040              1.879860       2.043330      -0.137611       0.580886       1.638539      -0.192529       1.957712          -0.000087
           23              H       3.073775       5.716845       5.664443       0.118261       1.382386 0.11019178E+02  0.11543815E+03                                 1.964497                            1.871883      -0.984597       2.406210                    0.997203       3.499143       9.632648       0.490305       1.192448      -0.732530       0.013675      -0.029294      -0.009414       0.033671      -0.008915       0.000979       0.000035      -0.010442       0.004157      -0.011085       0.001421       0.009664              2.024298       1.686038      -0.226248       0.090425       2.543629       0.241049       1.843226          -0.000020
           24              H       2.041056       6.583428       6.525813       0.122016       1.228020 0.96351841E+01  0.97550969E+02                                 1.807380                            1.743360      -0.817446       2.485106                    0.998980       3.370245       9.103199       0.511434       1.182893      -0.734438      -0.026952       0.001368       0.022750       0.035296       0.000222      -0.005479      -0.004291       0.012994       0.021048      -0.011113      -0.000358       0.011471              1.840414       2.091748      -0.083341      -0.322823       1.597410      -0.036077       1.832083           0.000017
           25              H       5.550991      10.192027       6.636293       0.121252       1.161175 0.85794730E+01  0.83803400E+02                                 1.682184                            1.604347      -0.925364       2.441589                    0.998642       3.205584       8.316695       0.557363       1.125038      -0.748808       0.007368       0.041275      -0.010278       0.043169       0.001498       0.007382      -0.011845      -0.016717      -0.018431      -0.016757      -0.000822       0.017578              1.696167       1.582407       0.275628       0.063503       2.072003      -0.107441       1.434089           0.000237
           26              H       1.204242       8.495511       2.653394       0.127417       1.138405 0.86360142E+01  0.86197221E+02                                 1.776392                            1.696564      -1.284623       2.272390                    0.994871       3.589563      10.048030       0.490984       1.249851      -0.714961       0.011527      -0.008763      -0.035715       0.038539      -0.008267      -0.004472       0.004872       0.003413       0.037964      -0.014805      -0.001006       0.015811              1.818806       1.686938      -0.330515      -0.145362       1.699435       0.102780       2.070047           0.000202
           27              H       3.247522       3.416264       0.574871       0.119496       1.216303 0.88977863E+01  0.88081265E+02                                 1.764593                            1.655692      -0.980774       2.413484                    0.998189       3.292050       8.718417       0.535545       1.155336      -0.740696       0.024192      -0.020394      -0.028267       0.042429       0.000769      -0.012406       0.009979       0.013190      -0.004443      -0.017223      -0.000149       0.017372              1.811916       1.758960      -0.144077      -0.368223       1.773325       0.393918       1.903462           0.000248
           28              H       4.080907       5.345874       1.608515       0.115982       1.164998 0.83894737E+01  0.81642147E+02                                 1.696690                            1.593471      -0.824837       2.481342                    0.999284       3.230911       8.417910       0.554551       1.134971      -0.745772       0.032520       0.011065      -0.010566       0.035939       0.006896      -0.009800       0.012294       0.003985      -0.019354      -0.020971       0.010174       0.010796              1.744492       2.170494       0.307757      -0.293070       1.550238       0.013752       1.512743          -0.000090
           29              H       0.688356       5.658305       3.776920       0.113955       1.232757 0.91403383E+01  0.91516353E+02                                 1.806773                            1.696202      -1.030016       2.381068                    0.998244       3.432712       9.282335       0.518257       1.180386      -0.733325      -0.026954       0.014262       0.025171       0.039541       0.003190      -0.014325       0.005941       0.016522      -0.003970      -0.016474      -0.002565       0.019039              1.879849       1.676071      -0.180895      -0.259197       2.005775       0.554352       1.957701           0.000090
           30              H       3.988814       6.746064       3.698273       0.118256       1.382413 0.11019446E+02  0.11544164E+03                                 1.964523                            1.871907      -0.984615       2.406202                    0.997203       3.499168       9.632743       0.490302       1.192449      -0.732530       0.030693      -0.010152       0.009414       0.033671      -0.007457      -0.000080       0.000977       0.014300       0.004157      -0.011084       0.001421       0.009664              2.024325       2.584520      -0.120358       0.228811       1.645206       0.118021       1.843250           0.000023
           31              H       3.007307       7.670250       2.836903       0.122019       1.228003 0.96349865E+01  0.97548151E+02                                 1.807336                            1.743320      -0.817443       2.485107                    0.998980       3.370212       9.102975       0.511451       1.182862      -0.734445      -0.004514       0.026607      -0.022749       0.035296      -0.001294      -0.003620      -0.005944      -0.012742       0.021048      -0.011113      -0.000358       0.011472              1.840368       1.623522      -0.138518       0.001959       2.065542      -0.324816       1.832040          -0.000015
           32              H      -0.165647       3.762055       2.726423       0.121272       1.161084 0.85785948E+01  0.83792269E+02                                 1.682052                            1.604229      -0.925331       2.441606                    0.998643       3.205473       8.316148       0.557404       1.124988      -0.748820      -0.040129      -0.012148       0.010278       0.043169       0.003400      -0.012628       0.005944       0.015565      -0.018433      -0.016757      -0.000823       0.017579              1.696031       2.001042       0.324946      -0.114121       1.653065       0.050482       1.433988          -0.000230
           33              H      10.043360      -1.134611      14.044074       0.134175       1.222072 0.92869027E+01  0.93766396E+02                                 1.826890                            1.735974      -1.294463       2.274459                    0.995368       3.451557       9.508298       0.498520       1.216878      -0.724566       0.032715      -0.029085       0.000000       0.043775      -0.015821      -0.002967      -0.003338       0.003729      -0.014288      -0.015420      -0.002891       0.018312              1.857292       1.945413      -0.462700      -0.028236       1.836344      -0.031759       1.790120           0.000000
           34              H      -1.519588      10.721997       4.681358       0.134182       1.222071 0.92869055E+01  0.93766463E+02                                 1.826890                            1.735975      -1.294457       2.274461                    0.995368       3.451562       9.508324       0.498520       1.216878      -0.724566      -0.032714       0.029085       0.000000       0.043774      -0.015821      -0.002967      -0.003338       0.003729      -0.014287      -0.015420      -0.002891       0.018311              1.857292       1.945413      -0.462699      -0.028236       1.836344      -0.031759       1.790120          -0.000000
           35              C       7.819874       0.956234      12.841901      -0.233350      42.138161 0.50846834E+03  0.12467166E+05                                10.619591                            7.590558      -0.141846       1.905869                    0.999191      31.756605      94.111794       0.587878       0.424927      -1.055800       0.017086      -0.012659       0.006965       0.022377       0.004111       0.021204      -0.019839      -0.007307       0.043191      -0.030664      -0.002659       0.033323             13.349985      15.001899      -7.480697      -3.905069      11.130938       2.921396      13.917118           0.000651
           36              C       8.852274       0.034282      12.845646       0.014029      41.543588 0.42098428E+03  0.97369464E+04                                10.359020                            6.763212      -0.021296       1.998184                    0.999161      26.814686      74.417541       0.649947       0.407447      -1.078922      -0.020943       0.014802       0.035390       0.043705      -0.000171      -0.001897      -0.003043      -0.021663       0.001449      -0.011396      -0.000044       0.011440             14.141678      12.175617      -5.277718      -4.832436       9.325210       2.229145      20.924206          -0.000800
           37              C       1.246648       0.275276      10.297490       0.604412      23.153254 0.25452952E+03  0.52926919E+04                                 7.625510                            5.695052      -0.041749       2.047156                    0.999624      22.214455      62.274677       0.616423       0.477847      -1.016886      -0.043634      -0.026387      -0.026853       0.057631      -0.037867      -0.085796       0.007049       0.007515       0.193571      -0.094650      -0.025216       0.119866              9.492934      12.541696       3.801877       4.401622       8.850189       1.423719       7.086918          -0.000134
           38              C       4.570635       2.234957      12.169846       0.117928      34.131319 0.40524631E+03  0.93107300E+04                                 9.277181                            6.764520      -0.053827       1.997512                    0.999487      26.014126      72.632455       0.629586       0.423434      -1.065533       0.024471       0.010825       0.007424       0.027770       0.024703       0.021239       0.017903       0.032022      -0.024004      -0.028898      -0.018108       0.047005             11.745554      14.592580       2.743660       7.458041       9.471250       0.310594      11.172833          -0.000115
           39              C       2.408690       0.970528      10.926851      -0.028493      38.841505 0.43327480E+03  0.10086756E+05                                 9.940918                            6.872405       0.022105       2.012193                    0.999253      27.099041      75.286041       0.643625       0.408776      -1.078772       0.029724       0.020561       0.015890       0.039481      -0.002216       0.008467      -0.000095      -0.002383      -0.024620      -0.012828       0.004154       0.008674             13.095376      17.436839       5.917787       6.995972      11.804000       1.494025      10.045290          -0.000253
           40              C       2.740016       2.278365      10.589606      -0.093267      34.048823 0.42920596E+03  0.10067072E+05                                 9.168685                            6.945739      -0.029519       1.958880                    0.999656      29.370104      84.576702       0.619536       0.421505      -1.060051       0.016335      -0.006807       0.021105       0.027543      -0.017022       0.015893      -0.017630      -0.000487       0.017995      -0.020139      -0.013931       0.034070             10.769374      12.583088       4.070510       4.515370      11.181000       0.142951       8.544033          -0.000900
           41              C       3.822052       2.907020      11.207920      -0.173410      35.603776 0.43969346E+03  0.10342193E+05                                 9.308489                            6.931107       0.166632       2.015233                    0.999747      29.794209      85.021790       0.635561       0.409719      -1.071030      -0.018023      -0.015029      -0.012951       0.026804       0.020450       0.010832      -0.014015      -0.039392      -0.078680      -0.037783      -0.004880       0.042663             11.125082      12.992886       2.274145       5.901558      10.109467      -0.772427      10.272893          -0.000517
           42              C       4.245163       0.931647      12.489114      -0.157749      34.979982 0.44009504E+03  0.10381756E+05                                 9.300225                            6.993088       0.123267       2.006694                    0.999648      29.770227      85.824032       0.623102       0.416699      -1.063665      -0.019493      -0.018186      -0.017416       0.031844      -0.012394       0.014200      -0.021558      -0.012759       0.010411      -0.018495      -0.015514       0.034010             11.274682      14.516992       3.837646       6.136572       9.888443       1.001435       9.418612           0.000528
           43              C       5.728271       2.946588      12.839841      -0.167195      29.517636 0.39501309E+03  0.91106711E+04                                 8.401781                            6.588864      -0.164367       1.940655                    0.998295      29.143242      84.301618       0.644357       0.412136      -1.061823      -0.007296      -0.058704       0.044741       0.074170      -0.028670       0.001958      -0.023407      -0.014610       0.079523      -0.045345       0.002378       0.042968             10.262480      11.552147       0.364519       4.573430       8.016458       0.617599      11.218836           0.000030
           44              C       3.178580       0.296210      11.869302      -0.086671      33.877671 0.41170601E+03  0.95377705E+04                                 9.098969                            6.757327       0.040366       1.985776                    0.999650      28.773862      81.818495       0.635700       0.415905      -1.065705       0.016270       0.020611      -0.001145       0.026284      -0.000530      -0.009543      -0.013093      -0.037601      -0.032844      -0.023635      -0.005128       0.028763             11.040800      14.501406       3.373911       6.231284       9.099429       0.775854       9.521565           0.000788
           45              C       9.481409      -0.363674      11.549285       0.605015      23.382181 0.25155431E+03  0.52145236E+04                                 7.687316                            5.665033      -0.059716       2.046010                    0.999498      22.050756      61.682712       0.617616       0.478415      -1.016769       0.022047      -0.014220      -0.048832       0.055433       0.059727       0.069758       0.008493       0.086763      -0.189969      -0.095803      -0.032791       0.128594              9.778813       7.570734      -2.473439      -4.701302       7.309173       2.087153      14.456532           0.000288
           46              C       7.706628       0.828857      15.246247      -0.233355      42.138347 0.50847132E+03  0.12467255E+05                                10.619612                            7.590575      -0.141853       1.905864                    0.999191      31.756746      94.112227       0.587878       0.424927      -1.055801       0.014572      -0.015488      -0.006965       0.022377       0.004846      -0.022185       0.018735       0.005198       0.043193      -0.030663      -0.002661       0.033324             13.349999      12.923202      -7.725696       3.358401      13.209651      -3.536259      13.917145          -0.000641
           47              C       8.743085      -0.088532      15.242502       0.014029      41.543529 0.42098416E+03  0.97369420E+04                                10.359003                            6.763208      -0.021298       1.998183                    0.999161      26.814689      74.417525       0.649947       0.407447      -1.078922      -0.017150       0.019068      -0.035391       0.043706       0.002351      -0.002800      -0.002240       0.021152       0.001451      -0.011398      -0.000044       0.011442             14.141641      10.591276      -5.464432       2.779436      10.909501      -4.538252      20.924148           0.000790
           48              C       7.613506       7.436604      17.790658       0.604411      23.153373 0.25453137E+03  0.52927375E+04                                 7.625533                            5.695074      -0.041765       2.047151                    0.999624      22.214466      62.274651       0.616422       0.477847      -1.016886       0.021097       0.046424       0.026854       0.057631      -0.037703       0.017044      -0.084381       0.010297       0.193575      -0.094650      -0.025217       0.119867              9.492938       8.016883       3.268559       0.898708      13.374988       4.537999       7.086943           0.000133
           49              C       6.056370       3.906085      15.918302       0.117932      34.131246 0.40524641E+03  0.93107292E+04                                 9.277152                            6.764515      -0.053839       1.997508                    0.999487      26.014118      72.632333       0.629588       0.423434      -1.065534      -0.007887      -0.025569      -0.007426       0.027769       0.020303       0.015293       0.023189      -0.042631      -0.024004      -0.028897      -0.018107       0.047005             11.745496       8.903500       2.073146      -0.564486      15.160186       7.443085      11.172801           0.000118
           50              C       7.059050       6.201170      17.161297      -0.028486      38.841138 0.43327220E+03  0.10086673E+05                                 9.940826                            6.872369       0.022099       2.012191                    0.999253      27.098967      75.285554       0.643629       0.408774      -1.078774      -0.016940      -0.031927      -0.015891       0.039482      -0.001877      -0.001086       0.008398       0.003350      -0.024619      -0.012829       0.004155       0.008674             13.095213      10.505184       5.100758       0.664890      18.735255       7.122667      10.045200           0.000254
           51              C       5.798985       5.719039      17.498542      -0.093261      34.048355 0.42920149E+03  0.10066913E+05                                 9.168518                            6.945657      -0.029503       1.958882                    0.999656      29.369950      84.575283       0.619547       0.421499      -1.060057       0.008672      -0.015425      -0.021107       0.027543      -0.016502      -0.019367       0.013720       0.008390       0.017994      -0.020141      -0.013928       0.034070             10.769136      10.253637       3.795901      -0.386530      13.509909       4.500926       8.543862           0.000898
           52              C       5.301304       4.570857      16.880228      -0.173405      35.603289 0.43968835E+03  0.10342022E+05                                 9.308331                            6.931023       0.166634       2.015233                    0.999747      29.794089      85.020668       0.635572       0.409714      -1.071035       0.012816       0.019660       0.012948       0.026804       0.024466      -0.015184       0.009115       0.028805      -0.078684      -0.037780      -0.004882       0.042662             11.124861       9.620064       1.876577      -1.457876      13.481789       5.770443      10.272730           0.000517
           53              C       7.312624       4.381872      15.599034      -0.157744      34.979777 0.44009350E+03  0.10381704E+05                                 9.300163                            6.993062       0.123270       2.006695                    0.999648      29.770166      85.823611       0.623105       0.416698      -1.063667       0.015778       0.021489       0.017414       0.031843      -0.010571      -0.023072       0.011578       0.018172       0.010410      -0.018495      -0.015514       0.034009             11.274584       9.059563       3.194377       0.276249      15.345628       6.211545       9.418561          -0.000533
           54              C       5.485132       2.673110      15.248307      -0.167197      29.517698 0.39501432E+03  0.91107060E+04                                 8.401797                            6.588880      -0.164379       1.940651                    0.998295      29.143293      84.301784       0.644355       0.412137      -1.061822       0.057446       0.014116      -0.044742       0.074170      -0.026185      -0.023474      -0.000795       0.027536       0.079517      -0.045343       0.002378       0.042965             10.262492       7.980191      -0.056481       0.078035      11.588427       4.614295      11.218859          -0.000030
           55              C       7.818849       5.515502      16.218846      -0.086668      33.877580 0.41170668E+03  0.95377732E+04                                 9.098919                            6.757318       0.040381       1.985779                    0.999650      28.773782      81.817741       0.635704       0.415903      -1.065708      -0.018566      -0.018570       0.001144       0.026284       0.003856      -0.011885      -0.011010       0.036819      -0.032843      -0.023636      -0.005128       0.028763             11.040728       8.388906       2.653437       0.041164      15.211720       6.279258       9.521558          -0.000788
           56              C       9.211946      -0.666761      16.538863       0.605014      23.382237 0.25155502E+03  0.52145421E+04                                 7.687335                            5.665048      -0.059725       2.046007                    0.999498      22.050755      61.682733       0.617614       0.478416      -1.016768       0.016701      -0.020230       0.048833       0.055433       0.048005       0.000268       0.070272      -0.112158      -0.189969      -0.095803      -0.032791       0.128594              9.778833       7.887838      -2.436074       2.623096       6.992104      -4.424676      14.456559          -0.000289
           57              C       0.703898       8.631152       5.883531      -0.233350      42.138243 0.50846919E+03  0.12467193E+05                                10.619609                            7.590566      -0.141847       1.905868                    0.999191      31.756634      94.111939       0.587878       0.424928      -1.055800      -0.017086       0.012659      -0.006965       0.022376       0.004110       0.021204      -0.019839      -0.007308       0.043190      -0.030664      -0.002659       0.033323             13.350014      15.001942      -7.480721      -3.905084      11.130963       2.921406      13.917139          -0.000643
           58              C      -0.328502       9.553104       5.879786       0.014031      41.543641 0.42098455E+03  0.97369552E+04                                10.359031                            6.763215      -0.021302       1.998181                    0.999161      26.814699      74.417610       0.649946       0.407447      -1.078922       0.020943      -0.014801      -0.035391       0.043706      -0.000171      -0.001897      -0.003042      -0.021664       0.001449      -0.011397      -0.000044       0.011441             14.141698      12.175640      -5.277730      -4.832454       9.325222       2.229151      20.924232           0.000790
           59              C       7.277124       9.312110       8.427942       0.604414      23.153224 0.25452924E+03  0.52926852E+04                                 7.625502                            5.695047      -0.041747       2.047157                    0.999624      22.214461      62.274706       0.616424       0.477846      -1.016886       0.043634       0.026387       0.026854       0.057631      -0.037867      -0.085795       0.007050       0.007515       0.193570      -0.094649      -0.025216       0.119865              9.492922      12.541683       3.801870       4.401615       8.850176       1.423714       7.086908           0.000133
           60              C       3.953137       7.352429       6.555586       0.117930      34.131336 0.40524616E+03  0.93107263E+04                                 9.277187                            6.764519      -0.053829       1.997511                    0.999487      26.014128      72.632480       0.629586       0.423434      -1.065533      -0.024471      -0.010825      -0.007425       0.027770       0.024703       0.021240       0.017903       0.032021      -0.024003      -0.028897      -0.018108       0.047005             11.745568      14.592594       2.743665       7.458053       9.471265       0.310592      11.172846           0.000117
           61              C       6.115082       8.616858       7.798581      -0.028492      38.841480 0.43327439E+03  0.10086744E+05                                 9.940910                            6.872399       0.022112       2.012195                    0.999253      27.099029      75.285973       0.643625       0.408776      -1.078772      -0.029725      -0.020561      -0.015890       0.039481      -0.002216       0.008467      -0.000095      -0.002384      -0.024621      -0.012829       0.004155       0.008674             13.095365      17.436814       5.917772       6.995961      11.804003       1.494007      10.045279           0.000253
           62              C       5.783756       7.309021       8.135826      -0.093266      34.048895 0.42920645E+03  0.10067091E+05                                 9.168711                            6.945750      -0.029517       1.958880                    0.999656      29.370128      84.576931       0.619534       0.421506      -1.060050      -0.016335       0.006807      -0.021105       0.027543      -0.017021       0.015893      -0.017631      -0.000487       0.017997      -0.020138      -0.013931       0.034070             10.769412      12.583136       4.070522       4.515396      11.181034       0.142947       8.544064           0.000893
           63              C       4.701720       6.680366       7.517512      -0.173411      35.603910 0.43969493E+03  0.10342242E+05                                 9.308527                            6.931126       0.166636       2.015234                    0.999747      29.794262      85.022144       0.635558       0.409720      -1.071029       0.018023       0.015030       0.012951       0.026804       0.020451       0.010832      -0.014016      -0.039391      -0.078676      -0.037783      -0.004881       0.042663             11.125135      12.992948       2.274162       5.901591      10.109519      -0.772432      10.272937           0.000514
           64              C       4.278609       8.655739       6.236318      -0.157750      34.980124 0.44009672E+03  0.10381808E+05                                 9.300259                            6.993106       0.123264       2.006693                    0.999648      29.770286      85.824330       0.623100       0.416700      -1.063664       0.019493       0.018185       0.017416       0.031843      -0.012394       0.014201      -0.021557      -0.012758       0.010412      -0.018495      -0.015514       0.034009             11.274733      14.517064       3.837685       6.136602       9.888495       1.001450       9.418641          -0.000531
           65              C       2.795501       6.640798       5.885591      -0.167196      29.517685 0.39501375E+03  0.91106922E+04                                 8.401793                            6.588870      -0.164369       1.940654                    0.998295      29.143287      84.301838       0.644356       0.412136      -1.061823       0.007296       0.058705      -0.044741       0.074170      -0.028670       0.001958      -0.023407      -0.014610       0.079522      -0.045345       0.002378       0.042967             10.262500      11.552172       0.364521       4.573446       8.016476       0.617605      11.218852          -0.000032
           66              C       5.345192       9.291176       6.856130      -0.086670      33.877668 0.41170540E+03  0.95377573E+04                                 9.098971                            6.757320       0.040366       1.985776                    0.999650      28.773890      81.818701       0.635701       0.415905      -1.065704      -0.016271      -0.020611       0.001146       0.026284      -0.000529      -0.009542      -0.013091      -0.037601      -0.032845      -0.023634      -0.005128       0.028762             11.040805      14.501395       3.373929       6.231270       9.099472       0.775847       9.521549          -0.000789
           67              C      -0.957637       9.951060       7.176147       0.605016      23.382172 0.25155417E+03  0.52145205E+04                                 7.687315                            5.665032      -0.059720       2.046008                    0.999498      22.050769      61.682778       0.617616       0.478415      -1.016769      -0.022047       0.014220       0.048832       0.055433       0.059727       0.069758       0.008493       0.086763      -0.189967      -0.095802      -0.032791       0.128594              9.778813       7.570740      -2.473440      -4.701307       7.309172       2.087153      14.456528          -0.000289
           68              C       0.817144       8.758529       3.479185      -0.233353      42.138308 0.50847057E+03  0.12467233E+05                                10.619609                            7.590570      -0.141856       1.905864                    0.999191      31.756714      94.112133       0.587878       0.424927      -1.055801      -0.014571       0.015489       0.006965       0.022377       0.004846      -0.022185       0.018735       0.005197       0.043193      -0.030663      -0.002661       0.033324             13.350000      12.923197      -7.725697       3.358404      13.209655      -3.536266      13.917149           0.000653
           69              C      -0.219313       9.675918       3.482930       0.014030      41.543592 0.42098468E+03  0.97369572E+04                                10.359013                            6.763212      -0.021302       1.998181                    0.999161      26.814711      74.417605       0.649947       0.407447      -1.078922       0.017151      -0.019067       0.035391       0.043706       0.002351      -0.002800      -0.002240       0.021152       0.001452      -0.011398      -0.000043       0.011441             14.141658      10.591276      -5.464431       2.779428      10.909510      -4.538260      20.924188          -0.000800
           70              C       0.910266       2.150782       0.934774       0.604413      23.153326 0.25453092E+03  0.52927261E+04                                 7.625520                            5.695067      -0.041762       2.047152                    0.999624      22.214461      62.274635       0.616423       0.477847      -1.016886      -0.021100      -0.046423      -0.026853       0.057631      -0.037702       0.017044      -0.084381       0.010297       0.193574      -0.094649      -0.025218       0.119867              9.492920       8.016845       3.268525       0.898697      13.374974       4.538003       7.086941          -0.000134
           71              C       2.467402       5.681301       2.807130       0.117934      34.131227 0.40524590E+03  0.93107151E+04                                 9.277151                            6.764512      -0.053840       1.997508                    0.999487      26.014104      72.632298       0.629588       0.423434      -1.065534       0.007887       0.025569       0.007425       0.027769       0.020303       0.015294       0.023189      -0.042631      -0.024003      -0.028898      -0.018107       0.047005             11.745497       8.903511       2.073153      -0.564487      15.160180       7.443083      11.172800          -0.000115
           72              C       1.464722       3.386216       1.564135      -0.028486      38.841120 0.43327196E+03  0.10086665E+05                                 9.940820                            6.872364       0.022106       2.012193                    0.999253      27.098958      75.285493       0.643630       0.408774      -1.078774       0.016941       0.031927       0.015891       0.039483      -0.001877      -0.001086       0.008398       0.003350      -0.024618      -0.012829       0.004155       0.008674             13.095204      10.505171       5.100727       0.664868      18.735236       7.122669      10.045204          -0.000255
           73              C       2.724787       3.868347       1.226890      -0.093257      34.048216 0.42919906E+03  0.10066843E+05                                 9.168497                            6.945637      -0.029501       1.958884                    0.999656      29.369864      84.575004       0.619548       0.421499      -1.060057      -0.008672       0.015425       0.021106       0.027543      -0.016502      -0.019367       0.013719       0.008388       0.017997      -0.020141      -0.013928       0.034069             10.769114      10.253610       3.795883      -0.386538      13.509881       4.500923       8.543850          -0.000890
           74              C       3.222468       5.016529       1.845204      -0.173407      35.603361 0.43968926E+03  0.10342051E+05                                 9.308349                            6.931032       0.166641       2.015234                    0.999747      29.794122      85.020846       0.635571       0.409714      -1.071035      -0.012816      -0.019659      -0.012949       0.026804       0.024467      -0.015184       0.009115       0.028804      -0.078680      -0.037780      -0.004882       0.042661             11.124885       9.620088       1.876583      -1.457883      13.481816       5.770455      10.272749          -0.000508
           75              C       1.211148       5.205514       3.126398      -0.157745      34.979903 0.44009472E+03  0.10381744E+05                                 9.300198                            6.993078       0.123266       2.006693                    0.999648      29.770215      85.823909       0.623103       0.416698      -1.063666      -0.015778      -0.021489      -0.017414       0.031843      -0.010571      -0.023071       0.011578       0.018171       0.010411      -0.018494      -0.015514       0.034009             11.274637       9.059605       3.194410       0.276259      15.345711       6.211581       9.418594           0.000530
           76              C       3.038640       6.914276       3.477125      -0.167197      29.517727 0.39501472E+03  0.91107193E+04                                 8.401803                            6.588882      -0.164379       1.940650                    0.998295      29.143325      84.301942       0.644355       0.412137      -1.061822      -0.057447      -0.014116       0.044743       0.074171      -0.026185      -0.023474      -0.000796       0.027536       0.079518      -0.045343       0.002378       0.042965             10.262502       7.980206      -0.056479       0.078041      11.588436       4.614301      11.218864           0.000034
           77              C       0.704923       4.071884       2.506586      -0.086669      33.877664 0.41170720E+03  0.95377936E+04                                 9.098939                            6.757321       0.040383       1.985779                    0.999650      28.773859      81.818147       0.635704       0.415903      -1.065707       0.018566       0.018570      -0.001144       0.026284       0.003856      -0.011885      -0.011009       0.036818      -0.032845      -0.023635      -0.005128       0.028763             11.040757       8.388955       2.653462       0.041157      15.211749       6.279262       9.521565           0.000791
           78              C      -0.688174      10.254147       2.186569       0.605016      23.382238 0.25155503E+03  0.52145428E+04                                 7.687335                            5.665048      -0.059727       2.046006                    0.999498      22.050771      61.682801       0.617615       0.478416      -1.016768      -0.016704       0.020231      -0.048831       0.055433       0.048005       0.000269       0.070273      -0.112158      -0.189971      -0.095803      -0.032791       0.128595              9.778831       7.887820      -2.436060       2.623074       6.992100      -4.424676      14.456574           0.000288
           79              C       7.216806       1.378368      14.044074       0.189635      37.262086 0.37635092E+03  0.85159850E+04                                 9.806140                            6.532123       0.074752       2.042596                    0.999780      25.641074      71.803901       0.636674       0.425155      -1.061006      -0.010969       0.009751      -0.000000       0.014677      -0.025629      -0.004412      -0.004963       0.006042       0.033905      -0.032465       0.012309       0.020156             13.105082      14.354504      -8.284211       0.189309      12.401713       0.212931      12.559030          -0.000005
           80              C       9.333275      -0.503302      14.044074      -0.172705      38.010969 0.47357144E+03  0.11401779E+05                                 9.900789                            7.319534      -0.082195       1.931207                    0.999474      30.781930      90.261735       0.599662       0.424241      -1.056707      -0.018058       0.016056       0.000000       0.024164      -0.015849      -0.001205      -0.001356       0.003738      -0.095256      -0.031856       0.000021       0.031835             12.001043       8.408429      -2.903655      -0.858683       7.723971      -0.965816      19.870729           0.000007
           81              C       1.306966       8.209018       4.681358       0.189634      37.262088 0.37635071E+03  0.85159800E+04                                 9.806144                            6.532122       0.074750       2.042596                    0.999780      25.641072      71.803916       0.636674       0.425155      -1.061006       0.010969      -0.009751       0.000001       0.014677      -0.025629      -0.004413      -0.004963       0.006041       0.033905      -0.032465       0.012309       0.020156             13.105094      14.354520      -8.284223       0.189309      12.401728       0.212931      12.559033          -0.000007
           82              C      -0.809503      10.090688       4.681358      -0.172706      38.011166 0.47357423E+03  0.11401864E+05                                 9.900820                            7.319553      -0.082193       1.931206                    0.999474      30.782035      90.262121       0.599661       0.424241      -1.056707       0.018059      -0.016056       0.000000       0.024164      -0.015849      -0.001206      -0.001356       0.003737      -0.095256      -0.031856       0.000021       0.031834             12.001082       8.408453      -2.903663      -0.858697       7.723992      -0.965818      19.870800           0.000005
           83              N       6.185951       2.294861      14.044074      -0.069300      38.378347 0.42827986E+03  0.98478749E+04                                 9.594982                            6.656031      -0.222804       1.984247                    0.998049      25.113420      67.226510       0.686684       0.387913      -1.103397      -0.042050       0.037384      -0.000000       0.056266      -0.104674      -0.018048      -0.020299       0.024673       0.335732      -0.164027       0.049443       0.114584             12.702591      12.921005      -6.122235       1.483595      11.477844       1.668721      13.708924           0.000007
           84              N       2.337821       7.292525       4.681358      -0.069304      38.378516 0.42828161E+03  0.98479304E+04                                 9.595027                            6.656057      -0.222821       1.984240                    0.998049      25.113493      67.226878       0.686680       0.387914      -1.103395       0.042051      -0.037384       0.000000       0.056266      -0.104673      -0.018048      -0.020299       0.024673       0.335732      -0.164026       0.049442       0.114584             12.702661      12.921083      -6.122274       1.483610      11.477911       1.668735      13.708988           0.000004
           85              O       9.368055       0.451964      10.598033      -0.539449      32.438361 0.49962692E+03  0.11806039E+05                                 8.129579                            6.903077       0.391310       2.164813                    0.999048      27.581911      72.147421       0.724731       0.357660      -1.138764      -0.007568      -0.014834       0.019448       0.025604       0.049937       0.021890      -0.035030       0.048459       0.052942      -0.081533       0.034852       0.046681              9.427648       7.365544      -0.408893      -3.364864       6.225255      -0.438730      14.692145           0.053756
           86              O       0.469542       0.990575       9.598656      -0.542738      31.902464 0.49841708E+03  0.11773358E+05                                 8.023464                            6.893721       0.363705       2.154744                    0.999012      27.674129      72.437210       0.725192       0.357557      -1.138551       0.017568      -0.008108       0.006539       0.020424      -0.037875      -0.002951      -0.004827       0.081458       0.103822      -0.073210       0.034635       0.038575              9.080941      12.288617       1.049266       3.969261       6.663919       0.265408       8.290286           0.054772
           87              O       1.131712      -0.952657      10.511521      -0.532873      31.377411 0.48349926E+03  0.11335908E+05                                 7.929957                            6.781663       0.343156       2.150907                    0.999078      27.420104      71.532634       0.732382       0.356704      -1.139095       0.006016       0.018547      -0.002378       0.019642       0.020741      -0.051619       0.017736      -0.055435       0.025516      -0.074681       0.030352       0.044329              8.974074       9.852050       3.977048       1.574514      10.644876       1.480870       6.425297          -0.054091
           88              O       8.747567       9.883577      11.510336      -0.523293      31.002200 0.47163969E+03  0.10985626E+05                                 7.870517                            6.692824       0.390245       2.170169                    0.999161      27.206749      70.664288       0.738332       0.356156      -1.139925      -0.008634       0.017804       0.005292       0.020482      -0.005372       0.016305       0.043467       0.019413      -0.146396      -0.073555       0.034214       0.039340              9.065754       8.159356      -2.719926      -3.315744       8.698646       2.837746      10.339259          -0.058438
           89              O       8.388647      -0.649657      17.490115      -0.539459      32.437758 0.49961734E+03  0.11805744E+05                                 8.129420                            6.902965       0.391283       2.164800                    0.999048      27.582023      72.147244       0.724745       0.357656      -1.138769       0.013848       0.009253      -0.019453       0.025608       0.042936      -0.037352       0.017640      -0.070348       0.052934      -0.081531       0.034849       0.046682              9.427433       6.335832      -0.530208      -0.041913       7.254684      -3.392940      14.691781          -0.053756
           90              O       6.812164       8.124642      18.489492      -0.542744      31.901493 0.49840062E+03  0.11772857E+05                                 8.023229                            6.893553       0.363686       2.154734                    0.999012      27.674152      72.436614       0.725210       0.357552      -1.138557       0.010110      -0.016500      -0.006541       0.020427      -0.046308      -0.004449      -0.003497      -0.061608       0.103820      -0.073209       0.034634       0.038575              9.080625       6.496856       0.366570      -0.201058      12.454953       3.972843       8.290065          -0.054770
           91              O       8.819545       7.694480      17.576627      -0.532880      31.376776 0.48348795E+03  0.11335568E+05                                 7.929812                            6.781553       0.343143       2.150901                    0.999078      27.420046      71.532069       0.732394       0.356701      -1.139098      -0.017712      -0.008141       0.002379       0.019638       0.026615       0.023655      -0.049189       0.044276       0.025517      -0.074682       0.030353       0.044329              8.973878       9.709207       3.960112       1.286345      10.787244       1.736937       6.425184           0.054098
           92              O      -1.050762      -1.137409      16.577812      -0.523301      31.002019 0.47163610E+03  0.10985521E+05                                 7.870484                            6.692795       0.390230       2.170164                    0.999161      27.206723      70.664124       0.738335       0.356155      -1.139926      -0.018689       0.006490      -0.005290       0.020479      -0.007482       0.041259       0.021281      -0.016384      -0.146396      -0.073555       0.034214       0.039340              9.065716       9.323586      -2.582698       3.206338       7.534353      -2.960772      10.339208           0.058444
           93              O      -0.844283       9.135422       8.127399      -0.539448      32.438570 0.49963074E+03  0.11806155E+05                                 8.129622                            6.903109       0.391302       2.164810                    0.999048      27.581973      72.147708       0.724728       0.357661      -1.138763       0.007567       0.014835      -0.019448       0.025604       0.049938       0.021891      -0.035031       0.048460       0.052942      -0.081534       0.034852       0.046682              9.427701       7.365590      -0.408897      -3.364896       6.225284      -0.438730      14.692230          -0.053756
           94              O       8.054230       8.596811       9.126776      -0.542736      31.902668 0.49842091E+03  0.11773475E+05                                 8.023510                            6.893757       0.363700       2.154742                    0.999012      27.674170      72.437459       0.725188       0.357558      -1.138550      -0.017567       0.008108      -0.006538       0.020423      -0.037875      -0.002951      -0.004828       0.081459       0.103824      -0.073211       0.034636       0.038575              9.080996      12.288704       1.049280       3.969289       6.663955       0.265412       8.290330          -0.054771
           95              O       7.392060      10.540043       8.213911      -0.532874      31.377625 0.48350325E+03  0.11336028E+05                                 7.930010                            6.781705       0.343158       2.150908                    0.999078      27.420129      71.532862       0.732377       0.356705      -1.139093      -0.006016      -0.018546       0.002379       0.019642       0.020741      -0.051620       0.017737      -0.055434       0.025513      -0.074682       0.030352       0.044329              8.974139       9.852135       3.977085       1.574533      10.644945       1.480884       6.425338           0.054093
           96              O      -0.223795      -0.296191       7.215096      -0.523295      31.002408 0.47164351E+03  0.10985740E+05                                 7.870562                            6.692859       0.390242       2.170168                    0.999162      27.206798      70.664546       0.738329       0.356156      -1.139925       0.008634      -0.017803      -0.005290       0.020482      -0.005372       0.016305       0.043467       0.019412      -0.146397      -0.073555       0.034215       0.039340              9.065810       8.159411      -2.719945      -3.315775       8.698695       2.837766      10.339325           0.058440
           97              O       0.135125      10.237043       1.235317      -0.539459      32.437992 0.49961978E+03  0.11805821E+05                                 8.129486                            6.902998       0.391284       2.164802                    0.999048      27.581945      72.147205       0.724740       0.357657      -1.138767      -0.013847      -0.009251       0.019445       0.025601       0.042937      -0.037352       0.017640      -0.070350       0.052940      -0.081534       0.034851       0.046683              9.427537       6.335867      -0.530218      -0.041897       7.254756      -3.393019      14.691989           0.053762
           98              O       1.711608       1.462744       0.235940      -0.542745      31.901733 0.49840359E+03  0.11772951E+05                                 8.023299                            6.893592       0.363689       2.154737                    0.999012      27.674070      72.436590       0.725205       0.357554      -1.138555      -0.010109       0.016494       0.006536       0.020420      -0.046309      -0.004449      -0.003497      -0.061613       0.103824      -0.073212       0.034636       0.038576              9.080725       6.496897       0.366592      -0.201049      12.455135       3.972920       8.290143           0.054777
           99              O      -0.295773       1.892906       1.148805      -0.532880      31.376912 0.48349213E+03  0.11335690E+05                                 7.929829                            6.781583       0.343136       2.150896                    0.999078      27.420198      71.532541       0.732392       0.356701      -1.139098       0.017718       0.008146      -0.002379       0.019645       0.026614       0.023654      -0.049189       0.044276       0.025516      -0.074680       0.030351       0.044329              8.973885       9.709211       3.960088       1.286335      10.787242       1.736928       6.425200          -0.054089
          100              O       9.574534      10.724795       2.147620      -0.523300      31.002120 0.47163953E+03  0.10985619E+05                                 7.870489                            6.692814       0.390223       2.170159                    0.999161      27.206888      70.664590       0.738335       0.356155      -1.139926       0.018693      -0.006493       0.005294       0.020485      -0.007481       0.041257       0.021281      -0.016382      -0.146397      -0.073553       0.034213       0.039340              9.065701       9.323587      -2.582684       3.206306       7.534350      -2.960744      10.339166          -0.058439

******************************************************
Auxiliary information for the entire system
The total spin magnetic moment of the unit cell is   0.000103
The total net atomic charge of the unit cell is   0.000001
Accuracy of reproducing the electrostatic potential in the unit cell:
  The inner radius (bohr) =    5.0000
  The outer radius (bohr) =   12.0000
  Valid grid points have density less than (e/(bohr^3)) =    0.0001
  The number of valid grid points were=       243448
  The rms potential error without charges in kcal/mol is=      3.10933
  The rms potential error with partial charges in kcal/mol is=      0.56081
  The RRMSE value at monopole order=      0.18036
  The rms potential error with partial charges and cloud penetration in kcal/mol is=      0.57187
  The RRMSE value at monopole order with cloud penetration is=      0.18392
  The rms potential error with partial charges and atomic dipoles in kcal/mol is=      0.39448
  The RRMSE value at dipole order=      0.12687
  The rms potential error with partial charges, atomic dipoles and cloud penetration in kcal/mol is=      0.37579
  The RRMSE value at dipole order with cloud penetration=      0.12086

******************************************************
The electron densities and ab initio electrostatic potential were computed in VASP using the PBE functional and
projector augmented wave method. See the main text of the journal article for a description of computational details.
The atomic charges, dipoles, and quadrupoles were computed with the DDEC6 method as described in
(a) T. A. Manz and N. Gabaldon Limas, RSC Adv. 6 (2016) 47771-47801 DOI: 10.1039/c6ra04656h
(b) N. Gabaldon Limas and T. A. Manz, RSC Adv. 8 (2018) 2678-2707 DOI: 10.1039/c7ra11829e.
For each atom in the material, the electron cloud parameters were fit to the spherically averaged atom-in-material
electron density using radial positions for which this density was between 10^-4 and 10^-2 electrons per cubic bohr.
The polarizabilities, dispersion coefficients, and quantum Drude oscillator (QDO) parameters were fit using the MCLF method.
The magnetic structure of the system was optimized in VASP from the default ferromagnetic initial guess using spin polarization.
The atomic spin moments (ASMs) were computed on this optimized magnetic structure using the DDEC6 partition as inputs
to the method of T. A. Manz and D. S. Sholl, J. Chem. Theory Comput. 7 (2011) 4146-4164 DOI: 10.1021/ct200539n.
The RMSE and RRMSE were computed using a uniform grid with Ewald summation.
