# Supplementary material for: A collection of forcefield precursors for metal–organic frameworks
Source: RSC Adv. 2019 Nov 13;9(63):36492–507. doi: 10.1039/c9ra07327b (PMC9075174; doi:10.1039/c9ra07327b)
Supplement: RA-009-C9RA07327B-s6370 [file RA-009-C9RA07327B-s6370.xyz]

  100
jmolscript: load "" {1 1 1} spacegroup "x,y,z" unitcell [{     10.632500     0.000000     0.000000 }, {      2.906371    10.324524     0.000000 }, {      1.051048     4.099768    17.858532 }]
Cu     4.384135    13.261166    17.420641     0.851904
Cu    10.396136     2.733782     8.105809     0.826613
Cu    10.205784     1.163126     0.437891     0.851605
Cu     4.193783    11.690510     9.752723     0.825877
H      8.764063     6.324360    14.870800     0.124071
H      4.345547     4.454979    14.638639     0.121203
H      8.838971     5.636036    10.874060     0.119644
H      4.135905     7.624410    17.088829     0.117797
H      7.399884     7.080373    10.666901     0.112373
H      6.717192     8.359077    11.334810     0.119630
H      5.806771     8.696498    15.867306     0.112879
H      6.056501     5.522498    13.433188     0.109582
H      7.906512     8.185286    14.360046     0.108550
H      6.777857     8.809857    13.415329     0.122971
H      9.956969     8.225788    12.377749     0.111986
H     10.945936     3.286964    13.351039     0.130493
H     11.766658     9.490787    11.618761     0.121854
H      7.746461     9.442112     9.252505     0.117299
H      9.529250    10.739754     8.482803     0.121518
H      5.825856     8.099932     2.987732     0.124068
H     10.244372     9.969313     3.219893     0.121201
H      5.750948     8.788256     6.984472     0.119650
H     10.454014     6.799882     0.769703     0.117801
H      7.190035     7.343919     7.191631     0.112372
H      7.872727     6.065215     6.523722     0.119618
H      8.783148     5.727794     1.991226     0.112887
H      8.533418     8.901794     4.425344     0.109585
H      6.683407     6.239006     3.498486     0.108544
H      7.812062     5.614435     4.443203     0.122956
H      4.632950     6.198504     5.480783     0.111988
H      3.643983    11.137328     4.507493     0.130486
H      2.823261     4.933505     6.239771     0.121850
H      6.843458     4.982180     8.606027     0.117295
H      5.060669     3.684538     9.375729     0.121519
C     10.457131     4.446587    15.699435     0.606126
C      8.569895     6.170655    12.829569     0.186773
C      2.990954     5.257172    16.738802     0.608774
C      9.041093     5.812493    14.120741    -0.222342
C      9.882812     4.749982    14.313613     0.012418
C      4.639367     5.322639    14.892230    -0.094379
C      9.934346     4.341528    11.990218     0.017232
C      9.081272     5.412147    11.765201    -0.232731
C      6.091952     7.227279    14.540417     0.119181
C      4.068974     5.958482    15.961956    -0.020054
C      4.514446     7.193499    16.331628    -0.094061
C      7.535329     7.801766    11.331239    -0.165358
C     12.018243    10.990021     9.465022     0.594396
C      5.520264     7.828232    15.606571    -0.162570
C      5.658760     5.960454    14.176103    -0.156464
C      7.158731     7.960200    13.752855    -0.158485
C      8.708960     8.667939    10.872274     0.118233
C      9.877023     8.718390    11.568757    -0.157391
C     10.840136    10.202891     9.948988    -0.021544
C     10.346234     4.013201    13.222457    -0.164170
C     10.956794     9.474274    11.124080    -0.086050
C      8.570424     9.440284     9.725757    -0.167553
C      9.630507    10.208997     9.265006    -0.096236
C     10.448560     3.563842    10.788339     0.605889
C      4.132788     9.977705     2.159097     0.606130
C      6.020024     8.253637     5.028963     0.186770
C     11.598965     9.167120     1.119730     0.608776
C      5.548826     8.611799     3.737791    -0.222357
C      4.707107     9.674310     3.544919     0.012416
C      9.950552     9.101653     2.966302    -0.094365
C      4.655573    10.082764     5.868314     0.017224
C      5.508647     9.012145     6.093331    -0.232728
C      8.497967     7.197013     3.318115     0.119180
C     10.520945     8.465810     1.896576    -0.020057
C     10.075473     7.230793     1.526904    -0.094069
C      7.054590     6.622526     6.527293    -0.165356
C      2.571676     3.434271     8.393510     0.594404
C      9.069655     6.596060     2.251961    -0.162571
C      8.931159     8.463838     3.682429    -0.156464
C      7.431188     6.464092     4.105677    -0.158478
C      5.880959     5.756353     6.986258     0.118233
C      4.712896     5.705902     6.289775    -0.157387
C      3.749783     4.221401     7.909544    -0.021539
C      4.243685    10.411091     4.636075    -0.164167
C      3.633125     4.950018     6.734452    -0.086056
C      6.019495     4.984008     8.132775    -0.167564
C      4.959412     4.215295     8.593526    -0.096231
C      4.141359    10.860450     7.070193     0.605897
N      7.681422     7.202830    12.625982    -0.072116
N      6.908497     7.221462     5.232550    -0.072131
O      2.905514     4.033304    16.615578    -0.530861
O      2.216086     5.997317    17.426356    -0.545549
O     11.810614    11.874012     8.602455    -0.518125
O     13.141380    10.726466     9.998992    -0.548319
O      9.972468     3.832518     9.665038    -0.528581
O     10.313909     5.360703    16.569146    -0.542085
O     13.941862    13.697333    15.838732    -0.512479
O      0.663941     2.694689    11.054431    -0.521356
O     11.684405    10.390988     1.242954    -0.530881
O     12.373833     8.426975     0.432176    -0.545505
O      2.779305     2.550280     9.256077    -0.517948
O      1.448539     3.697826     7.859540    -0.548504
O      4.617451    10.591774     8.193494    -0.528400
O      4.276010     9.063589     1.289386    -0.542058
O      0.648057     0.726959     2.019800    -0.512501
O      3.293478    11.729603     6.804101    -0.521539

The following XYZ coordinates are in angstroms. Other properties are in atomic units.
The sperically averaged electron density of each atom fit to a function of the form exp(a - br)
eigen_1, eigen_2 and eigen_3 are the three eigenvalues of traceless quadrupole moment tensor
  atom number  atomic symbol              X              Y              Z     net charge C6 coefficient C8 coefficient C10 coefficient fluctuating dipole atomic polarizability isotropic forcefield polarizability              a              b squared Pearson coefficient          <r^3>          <r^4>         wp_QDO          m_QDO          q_QDO       dipole_x       dipole_y       dipole_z         dipole            Qxy            Qxz            Qyz     Q(x^2-y^2)  Q(3z^2 - R^2)        eigen_1        eigen_2        eigen_3 static polarizability      alpha(xx)      alpha(xy)      alpha(xz)      alpha(yy)      alpha(yz)      alpha(zz) atomic spin moment
            1             Cu       4.384135      13.261166      17.420641       0.851904      50.275969 0.78188126E+03  0.19937685E+05                                11.876227                            9.670570       1.012464       2.255121                    0.996115      40.014807      96.731336       0.535522       0.448533      -1.115324       0.048202      -0.130574      -0.051529       0.148419       0.049178       0.016726      -0.052058       0.110196       0.125095      -0.113872       0.052138       0.061734             14.640756      14.997793       2.323707       1.108298      10.059566      -4.173689      18.864910          -0.642914
            2             Cu      10.396136       2.733782       8.105809       0.826613      52.863475 0.83453632E+03  0.21654189E+05                                12.325135                           10.041332       0.903643       2.214873                    0.996148      40.645651      99.479022       0.521004       0.453073      -1.111273      -0.068714       0.073033      -0.086301       0.132300       0.055408      -0.065306       0.057127      -0.009950      -0.022539      -0.119237       0.058099       0.061138             15.169325      16.477935       1.885822      -4.539668      15.285809       3.863291      13.744233           0.001088
            3             Cu      10.205784       1.163126       0.437891       0.851605      50.297825 0.78226972E+03  0.19950361E+05                                11.880432                            9.673645       1.011737       2.254831                    0.996112      40.019471      96.753975       0.535373       0.448596      -1.115268      -0.048215       0.130604       0.051543       0.148455       0.049272       0.016764      -0.052158       0.110421       0.125313      -0.114094       0.052249       0.061845             14.646367      15.003428       2.324699       1.108782      10.063124      -4.175635      18.872550           0.642855
            4             Cu       4.193783      11.690510       9.752723       0.825877      52.916126 0.83550249E+03  0.21686666E+05                                12.336481                           10.049827       0.901391       2.214015                    0.996144      40.652376      99.529493       0.520547       0.453316      -1.111066       0.068765      -0.073084       0.086376       0.132404       0.055975      -0.065964       0.057848      -0.009864      -0.023136      -0.120540       0.058765       0.061776             15.184222      16.494394       1.887800      -4.544891      15.300750       3.867610      13.757523           0.000952
            5              H       8.764063       6.324360      14.870800       0.124071       1.171063 0.90433842E+01  0.91559302E+02                                 1.825265                            1.747917      -1.369780       2.228804                    0.993723       3.713659      10.563674       0.477521       1.266898      -0.710598      -0.008116       0.017137       0.033033       0.038089      -0.007857      -0.003121       0.006651      -0.008617       0.030561      -0.014078      -0.000928       0.015006              1.857888       1.741395      -0.332494      -0.094305       1.763190       0.201806       2.069077           0.000252
            6              H       4.345547       4.454979      14.638639       0.121203       1.147003 0.84615917E+01  0.82511650E+02                                 1.678404                            1.601369      -0.923529       2.441803                    0.998668       3.215732       8.383998       0.552689       1.136480      -0.745603      -0.010918      -0.038855      -0.011572       0.041987       0.005977      -0.006806       0.013452      -0.013797      -0.009689      -0.018257       0.000856       0.017401              1.687742       1.573288       0.324969      -0.025146       2.006904       0.160925       1.483032          -0.000152
            7              H       8.838971       5.636036      10.874060       0.119644       1.129131 0.85274004E+01  0.85262093E+02                                 1.793147                            1.705259      -1.322416       2.245551                    0.994494       3.734958      10.633447       0.479040       1.278778      -0.707399      -0.005115       0.007260      -0.035189       0.036293      -0.006527       0.001920      -0.005167      -0.001932       0.033503      -0.012354      -0.001103       0.013457              1.842653       1.574503      -0.239121       0.200153       1.759048      -0.105175       2.194409          -0.000010
            8              H       4.135905       7.624410      17.088829       0.117797       1.225976 0.89201456E+01  0.88282718E+02                                 1.769584                            1.654470      -0.973228       2.417480                    0.998189       3.280227       8.661968       0.537805       1.150740      -0.742067      -0.016836       0.019745       0.033703       0.042535       0.003718      -0.010003       0.011643      -0.015583       0.012615      -0.018557       0.001208       0.017350              1.819883       1.667687      -0.094877      -0.408783       1.687499       0.343837       2.104462           0.000232
            9              H       7.399884       7.080373      10.666901       0.112373       1.113536 0.85216484E+01  0.84986454E+02                                 1.779198                            1.703699      -0.962803       2.409432                    0.997679       3.623110      10.221537       0.480825       1.277301      -0.709300      -0.001444      -0.026163      -0.017590       0.031559       0.001174      -0.001684       0.001341      -0.015104       0.011768      -0.009837       0.003498       0.006339              1.826914       1.533384       0.070321       0.163656       1.996379       0.350230       1.950979          -0.000004
           10              H       6.717192       8.359077      11.334810       0.119630       1.200116 0.92056811E+01  0.92668933E+02                                 1.818311                            1.734384      -0.816214       2.486374                    0.999076       3.396792       9.319290       0.496549       1.225366      -0.723882      -0.027688       0.019967       0.001635       0.034176      -0.006556      -0.003714      -0.006481       0.007572      -0.000126      -0.012156       0.004564       0.007592              1.874334       2.150486      -0.428067       0.013781       1.803840      -0.117960       1.668677          -0.000022
           11              H       5.806771       8.696498      15.867306       0.112879       1.190953 0.86353465E+01  0.84596982E+02                                 1.718724                            1.614605      -0.824008       2.481045                    0.999222       3.253728       8.490269       0.552265       1.132098      -0.746659       0.009094       0.031768       0.010755       0.034750       0.008343      -0.013067       0.007478      -0.010447       0.001830      -0.020756       0.009521       0.011234              1.757552       1.508547       0.242223      -0.029845       2.216584       0.284668       1.547524          -0.000046
           12              H       6.056501       5.522498      13.433188       0.109582       1.221609 0.90755814E+01  0.90789412E+02                                 1.792943                            1.687497      -1.125719       2.327168                    0.997784       3.502084       9.494082       0.520358       1.176638      -0.733239       0.011983      -0.025432      -0.028400       0.039962       0.002769      -0.006194       0.015455      -0.020024       0.005388      -0.017287      -0.004141       0.021428              1.853958       1.886640      -0.087323      -0.515656       1.585647       0.258804       2.089586           0.000099
           13              H       7.906512       8.185286      14.360046       0.108550       1.339817 0.10980310E+02  0.11481875E+03                                 1.910738                            1.858185      -0.901709       2.434256                    0.998290       3.531495       9.682227       0.496722       1.179219      -0.735284       0.026903       0.001903       0.019885       0.033508      -0.000587       0.004183       0.004071       0.017568       0.009884      -0.011704       0.001732       0.009972              1.931768       2.177727       0.074503       0.273987       1.712231       0.102570       1.905346          -0.000024
           14              H       6.777857       8.809857      13.415329       0.122971       1.225238 0.94326484E+01  0.94919601E+02                                 1.801655                            1.723688      -0.762134       2.513977                    0.999325       3.316339       8.907326       0.515311       1.181176      -0.735285      -0.017132       0.028301      -0.011323       0.034967      -0.010287      -0.002584      -0.001002      -0.010504      -0.000770      -0.012053       0.000353       0.011700              1.846393       1.640659      -0.320801      -0.005994       2.164962      -0.281014       1.733558           0.000005
           15              H       9.956969       8.225788      12.377749       0.111986       1.199118 0.88421214E+01  0.88270149E+02                                 1.803261                            1.689455      -1.084081       2.352154                    0.997549       3.528273       9.694571       0.506852       1.210508      -0.724833       0.009784      -0.016370       0.032179       0.037406       0.001014       0.009748      -0.008491       0.019395       0.025989      -0.017659      -0.000368       0.018027              1.871724       1.571258       0.151394      -0.071416       1.912806      -0.602561       2.131108           0.000003
           16              H      10.945936       3.286964      13.351039       0.130493       1.187787 0.88922039E+01  0.88708905E+02                                 1.776693                            1.684619      -1.220150       2.300096                    0.996150       3.459207       9.436512       0.513007       1.196810      -0.728428       0.026598      -0.032228       0.005160       0.042104      -0.013081       0.004372      -0.001741      -0.004943      -0.020912      -0.011224      -0.006277       0.017501              1.807048       1.742719      -0.445176       0.104208       1.927642      -0.024907       1.750783          -0.000177
           17              H      11.766658       9.490787      11.618761       0.121854       1.130515 0.82952370E+01  0.80580766E+02                                 1.669269                            1.590860      -0.903899       2.451948                    0.998864       3.208936       8.381459       0.551108       1.144107      -0.743509       0.037180      -0.001163       0.023901       0.044215       0.002931       0.012136      -0.009112       0.011330       0.014030      -0.016795      -0.000312       0.017107              1.686021       2.081243       0.143735       0.300197       1.420168      -0.048214       1.556651           0.000006
           18              H       7.746461       9.442112       9.252505       0.117299       1.018090 0.71092350E+01  0.67811795E+02                                 1.675687                            1.559989      -0.819419       2.488203                    0.999162       3.424589       9.472268       0.500233       1.283665      -0.707878      -0.030900       0.004515      -0.018699       0.036398       0.007040       0.006382      -0.014245       0.013597       0.001264      -0.021242       0.009548       0.011694              1.746635       2.124660       0.038057       0.464918       1.425596      -0.062534       1.689650          -0.000007
           19              H       9.529250      10.739754       8.482803       0.121518       1.183343 0.87571718E+01  0.86693976E+02                                 1.759708                            1.664361      -0.975935       2.419261                    0.998199       3.312451       8.889115       0.521577       1.186213      -0.732864      -0.006389       0.024324      -0.033994       0.042286       0.000427       0.007569      -0.012394       0.012194       0.020408      -0.017039       0.000444       0.016596              1.791133       1.582970       0.025196       0.089817       1.793246      -0.453688       1.997185          -0.000001
           20              H       5.825856       8.099932       2.987732       0.124068       1.171081 0.90435730E+01  0.91561727E+02                                 1.825286                            1.747936      -1.369777       2.228801                    0.993723       3.713704      10.563845       0.477518       1.266900      -0.710598       0.008117      -0.017137      -0.033032       0.038088      -0.007857      -0.003121       0.006650      -0.008617       0.030563      -0.014078      -0.000927       0.015006              1.857909       1.741417      -0.332502      -0.094306       1.763213       0.201807       2.069097          -0.000250
           21              H      10.244372       9.969313       3.219893       0.121201       1.147045 0.84620047E+01  0.82516996E+02                                 1.678475                            1.601432      -0.923548       2.441795                    0.998668       3.215788       8.384315       0.552664       1.136515      -0.745594       0.010919       0.038856       0.011570       0.041987       0.005978      -0.006805       0.013451      -0.013796      -0.009689      -0.018257       0.000857       0.017400              1.687815       1.573355       0.324994      -0.025149       2.007000       0.160935       1.483090           0.000159
           22              H       5.750948       8.788256       6.984472       0.119650       1.129006 0.85262303E+01  0.85247734E+02                                 1.793052                            1.705173      -1.322288       2.245639                    0.994493       3.734715      10.632697       0.479037       1.278825      -0.707390       0.005111      -0.007253       0.035194       0.036295      -0.006529       0.001916      -0.005161      -0.001936       0.033517      -0.012358      -0.001097       0.013456              1.842553       1.574424      -0.239099       0.200136       1.758952      -0.105167       2.194284           0.000005
           23              H      10.454014       6.799882       0.769703       0.117801       1.225961 0.89200046E+01  0.88280822E+02                                 1.769555                            1.654445      -0.973211       2.417487                    0.998189       3.280210       8.661850       0.537817       1.150723      -0.742071       0.016835      -0.019746      -0.033703       0.042535       0.003718      -0.010003       0.011643      -0.015583       0.012613      -0.018557       0.001208       0.017349              1.819852       1.667659      -0.094876      -0.408771       1.687473       0.343829       2.104423          -0.000220
           24              H       7.190035       7.343919       7.191631       0.112372       1.113543 0.85217110E+01  0.84987161E+02                                 1.779198                            1.703699      -0.962811       2.409427                    0.997679       3.623117      10.221533       0.480827       1.277293      -0.709301       0.001444       0.026163       0.017590       0.031559       0.001175      -0.001685       0.001342      -0.015104       0.011771      -0.009837       0.003498       0.006339              1.826915       1.533383       0.070321       0.163654       1.996380       0.350232       1.950981          -0.000000
           25              H       7.872727       6.065215       6.523722       0.119618       1.200167 0.92061858E+01  0.92675381E+02                                 1.818372                            1.734440      -0.816258       2.486348                    0.999075       3.396866       9.319594       0.496537       1.225378      -0.723879       0.027687      -0.019966      -0.001636       0.034174      -0.006555      -0.003715      -0.006481       0.007572      -0.000126      -0.012155       0.004565       0.007591              1.874399       2.150565      -0.428087       0.013781       1.803898      -0.117967       1.668733           0.000017
           26              H       8.783148       5.727794       1.991226       0.112887       1.190918 0.86350346E+01  0.84593144E+02                                 1.718686                            1.614572      -0.823984       2.481058                    0.999222       3.253694       8.490135       0.552272       1.132092      -0.746660      -0.009093      -0.031769      -0.010754       0.034751       0.008343      -0.013066       0.007478      -0.010448       0.001829      -0.020756       0.009521       0.011234              1.757512       1.508516       0.242214      -0.029844       2.216527       0.284658       1.547492           0.000063
           27              H       8.533418       8.901794       4.425344       0.109585       1.221609 0.90756015E+01  0.90789802E+02                                 1.792955                            1.687508      -1.125721       2.327168                    0.997784       3.502091       9.494158       0.520351       1.176651      -0.733236      -0.011984       0.025432       0.028400       0.039962       0.002769      -0.006194       0.015455      -0.020023       0.005388      -0.017286      -0.004141       0.021427              1.853970       1.886654      -0.087323      -0.515661       1.585657       0.258805       2.089598          -0.000106
           28              H       6.683407       6.239006       3.498486       0.108544       1.339872 0.10980914E+02  0.11482705E+03                                 1.910822                            1.858262      -0.901713       2.434252                    0.998290       3.531575       9.682641       0.496700       1.179252      -0.735276      -0.026903      -0.001902      -0.019884       0.033508      -0.000587       0.004183       0.004071       0.017570       0.009885      -0.011705       0.001732       0.009973              1.931854       2.177833       0.074506       0.274008       1.712300       0.102576       1.905429           0.000036
           29              H       7.812062       5.614435       4.443203       0.122956       1.225327 0.94335302E+01  0.94931133E+02                                 1.801781                            1.723801      -0.762175       2.513955                    0.999325       3.316462       8.907916       0.515277       1.181221      -0.735275       0.017131      -0.028301       0.011323       0.034966      -0.010287      -0.002585      -0.001002      -0.010501      -0.000767      -0.012053       0.000354       0.011699              1.846527       1.640770      -0.320838      -0.005995       2.165134      -0.281047       1.733678          -0.000003
           30              H       4.632950       6.198504       5.480783       0.111988       1.199095 0.88419233E+01  0.88267799E+02                                 1.803250                            1.689445      -1.084075       2.352160                    0.997549       3.528246       9.694520       0.506848       1.210522      -0.724830      -0.009783       0.016370      -0.032180       0.037406       0.001014       0.009747      -0.008491       0.019396       0.025988      -0.017659      -0.000368       0.018027              1.871712       1.571251       0.151394      -0.071417       1.912794      -0.602555       2.131092          -0.000004
           31              H       3.643983      11.137328       4.507493       0.130486       1.187926 0.88935056E+01  0.88725048E+02                                 1.776810                            1.684724      -1.220282       2.300009                    0.996149       3.459462       9.437344       0.513000       1.196784      -0.728433      -0.026595       0.032226      -0.005170       0.042102      -0.013078       0.004377      -0.001746      -0.004941      -0.020922      -0.011222      -0.006279       0.017501              1.807169       1.742831      -0.445219       0.104221       1.927771      -0.024911       1.750905           0.000171
           32              H       2.823261       4.933505       6.239771       0.121850       1.130623 0.82962447E+01  0.80593033E+02                                 1.669368                            1.590951      -0.904019       2.451873                    0.998863       3.209128       8.382100       0.551096       1.144098      -0.743510      -0.037175       0.001166      -0.023908       0.044214       0.002927       0.012140      -0.009112       0.011320       0.014038      -0.016793      -0.000318       0.017110              1.686122       2.081378       0.143749       0.300223       1.420246      -0.048220       1.556741          -0.000003
           33              H       6.843458       4.982180       8.606027       0.117295       1.018155 0.71098051E+01  0.67818690E+02                                 1.675761                            1.560054      -0.819507       2.488153                    0.999162       3.424744       9.472843       0.500221       1.283668      -0.707877       0.030897      -0.004514       0.018699       0.036396       0.007042       0.006382      -0.014245       0.013595       0.001270      -0.021242       0.009547       0.011695              1.746715       2.124762       0.038060       0.464951       1.425653      -0.062539       1.689730           0.000002
           34              H       5.060669       3.684538       9.375729       0.121519       1.183222 0.87560492E+01  0.86680153E+02                                 1.759608                            1.664272      -0.975782       2.419355                    0.998200       3.312235       8.888420       0.521582       1.186237      -0.732860       0.006379      -0.024328       0.033994       0.042287       0.000435       0.007565      -0.012397       0.012194       0.020402      -0.017044       0.000453       0.016591              1.791030       1.582881       0.025195       0.089806       1.793144      -0.453651       1.997065           0.000002
           35              C      10.457131       4.446587      15.699435       0.606126      22.690670 0.25045511E+03  0.51821123E+04                                 7.510546                            5.645417      -0.028947       2.055877                    0.999453      21.998591      61.327086       0.620348       0.477192      -1.018194       0.017325      -0.009138       0.052858       0.056370       0.056448      -0.072215      -0.008686       0.081724      -0.192197      -0.097879      -0.028776       0.126655              9.305884       6.606676      -1.972445       4.000696       7.110802      -1.561720      14.200173          -0.000021
           36              C       8.569895       6.170655      12.829569       0.186773      35.192100 0.38472418E+03  0.87647561E+04                                 9.466808                            6.637290      -0.116129       1.981973                    0.999492      25.828600      72.880931       0.626112       0.429401      -1.057011      -0.016513       0.014963       0.000501       0.022289      -0.022764      -0.004266      -0.006429      -0.017561       0.036857      -0.031709       0.012125       0.019584             11.953962      10.587301      -6.661595       0.408490      13.353393      -0.920526      11.921193          -0.000512
           37              C       2.990954       5.257172      16.738802       0.608774      22.586360 0.25051441E+03  0.51895089E+04                                 7.502053                            5.660041      -0.044567       2.049470                    0.999613      22.068960      61.787598       0.616559       0.479554      -1.015789      -0.037643      -0.026185       0.033007       0.056499      -0.027703       0.094807       0.007565       0.031498       0.178079      -0.094157      -0.030733       0.124890              9.051007      10.758170       3.054428      -4.620534       8.615359      -1.728855       7.779493           0.000010
           38              C       9.041093       5.812493      14.120741      -0.222342      40.350114 0.50819989E+03  0.12475634E+05                                10.340851                            7.614945      -0.196080       1.890895                    0.999010      31.756914      94.582349       0.583106       0.427888      -1.052559       0.010763      -0.017814      -0.008199       0.022370       0.011016      -0.016170       0.029522       0.002002       0.015000      -0.038769       0.007267       0.031502             12.484416      11.477674      -6.238032       3.556429      11.657510      -3.135030      14.318063          -0.000517
           39              C       9.882812       4.749982      14.313613       0.012418      39.890424 0.41966410E+03  0.96926493E+04                                10.071568                            6.747948       0.050432       2.021513                    0.999156      26.744074      74.015574       0.651767       0.406886      -1.079978      -0.017554       0.009251      -0.037823       0.042712       0.001254      -0.001936       0.004631      -0.018466       0.005456      -0.010668      -0.000065       0.010733             13.299434       9.861867      -4.538686       4.435851       9.893181      -1.584856      20.143255          -0.000383
           40              C       4.639367       5.322639      14.892230      -0.094379      32.923855 0.41100907E+03  0.95191196E+04                                 8.913694                            6.751198       0.073441       1.996766                    0.999685      28.794755      81.910035       0.635944       0.415855      -1.065566       0.019392       0.018737       0.002243       0.027059       0.003232       0.009577       0.014132      -0.032758      -0.038091      -0.022895      -0.005813       0.028708             10.455553      12.231778       3.087168      -5.742259       8.501740      -0.365219      10.633141           0.000763
           41              C       9.934346       4.341528      11.990218       0.017232      38.560193 0.40511083E+03  0.92840575E+04                                 9.840211                            6.629605       0.028667       2.015960                    0.999289      26.587995      73.549536       0.656915       0.406849      -1.078871      -0.016117       0.027017       0.029664       0.043239      -0.002865       0.000217       0.001661       0.001296      -0.017058      -0.006092       0.000244       0.005848             12.781034       8.641904      -5.199871      -1.239058      12.595265       4.157308      17.105933           0.000396
           42              C       9.081272       5.412147      11.765201      -0.232731      40.722096 0.51286985E+03  0.12607187E+05                                10.372887                            7.627669      -0.163582       1.898773                    0.999248      31.812107      94.518294       0.585716       0.425410      -1.055084       0.018214      -0.013744       0.008592       0.024382       0.011816       0.020047      -0.019635       0.015399       0.051842      -0.036525       0.003779       0.032746             12.546306      10.139103      -6.832118      -1.228270      15.289995       2.514169      12.209821          -0.000749
           43              C       6.091952       7.227279      14.540417       0.119181      33.235872 0.39157402E+03  0.89256466E+04                                 9.107076                            6.651485      -0.077865       1.992350                    0.999369      25.829744      71.988174       0.634199       0.423696      -1.064663       0.024095       0.010523      -0.014551       0.030050       0.020523      -0.018198      -0.025083       0.027352      -0.018812      -0.033799      -0.010327       0.044126             11.280444      13.082263       2.486868      -7.057647       8.899550      -0.049991      11.859519          -0.000167
           44              C       4.068974       5.958482      15.961956      -0.020054      36.737418 0.41440973E+03  0.95465916E+04                                 9.570486                            6.723831       0.014355       2.014164                    0.999276      26.762219      74.106974       0.649909       0.409105      -1.077900       0.026128       0.017348      -0.020254       0.037334      -0.006559      -0.005228      -0.005789       0.000596      -0.030430      -0.014736       0.003095       0.011641             12.112357      14.212430       5.149470      -6.681385      10.809689      -1.419838      11.314950           0.000491
           45              C       4.514446       7.193499      16.331628      -0.094061      32.973048 0.41247206E+03  0.95740821E+04                                 8.936982                            6.784348       0.013417       1.975958                    0.999677      28.998173      82.935344       0.630595       0.418459      -1.062505       0.016486      -0.003573      -0.026094       0.031072      -0.017985      -0.012583       0.018018      -0.003606       0.040199      -0.025074      -0.009208       0.034282             10.291812      10.978815       3.790230      -4.428706      10.333923      -0.177367       9.562698          -0.000775
           46              C       7.535329       7.801766      11.331239      -0.165358      29.887673 0.40325191E+03  0.93296441E+04                                 8.404126                            6.626790       0.032875       2.001442                    0.999177      28.991833      83.432766       0.648270       0.408377      -1.066445       0.045796      -0.010321       0.060912       0.076902      -0.023297       0.005173      -0.019281      -0.002245       0.075304      -0.037499      -0.000237       0.037736             10.067258       8.859168       1.387483      -1.249404      10.140864      -3.699563      11.201743          -0.000037
           47              C      12.018243      10.990021       9.465022       0.594396      23.286019 0.25771099E+03  0.53737476E+04                                 7.626419                            5.723230      -0.045450       2.044195                    0.999626      22.333381      62.627730       0.616284       0.476629      -1.017869       0.049106       0.024845      -0.019789       0.058483      -0.041200      -0.004903       0.082718      -0.074998       0.156045      -0.090759      -0.030916       0.121676              9.321903      12.973300       4.119011      -1.536819       8.732347      -2.713721       6.260062          -0.000013
           48              C       5.520264       7.828232      15.606571      -0.162570      34.203207 0.41695344E+03  0.96837717E+04                                 9.057211                            6.746686       0.183083       2.026735                    0.999775      29.295885      83.234103       0.644205       0.409378      -1.070612      -0.023763      -0.015930       0.015687       0.032627       0.021576      -0.005331       0.006813      -0.035769      -0.049031      -0.026114      -0.010376       0.036490             10.655052      11.275980       2.083145      -5.719841       9.437125       0.689310      11.252051          -0.000585
           49              C       5.658760       5.960454      14.176103      -0.156464      34.536791 0.44953887E+03  0.10653936E+05                                 9.201409                            7.062305       0.099647       1.994875                    0.999679      29.922585      86.277719       0.621164       0.416061      -1.064775      -0.018957      -0.015897       0.022866       0.033689      -0.009671      -0.009609       0.022080      -0.023361       0.034779      -0.021136      -0.013423       0.034559             10.786020      13.058800       3.457872      -5.711363       9.164263      -0.481238      10.134998           0.000671
           50              C       7.158731       7.960200      13.752855      -0.158485      29.752663 0.39559634E+03  0.91203081E+04                                 8.449034                            6.596471      -0.138402       1.949652                    0.998469      28.976026      83.585215       0.644090       0.412479      -1.062438      -0.003266      -0.065781      -0.038677       0.076379      -0.029982      -0.012349       0.018440      -0.017906       0.062585      -0.041744      -0.001289       0.043033             10.225868      11.672921       0.066116      -4.844575       7.941142      -0.633863      11.063540          -0.000026
           51              C       8.708960       8.667939      10.872274       0.118233      32.623074 0.39973512E+03  0.91632790E+04                                 9.002670                            6.741995      -0.052073       1.999875                    0.999470      25.972657      72.707661       0.626602       0.426418      -1.062438      -0.018300      -0.019055       0.004048       0.026728       0.027465      -0.022076      -0.010071       0.013246      -0.047791      -0.028524      -0.016837       0.045360             10.925930      11.585762       4.128872      -1.078600      10.653053      -5.255086      10.538974          -0.000009
           52              C       9.877023       8.718390      11.568757      -0.157391      34.244654 0.43710198E+03  0.10304060E+05                                 9.179585                            6.984533       0.125763       2.008493                    0.999675      29.752221      86.028276       0.620808       0.418527      -1.061421       0.031075       0.014810      -0.014627       0.037403      -0.007937       0.007212      -0.014611      -0.002474       0.055421      -0.018017      -0.009498       0.027515             10.802057      12.888656       4.947103      -1.338880      10.337275      -4.161645       9.180240          -0.000002
           53              C      10.840136      10.202891       9.948988      -0.021544      37.876838 0.42981386E+03  0.99814721E+04                                 9.745829                            6.833859       0.024973       2.013146                    0.999351      27.001811      74.808824       0.647305       0.407458      -1.080148      -0.031386      -0.019637       0.007568       0.037789       0.002047      -0.001174      -0.011414       0.003334      -0.031194      -0.016804       0.005586       0.011218             12.475197      17.306684       6.617129      -1.805055      10.843449      -4.051696       9.275458          -0.000075
           54              C      10.346234       4.013201      13.222457      -0.164170      35.983727 0.44518179E+03  0.10567068E+05                                 9.551361                            7.110495      -0.118736       1.924309                    0.999440      30.322610      88.646153       0.605892       0.425886      -1.054368      -0.012959       0.018643       0.002466       0.022838      -0.000618      -0.000439      -0.006791      -0.000659      -0.138678      -0.046885       0.022572       0.024313             11.301026       7.132252      -2.726712       0.823525       8.625220       1.858748      18.145605           0.000430
           55              C      10.956794       9.474274      11.124080      -0.086050      32.949667 0.41156418E+03  0.95335702E+04                                 8.923190                            6.759763       0.058489       1.993245                    0.999660      28.704147      81.613734       0.635084       0.416348      -1.065431      -0.021345      -0.014955      -0.004666       0.026477      -0.010232       0.023221       0.003218       0.016416      -0.004575      -0.024829      -0.003742       0.028571             10.434636      12.274768       4.851331      -1.642906       9.976135      -4.088586       9.053005           0.000006
           56              C       8.570424       9.440284       9.725757      -0.167553      35.598753 0.44926695E+03  0.10627133E+05                                 9.317516                            7.014724       0.215159       2.034900                    0.999815      29.661533      84.952665       0.630444       0.410722      -1.070103       0.022504       0.021906      -0.005116       0.031819       0.003398       0.022390      -0.013152       0.039691      -0.043464      -0.033071      -0.003881       0.036952             11.004014      12.310690       3.444466       0.045245      10.106666      -4.521783      10.594686          -0.000005
           57              C       9.630507      10.208997       9.265006      -0.096236      33.079216 0.42434393E+03  0.99181015E+04                                 8.953846                            6.878708       0.016270       1.974938                    0.999583      29.175212      83.685221       0.626713       0.418145      -1.062883      -0.008790      -0.011398       0.024706       0.028593      -0.014685       0.005947      -0.018039      -0.014249       0.049357      -0.025202      -0.006210       0.031412             10.394994      14.093113       4.087751       0.165649       8.891608      -2.792436       8.200262          -0.000004
           58              C      10.448560       3.563842      10.788339       0.605889      22.470334 0.24735409E+03  0.51045596E+04                                 7.452532                            5.610263      -0.022043       2.058229                    0.999557      21.971938      61.271593       0.621997       0.477176      -1.017699       0.024246      -0.027492      -0.046376       0.059114       0.086569      -0.003395      -0.044272       0.024059      -0.191211      -0.093804      -0.030930       0.124734              9.077450       6.690507      -3.157207      -1.522300       8.836209       3.911090      11.705634           0.000124
           59              C       4.132788       9.977705       2.159097       0.606130      22.690608 0.25045409E+03  0.51820877E+04                                 7.510547                            5.645413      -0.028946       2.055878                    0.999453      21.998549      61.327020       0.620347       0.477194      -1.018193      -0.017316       0.009123      -0.052863       0.056370       0.056451      -0.072216      -0.008680       0.081724      -0.192184      -0.097879      -0.028775       0.126654              9.305894       6.606717      -1.972504       4.000727       7.110847      -1.561820      14.200118           0.000019
           60              C       6.020024       8.253637       5.028963       0.186770      35.192291 0.38472626E+03  0.87648137E+04                                 9.466829                            6.637298      -0.116135       1.981969                    0.999492      25.828690      72.881182       0.626114       0.429400      -1.057012       0.016510      -0.014965      -0.000508       0.022289      -0.022768      -0.004267      -0.006430      -0.017563       0.036854      -0.031713       0.012125       0.019588             11.953995      10.587343      -6.661648       0.408499      13.353485      -0.920550      11.921156           0.000499
           61              C      11.598965       9.167120       1.119730       0.608776      22.586386 0.25051485E+03  0.51895189E+04                                 7.502046                            5.660038      -0.044552       2.049474                    0.999613      22.068981      61.787603       0.616561       0.479553      -1.015790       0.037648       0.026169      -0.033014       0.056499      -0.027707       0.094805       0.007567       0.031509       0.178087      -0.094158      -0.030733       0.124891              9.050995      10.758107       3.054475      -4.620478       8.615439      -1.728882       7.779437          -0.000006
           62              C       5.548826       8.611799       3.737791      -0.222357      40.350723 0.50820807E+03  0.12475887E+05                                10.340945                            7.614997      -0.196057       1.890897                    0.999011      31.757252      94.583610       0.583105       0.427887      -1.052559      -0.010760       0.017813       0.008204       0.022369       0.011011      -0.016173       0.029523       0.001998       0.015004      -0.038768       0.007262       0.031506             12.484538      11.477822      -6.238162       3.556447      11.657700      -3.135072      14.318092           0.000511
           63              C       4.707107       9.674310       3.544919       0.012416      39.890561 0.41966428E+03  0.96926625E+04                                10.071621                            6.747968       0.050418       2.021509                    0.999156      26.744085      74.015839       0.651763       0.406888      -1.079975       0.017554      -0.009240       0.037826       0.042712       0.001255      -0.001935       0.004628      -0.018471       0.005445      -0.010668      -0.000065       0.010733             13.299515       9.861965      -4.538781       4.435879       9.893303      -1.584908      20.143276           0.000337
           64              C       9.950552       9.101653       2.966302      -0.094365      32.923550 0.41100373E+03  0.95189707E+04                                 8.913652                            6.751156       0.073427       1.996765                    0.999685      28.794592      81.909627       0.635946       0.415855      -1.065565      -0.019393      -0.018735      -0.002248       0.027058       0.003231       0.009577       0.014127      -0.032757      -0.038087      -0.022892      -0.005811       0.028703             10.455513      12.231727       3.087209      -5.742212       8.501764      -0.365233      10.633048          -0.000766
           65              C       4.655573      10.082764       5.868314       0.017224      38.560526 0.40511452E+03  0.92841617E+04                                 9.840252                            6.629625       0.028695       2.015966                    0.999289      26.588146      73.549998       0.656916       0.406847      -1.078872       0.016120      -0.027009      -0.029669       0.043239      -0.002863       0.000218       0.001661       0.001281      -0.017047      -0.006088       0.000246       0.005842             12.781082       8.641873      -5.199813      -1.239020      12.595211       4.157308      17.106162          -0.000569
           66              C       5.508647       9.012145       6.093331      -0.232728      40.721128 0.51285600E+03  0.12606747E+05                                10.372714                            7.627558      -0.163558       1.898793                    0.999248      31.811433      94.515564       0.585722       0.425409      -1.055086      -0.018214       0.013747      -0.008578       0.024379       0.011819       0.020041      -0.019617       0.015393       0.051913      -0.036515       0.003769       0.032747             12.546083      10.138921      -6.831984      -1.228271      15.289730       2.514151      12.209596           0.000729
           67              C       8.497967       7.197013       3.318115       0.119180      33.235955 0.39157469E+03  0.89256680E+04                                 9.107102                            6.651496      -0.077868       1.992349                    0.999369      25.829765      71.988313       0.634198       0.423697      -1.064663      -0.024093      -0.010522       0.014552       0.030049       0.020522      -0.018198      -0.025082       0.027352      -0.018812      -0.033798      -0.010327       0.044125             11.280489      13.082335       2.486930      -7.057679       8.899603      -0.050033      11.859528           0.000150
           68              C      10.520945       8.465810       1.896576      -0.020057      36.737481 0.41441082E+03  0.95466200E+04                                 9.570483                            6.723831       0.014364       2.014166                    0.999276      26.762266      74.107040       0.649911       0.409104      -1.077901      -0.026133      -0.017343       0.020254       0.037336      -0.006558      -0.005227      -0.005790       0.000591      -0.030434      -0.014737       0.003097       0.011640             12.112349      14.212396       5.149501      -6.681346      10.809746      -1.419846      11.314904          -0.000533
           69              C      10.075473       7.230793       1.526904      -0.094069      32.973186 0.41247447E+03  0.95741455E+04                                 8.936979                            6.784350       0.013453       1.975966                    0.999677      28.998293      82.935525       0.630598       0.418457      -1.062507      -0.016490       0.003572       0.026096       0.031075      -0.017986      -0.012582       0.018020      -0.003614       0.040208      -0.025076      -0.009207       0.034284             10.291801      10.978787       3.790230      -4.428678      10.333949      -0.177358       9.562668           0.000787
           70              C       7.054590       6.622526       6.527293      -0.165356      29.887690 0.40325154E+03  0.93296414E+04                                 8.404140                            6.626793       0.032849       2.001434                    0.999177      28.991923      83.433278       0.648269       0.408378      -1.066444      -0.045795       0.010320      -0.060913       0.076903      -0.023294       0.005172      -0.019279      -0.002244       0.075304      -0.037496      -0.000237       0.037732             10.067279       8.859196       1.387491      -1.249424      10.140860      -3.699566      11.201781           0.000035
           71              C       2.571676       3.434271       8.393510       0.594404      23.285673 0.25770691E+03  0.53736398E+04                                 7.626340                            5.723184      -0.045435       2.044203                    0.999626      22.333158      62.626916       0.616287       0.476629      -1.017870      -0.049128      -0.024828       0.019762       0.058485      -0.041200      -0.004885       0.082740      -0.074908       0.156040      -0.090761      -0.030915       0.121675              9.321790      12.972804       4.119014      -1.536914       8.732464      -2.713851       6.260103          -0.000007
           72              C       9.069655       6.596060       2.251961      -0.162571      34.203296 0.41695530E+03  0.96838251E+04                                 9.057230                            6.746707       0.183076       2.026732                    0.999775      29.295910      83.234193       0.644204       0.409379      -1.070611       0.023766       0.015930      -0.015686       0.032629       0.021575      -0.005330       0.006813      -0.035770      -0.049026      -0.026113      -0.010376       0.036489             10.655070      11.276010       2.083143      -5.719863       9.437131       0.689307      11.252069           0.000594
           73              C       8.931159       8.463838       3.682429      -0.156464      34.536865 0.44953960E+03  0.10653960E+05                                 9.201431                            7.062312       0.099657       1.994879                    0.999679      29.922596      86.277822       0.621163       0.416061      -1.064775       0.018955       0.015896      -0.022865       0.033686      -0.009672      -0.009609       0.022078      -0.023360       0.034780      -0.021137      -0.013420       0.034558             10.786060      13.058866       3.457926      -5.711388       9.164312      -0.481267      10.135002          -0.000683
           74              C       7.431188       6.464092       4.105677      -0.158478      29.752302 0.39559024E+03  0.91201498E+04                                 8.448981                            6.596422      -0.138415       1.949651                    0.998469      28.976019      83.585642       0.644091       0.412480      -1.062436       0.003266       0.065782       0.038678       0.076380      -0.029981      -0.012349       0.018438      -0.017901       0.062582      -0.041742      -0.001289       0.043030             10.225799      11.672827       0.066098      -4.844462       7.941152      -0.633877      11.063417           0.000031
           75              C       5.880959       5.756353       6.986258       0.118233      32.623177 0.39973591E+03  0.91633071E+04                                 9.002705                            6.742012      -0.052083       1.999872                    0.999470      25.972699      72.707956       0.626599       0.426420      -1.062437       0.018299       0.019056      -0.004048       0.026727       0.027465      -0.022078      -0.010069       0.013249      -0.047779      -0.028524      -0.016835       0.045360             10.925978      11.585830       4.128901      -1.078602      10.653073      -5.255100      10.539031           0.000013
           76              C       4.712896       5.705902       6.289775      -0.157387      34.244572 0.43709928E+03  0.10303989E+05                                 9.179606                            6.984537       0.125758       2.008495                    0.999675      29.752081      86.028072       0.620804       0.418530      -1.061418      -0.031077      -0.014813       0.014625       0.037404      -0.007936       0.007212      -0.014606      -0.002470       0.055430      -0.018017      -0.009497       0.027513             10.802089      12.888742       4.947150      -1.338881      10.337295      -4.161629       9.180231          -0.000007
           77              C       3.749783       4.221401       7.909544      -0.021539      37.876477 0.42980960E+03  0.99813452E+04                                 9.745762                            6.833822       0.025014       2.013161                    0.999351      27.001656      74.808207       0.647308       0.407458      -1.080149       0.031388       0.019629      -0.007580       0.037788       0.002056      -0.001168      -0.011418       0.003305      -0.031186      -0.016802       0.005574       0.011229             12.475094      17.306370       6.617085      -1.805089      10.843457      -4.051738       9.275453          -0.000073
           78              C       4.243685      10.411091       4.636075      -0.164167      35.984749 0.44519523E+03  0.10567483E+05                                 9.551553                            7.110607      -0.118765       1.924286                    0.999440      30.323330      88.649099       0.605886       0.425887      -1.054366       0.012975      -0.018645      -0.002475       0.022850      -0.000608      -0.000423      -0.006811      -0.000664      -0.138659      -0.046883       0.022573       0.024310             11.301269       7.132407      -2.726796       0.823588       8.625403       1.858738      18.145998          -0.000453
           79              C       3.633125       4.950018       6.734452      -0.086056      32.950758 0.41157948E+03  0.95340296E+04                                 8.923410                            6.759905       0.058459       1.993222                    0.999660      28.704843      81.616621       0.635074       0.416350      -1.065428       0.021357       0.014952       0.004664       0.026485      -0.010236       0.023236       0.003215       0.016386      -0.004512      -0.024841      -0.003737       0.028578             10.434900      12.275092       4.851473      -1.642921       9.976390      -4.088685       9.053217          -0.000006
           80              C       6.019495       4.984008       8.132775      -0.167564      35.599617 0.44928041E+03  0.10627540E+05                                 9.317666                            7.014828       0.215113       2.034878                    0.999815      29.662106      84.954891       0.630439       0.410722      -1.070103      -0.022507      -0.021898       0.005116       0.031816       0.003404       0.022391      -0.013154       0.039697      -0.043456      -0.033074      -0.003880       0.036954             11.004188      12.310883       3.444520       0.045308      10.106808      -4.521838      10.594875          -0.000001
           81              C       4.959412       4.215295       8.593526      -0.096231      33.078179 0.42432882E+03  0.99176466E+04                                 8.953649                            6.878578       0.016350       1.974978                    0.999584      29.174488      83.682346       0.626720       0.418144      -1.062885       0.008782       0.011393      -0.024695       0.028579      -0.014663       0.005928      -0.018053      -0.014269       0.049332      -0.025188      -0.006220       0.031407             10.394750      14.092766       4.087688       0.165634       8.891432      -2.792348       8.200054           0.000003
           82              C       4.141359      10.860450       7.070193       0.605897      22.470315 0.24735410E+03  0.51045623E+04                                 7.452532                            5.610269      -0.022062       2.058224                    0.999557      21.971956      61.271749       0.621995       0.477177      -1.017698      -0.024271       0.027516       0.046350       0.059115       0.086545      -0.003412      -0.044282       0.024024      -0.191321      -0.093806      -0.030927       0.124733              9.077423       6.690344      -3.156999      -1.522205       8.835969       3.911080      11.705957          -0.000155
           83              N       7.681422       7.202830      12.625982      -0.072116      36.986081 0.41769990E+03  0.95441135E+04                                 9.342659                            6.569602      -0.149477       2.008941                    0.998196      25.022954      66.759117       0.691815       0.387476      -1.103778       0.013568       0.072495      -0.002419       0.073794      -0.101534      -0.032467      -0.009314      -0.056442       0.324985      -0.163207       0.048889       0.114318             11.998333      10.296376      -4.026712      -2.747504      11.628696      -2.633453      14.069926          -0.000289
           84              N       6.908497       7.221462       5.232550      -0.072131      36.986628 0.41770586E+03  0.95442937E+04                                 9.342778                            6.569670      -0.149499       2.008931                    0.998196      25.023168      66.760067       0.691807       0.387479      -1.103775      -0.013568      -0.072497       0.002419       0.073795      -0.101533      -0.032466      -0.009315      -0.056439       0.324984      -0.163206       0.048888       0.114317             11.998503      10.296507      -4.026783      -2.747540      11.628885      -2.633495      14.070116           0.000330
           85              O       2.905514       4.033304      16.615578      -0.530861      30.621460 0.47609812E+03  0.11127599E+05                                 7.792604                            6.741354       0.342279       2.152310                    0.999031      27.363712      71.445609       0.732103       0.357956      -1.137261       0.002916       0.020659      -0.000351       0.020867       0.021331       0.059943      -0.019438      -0.043375       0.032646      -0.079603       0.024548       0.055055              8.554297       8.390518       3.260544      -1.805504      10.514381      -1.915159       6.757992          -0.049839
           86              O       2.216086       5.997317      17.426356      -0.545549      31.756849 0.49956965E+03  0.11793274E+05                                 7.947044                            6.871142       0.351185       2.148801                    0.998977      27.662022      72.100605       0.732107       0.354400      -1.142446       0.016805      -0.010680      -0.005135       0.020563      -0.034745       0.001569       0.016699       0.094350       0.085607      -0.075433       0.030155       0.045278              8.800708      10.958352       0.564844      -4.126442       6.583998      -0.143327       8.859773           0.060329
           87              O      11.810614      11.874012       8.602455      -0.518125      30.694746 0.48422354E+03  0.11352091E+05                                 7.783520                            6.791300       0.389444       2.170555                    0.999129      27.222029      70.910375       0.731450       0.357183      -1.139218       0.009212      -0.020042       0.011378       0.024819       0.001987      -0.024833       0.005439      -0.102335       0.081289      -0.071100       0.030299       0.040801              8.562535       8.529947       2.416719      -1.245055       9.848243      -2.865058       7.309415           0.000019
           88              O      13.141380      10.726466       9.998992      -0.548319      33.309702 0.51618021E+03  0.12289523E+05                                 8.233412                            6.996389       0.301536       2.130042                    0.998823      27.868304      73.027026       0.723427       0.355613      -1.141092      -0.020619       0.000469      -0.011088       0.023416      -0.016911       0.011976       0.058813       0.070609      -0.006676      -0.082754       0.039825       0.042929              9.378352      15.152395       2.514920      -0.138419       7.148277      -0.446190       5.834385          -0.000131
           89              O       9.972468       3.832518       9.665038      -0.528581      32.439262 0.50555763E+03  0.11970286E+05                                 8.080754                            6.940465       0.421923       2.179936                    0.999199      27.308517      71.286444       0.723993       0.357304      -1.140112       0.017439      -0.000571       0.020112       0.026626       0.056789       0.005897      -0.005137       0.012548       0.091641      -0.072990       0.031043       0.041947              8.995606       6.447217      -1.141790      -0.045162       7.677866       2.675810      12.861735           0.000018
           90              O      10.313909       5.360703      16.569146      -0.542085      31.750038 0.50003721E+03  0.11805822E+05                                 7.964856                            6.884993       0.420499       2.174039                    0.999061      27.549389      71.786777       0.729754       0.355497      -1.141684      -0.007145      -0.012763      -0.016441       0.022006       0.039005      -0.017566       0.037761       0.028143       0.034248      -0.068375       0.027462       0.040913              9.004453       6.723256      -0.355507       2.694495       6.405419       1.074646      13.884683           0.055627
           91              O      13.941862      13.697333      15.838732      -0.512479      30.793940 0.45967835E+03  0.10644524E+05                                 7.835183                            6.615839       0.355034       2.163011                    0.999113      26.942890      69.904066       0.740776       0.357065      -1.138552      -0.014739       0.012343      -0.005961       0.020128       0.006006      -0.019065      -0.043648       0.038412      -0.130408      -0.071394       0.019331       0.052064              8.968333       7.589383      -2.399361       3.322956       8.456384      -2.934015      10.859231          -0.052260
           92              O       0.663941       2.694689      11.054431      -0.521356      31.701175 0.47627001E+03  0.11111064E+05                                 7.963730                            6.712538       0.370564       2.165883                    0.999038      27.065951      70.157296       0.740035       0.354774      -1.142014      -0.008460       0.019014       0.002778       0.020996       0.008295      -0.018091      -0.008741      -0.002374      -0.184787      -0.065564       0.023015       0.042549              9.150650       8.558564      -3.917305      -1.861321      10.606940       3.191527       8.286445          -0.000156
           93              O      11.684405      10.390988       1.242954      -0.530881      30.621963 0.47610135E+03  0.11127709E+05                                 7.792770                            6.741423       0.342293       2.152316                    0.999032      27.363391      71.445203       0.732091       0.357960      -1.137256      -0.002885      -0.020633       0.000331       0.020837       0.021345       0.059951      -0.019450      -0.043373       0.032650      -0.079620       0.024556       0.055064              8.554551       8.390818       3.260779      -1.805653      10.514677      -1.915323       6.758156           0.049788
           94              O      12.373833       8.426975       0.432176      -0.545505      31.756252 0.49956447E+03  0.11793105E+05                                 7.946876                            6.871071       0.351171       2.148799                    0.998977      27.662207      72.100629       0.732118       0.354396      -1.142450      -0.016836       0.010660       0.005155       0.020583      -0.034754       0.001572       0.016710       0.094313       0.085587      -0.075424       0.030150       0.045274              8.800449      10.957936       0.564728      -4.126184       6.583904      -0.143243       8.859506          -0.060400
           95              O       2.779305       2.550280       9.256077      -0.517948      30.689813 0.48411507E+03  0.11349045E+05                                 7.783357                            6.791040       0.389272       2.170548                    0.999130      27.216760      70.897789       0.731375       0.357236      -1.139163      -0.009393       0.020030      -0.011398       0.024887       0.002216      -0.024884       0.005400      -0.101916       0.080661      -0.070856       0.030255       0.040601              8.562464       8.529895       2.416961      -1.245193       9.848209      -2.865149       7.309289          -0.000130
           96              O       1.448539       3.697826       7.859540      -0.548504      33.314645 0.51629244E+03  0.12292723E+05                                 8.233538                            6.996661       0.301638       2.130027                    0.998822      27.873510      73.039515       0.723497       0.355563      -1.141144       0.020703      -0.000291       0.010955       0.023425      -0.017169       0.012105       0.058986       0.070642      -0.006350      -0.083017       0.039867       0.043150              9.378337      15.152012       2.514709      -0.138389       7.148442      -0.446211       5.834556           0.000032
           97              O       4.617451      10.591774       8.193494      -0.528400      32.434240 0.50544688E+03  0.11967152E+05                                 8.080578                            6.940180       0.421810       2.179942                    0.999200      27.303702      71.275152       0.723925       0.357353      -1.140060      -0.017563       0.000714      -0.020055       0.026668       0.056609       0.005759      -0.004899       0.012397       0.091700      -0.072774       0.031013       0.041761              8.995531       6.446954      -1.141752      -0.045269       7.677711       2.676022      12.861928          -0.000125
           98              O       4.276010       9.063589       1.289386      -0.542058      31.749773 0.50003907E+03  0.11805865E+05                                 7.964747                            6.884976       0.420475       2.174032                    0.999061      27.549743      71.787458       0.729760       0.355494      -1.141688       0.007166       0.012758       0.016480       0.022039       0.038992      -0.017571       0.037764       0.028123       0.034203      -0.068364       0.027458       0.040906              9.004235       6.723145      -0.355513       2.694309       6.405399       1.074650      13.884160          -0.055692
           99              O       0.648057       0.726959       2.019800      -0.512501      30.794404 0.45968005E+03  0.10644587E+05                                 7.835340                            6.615890       0.355054       2.163018                    0.999113      26.942578      69.903633       0.740766       0.357069      -1.138547       0.014720      -0.012334       0.005922       0.020097       0.006009      -0.019057      -0.043666       0.038435      -0.130391      -0.071407       0.019336       0.052071              8.968617       7.589601      -2.399473       3.323208       8.456534      -2.934225      10.859716           0.052191
          100              O       3.293478      11.729603       6.804101      -0.521539      31.706223 0.47637920E+03  0.11114134E+05                                 7.963950                            6.712869       0.370629       2.165857                    0.999037      27.071062      70.169842       0.740097       0.354727      -1.142063       0.008453      -0.019061      -0.002989       0.021064       0.008352      -0.018023      -0.008971      -0.002234      -0.185539      -0.065807       0.023048       0.042759              9.150744       8.558712      -3.917165      -1.861187      10.606904       3.191371       8.286614           0.000035

******************************************************
Auxiliary information for the entire system
The total spin magnetic moment of the unit cell is   0.000812
The total net atomic charge of the unit cell is   0.000006
Accuracy of reproducing the electrostatic potential in the unit cell:
  The inner radius (bohr) =    5.0000
  The outer radius (bohr) =   12.0000
  Valid grid points have density less than (e/(bohr^3)) =    0.0001
  The number of valid grid points were=       100965
  The rms potential error without charges in kcal/mol is=      3.74697
  The rms potential error with partial charges in kcal/mol is=      0.70056
  The RRMSE value at monopole order=      0.18697
  The rms potential error with partial charges and cloud penetration in kcal/mol is=      0.70881
  The RRMSE value at monopole order with cloud penetration is=      0.18917
  The rms potential error with partial charges and atomic dipoles in kcal/mol is=      0.56890
  The RRMSE value at dipole order=      0.15183
  The rms potential error with partial charges, atomic dipoles and cloud penetration in kcal/mol is=      0.54957
  The RRMSE value at dipole order with cloud penetration=      0.14667

******************************************************
The electron densities and ab initio electrostatic potential were computed in VASP using the PBE functional and
projector augmented wave method. See the main text of the journal article for a description of computational details.
The atomic charges, dipoles, and quadrupoles were computed with the DDEC6 method as described in
(a) T. A. Manz and N. Gabaldon Limas, RSC Adv. 6 (2016) 47771-47801 DOI: 10.1039/c6ra04656h
(b) N. Gabaldon Limas and T. A. Manz, RSC Adv. 8 (2018) 2678-2707 DOI: 10.1039/c7ra11829e.
For each atom in the material, the electron cloud parameters were fit to the spherically averaged atom-in-material
electron density using radial positions for which this density was between 10^-4 and 10^-2 electrons per cubic bohr.
The polarizabilities, dispersion coefficients, and quantum Drude oscillator (QDO) parameters were fit using the MCLF method.
The magnetic structure of the system was optimized in VASP from the default ferromagnetic initial guess using spin polarization.
The atomic spin moments (ASMs) were computed on this optimized magnetic structure using the DDEC6 partition as inputs
to the method of T. A. Manz and D. S. Sholl, J. Chem. Theory Comput. 7 (2011) 4146-4164 DOI: 10.1021/ct200539n.
The RMSE and RRMSE were computed using a uniform grid with Ewald summation.
