# Supplementary material for: A collection of forcefield precursors for metal–organic frameworks
Source: RSC Adv. 2019 Nov 13;9(63):36492–507. doi: 10.1039/c9ra07327b (PMC9075174; doi:10.1039/c9ra07327b)
Supplement: RA-009-C9RA07327B-s6371 [file RA-009-C9RA07327B-s6371.xyz]

  141
jmolscript: load "" {1 1 1} spacegroup "x,y,z" unitcell [{     10.702200     0.000000     0.000000 }, {     -5.351100     9.268377     0.000000 }, {      0.000000     0.000000    22.874200 }]
Co     5.349495     2.685049    15.497271     0.791861
Co     5.001673     3.293054     0.247728     0.791840
Co     5.702132     3.290274     7.872613     0.791775
H      4.713249     3.898279    18.269624     0.080231
H      5.206620     5.531367    19.644363     0.128673
H     -2.337360     6.293228    17.384392     0.128407
H      7.511874     4.873313    15.808360     0.096494
H      5.284746     7.690899    20.179619     0.119288
H      0.551698     0.039854    21.773951     0.116703
H      4.221483     0.102879    20.332876     0.099622
H     -1.527739     7.524995    19.033622     0.110335
H      3.016950     4.713897    15.074098     0.098276
H      2.412811     6.427619    13.717658     0.125581
H      5.440463     5.543416    11.352465     0.120812
H      6.103465     3.961304    12.820989     0.090362
H      1.644928     7.529629    12.070715     0.107066
H      1.063799     9.222035    10.590755     0.104449
H     10.155853     0.060244     9.193141     0.119605
H      5.343073     7.528703    10.533569     0.114835
H      6.370485     3.237444     3.020081     0.080095
H      7.538095     1.993628     4.394820     0.128607
H      1.267676     8.145977     2.134849     0.128466
H      5.815575     0.326247     0.558817     0.096505
H      9.369241     0.846203     4.930076     0.119323
H      5.109765     8.770665     6.524408     0.116730
H      3.329454     5.561026     5.083333     0.099626
H      1.929607     6.828940     3.784079     0.110288
H      7.924979     4.298673    22.698755     0.098286
H     -0.991024     3.965012    21.342315     0.125391
H      7.431608     1.785089    18.977123     0.121069
H      5.729958     2.001969    20.445646     0.090415
H      0.347286     4.079013    19.695372     0.107133
H      2.103517     3.736083    18.215412     0.104483
H      0.325347     0.443028    16.817798     0.119595
H      9.199611     0.876788    18.158226     0.114970
H      4.969567     2.132654    10.644966     0.080296
H      3.308585     1.743382    12.019706     0.128760
H      1.069685     4.097549     9.759735     0.128367
H      2.725850     4.068818     8.183703     0.096394
H      1.399313     0.731275    12.554962     0.119324
H     10.391836     0.457858    14.149294     0.116640
H      8.502363     3.604472    12.708219     0.099545
H     -0.401868     4.182819    11.408965     0.110413
H      5.111371     0.255807     7.449441     0.098407
H     -1.421787     8.144123     6.093001     0.125510
H      3.181229     1.939871     3.727808     0.120835
H      4.219877     3.305103     5.196332     0.090393
H     -1.992215     6.928112     4.446058     0.107145
H     -3.167316     5.578636     2.966098     0.104426
H      5.572100     8.765104     1.568484     0.119602
H      1.510616     0.862886     2.908912     0.114753
C      5.435647     4.465504    18.024870     0.088123
C      5.737449     5.396049    18.866640    -0.188773
C      6.837100     6.205178    18.621886     0.141176
C     -3.178553     5.876151    17.539937    -0.189140
C      7.058101     4.958582    16.638693     0.111429
C     -3.517813     7.327579    19.520842     0.045775
C     -4.510977     7.942999    20.275691    -0.131596
C     -4.141751     8.953252    21.188371    -0.079435
C      2.534816     0.182587    21.259281    -0.007915
C     -1.979907     8.953252    20.396924    -0.104767
C     -2.224987     7.885535    19.568878    -0.142116
C      2.869795     1.370793    22.165100     0.566050
C      3.558482     4.902971    14.314674     0.098203
C      3.183904     5.922493    13.493491    -0.178525
C      3.876337     6.241325    12.361218     0.136714
C      4.935320     5.428488    12.148488    -0.186349
C      5.315248     4.455309    13.015420     0.083443
C      3.532261     7.339628    11.462262     0.060058
C      2.295622     7.868852    11.466836    -0.138549
C      1.958503     8.897642    10.593042    -0.107981
C      8.190394     0.198343     9.758134    -0.007331
C      4.141751     8.953252     9.758134    -0.074056
C      4.468168     7.887389    10.572455    -0.133166
C      7.828659     1.306841     8.820292     0.567107
C      6.500516     2.328216     2.775327     0.088239
C      7.155491     1.601576     3.617097    -0.188626
C      7.306392     0.244685     3.372343     0.141081
C      1.327073     9.083009     2.290394    -0.189270
C      6.116307     0.676592     1.389150     0.111505
C      2.753676     8.651103     4.271299     0.045794
C      3.783228     9.203498     5.026148    -0.131655
C      4.473520     8.378613     5.938829    -0.079461
C      4.241817     6.981868     6.009739    -0.007741
C      3.392597     6.506401     5.147381    -0.104836
C      2.590468     7.252505     4.319335    -0.142036
C      5.103344     6.097665     6.915557     0.565752
C      7.817957     3.735156    21.939331     0.098287
C     -1.814023     3.549788    21.118148    -0.178161
C      8.818078     2.790708    19.985875     0.136369
C      7.584649     2.280021    19.773145    -0.186572
C      6.551887     2.437583    20.640077     0.083561
C     -0.760926     2.539535    19.086919     0.060192
C      0.315715     3.345884    19.091494    -0.138632
C      1.375233     3.123443    18.217699    -0.108102
C      1.427673     2.076116    17.382791    -0.007467
C      0.331768     1.204889    17.382791    -0.074169
C     -0.754505     1.455135    18.197112    -0.133176
C      2.568528     1.835139    16.444949     0.567302
C      4.117136     2.474657    10.400213     0.088122
C      3.160360     2.270752    11.241983    -0.188732
C      1.909808     2.818513    10.997229     0.140978
C      1.851481     3.577594     9.915279    -0.188975
C      2.878892     3.633204     9.014036     0.111608
C      0.764137     2.558072    11.896185     0.045949
C      0.727750     1.390257    12.651034    -0.131809
C     -0.331768     1.204889    13.563714    -0.079319
C      9.276667     2.103922    13.634624    -0.007874
C     -1.412690     3.077101    12.772267    -0.104547
C     -0.365480     3.398714    11.944221    -0.142356
C      8.080161     1.799919    14.540443     0.566004
C      4.676861     0.630250     6.690017     0.097920
C     -1.369882     9.064473     5.868833    -0.178519
C      3.358885     0.236344     4.736561     0.136762
C      3.533331     1.559868     4.523831    -0.186214
C      4.186166     2.375485     5.390763     0.083192
C     -2.771335     8.657591     3.837605     0.060108
C     -2.611337     7.322018     3.842179    -0.138758
C     -3.333735     6.515669     2.968385    -0.107921
C      6.435233     6.993917     2.133477    -0.007358
C     -4.473520     8.378613     2.133477    -0.073941
C     -3.713663     9.194230     2.947798    -0.133130
C      5.656113     6.126397     1.195634     0.567104
N      6.014101     4.193941    16.865148    -0.234501
N      4.647430     4.143891    14.111094    -0.236707
N      5.976108     1.963042     1.615605    -0.234443
N      6.616100     3.171639    21.735751    -0.236917
N      4.063090     3.111394     9.240491    -0.234723
N      4.789770     1.952847     6.486437    -0.236483
O      1.939774     1.797138     0.057186    -0.588357
O      6.624662     1.699820     8.827154    -0.573766
O      8.750119     1.768406     8.074593    -0.583636
O      4.066301     1.726699    22.158238    -0.563986
O      5.937581     6.689915     7.681843    -0.588226
O      3.510857     2.681341    16.451811    -0.573816
O      2.507525     0.806349    15.699250    -0.583669
O      4.813314     4.883508     6.908695    -0.563861
O      8.175946     0.781324    15.306728    -0.588352
O      5.917781     4.887215     1.202497    -0.573825
O      4.795656     6.693622     0.449936    -0.583602
O      7.173685     2.658171    14.533580    -0.563984

The following XYZ coordinates are in angstroms. Other properties are in atomic units.
The sperically averaged electron density of each atom fit to a function of the form exp(a - br)
eigen_1, eigen_2 and eigen_3 are the three eigenvalues of traceless quadrupole moment tensor
  atom number  atomic symbol              X              Y              Z     net charge C6 coefficient C8 coefficient C10 coefficient fluctuating dipole atomic polarizability isotropic forcefield polarizability              a              b squared Pearson coefficient          <r^3>          <r^4>         wp_QDO          m_QDO          q_QDO       dipole_x       dipole_y       dipole_z         dipole            Qxy            Qxz            Qyz     Q(x^2-y^2)  Q(3z^2 - R^2)        eigen_1        eigen_2        eigen_3 static polarizability      alpha(xx)      alpha(xy)      alpha(xz)      alpha(yy)      alpha(yz)      alpha(zz) atomic spin moment
            1             Co       5.349495       2.685049      15.497271       0.791861     130.930855 0.27499512E+04  0.95348069E+05                                19.687919                           16.103195       0.474167       1.975815                    0.996587      50.541865     139.194109       0.499561       0.353615      -1.192093       0.001011      -0.161676       0.004053       0.161730       0.003651      -0.051387      -0.001401       0.085733       0.210733      -0.078149      -0.021039       0.099189             23.806212      33.434535      -0.285582      -2.581932      16.188570       0.081847      21.795530           2.842204
            2             Co       5.001673       3.293054       0.247728       0.791840     130.928668 0.27499604E+04  0.95348485E+05                                19.687765                           16.103232       0.474876       1.976010                    0.996586      50.541743     139.193918       0.499560       0.353615      -1.192092      -0.140571       0.079994       0.004119       0.161791       0.035353       0.024878       0.044933      -0.049798       0.210118      -0.078278      -0.020789       0.099067             23.805848      20.747321       7.609674       1.361857      28.873714       2.195807      21.796509           2.842057
            3             Co       5.702132       3.290274       7.872613       0.791775     130.933807 0.27501087E+04  0.95354535E+05                                19.687906                           16.103367       0.474481       1.975883                    0.996582      50.543934     139.198823       0.499574       0.353602      -1.192108       0.139527       0.081749       0.004077       0.161763      -0.038896       0.026658      -0.043868      -0.036263       0.210716      -0.078044      -0.021051       0.099094             23.805913      20.252928      -7.323912       1.219983      29.367840      -2.277676      21.796971           2.842238
            4              H       4.713249       3.898279      18.269624       0.080231       1.202508 0.85400243E+01  0.85142328E+02                                 1.854265                            1.692412      -1.051534       2.358054                    0.996938       3.721631      10.468343       0.488467       1.257722      -0.712657      -0.034375      -0.024057       0.015691       0.044795       0.009170      -0.016299       0.000170      -0.000344       0.007826      -0.018789      -0.000099       0.018888              1.959566       2.320192       0.711917      -0.052880       1.981520      -0.086433       1.576987           0.000496
            5              H       5.206620       5.531367      19.644363       0.128673       1.184523 0.89959424E+01  0.90542440E+02                                 1.826075                            1.738979      -1.005119       2.407269                    0.997770       3.459278       9.664941       0.482755       1.260589      -0.714761      -0.020415       0.004425       0.027872       0.034831       0.007441      -0.009300       0.004848       0.008844      -0.001829      -0.014538       0.002104       0.012434              1.839492       1.668198       0.016582      -0.332802       1.681697       0.183190       2.168582           0.000462
            6              H      -2.337360       6.293228      17.384392       0.128407       1.147408 0.86219952E+01  0.85109474E+02                                 1.732528                            1.659903      -0.871962       2.467135                    0.999107       3.276513       8.808693       0.517782       1.198365      -0.730269       0.030230       0.013969      -0.003367       0.033471       0.009169      -0.008524       0.006704       0.015903       0.003355      -0.017826       0.003669       0.014157              1.738689       2.011589       0.361332      -0.070044       1.688598       0.058342       1.515881           0.000336
            7              H       7.511874       4.873313      15.808360       0.096494       1.242624 0.89367996E+01  0.89205229E+02                                 1.842221                            1.696346      -0.910860       2.439257                    0.998574       3.419994       9.311712       0.508182       1.207475      -0.727304       0.023850      -0.000650      -0.041951       0.048261       0.008860      -0.010499       0.001312       0.014667       0.016872      -0.016048      -0.000624       0.016672              1.915274       1.659790      -0.086223      -0.413474       1.552288       0.300723       2.533744           0.000178
            8              H       5.284746       7.690899      20.179619       0.119288       1.165411 0.89252616E+01  0.89151405E+02                                 1.770921                            1.704970      -0.894307       2.457613                    0.998625       3.371759       9.213929       0.502060       1.221360      -0.724495      -0.039453      -0.005679      -0.000312       0.039861       0.000238      -0.002150       0.011820       0.027600      -0.017655      -0.020514       0.003534       0.016980              1.780535       2.131801       0.219767       0.114850       1.695049       0.101694       1.514755           0.000027
            9              H       0.551698       0.039854      21.773951       0.116703       1.170244 0.89140429E+01  0.89839002E+02                                 1.828807                            1.742675      -1.080357       2.364789                    0.996869       3.584041      10.139871       0.475693       1.277583      -0.709789      -0.030464       0.012201       0.028474       0.043447      -0.000375      -0.008456       0.007275       0.024825      -0.010569      -0.015833      -0.002080       0.017913              1.852522       1.902974      -0.185924      -0.356769       1.661618       0.200641       1.992973          -0.000061
           10              H       4.221483       0.102879      20.332876       0.099622       1.156876 0.82332762E+01  0.80647809E+02                                 1.753349                            1.622654      -0.972128       2.399042                    0.998161       3.480337       9.437638       0.521406       1.199252      -0.727351       0.028901       0.018629      -0.004801       0.034718       0.004732      -0.010340       0.004518       0.014001      -0.015298      -0.014367      -0.000780       0.015147              1.835676       2.274305       0.578475       0.028504       1.779653       0.082060       1.453069          -0.000028
           11              H      -1.527739       7.524995      19.033622       0.110335       1.197111 0.90120018E+01  0.89692951E+02                                 1.756481                            1.676413      -0.937547       2.424769                    0.998494       3.359010       8.983705       0.526256       1.169424      -0.736841       0.029984      -0.010143      -0.021055       0.038016       0.003819      -0.009100       0.011205       0.014879      -0.028754      -0.020660       0.005127       0.015533              1.758690       1.840598      -0.164505      -0.264561       1.714361       0.301851       1.721110           0.000010
           12              H       3.016950       4.713897      15.074098       0.098276       1.219989 0.87859087E+01  0.87554182E+02                                 1.835784                            1.693509      -0.940405       2.425756                    0.998454       3.451310       9.469405       0.502107       1.224108      -0.722936      -0.031131      -0.008593       0.038276       0.050080      -0.007348      -0.014106      -0.001540       0.014494      -0.002293      -0.015364      -0.003775       0.019138              1.909061       1.744967       0.169010      -0.466636       1.619667      -0.397221       2.362550           0.000135
           13              H       2.412811       6.427619      13.717658       0.125581       1.148250 0.86234193E+01  0.85169672E+02                                 1.736487                            1.662259      -0.874016       2.467523                    0.999065       3.289397       8.860204       0.516121       1.201570      -0.729416      -0.027322       0.021368       0.010009       0.036101      -0.009521      -0.011423      -0.004658       0.007112       0.001363      -0.017116       0.002565       0.014551              1.745195       1.887736      -0.400731      -0.102028       1.797163      -0.022169       1.550686           0.000333
           14              H       5.440463       5.543416      11.352465       0.120812       1.178028 0.90086427E+01  0.90786098E+02                                 1.824038                            1.742664      -0.995865       2.407699                    0.997796       3.506748       9.833459       0.480780       1.264152      -0.713597       0.016563       0.004163      -0.030149       0.034650      -0.007914      -0.007325      -0.005728       0.008750       0.002461      -0.014505       0.003945       0.010560              1.837768       1.651949      -0.046420      -0.301597       1.690762      -0.170452       2.170593           0.000521
           15              H       6.103465       3.961304      12.820989       0.090362       1.157017 0.80317886E+01  0.78909499E+02                                 1.811891                            1.644731      -1.050420       2.362963                    0.997286       3.650808      10.216538       0.493606       1.263015      -0.711430       0.039332      -0.021427      -0.011270       0.046186      -0.007916      -0.014406      -0.000424       0.005568       0.008588      -0.015724      -0.002080       0.017803              1.925390       2.412741      -0.684120      -0.014334       1.836938       0.032713       1.526492           0.000358
           16              H       1.644928       7.529629      12.070715       0.107066       1.200519 0.90455398E+01  0.90191467E+02                                 1.766582                            1.684099      -0.939039       2.422531                    0.998485       3.380516       9.076117       0.522448       1.175796      -0.735179      -0.025760      -0.008635       0.023831       0.036139      -0.004513      -0.007827      -0.010717       0.017879      -0.013766      -0.018868       0.004416       0.014452              1.771759       1.803863       0.119112      -0.275708       1.695891      -0.318216       1.815524           0.000013
           17              H       1.063799       9.222035      10.590755       0.104449       1.186423 0.85345149E+01  0.84022665E+02                                 1.756939                            1.633747      -1.022245       2.379579                    0.997957       3.436377       9.223085       0.530477       1.172795      -0.734294      -0.034722       0.012894       0.000118       0.037039      -0.002823      -0.007441      -0.006647       0.021839      -0.014676      -0.015234      -0.000788       0.016022              1.830126       2.333012      -0.500014       0.089058       1.691971      -0.105106       1.465396          -0.000032
           18              H      10.155853       0.060244       9.193141       0.119605       1.156528 0.87534931E+01  0.87846483E+02                                 1.819008                            1.730640      -1.061750       2.377688                    0.997126       3.546621      10.022189       0.475663       1.283109      -0.708818       0.031262       0.013724      -0.026008       0.042919       0.000455      -0.009311      -0.006798       0.024810      -0.020102      -0.015916      -0.003473       0.019389              1.843796       1.903393       0.207767      -0.350015       1.680627      -0.213835       1.947369          -0.000053
           19              H       5.343073       7.528703      10.533569       0.114835       1.194121 0.91699089E+01  0.92380857E+02                                 1.808862                            1.733903      -1.005569       2.401508                    0.997568       3.458634       9.547180       0.494508       1.229464      -0.722011       0.037150      -0.010940      -0.008798       0.039714      -0.002287      -0.006327      -0.009656       0.022646      -0.020150      -0.018128       0.001710       0.016417              1.824582       2.103853      -0.334014      -0.006712       1.803261      -0.083160       1.566633           0.000031
           20              H       6.370485       3.237444       3.020081       0.080095       1.202865 0.85427890E+01  0.85173161E+02                                 1.854273                            1.692411      -1.050759       2.358291                    0.996952       3.722008      10.468150       0.488607       1.257313      -0.712745      -0.003705       0.041871       0.015673       0.044861      -0.004708       0.008277       0.014069      -0.015677       0.007820      -0.018772      -0.000146       0.018918              1.959583       1.449643      -0.209324      -0.048401       2.852117       0.089005       1.576988           0.000497
           21              H       7.538095       1.993628       4.394820       0.128607       1.184987 0.90002718E+01  0.90596887E+02                                 1.826557                            1.739399      -1.005553       2.407078                    0.997768       3.459865       9.667153       0.482697       1.260590      -0.714761       0.014059       0.015469       0.027872       0.034840       0.000115       0.008859       0.005633      -0.017333      -0.001824      -0.014554       0.002105       0.012449              1.839987       1.664356      -0.014128       0.325202       1.686355       0.196723       2.169250           0.000462
           22              H       1.267676       8.145977       2.134849       0.128466       1.147493 0.86230634E+01  0.85125056E+02                                 1.732852                            1.660199      -0.872699       2.466883                    0.999103       3.276538       8.809833       0.517631       1.198644      -0.730206      -0.003010      -0.033142      -0.003353       0.033446       0.002300       0.010084       0.004043      -0.023839       0.003386      -0.017844       0.003674       0.014170              1.739015       1.456667      -0.040814       0.085576       2.244234       0.031503       1.516145           0.000337
           23              H       5.815575       0.326247       0.558817       0.096505       1.242867 0.89389840E+01  0.89235257E+02                                 1.842729                            1.696761      -0.911476       2.439005                    0.998573       3.420302       9.313925       0.508011       1.207771      -0.727237      -0.012483      -0.020314      -0.041939       0.048243       0.001926       0.006380       0.008432      -0.022731       0.016862      -0.016067      -0.000613       0.016680              1.915832       1.654263       0.089704       0.467408       1.558623       0.207818       2.534611           0.000180
           24              H       9.369241       0.846203       4.930076       0.119323       1.165100 0.89222819E+01  0.89113790E+02                                 1.770569                            1.704657      -0.893498       2.457946                    0.998627       3.371332       9.212217       0.502120       1.221320      -0.724504       0.014805       0.037008      -0.000299       0.039861       0.011847       0.011308      -0.004051      -0.014217      -0.017572      -0.020518       0.003538       0.016980              1.780174       1.613631       0.079189       0.030638       2.212399      -0.150258       1.514493           0.000027
           25              H       5.109765       8.770665       6.524408       0.116730       1.170291 0.89143089E+01  0.89840561E+02                                 1.828673                            1.742552      -1.080060       2.364863                    0.996871       3.584040      10.139144       0.475780       1.277366      -0.709834       0.025788       0.020290       0.028448       0.043428       0.010938       0.010549       0.003700      -0.011768      -0.010559      -0.015849      -0.002083       0.017931              1.852385       1.882837       0.197446       0.352102       1.681490       0.208625       1.992829          -0.000062
           26              H       3.329454       5.561026       5.083333       0.099626       1.156699 0.82317629E+01  0.80628807E+02                                 1.753140                            1.622484      -0.971955       2.399111                    0.998161       3.480000       9.436299       0.521446       1.199221      -0.727360       0.001672      -0.034367      -0.004831       0.034745       0.003687       0.009067       0.006680      -0.015185      -0.015198      -0.014338      -0.000777       0.015115              1.835437       1.402200      -0.075016       0.056800       2.651204      -0.065695       1.452908          -0.000028
           27              H       1.929607       6.828940       3.784079       0.110288       1.197036 0.90108774E+01  0.89674690E+02                                 1.755976                            1.675960      -0.935439       2.425540                    0.998505       3.359090       8.982167       0.526516       1.168938      -0.736952      -0.023778      -0.020898      -0.021037       0.038009       0.004555       0.014283       0.002297      -0.014056      -0.028756      -0.020689       0.005118       0.015571              1.758179       1.887817       0.136858       0.393504       1.666103       0.078154       1.720617           0.000010
           28              H       7.924979       4.298673      22.698755       0.098286       1.220126 0.87870515E+01  0.87567410E+02                                 1.835817                            1.693537      -0.940603       2.425646                    0.998448       3.451424       9.469461       0.502145       1.223989      -0.722962       0.008085       0.031234       0.038302       0.050079       0.009949       0.005734       0.012989       0.005510      -0.002379      -0.015371      -0.003779       0.019150              1.909095       1.504631      -0.030236      -0.110676       1.860040       0.602751       2.362613           0.000137
           29              H      -0.991024       3.965012      21.342315       0.125391       1.148748 0.86279129E+01  0.85223814E+02                                 1.736856                            1.662586      -0.873772       2.467469                    0.999061       3.290222       8.862479       0.516128       1.201417      -0.729451       0.032232       0.012995       0.009952       0.036150       0.007838       0.001698       0.012240       0.012945       0.001387      -0.017129       0.002554       0.014576              1.745571       2.167390       0.239689       0.031842       1.518345       0.099481       1.550980           0.000334
           30              H       7.431608       1.785089      18.977123       0.121069       1.177127 0.90005259E+01  0.90688324E+02                                 1.823539                            1.742226      -0.997172       2.407338                    0.997784       3.505403       9.830402       0.480674       1.264656      -0.713491      -0.004601      -0.016363      -0.030055       0.034529       0.007742      -0.001275       0.009207       0.009303       0.002405      -0.014484       0.003912       0.010572              1.837257       1.720818       0.006395       0.003171       1.621038       0.346245       2.169914           0.000522
           31              H       5.729958       2.001969      20.445646       0.090415       1.157170 0.80329691E+01  0.78925063E+02                                 1.812142                            1.644917      -1.051174       2.362625                    0.997277       3.651079      10.218004       0.493542       1.263116      -0.711406      -0.038185      -0.023330      -0.011224       0.046134       0.006376       0.006846       0.012712       0.010947       0.008677      -0.015754      -0.002083       0.017837              1.925682       2.573840       0.591561       0.035527       1.676545      -0.003936       1.526661           0.000359
           32              H       0.347286       4.079013      19.695372       0.107133       1.200239 0.90430149E+01  0.90160931E+02                                 1.766396                            1.683934      -0.939096       2.422564                    0.998486       3.380124       9.075101       0.522435       1.175895      -0.735156       0.005386       0.026600       0.023804       0.036100       0.009999      -0.005359       0.012143      -0.001137      -0.013777      -0.018868       0.004404       0.014463              1.771571       1.619577      -0.012801      -0.137713       1.879808       0.397799       1.815328           0.000015
           33              H       2.103517       3.736083      18.215412       0.104483       1.186398 0.85343538E+01  0.84021763E+02                                 1.757023                            1.633816      -1.022120       2.379638                    0.997957       3.436329       9.223381       0.530418       1.172915      -0.734265       0.028511       0.023598       0.000118       0.037011       0.010879      -0.002032       0.009749      -0.006031      -0.014698      -0.015225      -0.000800       0.016026              1.830222       2.285394       0.527632      -0.135568       1.739811      -0.024575       1.465460          -0.000030
           34              H       0.325347       0.443028      16.817798       0.119595       1.156294 0.87513674E+01  0.87820164E+02                                 1.818808                            1.730469      -1.061952       2.377641                    0.997125       3.546314      10.021166       0.475669       1.283167      -0.708807      -0.003731      -0.033936      -0.026007       0.042918       0.010521      -0.001224       0.011446      -0.013203      -0.020091      -0.015901      -0.003486       0.019386              1.843588       1.556250      -0.007424      -0.010171       2.027365       0.409932       1.947149          -0.000052
           35              H       9.199611       0.876788      18.158226       0.114970       1.194000 0.91689892E+01  0.92371806E+02                                 1.808968                            1.733998      -1.006539       2.401189                    0.997562       3.458391       9.547375       0.494403       1.229723      -0.721953      -0.027986      -0.026644      -0.008835       0.039638       0.010965      -0.005204       0.010296      -0.007344      -0.020124      -0.018130       0.001713       0.016416              1.824693       2.167813       0.297200      -0.068657       1.739536       0.047396       1.566731           0.000033
           36              H       4.969567       2.132654      10.644966       0.080296       1.202309 0.85383028E+01  0.85119985E+02                                 1.853974                            1.692178      -1.051080       2.358205                    0.996937       3.721186      10.466415       0.488533       1.257628      -0.712678       0.038034      -0.017696       0.015667       0.044780      -0.004434       0.007991      -0.014202       0.016020       0.007856      -0.018779      -0.000098       0.018878              1.959238       2.682201      -0.502468       0.101260       1.618749      -0.002573       1.576764           0.000496
           37              H       3.308585       1.743382      12.019706       0.128760       1.184403 0.89951800E+01  0.90537208E+02                                 1.826377                            1.739246      -1.006661       2.406764                    0.997760       3.459083       9.666047       0.482554       1.261082      -0.714657       0.006324      -0.019876       0.027849       0.034794      -0.007553       0.000479      -0.010457       0.008481      -0.001921      -0.014515       0.002071       0.012444              1.839804       1.692950      -0.002451       0.007756       1.657466      -0.379914       2.168996           0.000461
           38              H       1.069685       4.097549       9.759735       0.128367       1.147897 0.86266563E+01  0.85168588E+02                                 1.733190                            1.660488      -0.873118       2.466644                    0.999098       3.277058       8.811376       0.517618       1.198561      -0.730225      -0.027210       0.019172      -0.003387       0.033458      -0.011488      -0.001545      -0.010718       0.007916       0.003359      -0.017825       0.003665       0.014160              1.739364       2.083180      -0.320763      -0.015488       1.618522      -0.089894       1.516388           0.000335
           39              H       2.725850       4.068818       8.183703       0.096394       1.242625 0.89366882E+01  0.89201250E+02                                 1.841977                            1.696148      -0.910376       2.439388                    0.998571       3.420025       9.310764       0.508311       1.207209      -0.727365      -0.011375       0.021002      -0.041961       0.048282      -0.010789       0.004117      -0.009755       0.008030       0.016930      -0.016068      -0.000619       0.016687              1.915005       1.504309      -0.003448      -0.053675       1.707358      -0.508311       2.533347           0.000179
           40              H       1.399313       0.731275      12.554962       0.119324       1.165391 0.89251353E+01  0.89149965E+02                                 1.770901                            1.704957      -0.894442       2.457539                    0.998624       3.371773       9.214004       0.502061       1.221359      -0.724494       0.024619      -0.031335      -0.000304       0.039850      -0.012094      -0.009152      -0.007788      -0.013377      -0.017618      -0.020525       0.003531       0.016994              1.780515       1.994531      -0.298979      -0.145491       1.832260       0.048613       1.514754           0.000025
           41              H      10.391836       0.457858      14.149294       0.116640       1.170269 0.89141340E+01  0.89838963E+02                                 1.828730                            1.742603      -1.080562       2.364701                    0.996876       3.584049      10.139402       0.475742       1.277465      -0.709815       0.004678      -0.032491       0.028499       0.043471      -0.010549      -0.002058      -0.010949      -0.013069      -0.010599      -0.015808      -0.002098       0.017906              1.852444       1.560875      -0.011543       0.004632       2.003554      -0.409267       1.992904          -0.000062
           42              H       8.502363       3.604472      12.708219       0.099545       1.157207 0.82358476E+01  0.80677459E+02                                 1.753497                            1.622759      -0.971512       2.399229                    0.998164       3.480725       9.438250       0.521472       1.199033      -0.727401      -0.030596       0.015703      -0.004825       0.034728      -0.008445       0.001237      -0.011226       0.001216      -0.015400      -0.014405      -0.000758       0.015163              1.835846       2.404584      -0.503555      -0.085316       1.649813      -0.016347       1.453142          -0.000029
           43              H      -0.401868       4.182819      11.408965       0.110413       1.196600 0.90073145E+01  0.89634343E+02                                 1.755956                            1.675959      -0.936928       2.425105                    0.998505       3.358317       8.981155       0.526337       1.169400      -0.736847      -0.006204       0.031026      -0.021054       0.038005      -0.008348      -0.005145      -0.013483      -0.000837      -0.028731      -0.020649       0.005116       0.015533              1.758157       1.603036       0.027571      -0.129076       1.950843      -0.379809       1.720590           0.000007
           44              H       5.111371       0.255807       7.449441       0.098407       1.219250 0.87796609E+01  0.87477125E+02                                 1.835129                            1.692979      -0.940176       2.425932                    0.998453       3.450280       9.466048       0.502149       1.224212      -0.722914       0.022963      -0.022620       0.038225       0.050001      -0.002637       0.008402      -0.011457      -0.019955      -0.002300      -0.015366      -0.003794       0.019160              1.908345       1.796717      -0.138662       0.576949       1.566776      -0.205353       2.361542           0.000135
           45              H      -1.421787       8.144123       6.093001       0.125510       1.148713 0.86277152E+01  0.85223170E+02                                 1.737000                            1.662709      -0.874506       2.467287                    0.999066       3.290023       8.862622       0.516031       1.201623      -0.729404      -0.004837      -0.034331       0.010015       0.036087       0.001696       0.009746      -0.007565      -0.020057       0.001334      -0.017124       0.002571       0.014553              1.745720       1.473136       0.161221       0.070243       2.212927      -0.077333       1.551098           0.000333
           46              H       3.181229       1.939871       3.727808       0.120835       1.177958 0.90079695E+01  0.90778012E+02                                 1.824000                            1.742624      -0.995863       2.407716                    0.997793       3.506668       9.833304       0.480773       1.264189      -0.713589      -0.011873       0.012272      -0.030132       0.034634       0.000166       0.008638      -0.003477      -0.018073       0.002453      -0.014514       0.003955       0.010559              1.837731       1.640817       0.040016       0.298409       1.701821      -0.175965       2.170556           0.000523
           47              H       4.219877       3.305103       5.196332       0.090393       1.156818 0.80300839E+01  0.78886590E+02                                 1.811487                            1.644409      -1.049767       2.363220                    0.997294       3.650312      10.213916       0.493733       1.262789      -0.711480      -0.001119       0.044767      -0.011255       0.046174       0.001545       0.007549      -0.012263      -0.016508       0.008629      -0.015709      -0.002095       0.017805              1.924934       1.388177       0.092712      -0.021146       2.860418      -0.028743       1.526208           0.000359
           48              H      -1.992215       6.928112       4.446058       0.107145       1.200059 0.90413153E+01  0.90138987E+02                                 1.766148                            1.683721      -0.938154       2.422942                    0.998492       3.379892       9.073976       0.522499       1.175817      -0.735174       0.020360      -0.017974       0.023781       0.036099      -0.005479       0.013188      -0.001426      -0.016759      -0.013748      -0.018860       0.004412       0.014447              1.771318       1.825565      -0.106249       0.413242       1.673331      -0.079602       1.815057           0.000014
           49              H      -3.167316       5.578636       2.966098       0.104426       1.186500 0.85350620E+01  0.84028765E+02                                 1.756955                            1.633750      -1.021657       2.379811                    0.997966       3.436467       9.223139       0.530504       1.172725      -0.734310       0.006191      -0.036536       0.000143       0.037057      -0.008040       0.009467      -0.003121      -0.015803      -0.014714      -0.015223      -0.000795       0.016018              1.830149       1.419208      -0.027581       0.046494       2.605850       0.129690       1.465390          -0.000029
           50              H       5.572100       8.765104       1.568484       0.119602       1.156340 0.87515806E+01  0.87820430E+02                                 1.818620                            1.730300      -1.060772       2.378079                    0.997135       3.546255      10.019995       0.475784       1.282885      -0.708866      -0.027529       0.020197      -0.026016       0.042926      -0.010977       0.010524      -0.004668      -0.011653      -0.020050      -0.015903      -0.003486       0.019389              1.843392       1.915826      -0.200265       0.360051       1.667425      -0.196127       1.946925          -0.000051
           51              H       1.510616       0.862886       2.908912       0.114753       1.194344 0.91720753E+01  0.92408367E+02                                 1.809108                            1.734124      -1.005911       2.401340                    0.997562       3.459042       9.548677       0.494468       1.229487      -0.722006      -0.009091       0.037691      -0.008778       0.039753      -0.008667       0.011516      -0.000661      -0.015258      -0.020076      -0.018106       0.001698       0.016408              1.824835       1.589342       0.036858       0.075388       2.318337       0.035771       1.566825           0.000033
           52              C       5.435647       4.465504      18.024870       0.088123      26.307327 0.31449477E+03  0.68626963E+04                                 7.800928                            5.990017       0.092709       2.042097                    0.999800      26.062284      73.712669       0.656071       0.427833      -1.050272       0.037999       0.012610      -0.052898       0.066341      -0.010884      -0.003335      -0.039353       0.038696      -0.049563      -0.054443       0.021366       0.033077              8.943583       7.697426       3.280691       0.217772       8.963205       3.014075      10.170117          -0.000798
           53              C       5.737449       5.396049      18.866640      -0.188773      31.255368 0.40699265E+03  0.94396709E+04                                 8.645993                            6.741270       0.168906       2.036606                    0.999484      29.169731      84.099340       0.630678       0.418724      -1.059602       0.009446       0.009905      -0.002725       0.013955      -0.022752      -0.006364      -0.018244       0.011092       0.032266      -0.036047       0.012193       0.023854              9.907411       8.188799       4.016274       0.653859      11.472171       3.821154      10.061263           0.003008
           54              C       6.837100       6.205178      18.621886       0.141176      33.529461 0.37288332E+03  0.84255587E+04                                 9.261903                            6.556699      -0.076664       2.000891                    0.999366      25.504917      71.581009       0.626977       0.432343      -1.055622      -0.011057       0.001283      -0.002108       0.011329      -0.010514       0.013102      -0.011090       0.005779      -0.032477      -0.019164      -0.005451       0.024615             11.705146       7.948819       3.921030       0.775358      14.957203       6.846726      12.209417          -0.006516
           55              C      -3.178553       5.876151      17.539937      -0.189140      31.174834 0.40959411E+03  0.94906676E+04                                 8.585475                            6.739589       0.216933       2.049869                    0.999792      28.995840      82.856590       0.635651       0.415857      -1.064162      -0.010110      -0.006655      -0.007158       0.014062       0.007038       0.004162      -0.019898       0.008084      -0.052532      -0.030383       0.011099       0.019284              9.729929       7.675697       2.174614       0.116332       9.867589       4.915518      11.646500           0.002752
           56              C       7.058101       4.958582      16.638693       0.111429      24.709079 0.30736006E+03  0.66329331E+04                                 7.401614                            5.856109       0.274854       2.110831                    0.999760      25.217455      69.695219       0.678337       0.418410      -1.061821      -0.039425      -0.005176       0.026724       0.047909      -0.042119      -0.003403      -0.020704       0.022354      -0.001597      -0.050321       0.004179       0.046142              8.338414       6.993210       2.210423      -0.136419       7.846514       3.283371      10.175518          -0.005628
           57              C      -3.517813       7.327579      19.520842       0.045775      37.344526 0.43467692E+03  0.10167113E+05                                 9.809261                            6.989015      -0.024448       1.999802                    0.999423      26.928450      75.948785       0.621410       0.421402      -1.066436      -0.001998       0.013376       0.005497       0.014599       0.019455      -0.001874       0.022106      -0.020927       0.039570      -0.032938      -0.000764       0.033702             12.411933       9.748968       3.533611       1.564105      15.997845       7.868116      11.488985           0.000394
           58              C      -4.510977       7.942999      20.275691      -0.131596      31.731950 0.44901986E+03  0.10655814E+05                                 8.749987                            7.099328       0.089571       2.001802                    0.999482      29.586424      85.818248       0.613175       0.420921      -1.059970       0.008436       0.016560       0.014221       0.023402       0.017088      -0.008644      -0.008873       0.045346      -0.019900      -0.026848      -0.007835       0.034682              9.695232       8.495061       1.055869       0.346269      10.750492       4.926283       9.840141          -0.000557
           59              C      -4.141751       8.953252      21.188371      -0.079435      32.599731 0.46250844E+03  0.11084983E+05                                 9.038896                            7.306119      -0.068904       1.954413                    0.999430      29.607794      87.010291       0.590481       0.432798      -1.050005       0.019304      -0.021484      -0.014755       0.032433      -0.012755      -0.017557      -0.015663       0.012023       0.010736      -0.031084       0.009429       0.021655             10.094008      10.299493       2.628770       0.645706      10.105145       4.054688       9.877386           0.000452
           60              C       2.534816       0.182587      21.259281      -0.007915      33.330394 0.41882070E+03  0.97121265E+04                                 9.049794                            6.842077       0.025967       2.019413                    0.999371      26.977534      75.925153       0.630146       0.419159      -1.067147      -0.011160      -0.028054      -0.010388       0.031929       0.000529       0.004122      -0.022338       0.015872       0.018796      -0.026608       0.004488       0.022120             10.688602      10.575709       3.472344       1.247624      11.015402       5.389011      10.474693           0.000546
           61              C      -1.979907       8.953252      20.396924      -0.104767      31.687458 0.39703666E+03  0.91655752E+04                                 8.754187                            6.687986       0.009952       1.974236                    0.999644      29.124521      84.181074       0.628037       0.422466      -1.055672      -0.029037      -0.014551      -0.018932       0.037594       0.016539       0.009531      -0.026015       0.028226      -0.016383      -0.040699       0.015839       0.024860             10.061137       9.128148       2.797537       0.342906      11.364077       5.067087       9.691185           0.000033
           62              C      -2.224987       7.885535      19.568878      -0.142116      33.841570 0.44136565E+03  0.10414160E+05                                 9.073125                            6.996566       0.153209       2.014616                    0.999770      29.668740      85.405387       0.624134       0.415913      -1.064686      -0.009957       0.033442       0.013608       0.037452      -0.006186      -0.027997       0.009634       0.029863       0.012371      -0.022748      -0.016240       0.038988             10.493524       9.791362       3.325133       1.270813      12.540079       5.312389       9.149131          -0.001229
           63              C       2.869795       1.370793      22.165100       0.566050      25.644523 0.27674930E+03  0.58871286E+04                                 8.039197                            5.929725      -0.128422       1.998798                    0.999377      23.407604      66.766290       0.604332       0.476446      -1.015780       0.038496       0.035656       0.028935       0.059921      -0.023479       0.023711      -0.095143      -0.021688       0.084201      -0.084101      -0.032578       0.116679              9.518048      11.833077       3.299979       0.679522       8.601610       3.210455       8.119457          -0.000362
           64              C       3.558482       4.902971      14.314674       0.098203      25.931193 0.32589036E+03  0.71406867E+04                                 7.665976                            6.050192       0.212402       2.083883                    0.999795      25.775963      71.920436       0.663651       0.421209      -1.059432       0.047631      -0.018112      -0.022533       0.055718       0.026041      -0.015858       0.026581       0.021963       0.007107      -0.048316       0.020968       0.027348              8.658423       7.437282      -2.007561      -0.425898       8.794198      -3.797862       9.743789          -0.003829
           65              C       3.183904       5.922493      13.493491      -0.178525      31.969016 0.42086817E+03  0.98122930E+04                                 8.733903                            6.829524       0.220210       2.048647                    0.999753      29.127955      83.324127       0.632143       0.415591      -1.064986       0.015701       0.004292       0.001850       0.016382      -0.013131      -0.000673       0.021076       0.013070      -0.057840      -0.032781       0.004873       0.027907              9.941063       7.257958      -2.221791      -0.210444      10.906510      -5.014200      11.658720           0.002828
           66              C       3.876337       6.241325      12.361218       0.136714      34.107709 0.37203428E+03  0.84004452E+04                                 9.348757                            6.539218      -0.072296       2.001410                    0.999317      25.517092      71.558209       0.629342       0.431023      -1.056573       0.000711       0.005967       0.007683       0.009754       0.012621       0.010065       0.011601       0.012393      -0.023016      -0.016918      -0.007761       0.024679             11.934085       8.139650      -4.259041       1.069316      15.204395      -7.031851      12.458209          -0.006428
           67              C       4.935320       5.428488      12.148488      -0.186349      32.497893 0.42330641E+03  0.99096315E+04                                 8.878811                            6.871343       0.168391       2.030587                    0.999593      29.480945      85.241508       0.625524       0.418273      -1.060460      -0.006864      -0.002727       0.010070       0.012488       0.025008      -0.007639       0.006154       0.013001       0.051954      -0.036202       0.015678       0.020525             10.311412       8.616287      -4.494981       1.010078      12.039807      -3.997267      10.278141           0.003122
           68              C       5.315248       4.455309      13.015420       0.083443      27.364574 0.33512940E+03  0.74142766E+04                                 8.012225                            6.182026       0.118348       2.048801                    0.999805      26.285212      74.337428       0.647395       0.427642      -1.052628      -0.034331       0.012505       0.039364       0.053708       0.003787       0.004247       0.042753       0.023014      -0.029244      -0.050975       0.014760       0.036215              9.246560       8.720885      -3.534018       0.446384       9.041683      -3.183531       9.977113          -0.003050
           69              C       3.532261       7.339628      11.462262       0.060058      35.874446 0.40367951E+03  0.92852343E+04                                 9.572077                            6.750649      -0.046755       2.000071                    0.999324      26.412492      74.294379       0.629020       0.423336      -1.063359       0.008652       0.011139      -0.004479       0.014798      -0.016754       0.002832      -0.013139      -0.024676       0.036371      -0.027196       0.000595       0.026602             12.154932       9.571610      -3.669477       1.392217      15.178244      -7.649643      11.714942           0.000321
           70              C       2.295622       7.868852      11.466836      -0.138549      33.030659 0.42284145E+03  0.98847596E+04                                 8.954838                            6.860502       0.141552       2.015098                    0.999748      29.404517      84.644857       0.627700       0.417413      -1.062216       0.000604       0.037636      -0.011433       0.039339       0.015246      -0.019359      -0.004376       0.020096       0.048813      -0.027236      -0.005605       0.032841             10.430809       9.805247      -3.698055       1.373801      12.097640      -5.208071       9.389540          -0.001171
           71              C       1.958503       8.897642      10.593042      -0.107981      32.427598 0.41416244E+03  0.96308088E+04                                 8.834227                            6.788505       0.068190       1.990668                    0.999612      29.158383      83.686489       0.631256       0.417262      -1.062421       0.027022      -0.017038       0.014010       0.034882      -0.014375       0.003323       0.016795       0.032670      -0.016827      -0.030485       0.005589       0.024895             10.176530       9.626431      -2.884212       0.847206      11.084494      -5.172404       9.818664           0.000170
           72              C       8.190394       0.198343       9.758134      -0.007331      33.879761 0.42208034E+03  0.98019521E+04                                 9.142821                            6.860348       0.035314       2.022907                    0.999345      26.925052      75.712587       0.630754       0.418146      -1.068310       0.018106      -0.023253       0.018045       0.034556       0.002606       0.005039       0.019790      -0.002846       0.007487      -0.018649      -0.003703       0.022351             10.893281      10.771037      -3.733989       1.453484      11.452840      -5.548989      10.455965           0.000609
           73              C       4.141751       8.953252       9.758134      -0.074056      31.722789 0.43875251E+03  0.10389631E+05                                 8.885176                            7.120111      -0.084793       1.954579                    0.999396      29.245028      85.743323       0.596953       0.433297      -1.048519      -0.016961      -0.013085       0.007804       0.022799       0.010108      -0.017237       0.019595       0.009809       0.014460      -0.031918       0.008171       0.023747              9.969334      10.053671      -2.676998       0.471580      10.568825      -4.025353       9.285506           0.000315
           74              C       4.468168       7.887389      10.572455      -0.133166      32.433439 0.44653740E+03  0.10593017E+05                                 8.901963                            7.093514       0.081393       1.998881                    0.999586      29.662086      86.308827       0.611010       0.422568      -1.057857      -0.019015       0.010197      -0.016120       0.026933      -0.010583      -0.010247       0.016549       0.047751      -0.024133      -0.031660      -0.003082       0.034742              9.978184       8.248654      -1.570107      -0.214933      11.428533      -5.063878      10.257365          -0.000370
           75              C       7.828659       1.306841       8.820292       0.567107      25.638355 0.27347615E+03  0.58026192E+04                                 8.055220                            5.897820      -0.148385       1.994002                    0.999401      23.303165      66.472953       0.605211       0.476974      -1.015079      -0.038363       0.034024      -0.030481       0.059653       0.024266       0.024651       0.091979      -0.023750       0.063161      -0.081351      -0.031203       0.112554              9.609829      11.730033      -3.493276       1.003716       8.841007      -3.452488       8.258449          -0.000404
           76              C       6.500516       2.328216       2.775327       0.088239      26.306820 0.31447540E+03  0.68621830E+04                                 7.801014                            5.989990       0.092711       2.042114                    0.999795      26.061454      73.710361       0.656045       0.427855      -1.050256      -0.008000      -0.039026      -0.052725       0.066083       0.022268      -0.032403       0.022643      -0.000547      -0.049799      -0.054543       0.021431       0.033112              8.943781       5.805665      -2.188548       2.501552      10.855312      -1.695749      10.170366          -0.000792
           77              C       7.155491       1.601576       3.617097      -0.188626      31.250146 0.40689834E+03  0.94368881E+04                                 8.644770                            6.740242       0.169058       2.036676                    0.999481      29.166714      84.086581       0.630764       0.418694      -1.059626       0.003883      -0.013207      -0.002586       0.014007       0.016150      -0.012532       0.014698       0.033780       0.032476      -0.036041       0.012291       0.023751              9.905986       7.172006      -3.429103       2.981976      12.485861      -2.476161      10.060092           0.003008
           78              C       7.306392       0.244685       3.372343       0.141081      33.532741 0.37291913E+03  0.84266004E+04                                 9.262648                            6.557127      -0.076954       2.000789                    0.999368      25.506182      71.586385       0.626938       0.432358      -1.055609       0.006596       0.008939      -0.002227       0.011330       0.007816      -0.016133      -0.005825       0.015292      -0.032321      -0.019112      -0.005505       0.024617             11.706165       9.810196      -4.995625       5.542369      13.097688      -4.095164      12.210611          -0.006506
           79              C       1.327073       9.083009       2.290394      -0.189270      31.176935 0.40962401E+03  0.94915009E+04                                 8.585604                            6.739594       0.216938       2.049834                    0.999790      28.997351      82.860588       0.635687       0.415828      -1.064184      -0.000630       0.012050      -0.007163       0.014033       0.000042      -0.019336       0.006334      -0.016148      -0.052287      -0.030351       0.011160       0.019191              9.730138       7.436428      -2.036401       4.198973      10.107143      -2.558517      11.646842           0.002752
           80              C       6.116307       0.676592       1.389150       0.111505      24.705700 0.30730044E+03  0.66312910E+04                                 7.400743                            5.855318       0.275417       2.111017                    0.999760      25.215065      69.685584       0.678425       0.418378      -1.061847       0.015229       0.036698       0.026809       0.047931       0.030776      -0.016253       0.013240       0.061726      -0.001268      -0.050337       0.004219       0.046119              8.337484       5.718215      -1.474380       2.911486       9.119592      -1.523071      10.174646          -0.005618
           81              C       2.753676       8.651103       4.271299       0.045794      37.344166 0.43467341E+03  0.10167009E+05                                 9.809108                            6.988922      -0.024437       1.999817                    0.999420      26.928536      75.948919       0.621423       0.421394      -1.066441       0.012546      -0.004896       0.005382       0.014503      -0.018795       0.020090      -0.009415      -0.023264       0.039687      -0.032973      -0.000736       0.033709             12.411714      11.375358      -4.472666       6.031950      14.370795      -5.288595      11.488988           0.000393
           82              C       3.783228       9.203498       5.026148      -0.131655      31.736720 0.44910930E+03  0.10658501E+05                                 8.751003                            7.100177       0.089432       2.001722                    0.999485      29.589165      85.829365       0.613119       0.420937      -1.059956       0.010171      -0.015667       0.014227       0.023480       0.011051      -0.003426       0.011908      -0.052316      -0.020108      -0.026855      -0.007850       0.034705              9.696395       9.273554      -1.505038       4.093849       9.974065      -2.763436       9.841565          -0.000555
           83              C       4.473520       8.378613       5.938829      -0.079461      32.598396 0.46248688E+03  0.11084341E+05                                 9.038712                            7.306023      -0.068590       1.954529                    0.999429      29.607096      87.007835       0.590475       0.432807      -1.050000      -0.028293      -0.005958      -0.014760       0.032463       0.011532      -0.004808       0.023037       0.016064       0.010664      -0.031062       0.009435       0.021627             10.093775       7.877070      -1.230274       3.188534      12.526983      -2.586517       9.877273           0.000451
           84              C       4.241817       6.981868       6.009739      -0.007741      33.327073 0.41877548E+03  0.97108625E+04                                 9.049426                            6.841891       0.025861       2.019385                    0.999372      26.975868      75.920816       0.630126       0.419182      -1.067128      -0.018729       0.023669      -0.010448       0.031940       0.006611      -0.021329       0.007689      -0.008639       0.019034      -0.026530       0.004392       0.022138             10.688073       7.898025      -1.926541       4.042996      13.691888      -3.774852      10.474305           0.000547
           85              C       3.392597       6.506401       5.147381      -0.104836      31.688246 0.39706133E+03  0.91662063E+04                                 8.753926                            6.687925       0.010126       1.974265                    0.999640      29.125431      84.181565       0.628084       0.422432      -1.055702       0.001825       0.032358      -0.018939       0.037537       0.003901      -0.027265       0.004701      -0.042704      -0.016441      -0.040642       0.015815       0.024827             10.060694       8.382078      -2.366772       4.216533      12.109174      -2.830295       9.690830           0.000031
           86              C       2.590468       7.252505       4.319335      -0.142036      33.838916 0.44132677E+03  0.10413039E+05                                 9.072999                            6.996605       0.153236       2.014656                    0.999771      29.666768      85.399546       0.624084       0.415954      -1.064657       0.033848      -0.008024       0.013538       0.037327       0.016053       0.022366       0.019589      -0.004192       0.012253      -0.022772      -0.016356       0.039128             10.493295       8.973018      -2.852822       3.965019      13.357941      -3.756762       9.148925          -0.001225
           87              C       5.103344       6.097665       6.915557       0.565752      25.651609 0.27684328E+03  0.58896019E+04                                 8.040414                            5.930577      -0.128732       1.998634                    0.999378      23.411760      66.779874       0.604314       0.476421      -1.015797       0.011567      -0.051241       0.028843       0.059928       0.002330      -0.094291       0.027143       0.051524       0.084330      -0.084174      -0.032581       0.116755              9.519514       6.552505      -0.250857       2.440982      13.885239      -2.194263       8.120800          -0.000358
           88              C       7.817957       3.735156      21.939331       0.098287      25.927706 0.32583671E+03  0.71392014E+04                                 7.665256                            6.049655       0.213058       2.084108                    0.999794      25.773839      71.912423       0.663688       0.421204      -1.059438      -0.039585      -0.032198      -0.022598       0.055806      -0.003392       0.030889       0.000355      -0.056008       0.007114      -0.048222       0.020920       0.027302              8.657586      10.192607       0.416280      -3.075747       6.037338       2.267463       9.742814          -0.003823
           89              C      -1.814023       3.549788      21.118148      -0.178161      31.961186 0.42073700E+03  0.98085216E+04                                 8.732782                            6.828665       0.219861       2.048610                    0.999754      29.123328      83.309283       0.632151       0.415616      -1.064964      -0.003943      -0.015812       0.001839       0.016400       0.012372       0.018705      -0.009785       0.016177      -0.057847      -0.032796       0.004724       0.028072              9.939728      11.917097      -0.468565      -4.236301       6.245180       2.688889      11.656906           0.002832
           90              C       8.818078       2.790708      19.985875       0.136369      34.114050 0.37211779E+03  0.84027180E+04                                 9.349350                            6.539584      -0.071990       2.001492                    0.999312      25.520454      71.566939       0.629384       0.430974      -1.056614       0.004879      -0.003637       0.007546       0.009694      -0.001001       0.004928      -0.014600      -0.028192      -0.023257      -0.016913      -0.007904       0.024817             11.934907      17.127776      -0.929704      -6.625054       6.217741       2.590047      12.459203          -0.006424
           91              C       7.584649       2.280021      19.773145      -0.186572      32.505563 0.42343641E+03  0.99133825E+04                                 8.879990                            6.872241       0.167788       2.030323                    0.999592      29.484916      85.254543       0.625508       0.418254      -1.060478       0.001170       0.007547       0.010234       0.012770      -0.006863       0.009217       0.003398      -0.049627       0.051390      -0.036043       0.015767       0.020276             10.312902      15.079371       0.765163      -3.967722       5.580000       1.123755      10.279336           0.003126
           92              C       6.551887       2.437583      20.640077       0.083561      27.357169 0.33501479E+03  0.74110369E+04                                 8.010437                            6.180652       0.118475       2.048916                    0.999804      26.280924      74.319457       0.647523       0.427598      -1.052665       0.028102       0.023475       0.039466       0.053836       0.007973       0.034887      -0.025034      -0.017983      -0.029371      -0.050912       0.014682       0.036230              9.244474      12.019629       1.627963      -2.979168       5.739374       1.204869       9.974419          -0.003049
           93              C      -0.760926       2.539535      19.086919       0.060192      35.868702 0.40359745E+03  0.92829194E+04                                 9.571377                            6.750195      -0.046979       2.000054                    0.999323      26.409548      74.285546       0.629006       0.423365      -1.063336       0.005375      -0.012947      -0.004419       0.014699      -0.002308      -0.012816       0.004038       0.041429       0.036394      -0.027221       0.000587       0.026634             12.154004      16.953037      -0.592884      -7.320227       7.794870       2.618937      11.714105           0.000323
           94              C       0.315715       3.345884      19.091494      -0.138632      33.033652 0.42289079E+03  0.98861967E+04                                 8.955366                            6.860903       0.141083       2.014942                    0.999748      29.405947      84.650053       0.627682       0.417413      -1.062216       0.032423      -0.019410      -0.011534       0.039510       0.001057       0.005812       0.018897      -0.036476       0.048986      -0.027251      -0.005548       0.032799             10.431479      14.728324       0.856503      -5.197659       7.176041       1.414245       9.390072          -0.001167
           95              C       1.375233       3.123443      18.217699      -0.108102      32.428838 0.41418398E+03  0.96313952E+04                                 8.834221                            6.788496       0.068458       1.990748                    0.999611      29.159600      83.689226       0.631284       0.417239      -1.062440      -0.028194      -0.014867       0.013932       0.034785       0.021332       0.012991      -0.011252       0.008485      -0.016604      -0.030533       0.005662       0.024871             10.176532      13.217852       0.810896      -4.902944       7.493179       1.852452       9.818564           0.000173
           96              C       1.427673       2.076116      17.382791      -0.007467      33.880902 0.42210379E+03  0.98025072E+04                                 9.142432                            6.860097       0.036043       2.023124                    0.999340      26.926217      75.712734       0.630835       0.418093      -1.068359      -0.029311      -0.004076       0.018198       0.034741      -0.002476       0.014643      -0.014335      -0.003175       0.007663      -0.018737      -0.003676       0.022413             10.892785      14.515468       1.571711      -5.531920       7.707444       1.515705      10.455444           0.000610
           97              C       0.331768       1.204889      17.382791      -0.074169      31.726609 0.43882411E+03  0.10391818E+05                                 8.886173                            7.120935      -0.085052       1.954490                    0.999398      29.247413      85.754166       0.596884       0.433326      -1.048494      -0.002751       0.021189       0.007653       0.022696      -0.000752       0.025658       0.005093      -0.022549       0.014413      -0.032017       0.008232       0.023785              9.970481      12.760173       1.115620      -3.722313       7.864722       1.604251       9.286547           0.000316
           98              C      -0.754505       1.455135      18.197112      -0.133176      32.435006 0.44656787E+03  0.10593885E+05                                 8.901973                            7.093515       0.082007       1.999023                    0.999587      29.663136      86.311528       0.611043       0.422539      -1.057878       0.018598       0.011474      -0.016141       0.027167       0.025936       0.019311       0.000613      -0.005615      -0.024061      -0.031532      -0.003113       0.034645              9.978199      11.993373      -0.591740      -4.277874       7.683825       2.718043      10.257400          -0.000366
           99              C       2.568528       1.835139      16.444949       0.567302      25.635113 0.27343512E+03  0.58015588E+04                                 8.054790                            5.897545      -0.147626       1.994250                    0.999397      23.301190      66.467277       0.605196       0.477001      -1.015060       0.048653       0.016290      -0.030522       0.059699      -0.022441       0.067206      -0.067333      -0.030014       0.063328      -0.081197      -0.031295       0.112492              9.609311      12.587920       2.997464      -3.491516       7.982059       0.856964       8.257954          -0.000408
          100              C       4.117136       2.474657      10.400213       0.088122      26.308674 0.31451322E+03  0.68632461E+04                                 7.801451                            5.990400       0.092937       2.042164                    0.999802      26.063092      73.717369       0.656011       0.427862      -1.050247      -0.030023       0.026631      -0.053054       0.066523      -0.011356       0.035748       0.016843      -0.038282      -0.049080      -0.054445       0.021351       0.033094              8.944215      11.488512      -1.092182      -2.719634       5.172983      -1.318498      10.171149          -0.000797
          101              C       3.160360       2.270752      11.241983      -0.188732      31.256330 0.40700683E+03  0.94401048E+04                                 8.646082                            6.741263       0.169293       2.036722                    0.999484      29.170442      84.102527       0.630694       0.418709      -1.059609      -0.013345       0.003292      -0.002844       0.014036       0.006478       0.019020       0.003656      -0.044877       0.032126      -0.036008       0.012160       0.023849              9.907523      14.129344      -0.586385      -3.636195       5.531520      -1.344471      10.061707           0.003005
          102              C       1.909808       2.818513      10.997229       0.140978      33.534497 0.37295130E+03  0.84274278E+04                                 9.262525                            6.557114      -0.076500       2.000905                    0.999366      25.507295      71.587684       0.626987       0.432319      -1.055643       0.004269      -0.010232      -0.002113       0.011286       0.002804       0.003033       0.016908      -0.021173      -0.032349      -0.019132      -0.005524       0.024656             11.705946      16.601941       1.074164      -6.317510       6.305604      -2.752118      12.210293          -0.006515
          103              C       1.851481       3.577594       9.915279      -0.188975      31.166424 0.40945585E+03  0.94866384E+04                                 8.583758                            6.738249       0.217035       2.049960                    0.999793      28.991338      82.839407       0.635744       0.415832      -1.064180       0.010837      -0.005373      -0.007074       0.014013      -0.007006       0.015080       0.013526       0.008219      -0.052553      -0.030322       0.011051       0.019271              9.727868      11.200812      -0.138808      -4.313636       6.339287      -2.356352      11.643503           0.002749
          104              C       2.878892       3.633204       9.014036       0.111608      24.707904 0.30734278E+03  0.66325306E+04                                 7.401819                            5.856322       0.274150       2.110644                    0.999760      25.216286      69.694014       0.678253       0.418464      -1.061777       0.024307      -0.031645       0.026566       0.047938       0.011283       0.019645       0.007273      -0.084037      -0.001627      -0.050279       0.004262       0.046017              8.338619       9.547945      -0.735904      -2.775405       5.292320      -1.759614      10.175592          -0.005626
          105              C       0.764137       2.558072      11.896185       0.045949      37.338575 0.43459702E+03  0.10164802E+05                                 9.808308                            6.988454      -0.024612       1.999806                    0.999422      26.926053      75.940973       0.621423       0.421412      -1.066427      -0.010607      -0.008461       0.005541       0.014656      -0.000692      -0.018160      -0.012729       0.044081       0.039300      -0.032905      -0.000715       0.033620             12.410546      17.493680       0.938864      -7.594968       8.250225      -2.579226      11.487733           0.000391
          106              C       0.727750       1.390257      12.651034      -0.131809      31.735885 0.44909209E+03  0.10657912E+05                                 8.750497                            7.099748       0.089033       2.001596                    0.999480      29.588886      85.825747       0.613180       0.420903      -1.059986      -0.018447      -0.000969       0.014292       0.023356      -0.028184       0.012012      -0.003009       0.006741      -0.019469      -0.026923      -0.007681       0.034604              9.695805      11.101660       0.448787      -4.439712       8.144888      -2.163445       9.840866          -0.000558
          107              C      -0.331768       1.204889      13.563714      -0.079319      32.596021 0.46244339E+03  0.11083041E+05                                 9.038306                            7.305687      -0.068702       1.954512                    0.999429      29.605538      87.002342       0.590488       0.432808      -1.049999       0.008997       0.027379      -0.014824       0.032409       0.001145       0.022194      -0.007394      -0.028273       0.011087      -0.031006       0.009369       0.021636             10.093324      12.429444      -1.398363      -3.834011       7.973700      -1.468051       9.876828           0.000450
          108              C       9.276667       2.103922      13.634624      -0.007874      33.331120 0.41883471E+03  0.97126151E+04                                 9.050378                            6.842542       0.025250       2.019180                    0.999376      26.977274      75.927166       0.630070       0.419202      -1.067111       0.029849       0.004290      -0.010433       0.031909      -0.007237       0.017183       0.014657      -0.006944       0.018573      -0.026541       0.004614       0.021927             10.689288      13.913596      -1.545851      -5.291210       7.678862      -1.614147      10.475406           0.000544
          109              C      -1.412690       3.077101      12.772267      -0.104547      31.675398 0.39684949E+03  0.91601096E+04                                 8.751786                            6.686257       0.010462       1.974475                    0.999642      29.117537      84.153681       0.628145       0.422446      -1.055691       0.027071      -0.017803      -0.018896       0.037508      -0.020538       0.017752       0.021164       0.014450      -0.016179      -0.040633       0.015773       0.024859             10.058228      13.224054      -0.430855      -4.557810       7.262571      -2.235847       9.688058           0.000029
          110              C      -0.365480       3.398714      11.944221      -0.142356      33.852518 0.44155174E+03  0.10419671E+05                                 9.075197                            6.998202       0.152989       2.014485                    0.999766      29.674411      85.426882       0.624038       0.415932      -1.064671      -0.023987      -0.025395       0.013651       0.037505      -0.009794       0.005665      -0.029019      -0.025699       0.012485      -0.022671      -0.016282       0.038953             10.495995      14.736728      -0.472578      -5.237602       7.600140      -1.555578       9.151116          -0.001231
          111              C       8.080161       1.799919      14.540443       0.566004      25.643104 0.27673479E+03  0.58867228E+04                                 8.038813                            5.929501      -0.128678       1.998754                    0.999378      23.406915      66.763032       0.604355       0.476435      -1.015789      -0.050093       0.015446       0.028919       0.059868       0.021132       0.070563       0.068135      -0.029801       0.083777      -0.084145      -0.032524       0.116669              9.517542      12.266740      -3.049142      -3.119745       8.166926      -1.016708       8.118961          -0.000361
          112              C       4.676861       0.630250       6.690017       0.097920      25.940838 0.32604717E+03  0.71450002E+04                                 7.667989                            6.051799       0.212226       2.083734                    0.999797      25.781709      71.941482       0.663536       0.421231      -1.059416      -0.008164       0.050261      -0.022702       0.055751      -0.022558      -0.015153      -0.027108       0.034381       0.007295      -0.048484       0.021044       0.027441              8.660733       6.718015       1.592185       3.502795       9.518102       1.531117       9.746081          -0.003829
          113              C      -1.369882       9.064473       5.868833      -0.178519      31.964185 0.42078339E+03  0.98097893E+04                                 8.732714                            6.828566       0.220133       2.048678                    0.999753      29.126065      83.315565       0.632227       0.415558      -1.065011      -0.011516       0.011236       0.001989       0.016212       0.000891      -0.017980      -0.011104      -0.029308      -0.057836      -0.032839       0.004926       0.027912              9.939619       8.068825       2.690266       4.446669      10.093405       2.324179      11.656626           0.002829
          114              C       3.358885       0.236344       4.736561       0.136762      34.109824 0.37205802E+03  0.84011158E+04                                 9.349128                            6.539431      -0.072092       2.001458                    0.999315      25.517781      71.560731       0.629331       0.431023      -1.056573      -0.005480      -0.002396       0.007813       0.009839      -0.011678      -0.015088       0.002928       0.015723      -0.022987      -0.016910      -0.007793       0.024703             11.934601       9.750100       5.188872       5.555393      13.594911       4.442217      12.458792          -0.006426
          115              C       3.533331       1.559868       4.523831      -0.186214      32.495905 0.42326783E+03  0.99085658E+04                                 8.878692                            6.871214       0.168007       2.030500                    0.999595      29.479502      85.238420       0.625500       0.418295      -1.060439       0.005814      -0.004562       0.010175       0.012575      -0.018068      -0.001490      -0.009639       0.036739       0.051919      -0.036107       0.015627       0.020480             10.311264       7.290989       3.729815       2.956671      13.364751       2.873320      10.278053           0.003125
          116              C       4.186166       2.375485       5.390763       0.083192      27.373629 0.33526301E+03  0.74179970E+04                                 8.014097                            6.183407       0.117368       2.048429                    0.999804      26.290567      74.357223       0.647297       0.427663      -1.052612       0.006365      -0.035915       0.039375       0.053673      -0.011838      -0.039237      -0.017756      -0.004897      -0.029390      -0.051078       0.014761       0.036318              9.248812       5.902277       1.906526       2.534618      11.864287       1.979153       9.979871          -0.003049
          117              C      -2.771335       8.657591       3.837605       0.060108      35.872406 0.40365657E+03  0.92845451E+04                                 9.571520                            6.750324      -0.046102       2.000279                    0.999325      26.411891      74.291270       0.629055       0.423320      -1.063373      -0.013930       0.001819      -0.004527       0.014760       0.018999       0.009963       0.009011      -0.016668       0.036137      -0.027101       0.000556       0.026545             12.154128      10.598047       4.262110       5.928213      14.150164       5.030105      11.714175           0.000322
          118              C      -2.611337       7.322018       3.842179      -0.138758      33.038709 0.42297117E+03  0.98886012E+04                                 8.956526                            6.861786       0.141233       2.014939                    0.999749      29.408716      84.661823       0.627606       0.417441      -1.062192      -0.032994      -0.018328      -0.011398       0.039427      -0.016334       0.013439      -0.014530       0.016435       0.049157      -0.027310      -0.005530       0.032840             10.432877       8.323404       2.842610       3.824021      13.583993       3.794978       9.391235          -0.001166
          119              C      -3.333735       6.515669       2.968385      -0.107921      32.423754 0.41410228E+03  0.96289959E+04                                 8.833236                            6.787784       0.068545       1.990793                    0.999609      29.156631      83.677838       0.631325       0.417234      -1.062446       0.001286       0.031916       0.014063       0.034901      -0.006976      -0.016278      -0.005472      -0.041244      -0.016779      -0.030550       0.005666       0.024884             10.175337       8.221194       2.073112       4.055179      12.487474       3.319435       9.817342           0.000174
          120              C       6.435233       6.993917       2.133477      -0.007358      33.881140 0.42210364E+03  0.98025956E+04                                 9.142913                            6.860414       0.035895       2.023072                    0.999346      26.925845      75.714383       0.630770       0.418131      -1.068324       0.011074       0.027248       0.018040       0.034504      -0.000112      -0.019650      -0.005554       0.005999       0.007265      -0.018670      -0.003664       0.022334             10.893425       8.048778       2.162406       4.078890      14.175338       4.033494      10.456159           0.000607
          121              C      -4.473520       8.378613       2.133477      -0.073941      31.722341 0.43875111E+03  0.10389633E+05                                 8.885403                            7.120378      -0.084975       1.954529                    0.999396      29.244497      85.743080       0.596905       0.433330      -1.048494       0.019896      -0.008080       0.007850       0.022864      -0.009265      -0.008323      -0.024666       0.012555       0.014356      -0.031827       0.008144       0.023683              9.969584       8.121784       1.561859       3.250123      12.501342       2.421396       9.285625           0.000318
          122              C      -3.713663       9.194230       2.947798      -0.133130      32.431884 0.44651374E+03  0.10592364E+05                                 8.901818                            7.093428       0.080801       1.998738                    0.999587      29.661432      86.307838       0.610997       0.422580      -1.057844       0.000745      -0.021492      -0.016065       0.026844      -0.015488      -0.009226      -0.017189      -0.042348      -0.024369      -0.031775      -0.003114       0.034889              9.977975       9.273498       2.161879       4.492615      10.403481       2.345658      10.256946          -0.000366
          123              C       5.656113       6.126397       1.195634       0.567104      25.639318 0.27348949E+03  0.58029915E+04                                 8.055474                            5.897994      -0.148867       1.993848                    0.999407      23.304057      66.476705       0.605195       0.476979      -1.015073      -0.010277      -0.050316      -0.030463       0.059710      -0.001750      -0.092055      -0.024589       0.053852       0.063194      -0.081340      -0.031284       0.112624              9.610148       6.538181       0.495706       2.488157      14.033510       2.595664       8.258754          -0.000401
          124              N       6.014101       4.193941      16.865148      -0.234501      35.317459 0.51487534E+03  0.12405496E+05                                 8.975448                            7.346465       0.145188       2.064484                    0.999520      27.949520      76.762517       0.646708       0.393085      -1.098981       0.033946       0.113162       0.092208       0.149868      -0.008578      -0.041235      -0.043662       0.068535      -0.015447      -0.073680       0.008506       0.065175             10.083343       9.350177       2.913386      -0.109396       8.530324       2.946749      12.369529           0.037669
          125              N       4.647430       4.143891      14.111094      -0.236707      35.698887 0.53125428E+03  0.12902188E+05                                 9.042855                            7.463164       0.127774       2.054905                    0.999430      28.235141      77.884086       0.641461       0.393165      -1.098801      -0.034817       0.116536      -0.085312       0.148563       0.009355      -0.039167       0.040937       0.097425      -0.025496      -0.078139       0.005229       0.072911             10.124333       9.876564      -2.838990      -0.187837       8.595571      -3.001303      11.900863           0.039161
          126              N       5.976108       1.963042       1.615605      -0.234443      35.318060 0.51487930E+03  0.12405674E+05                                 8.975822                            7.346692       0.145247       2.064475                    0.999513      27.949280      76.763299       0.646668       0.393106      -1.098961       0.081057      -0.085982       0.092220       0.149892       0.034009      -0.017174       0.057564      -0.019476      -0.015526      -0.073708       0.008474       0.065235             10.083835       6.212442      -1.101695       2.606846      11.668933      -1.378459      12.370131           0.037667
          127              N       6.616100       3.171639      21.735751      -0.236917      35.711043 0.53148037E+03  0.12909166E+05                                 9.045133                            7.464934       0.127725       2.054789                    0.999433      28.241304      77.907815       0.641356       0.393184      -1.098778       0.118285      -0.028060      -0.085301       0.148509       0.037463       0.054945       0.013400      -0.064851      -0.025484      -0.078034       0.005244       0.072790             10.127061      11.377762       1.974755      -2.506564       7.099209       1.663446      11.904212           0.039159
          128              N       4.063090       3.111394       9.240491      -0.234723      35.323099 0.51497318E+03  0.12408551E+05                                 8.976652                            7.347328       0.144399       2.064220                    0.999523      27.952374      76.774697       0.646642       0.393102      -1.098959      -0.114844      -0.027117       0.092193       0.149747      -0.025389       0.058410      -0.013761      -0.049177      -0.015294      -0.073687       0.008604       0.065082             10.084823      11.260080      -1.811950      -2.498053       6.622853      -1.568079      12.371536           0.037672
          129              N       4.789770       1.952847       6.486437      -0.236483      35.687873 0.53104378E+03  0.12895636E+05                                 9.040515                            7.461288       0.128777       2.055274                    0.999429      28.230084      77.862595       0.641601       0.393123      -1.098845      -0.083490      -0.088441      -0.085246       0.148524      -0.046867      -0.015900      -0.054471      -0.032490      -0.025494      -0.078219       0.005259       0.072959             10.121574       6.455591       0.864442       2.692342      12.011608       1.337062      11.897524           0.039160
          130              O       1.939774       1.797138       0.057186      -0.588357      31.769556 0.52675943E+03  0.12601608E+05                                 7.819366                            7.038387       0.589986       2.194203                    0.999548      29.011341      76.134197       0.725984       0.352667      -1.143790      -0.011627      -0.044621      -0.010413       0.047272      -0.080032      -0.072652      -0.081383       0.087007       0.108153      -0.166298       0.062349       0.103948              8.068078       9.286270      -0.766626      -2.524942       6.311721       0.925375       8.606244           0.011999
          131              O       6.624662       1.699820       8.827154      -0.573766      50.854583 0.64500026E+03  0.16263497E+05                                11.077733                            7.939389      -0.013864       2.026643                    0.996322      28.957732      78.520798       0.662837       0.366476      -1.130636       0.037773      -0.018216      -0.012365       0.043721      -0.041885       0.024958       0.036046       0.037634      -0.040859      -0.072006       0.019237       0.052769             14.180256      21.458960      -8.712268       3.620750      11.970623      -2.261226       9.111185           0.037127
          132              O       8.750119       1.768406       8.074593      -0.583636      31.181393 0.51982541E+03  0.12398742E+05                                 7.725765                            6.995361       0.570471       2.189401                    0.999534      28.910405      75.839177       0.727431       0.353016      -1.143126       0.009099      -0.037354       0.016776       0.041947       0.083362      -0.063913       0.077892       0.074776       0.102946      -0.160198       0.068500       0.091699              7.939186       9.047407       0.815569      -2.357809       6.359521      -1.105200       8.410630           0.012577
          133              O       4.066301       1.726699      22.158238      -0.563986      49.956456 0.62834640E+03  0.15757054E+05                                10.970757                            7.856988      -0.053055       2.018835                    0.996038      28.758294      78.037519       0.662958       0.368421      -1.127940      -0.033900      -0.017769       0.010450       0.039676       0.036088       0.024873      -0.036178       0.031202      -0.020659      -0.067607       0.024815       0.042792             14.022778      21.450727       8.530687       3.407266      11.665354       2.189747       8.952252           0.032220
          134              O       5.937581       6.689915       7.681843      -0.588226      31.763068 0.52662160E+03  0.12597450E+05                                 7.818164                            7.037353       0.589968       2.194229                    0.999548      29.008896      76.124462       0.726057       0.352656      -1.143803      -0.032904       0.032310      -0.010491       0.047293       0.077707      -0.034179       0.103607       0.095093       0.108112      -0.166308       0.062369       0.103939              8.066797       7.718143       1.671012       2.063500       7.877256       1.723597       8.604992           0.011987
          135              O       3.510857       2.681341      16.451811      -0.573816      50.854193 0.64499271E+03  0.16263287E+05                                11.077814                            7.939450      -0.013108       2.026921                    0.996329      28.957074      78.519410       0.662819       0.366486      -1.130626      -0.034686      -0.023562      -0.012276       0.043692       0.037275       0.018675      -0.039722       0.053668      -0.040823      -0.072058       0.019276       0.052782             14.180412      21.888209       8.464714      -3.768676      11.541782      -2.005008       9.111245           0.037119
          136              O       2.507525       0.806349      15.699250      -0.583669      31.183199 0.51986761E+03  0.12400012E+05                                 7.726124                            6.995702       0.570576       2.189426                    0.999532      28.910867      75.841447       0.727404       0.353021      -1.143120      -0.036963       0.010737       0.016822       0.042006      -0.009334       0.099364       0.016432      -0.181706       0.103221      -0.160154       0.068440       0.091714              7.939552       6.325601       0.756179       0.221852       9.082063       2.594566       8.410994           0.012581
          137              O       4.813314       4.883508       6.908695      -0.563861      49.946238 0.62821035E+03  0.15752714E+05                                10.969147                            7.856037      -0.052213       2.019135                    0.996044      28.755670      78.026873       0.663014       0.368412      -1.127953       0.001576       0.038338       0.010513       0.039784      -0.004472      -0.043744      -0.003395      -0.078180      -0.020822      -0.067601       0.024753       0.042847             14.020439       6.722892      -0.027756       0.192753      26.387364      -4.044642       8.951060           0.032215
          138              O       8.175946       0.781324      15.306728      -0.588352      31.770865 0.52679122E+03  0.12602573E+05                                 7.819647                            7.038661       0.590049       2.194217                    0.999548      29.011725      76.136122       0.725960       0.352673      -1.143784       0.044436       0.012292      -0.010351       0.047252       0.002288       0.106802      -0.022221      -0.182268       0.107906      -0.166332       0.062391       0.103941              8.068361       6.391765      -0.904729       0.461178       9.206757      -2.649372       8.606561           0.011985
          139              O       5.917781       4.887215       1.202497      -0.573825      50.857141 0.64504535E+03  0.16264940E+05                                11.078178                            7.939716      -0.013888       2.026626                    0.996312      28.958609      78.524259       0.662816       0.366481      -1.130631      -0.002996       0.041764      -0.012303       0.043641       0.004695      -0.043683       0.003577      -0.091395      -0.040711      -0.072005       0.019242       0.052763             14.180874       6.797783       0.247432       0.148015      26.633149       4.266484       9.111689           0.037111
          140              O       4.795656       6.693622       0.449936      -0.583602      31.182759 0.51985540E+03  0.12399646E+05                                 7.726005                            6.995580       0.570627       2.189450                    0.999535      28.910905      75.841260       0.727417       0.353017      -1.143124       0.027816       0.026576       0.016788       0.041974      -0.074022      -0.035506      -0.094279       0.106963       0.102985      -0.160158       0.068478       0.091680              7.939416       7.737998      -1.571741       2.136050       7.669385      -1.489337       8.410866           0.012573
          141              O       7.173685       2.658171      14.533580      -0.563984      49.954880 0.62833098E+03  0.15756504E+05                                10.970306                            7.856722      -0.053167       2.018780                    0.996027      28.758536      78.036682       0.662993       0.368405      -1.127957       0.032319      -0.020463       0.010456       0.039656      -0.031571       0.018905       0.039573       0.046924      -0.020744      -0.067576       0.024753       0.042823             14.022133      21.498580      -8.502128      -3.599551      11.616079       1.855645       8.951740           0.032219

******************************************************
Auxiliary information for the entire system
The total spin magnetic moment of the unit cell is   8.999598
The total net atomic charge of the unit cell is   0.000004
Accuracy of reproducing the electrostatic potential in the unit cell:
  The inner radius (bohr) =    5.0000
  The outer radius (bohr) =   12.0000
  Valid grid points have density less than (e/(bohr^3)) =    0.0001
  The number of valid grid points were=        53092
  The rms potential error without charges in kcal/mol is=      4.59419
  The rms potential error with partial charges in kcal/mol is=      0.62526
  The RRMSE value at monopole order=      0.13610
  The rms potential error with partial charges and cloud penetration in kcal/mol is=      0.62522
  The RRMSE value at monopole order with cloud penetration is=      0.13609
  The rms potential error with partial charges and atomic dipoles in kcal/mol is=      0.65447
  The RRMSE value at dipole order=      0.14246
  The rms potential error with partial charges, atomic dipoles and cloud penetration in kcal/mol is=      0.64626
  The RRMSE value at dipole order with cloud penetration=      0.14067

******************************************************
The electron densities and ab initio electrostatic potential were computed in VASP using the PBE functional and
projector augmented wave method. See the main text of the journal article for a description of computational details.
The atomic charges, dipoles, and quadrupoles were computed with the DDEC6 method as described in
(a) T. A. Manz and N. Gabaldon Limas, RSC Adv. 6 (2016) 47771-47801 DOI: 10.1039/c6ra04656h
(b) N. Gabaldon Limas and T. A. Manz, RSC Adv. 8 (2018) 2678-2707 DOI: 10.1039/c7ra11829e.
For each atom in the material, the electron cloud parameters were fit to the spherically averaged atom-in-material
electron density using radial positions for which this density was between 10^-4 and 10^-2 electrons per cubic bohr.
The polarizabilities, dispersion coefficients, and quantum Drude oscillator (QDO) parameters were fit using the MCLF method.
The magnetic structure of the system was optimized in VASP from the default ferromagnetic initial guess using spin polarization.
The atomic spin moments (ASMs) were computed on this optimized magnetic structure using the DDEC6 partition as inputs
to the method of T. A. Manz and D. S. Sholl, J. Chem. Theory Comput. 7 (2011) 4146-4164 DOI: 10.1021/ct200539n.
The RMSE and RRMSE were computed using a uniform grid with Ewald summation.
