# Supplementary material for: A collection of forcefield precursors for metal–organic frameworks
Source: RSC Adv. 2019 Nov 13;9(63):36492–507. doi: 10.1039/c9ra07327b (PMC9075174; doi:10.1039/c9ra07327b)
Supplement: RA-009-C9RA07327B-s6372 [file RA-009-C9RA07327B-s6372.xyz]

  188
jmolscript: load "" {1 1 1} spacegroup "x,y,z" unitcell [{     10.599000     0.000000     0.000000 }, {      0.000000    17.021800     0.000000 }, {      0.000000    -5.068344    17.590798 }]
Co     5.669935    -1.032805    10.603029     0.794061
Co     5.300454    10.466394    15.002136     0.799798
Co     4.929065    10.012267     1.807630     0.794013
Co     5.298546     4.489666     6.206737     0.805037
H      4.406004    14.690080     6.550813     0.117189
H     10.018175    14.882662     1.563822     0.111524
H      4.305314     6.171584     1.484663     0.136171
H      7.220039    11.305032    17.247777     0.093872
H      7.225338     3.590162     3.963207     0.102818
H      4.045638     5.923068     3.759154     0.090909
H      4.242780    13.891771     2.167186     0.137821
H      9.939742     7.772353    15.613592     0.119209
H      7.510451    16.268608     1.970169     0.125796
H      7.582525     3.806375     1.706307     0.127247
H      9.369516    11.955204    15.103459     0.119913
H      4.155868    14.915377     4.244660     0.119489
H      8.172889     0.097715    17.407854     0.108011
H      1.169070     8.928308    14.909960     0.115091
H      4.127251     0.173502    16.955770     0.121820
H      0.658198    -3.835535    14.340019     0.120761
H      8.137912    14.841984     3.760913     0.103188
H      4.731394    -2.507974    13.099867     0.103250
H      4.023380     9.052272    17.439517     0.094486
H      1.458422    13.172786    10.091841     0.132383
H      7.680035     7.698603    16.141316     0.136422
H      4.409184     0.131844    14.624989     0.117379
H      1.183908    16.224422     0.670209     0.124547
H      3.244354    -2.429031     9.476163     0.098668
H      2.976199    -3.876806    13.833404     0.132567
H      9.206291    12.693560     2.302635     0.135347
H      8.400767     0.239386    15.078832     0.119882
H      8.439984    14.566817     6.068825     0.121323
H      9.511543     9.805869    11.657422     0.118041
H      7.386443    11.540102     2.979881     0.100046
H      0.715432    10.985367    10.978417     0.104893
H      5.926961     6.449507    16.908275     0.092657
H      6.192996     3.645008    15.346212     0.117203
H      0.580825     3.837590    10.359221     0.111568
H      6.293686    12.148312    10.280062     0.136146
H      3.378961     5.328304     8.452378     0.093894
H      3.373662     9.566890    12.758606     0.102800
H      6.553362    11.899796    12.554553     0.090930
H      6.356220     2.846699    10.962585     0.137836
H      0.659258     1.795625     6.818193     0.119237
H      3.088549     5.223536    10.765568     0.125841
H      3.016475     9.783103    10.501706     0.127199
H      1.229484     5.978476     6.308060     0.119946
H      6.443132     3.870305    13.040059     0.119493
H      2.426111    11.142787     8.612455     0.108013
H      9.429930     2.951580     6.114561     0.115145
H      6.471749    11.218574     8.160371     0.121809
H      9.940802     7.209537     5.544620     0.120775
H      2.461088     3.796912    12.556312     0.103180
H      5.867606     8.537098     4.304468     0.103242
H      6.575620     3.075544     8.644118     0.094481
H      9.140578     7.196058     1.296442     0.132398
H      2.918965     1.721875     7.345917     0.136312
H      6.189816    11.176916     5.829590     0.117365
H      9.415092     5.179350     9.465608     0.124577
H      7.354646     8.616041     0.680764     0.098697
H      7.622801     7.168266     5.038005     0.132415
H      1.392709     1.648488    11.098034     0.135371
H      2.198233    11.284458     6.283433     0.119866
H      2.159016     3.521745    14.864224     0.121343
H      1.087457     3.829141     2.862023     0.118082
H      3.212557     0.495030    11.775280     0.100081
H      9.883567     5.008639     2.183018     0.104934
H      4.672039     0.472779     8.112876     0.092654
C      5.174432    14.740105     5.993185    -0.106489
C     10.343564    14.727049     0.686041    -0.147920
C      4.910517     5.619081     1.966651    -0.176020
C      2.580856    10.920783    16.041049     0.565882
C      8.069019    10.009520    13.963575     0.573119
C      5.968297    15.046375     2.330781     0.124718
C      0.816123    12.260840    12.559830     0.072706
C      9.775458     8.657443    17.474699     0.052764
C      6.619075    -2.352266     8.063622     0.591873
C      6.598937     0.339744    13.164953     0.566209
C      6.596818    15.873717     0.174149     0.110921
C      6.435713    14.698084     6.552572    -0.014793
C      6.623315     4.114340     3.449555     0.085952
C      1.320635    10.157535    16.516000    -0.011341
C      9.216890    10.747704    13.469274    -0.021873
C      4.765310     5.469878     3.335215     0.105410
C      4.871300    14.408164     1.674644    -0.170969
C      5.903643     4.990070     1.314033     0.129331
C      6.143180    14.883927     3.792576     0.063116
C     10.326606     8.431306    16.180016    -0.127250
C      6.792899    15.794016     1.567340    -0.196799
C      6.443132     0.304166    14.653135    -0.002009
C      6.833175     4.225483     2.112655    -0.189931
C      9.751080    11.759829    14.257342    -0.102791
C      8.614867    12.929653     0.343021     0.124042
C      5.026046    14.855771     4.622862    -0.125394
C      1.949156    13.080909    12.070806     0.115879
C      7.401282     0.119492    16.853744    -0.154200
C      6.103964     0.045675    17.428963     0.053937
C      0.782206     9.134403    15.754319    -0.096976
C      5.001668     0.139163    16.584604    -0.125955
C      0.280873    12.510836    13.789427    -0.137162
C      7.379024    14.805433     4.330854    -0.151694
C      4.051998    -2.772967    12.489467     0.076658
C      4.743052    14.559032     0.288489     0.077250
C      2.086943    13.459658    10.744459    -0.193011
C      7.637639     7.454969    17.057797    -0.181499
C      5.165953     0.183300    15.196690    -0.097377
C      0.820363    15.510101     0.160076    -0.110768
C      3.187119    -2.733982    10.375053     0.099095
C      2.989978    -3.576455    12.932755    -0.174462
C      8.519476    12.484883     1.679921    -0.186800
C      7.532709     0.223712    15.464071    -0.100484
C      7.567686    14.672927     5.706455    -0.109116
C      9.849651    10.496292    12.215050    -0.094721
C      7.463816    11.770626     2.061642     0.083267
C      0.304191    11.204534    11.806944    -0.144069
C      6.603177     6.696646    17.527471     0.099157
C      5.424568     3.695033    14.788584    -0.106438
C      0.255436     3.681977     9.481440    -0.147849
C      5.688483    11.595809    10.762050    -0.176071
C      8.018143     4.944055     7.245650     0.566484
C      2.529981     4.032792     5.168176     0.573661
C      4.630703     4.001303    11.126180     0.124738
C      9.782877     6.284112     3.764431     0.072838
C      0.823542     2.680715     8.679300     0.052900
C      3.979924     3.624462    16.859021     0.591915
C      4.000063    11.384816     4.369554     0.566208
C      4.002182     4.828645     8.969548     0.110937
C      4.163287     3.653012    15.347971    -0.014774
C      3.975685    10.091068    12.244954     0.085921
C      9.278365     4.180807     7.720601    -0.011318
C      1.382110     4.770976     4.673875    -0.021810
C      5.833690    11.446606    12.130614     0.105484
C      5.727700     3.363092    10.470043    -0.170901
C      4.695357    10.966798    10.109432     0.129303
C      4.455820     3.838855    12.587975     0.063103
C      0.272394     2.454578     7.384617    -0.127270
C      3.806101     4.748944    10.362739    -0.196795
C      4.155868    11.349238     5.857736    -0.002034
C      3.765825    10.202211    10.908054    -0.189949
C      0.847920     5.783101     5.461943    -0.102621
C      1.984133     1.884581     9.138420     0.124035
C      5.572954     3.810699    13.418261    -0.125346
C      8.649844     7.104181     3.275407     0.115869
C      3.197718    11.164564     8.058345    -0.154211
C      4.495036    11.090747     8.633564     0.053948
C      9.816794     3.157675     6.958920    -0.096833
C      5.597332    11.184235     7.789205    -0.126012
C     10.318126     6.534108     4.994028    -0.137239
C      3.219976     3.760361    13.126253    -0.151686
C      6.547002     8.272105     3.694068     0.076646
C      5.855948     3.513960     9.083888     0.077150
C      8.512057     7.482930     1.949060    -0.192966
C      2.961361     1.478241     8.262398    -0.181501
C      5.433047    11.228372     6.401291    -0.097429
C      9.778637     4.465029     8.955475    -0.110804
C      7.411881     8.311090     1.579654     0.099167
C      7.609022     7.468617     4.137356    -0.174487
C      2.079524     1.439811    10.475320    -0.186763
C      3.066291    11.268784     6.668672    -0.100518
C      3.031314     3.627855    14.501854    -0.109084
C      0.749349     4.519564     3.419651    -0.094730
C      3.135184     0.725554    10.857041     0.083339
C     10.294809     5.227806     3.011545    -0.144006
C      3.995823     0.719918     8.732072     0.099135
N      5.570834     4.733970     4.093379    -0.250956
N      4.113472    -2.376757    11.208856    -0.233275
N      6.469630    11.346939     1.192656    -0.250475
N      5.594152    10.225114    17.143992    -0.246207
N      5.028166    10.710698    12.888778    -0.250270
N      6.485528     8.668315     2.413457    -0.233217
N      4.129370     0.301867     9.988055    -0.250427
N      5.004848     4.248386     8.348593    -0.246995
O      5.678944    -0.250336    12.489467    -0.578463
O      5.699082    -1.832376     8.710963    -0.577812
O      7.311190    10.625114    14.786825    -0.590426
O      3.280390    10.305332    15.205486    -0.577639
O      7.609022    14.107794     8.524501    -0.588308
O      2.824633    12.068682    16.487855    -0.572857
O      7.849619     8.850251    13.532601    -0.567273
O      7.648238     0.845523    12.644266    -0.584375
O      4.920056    10.794736     3.694068    -0.578470
O      4.899918     4.144352    17.506362    -0.577803
O      3.287810     4.648386     5.991426    -0.592484
O      7.318609     4.328604     6.410087    -0.579745
O      2.989978     3.062722    17.319900    -0.588333
O      7.774366     6.091954     7.692456    -0.572010
O      2.749381     2.873523     4.737202    -0.567055
O      2.950762    11.890595     3.848867    -0.584336

The following XYZ coordinates are in angstroms. Other properties are in atomic units.
The sperically averaged electron density of each atom fit to a function of the form exp(a - br)
eigen_1, eigen_2 and eigen_3 are the three eigenvalues of traceless quadrupole moment tensor
  atom number  atomic symbol              X              Y              Z     net charge C6 coefficient C8 coefficient C10 coefficient fluctuating dipole atomic polarizability isotropic forcefield polarizability              a              b squared Pearson coefficient          <r^3>          <r^4>         wp_QDO          m_QDO          q_QDO       dipole_x       dipole_y       dipole_z         dipole            Qxy            Qxz            Qyz     Q(x^2-y^2)  Q(3z^2 - R^2)        eigen_1        eigen_2        eigen_3 static polarizability      alpha(xx)      alpha(xy)      alpha(xz)      alpha(yy)      alpha(yz)      alpha(zz) atomic spin moment
            1             Co       5.669935      -1.032805      10.603029       0.794061     122.831472 0.26283704E+04  0.90053788E+05                                18.804661                           15.659897       0.583900       2.012959                    0.996866      49.984649     136.573046       0.510938       0.349883      -1.195980       0.169827       0.004156       0.001621       0.169886      -0.005418       0.002305      -0.031254      -0.008896       0.276920      -0.054555      -0.044761       0.099316             22.567648      15.535535      -0.125690      -0.053247      23.920399       6.484327      28.247008           2.812799
            2             Co       5.300454      10.466394      15.002136       0.799798     142.264460 0.26202508E+04  0.89566174E+05                                20.671119                           15.566136       0.697450       2.045152                    0.997328      49.758507     135.105430       0.516720       0.346777      -1.200523      -0.000782      -0.000191       0.001913       0.002076       0.147390       0.031033       0.088277      -0.091740      -0.590590      -0.218456      -0.051576       0.270032             26.679749      32.019900      -2.340413      -1.697976      11.731232      -5.270623      36.288115           2.822267
            3             Co       4.929065      10.012267       1.807630       0.794013     122.837454 0.26285251E+04  0.90060596E+05                                18.805421                           15.660496       0.583820       2.012925                    0.996866      49.985443     136.577253       0.510920       0.349889      -1.195972      -0.169826       0.004252       0.001580       0.169887       0.005359      -0.002251      -0.031341      -0.008787       0.277224      -0.054558      -0.044883       0.099441             22.568616      15.536159       0.125814       0.053742      23.921425       6.484615      28.248263           2.812674
            4             Co       5.298546       4.489666       6.206737       0.805037     141.338684 0.26002256E+04  0.88704012E+05                                20.584222                           15.506746       0.696459       2.046631                    0.997286      49.591693     134.481471       0.517741       0.346786      -1.200614       0.000569      -0.000474       0.001751       0.001901      -0.138010      -0.015972       0.108856      -0.136292      -0.578293      -0.225614      -0.046842       0.272456             26.561314      31.878082       2.328196       1.688521      11.684867      -5.245516      36.120992           2.823497
            5              H       4.406004      14.690080       6.550813       0.117189       1.190708 0.89163254E+01  0.89368731E+02                                 1.823403                            1.722351      -0.932513       2.437022                    0.998378       3.432399       9.509608       0.489799       1.247639      -0.717997      -0.033468      -0.004785       0.022136       0.040410      -0.001228      -0.003293      -0.004787       0.032629       0.008140      -0.018849       0.003062       0.015787              1.881884       1.964565       0.012673      -0.530259       1.534057       0.004201       2.147031          -0.000127
            6              H      10.018175      14.882662       1.563822       0.111524       1.164898 0.85090528E+01  0.83600983E+02                                 1.726386                            1.627026      -0.998086       2.397678                    0.997764       3.384581       9.036442       0.534364       1.166646      -0.736213      -0.007004       0.008087       0.036679       0.038208       0.011012      -0.003775       0.009847      -0.004303       0.029114      -0.019105       0.003723       0.015382              1.767792       1.720567       0.035183      -0.420552       1.451251       0.089729       2.131557           0.000044
            7              H       4.305314       6.171584       1.484663       0.136171       1.067537 0.80424109E+01  0.79868734E+02                                 1.792025                            1.710662      -1.248989       2.301231                    0.994723       3.636976      10.587396       0.452004       1.364499      -0.690575      -0.022341       0.020105      -0.019729       0.035952      -0.008023      -0.001946      -0.003249       0.011316       0.019117      -0.013715       0.006536       0.007179              1.816331       1.747657      -0.314040       0.265773       1.769181      -0.311539       1.932155           0.000323
            8              H       7.220039      11.305032      17.247777       0.093872       1.291712 0.94638300E+01  0.96240626E+02                                 1.917570                            1.766239      -0.986608       2.401315                    0.997796       3.563344       9.930833       0.487249       1.236128      -0.719959       0.034409       0.026100      -0.027165       0.051021       0.017584      -0.000042      -0.004671       0.006166      -0.001112      -0.018377      -0.000158       0.018534              2.001486       2.022303       0.375438      -0.505692       1.813424      -0.383117       2.168730           0.000222
            9              H       7.225338       3.590162       3.963207       0.102818       1.226155 0.89305224E+01  0.89502505E+02                                 1.853559                            1.717449      -0.967884       2.417615                    0.998043       3.469657       9.596909       0.493430       1.238575      -0.719662       0.034039      -0.028714       0.024502       0.050828      -0.017543      -0.001962      -0.005727       0.005969      -0.004196      -0.018925       0.000181       0.018744              1.928324       1.907812      -0.345836       0.453944       1.784003      -0.377692       2.093158           0.000066
           10              H       4.045638       5.923068       3.759154       0.090909       1.283817 0.97216787E+01  0.10027036E+03                                 1.960462                            1.829212      -1.052408       2.369757                    0.996393       3.730574      10.727426       0.460105       1.290678      -0.706965      -0.040150       0.024836       0.017556       0.050370      -0.017683      -0.001524       0.000892      -0.000348      -0.001970      -0.017368      -0.000799       0.018167              2.023465       2.406813      -0.289387      -0.558162       1.713587       0.135451       1.949996           0.000042
           11              H       4.242780      13.891771       2.167186       0.137821       1.077847 0.81492799E+01  0.81118300E+02                                 1.792782                            1.713736      -1.283923       2.283883                    0.994376       3.655054      10.618459       0.455309       1.351450      -0.692913      -0.026941      -0.019974       0.019852       0.038973       0.008286       0.001583      -0.002679       0.015688       0.013295      -0.014138       0.004909       0.009230              1.815613       1.774676       0.297979      -0.272799       1.729980      -0.294293       1.942183           0.000278
           12              H       9.939742       7.772353      15.613592       0.119209       1.191535 0.91072041E+01  0.91180678E+02                                 1.777644                            1.706119      -0.975006       2.418175                    0.997853       3.369001       9.135632       0.510415       1.198574      -0.729895      -0.013607      -0.024536      -0.029455       0.040679       0.009633      -0.005262       0.012632      -0.005524       0.017834      -0.019019       0.002960       0.016059              1.789218       1.791046       0.337868       0.110616       1.878757       0.260824       1.697850           0.000053
           13              H       7.510451      16.268608       1.970169       0.125796       1.143514 0.86319119E+01  0.85143263E+02                                 1.715034                            1.649950      -0.992701       2.410380                    0.998135       3.310977       8.867824       0.525046       1.182676      -0.733441       0.024316       0.021078       0.017239       0.036506       0.016444       0.002767       0.000669       0.002959       0.009584      -0.018197       0.002773       0.015424              1.721814       1.814103       0.300269       0.208538       1.662580       0.139852       1.688757           0.000226
           14              H       7.582525       3.806375       1.706307       0.127247       1.149703 0.86729946E+01  0.85755366E+02                                 1.728524                            1.659470      -1.012946       2.402043                    0.997797       3.332885       8.973215       0.520251       1.190696      -0.731304       0.029270      -0.018372      -0.015105       0.037715      -0.016263      -0.002882      -0.000803       0.007905       0.004597      -0.017805       0.001619       0.016186              1.738493       1.879901      -0.258986      -0.226757       1.610223       0.130661       1.725356           0.000237
           15              H       9.369516      11.955204      15.103459       0.119913       1.181784 0.89498406E+01  0.89825695E+02                                 1.813872                            1.725743      -1.011177       2.402775                    0.997708       3.449956       9.577529       0.489049       1.247866      -0.717670      -0.015479       0.009013       0.037588       0.041638       0.006033      -0.008168       0.010620      -0.008092       0.027549      -0.017720       0.001112       0.016608              1.855200       1.838390       0.017072      -0.425202       1.521757       0.055958       2.205455           0.000031
           16              H       4.155868      14.915377       4.244660       0.119489       1.169119 0.89176940E+01  0.88775598E+02                                 1.753004                            1.687425      -0.959076       2.427494                    0.998160       3.330827       8.993295       0.513851       1.197368      -0.730405      -0.039070       0.002645      -0.011644       0.040854      -0.004492       0.000891      -0.002964       0.032990       0.007206      -0.018675       0.002658       0.016016              1.750949       2.014883      -0.070357       0.270981       1.434837       0.000488       1.803128          -0.000011
           17              H       8.172889       0.097715      17.407854       0.108011       1.191132 0.86706497E+01  0.85704585E+02                                 1.758247                            1.645650      -1.024882       2.381095                    0.997345       3.457295       9.298941       0.529053       1.171264      -0.734506       0.034348       0.000974       0.017175       0.038415       0.001093      -0.000381      -0.002853       0.035483       0.009899      -0.019775       0.003632       0.016143              1.818957       1.980175       0.017983       0.499561       1.403021       0.015922       2.073674           0.000041
           18              H       1.169070       8.928308      14.909960       0.115091       1.199782 0.90100692E+01  0.90470116E+02                                 1.824689                            1.724961      -0.960663       2.422323                    0.998099       3.450632       9.542937       0.492569       1.238403      -0.719926       0.013929      -0.010099      -0.035017       0.039015       0.006395      -0.007623       0.011583      -0.007413       0.026359      -0.017952       0.001031       0.016920              1.873002       1.864931       0.016587      -0.464112       1.517700       0.054850       2.236373           0.000047
           19              H       4.127251       0.173502      16.955770       0.121820       1.155805 0.88447424E+01  0.87895860E+02                                 1.740251                            1.680656      -0.951490       2.430368                    0.998235       3.331894       8.997397       0.514658       1.197578      -0.730147      -0.039685       0.006111       0.011721       0.041829       0.001344      -0.000685      -0.000763       0.033071       0.008781      -0.018080       0.002911       0.015169              1.735713       1.989617      -0.006977      -0.257798       1.431881       0.032371       1.785643          -0.000020
           20              H       0.658198      -3.835535      14.340019       0.120761       1.186624 0.90912827E+01  0.90944815E+02                                 1.769457                            1.702522      -0.968137       2.421472                    0.998099       3.359266       9.093431       0.512108       1.195616      -0.730641       0.015480       0.025854       0.027492       0.040791       0.009986      -0.004819       0.012141      -0.006933       0.015539      -0.018643       0.002855       0.015788              1.777208       1.748567       0.305659       0.092852       1.881130       0.272812       1.701927           0.000039
           21              H       8.137912      14.841984       3.760913       0.103188       1.198557 0.87902182E+01  0.87279465E+02                                 1.771843                            1.661154      -1.032083       2.373394                    0.997274       3.508710       9.492259       0.524013       1.177203      -0.732779       0.031050       0.002203      -0.016216       0.035098      -0.000777       0.000386      -0.004228       0.034342       0.006777      -0.019149       0.003073       0.016077              1.829155       1.998257      -0.014926      -0.499230       1.407273       0.003239       2.081936           0.000052
           22              H       4.731394      -2.507974      13.099867       0.103250       1.223093 0.90483782E+01  0.91538106E+02                                 1.889316                            1.758877      -1.015512       2.392506                    0.997592       3.596637      10.196051       0.472219       1.282128      -0.709132       0.032855       0.013775       0.037791       0.051936       0.005420       0.010195      -0.004376       0.019861       0.041819      -0.019781      -0.000275       0.020056              1.955307       2.076713       0.395221       0.515427       1.845633       0.259822       1.943574           0.000403
           23              H       4.023380       9.052272      17.439517       0.094486       1.274199 0.96329388E+01  0.99181169E+02                                 1.954487                            1.823924      -1.086427       2.355772                    0.996194       3.724021      10.718111       0.459357       1.295048      -0.705986      -0.040225      -0.025132      -0.018056       0.050751       0.019430       0.001348       0.000946       0.001383      -0.002959      -0.018953      -0.001108       0.020061              2.017913       2.403819       0.274782       0.557943       1.697694       0.125116       1.952225           0.000030
           24              H       1.458422      13.172786      10.091841       0.132383       1.095100 0.82271987E+01  0.80528963E+02                                 1.696993                            1.636026      -0.903388       2.458822                    0.998863       3.277825       8.869217       0.512916       1.220000      -0.724638      -0.027526      -0.010723      -0.026605       0.039755       0.009178       0.008044      -0.003219       0.012946       0.030892      -0.017977       0.002795       0.015182              1.699866       1.792115       0.192440       0.259686       1.523366       0.108950       1.784117           0.000343
           25              H       7.680035       7.698603      16.141316       0.136422       1.112422 0.83011685E+01  0.83022080E+02                                 1.831981                            1.729649      -1.306933       2.271833                    0.993771       3.686352      10.738768       0.453152       1.351475      -0.692830       0.002992       0.008282      -0.035618       0.036690       0.010696       0.000375       0.000405       0.002870       0.018428      -0.013864       0.005971       0.007893              1.876138       1.618317       0.128197      -0.120668       1.632027      -0.384445       2.378071           0.000189
           26              H       4.409184       0.131844      14.624989       0.117379       1.178452 0.87468123E+01  0.87164015E+02                                 1.801775                            1.698384      -0.881451       2.458835                    0.998998       3.415055       9.403891       0.497010       1.236668      -0.720294      -0.034051      -0.004126      -0.023461       0.041557       0.004382       0.003878      -0.002035       0.031787       0.003989      -0.017500       0.000837       0.016663              1.865597       1.931841       0.069873       0.522394       1.517881       0.087542       2.147069          -0.000131
           27              H       1.183908      16.224422       0.670209       0.124547       1.196143 0.89137124E+01  0.88342408E+02                                 1.744877                            1.657937      -1.075914       2.371450                    0.997448       3.316028       8.807902       0.534425       1.156402      -0.739989       0.015353       0.032014       0.023037       0.042324       0.006788      -0.002352       0.013107      -0.003861       0.026298      -0.016099      -0.001456       0.017555              1.767063       1.689863       0.319043       0.130142       1.909335       0.339469       1.701990           0.000059
           28              H       3.244354      -2.429031       9.476163       0.098668       1.292829 0.95925870E+01  0.98307523E+02                                 1.952063                            1.803746      -1.050834       2.377102                    0.996655       3.622411      10.279844       0.469903       1.271881      -0.711737       0.001215       0.016006      -0.048017       0.050629       0.005743       0.009418      -0.007924       0.009642       0.044753      -0.018813      -0.001041       0.019855              2.045452       1.607299       0.115218      -0.242868       1.875756      -0.456063       2.653300           0.000376
           29              H       2.976199      -3.876806      13.833404       0.132567       1.100308 0.83052180E+01  0.83373100E+02                                 1.843255                            1.748755      -1.340212       2.254835                    0.993056       3.764368      11.116817       0.441869       1.380823      -0.686636      -0.000836      -0.013185       0.035919       0.038272       0.009947       0.001641      -0.001880       0.002618       0.016638      -0.013139       0.005879       0.007260              1.884720       1.626376       0.109364      -0.080557       1.681244      -0.419819       2.346541           0.000185
           30              H       9.206291      12.693560       2.302635       0.135347       1.066121 0.79166347E+01  0.76710027E+02                                 1.666162                            1.604062      -0.866076       2.478970                    0.999104       3.217593       8.648642       0.518635       1.218801      -0.725168       0.029575       0.002550       0.025209       0.038945       0.006728       0.008770      -0.005441       0.016485       0.029088      -0.017997       0.002119       0.015878              1.669642       1.857659       0.180391       0.277461       1.464029       0.059856       1.687238           0.000352
           31              H       8.400767       0.239386      15.078832       0.119882       1.223592 0.91214611E+01  0.90697334E+02                                 1.755454                            1.664639      -1.050756       2.380468                    0.997566       3.315745       8.750059       0.540716       1.139218      -0.744616       0.037887      -0.001367      -0.016721       0.041436      -0.002317       0.001104       0.003058       0.034971       0.000135      -0.018197       0.000534       0.017663              1.771980       2.196548      -0.007324      -0.304000       1.389432       0.001482       1.729961          -0.000019
           32              H       8.439984      14.566817       6.068825       0.121323       1.224618 0.91127083E+01  0.90560371E+02                                 1.753976                            1.662438      -1.061896       2.375672                    0.997380       3.308024       8.718411       0.541927       1.137299      -0.745162       0.039661      -0.007204       0.014568       0.042862      -0.002927      -0.000885       0.001186       0.035140       0.000038      -0.017887       0.000028       0.017860              1.770746       2.195991      -0.071931       0.299404       1.398946      -0.029142       1.717301          -0.000015
           33              H       9.511543       9.805869      11.657422       0.118041       1.189549 0.88339826E+01  0.87159588E+02                                 1.723839                            1.638651      -1.016532       2.395677                    0.997762       3.293240       8.663873       0.544628       1.139850      -0.744332      -0.014154      -0.029236      -0.026347       0.041824       0.006225      -0.003194       0.014424       0.001860       0.025160      -0.017668       0.000087       0.017581              1.745312       1.673389       0.313034       0.142643       1.864603       0.347797       1.697944           0.000021
           34              H       7.386443      11.540102       2.979881       0.100046       1.257751 0.93409334E+01  0.95099776E+02                                 1.918345                            1.781265      -0.993976       2.405253                    0.997230       3.586312      10.145799       0.472301       1.273790      -0.711430      -0.000597      -0.008105       0.049058       0.049727       0.006048       0.008616      -0.005658       0.013772       0.046830      -0.019081      -0.000457       0.019537              2.004630       1.608128       0.123128      -0.306555       1.778223      -0.371228       2.627537          -0.000001
           35              H       0.715432      10.985367      10.978417       0.104893       1.180211 0.85661224E+01  0.84423339E+02                                 1.750394                            1.637218      -1.005872       2.389165                    0.997534       3.444627       9.254257       0.529624       1.173438      -0.734093       0.010605      -0.012924      -0.030437       0.034726       0.008794      -0.005734       0.012064      -0.006485       0.017885      -0.018331       0.002771       0.015561              1.808121       1.860840      -0.000314      -0.521607       1.472102       0.120526       2.091419           0.000057
           36              H       5.926961       6.449507      16.908275       0.092657       1.241017 0.92627700E+01  0.94193950E+02                                 1.903563                            1.775654      -0.987272       2.402088                    0.997592       3.631347      10.298552       0.471864       1.276460      -0.710394      -0.032375      -0.010455      -0.036838       0.050144       0.004483       0.008609      -0.004283       0.020555       0.036317      -0.018520       0.000844       0.017677              1.967346       2.111855       0.392238       0.522522       1.831496       0.244056       1.958686           0.000366
           37              H       6.192996       3.645008      15.346212       0.117203       1.190717 0.89163744E+01  0.89369102E+02                                 1.823389                            1.722338      -0.932485       2.437037                    0.998378       3.432356       9.509398       0.489809       1.247613      -0.718003       0.033467      -0.004774       0.022135       0.040408       0.001228       0.003294      -0.004788       0.032625       0.008138      -0.018848       0.003062       0.015786              1.881863       1.964563      -0.012673       0.530254       1.534039       0.004202       2.146989          -0.000131
           38              H       0.580825       3.837590      10.359221       0.111568       1.164675 0.85069896E+01  0.83575270E+02                                 1.726137                            1.626808      -0.997902       2.397788                    0.997766       3.384172       9.034923       0.534412       1.166616      -0.736221       0.007006       0.008087       0.036683       0.038212      -0.011009       0.003773       0.009846      -0.004305       0.029125      -0.019103       0.003720       0.015383              1.767524       1.720287      -0.035165       0.420438       1.451061       0.089730       2.131223           0.000047
           39              H       6.293686      12.148312      10.280062       0.136146       1.067547 0.80424876E+01  0.79869581E+02                                 1.792038                            1.710671      -1.248875       2.301279                    0.994725       3.636941      10.587254       0.452003       1.364501      -0.690576       0.022341       0.020104      -0.019721       0.035947       0.008025       0.001947      -0.003252       0.011313       0.019144      -0.013721       0.006535       0.007186              1.816352       1.747667       0.314038      -0.265778       1.769197      -0.311547       1.932192           0.000317
           40              H       3.378961       5.328304       8.452378       0.093894       1.292083 0.94664915E+01  0.96266988E+02                                 1.917237                            1.765938      -0.989839       2.399738                    0.997760       3.563445       9.928561       0.487556       1.235359      -0.720127      -0.034448       0.026079      -0.027200       0.051055      -0.017606       0.000070      -0.004664       0.006139      -0.001035      -0.018397      -0.000150       0.018547              2.001121       2.021949      -0.375364       0.505579       1.813134      -0.383031       2.168281           0.000200
           41              H       3.373662       9.566890      12.758606       0.102800       1.225931 0.89292680E+01  0.89494520E+02                                 1.854064                            1.717905      -0.964685       2.419168                    0.998075       3.469863       9.600433       0.493074       1.239406      -0.719479      -0.033994      -0.028737       0.024464       0.050793       0.017530       0.002001      -0.005739       0.005987      -0.004284      -0.018925       0.000182       0.018742              1.928869       1.908326       0.345942      -0.454104       1.784459      -0.377826       2.093823           0.000085
           42              H       6.553362      11.899796      12.554553       0.090930       1.283905 0.97220240E+01  0.10027045E+03                                 1.960190                            1.828957      -1.054562       2.368744                    0.996369       3.730197      10.724631       0.460265       1.290273      -0.707051       0.040149       0.024858       0.017556       0.050379       0.017667       0.001515       0.000933      -0.000346      -0.002077      -0.017332      -0.000840       0.018172              2.023187       2.406485       0.289383       0.558088       1.713361       0.135461       1.949714           0.000033
           43              H       6.356220       2.846699      10.962585       0.137836       1.077869 0.81494736E+01  0.81120928E+02                                 1.792819                            1.713767      -1.284046       2.283831                    0.994374       3.655134      10.618830       0.455300       1.351466      -0.692909       0.026938      -0.019978       0.019862       0.038978      -0.008285      -0.001581      -0.002675       0.015691       0.013269      -0.014133       0.004900       0.009234              1.815646       1.774723      -0.298001       0.272813       1.730017      -0.294302       1.942198           0.000283
           44              H       0.659258       1.795625       6.818193       0.119237       1.191831 0.91102311E+01  0.91219990E+02                                 1.778042                            1.706483      -0.975404       2.417979                    0.997850       3.369505       9.137917       0.510317       1.198687      -0.729867       0.013591      -0.024550      -0.029429       0.040663      -0.009631       0.005292       0.012632      -0.005554       0.017714      -0.019027       0.002981       0.016046              1.789620       1.791452      -0.337991      -0.110631       1.879190       0.260920       1.698216           0.000062
           45              H       3.088549       5.223536      10.765568       0.125841       1.143288 0.86297782E+01  0.85116754E+02                                 1.714794                            1.649736      -0.992472       2.410508                    0.998138       3.310600       8.866461       0.525086       1.182661      -0.733445      -0.024317       0.021079       0.017239       0.036508      -0.016445      -0.002768       0.000672       0.002951       0.009610      -0.018201       0.002780       0.015422              1.721564       1.813837      -0.300209      -0.208479       1.662365       0.139819       1.688491           0.000227
           46              H       3.016475       9.783103      10.501706       0.127199       1.149970 0.86755084E+01  0.85786726E+02                                 1.728809                            1.659724      -1.013213       2.401891                    0.997794       3.333345       8.974893       0.520203       1.190716      -0.731299      -0.029271      -0.018370      -0.015104       0.037714       0.016263       0.002880      -0.000808       0.007912       0.004569      -0.017802       0.001611       0.016190              1.738791       1.880224       0.259042       0.226832       1.610463       0.130695       1.725685           0.000235
           47              H       1.229484       5.978476       6.308060       0.119946       1.181837 0.89502536E+01  0.89831456E+02                                 1.813988                            1.725831      -1.011542       2.402600                    0.997709       3.449907       9.577681       0.489013       1.247937      -0.717655       0.015520       0.009010       0.037584       0.041649      -0.006034       0.008154       0.010629      -0.008047       0.027512      -0.017707       0.001108       0.016599              1.855328       1.838493      -0.017069       0.425276       1.521834       0.055972       2.205656           0.000025
           48              H       6.443132       3.870305      13.040059       0.119493       1.168956 0.89159424E+01  0.88752412E+02                                 1.752722                            1.687164      -0.958910       2.427570                    0.998162       3.330510       8.991688       0.513942       1.197233      -0.730437       0.039069       0.002657      -0.011639       0.040852       0.004494      -0.000891      -0.002962       0.032976       0.007201      -0.018667       0.002656       0.016011              1.750664       2.014553       0.070344      -0.270925       1.434631       0.000489       1.802809          -0.000011
           49              H       2.426111      11.142787       8.612455       0.108013       1.191132 0.86706869E+01  0.85705698E+02                                 1.758307                            1.645701      -1.024940       2.381080                    0.997344       3.457338       9.299329       0.529018       1.171331      -0.734489      -0.034350       0.000982       0.017181       0.038419      -0.001093       0.000382      -0.002853       0.035488       0.009908      -0.019779       0.003635       0.016144              1.819027       1.980243      -0.017986      -0.499585       1.403065       0.015917       2.073774           0.000040
           50              H       9.429930       2.951580       6.114561       0.115145       1.199692 0.90092033E+01  0.90460423E+02                                 1.824720                            1.724978      -0.960712       2.422327                    0.998100       3.450368       9.542559       0.492518       1.238546      -0.719896      -0.013969      -0.010096      -0.035015       0.039027      -0.006404       0.007616       0.011592      -0.007362       0.026305      -0.017950       0.001041       0.016909              1.873040       1.864951      -0.016585       0.464150       1.517718       0.054856       2.236450           0.000044
           51              H       6.471749      11.218574       8.160371       0.121809       1.155963 0.88464426E+01  0.87918201E+02                                 1.740514                            1.680902      -0.951684       2.430278                    0.998233       3.332207       8.998929       0.514575       1.197698      -0.730119       0.039686       0.006124       0.011724       0.041832      -0.001343       0.000684      -0.000765       0.033084       0.008787      -0.018087       0.002913       0.015174              1.735978       1.989918       0.006980       0.257843       1.432076       0.032377       1.785941          -0.000020
           52              H       9.940802       7.209537       5.544620       0.120775       1.186785 0.90929486E+01  0.90966244E+02                                 1.769648                            1.702700      -0.968423       2.421317                    0.998098       3.359601       9.094771       0.512068       1.195647      -0.730631      -0.015460       0.025868       0.027465       0.040774      -0.009987       0.004847       0.012144      -0.006960       0.015459      -0.018656       0.002872       0.015784              1.777399       1.748761      -0.305709      -0.092843       1.881335       0.272862       1.702100           0.000052
           53              H       2.461088       3.796912      12.556312       0.103180       1.198600 0.87905732E+01  0.87283222E+02                                 1.771823                            1.661139      -1.032075       2.373381                    0.997274       3.508737       9.492114       0.524042       1.177135      -0.732795      -0.031048       0.002210      -0.016209       0.035094       0.000777      -0.000386      -0.004227       0.034340       0.006768      -0.019147       0.003070       0.016077              1.829128       1.998234       0.014925       0.499222       1.407258       0.003245       2.081891           0.000052
           54              H       5.867606       8.537098       4.304468       0.103242       1.223366 0.90510687E+01  0.91573293E+02                                 1.889674                            1.759196      -1.015660       2.392416                    0.997590       3.597251      10.198658       0.472147       1.282212      -0.709111      -0.032854       0.013789       0.037778       0.051930      -0.005411      -0.010198      -0.004364       0.019895       0.041823      -0.019785      -0.000279       0.020064              1.955686       2.077129      -0.395357      -0.515533       1.846014       0.259891       1.943914           0.000412
           55              H       6.575620       3.075544       8.644118       0.094481       1.273589 0.96275306E+01  0.99112684E+02                                 1.953973                            1.823510      -1.084080       2.356905                    0.996215       3.723350      10.715881       0.459366       1.295187      -0.705959       0.040218      -0.025114      -0.018066       0.050741      -0.019448      -0.001359       0.000891       0.001390      -0.002798      -0.018999      -0.001049       0.020049              2.017347       2.403042      -0.274600      -0.557635       1.697299       0.125025       1.951700           0.000044
           56              H       9.140578       7.196058       1.296442       0.132398       1.095013 0.82262819E+01  0.80517497E+02                                 1.696887                            1.635922      -0.903275       2.458887                    0.998864       3.277624       8.868446       0.512940       1.219981      -0.724643       0.027526      -0.010719      -0.026610       0.039758      -0.009177      -0.008047      -0.003219       0.012943       0.030889      -0.017976       0.002793       0.015183              1.699759       1.791996      -0.192420      -0.259681       1.523267       0.108954       1.784012           0.000347
           57              H       2.918965       1.721875       7.345917       0.136312       1.114046 0.83161359E+01  0.83206975E+02                                 1.833430                            1.730933      -1.308818       2.270780                    0.993745       3.689122      10.748156       0.453104       1.351047      -0.692904      -0.003046       0.008246      -0.035563       0.036634      -0.010781      -0.000334       0.000436       0.002785       0.018416      -0.013940       0.005980       0.007961              1.877657       1.619532      -0.128384       0.120841       1.633258      -0.384927       2.380182           0.000174
           58              H       6.189816      11.176916       5.829590       0.117365       1.178482 0.87471187E+01  0.87168143E+02                                 1.801832                            1.698433      -0.881509       2.458803                    0.998997       3.415167       9.404367       0.496993       1.236697      -0.720288       0.034053      -0.004113      -0.023463       0.041558      -0.004382      -0.003878      -0.002032       0.031793       0.003989      -0.017502       0.000836       0.016666              1.865665       1.931891      -0.069875      -0.522419       1.517931       0.087547       2.147172          -0.000126
           59              H       9.415092       5.179350       9.465608       0.124577       1.196063 0.89128286E+01  0.88331144E+02                                 1.744779                            1.657835      -1.075493       2.371649                    0.997452       3.315839       8.807172       0.534453       1.156374      -0.739996      -0.015331       0.031996       0.023058       0.042314      -0.006780       0.002355       0.013120      -0.003836       0.026347      -0.016108      -0.001463       0.017571              1.766967       1.689753      -0.319020      -0.130153       1.909244       0.339469       1.701904           0.000062
           60              H       7.354646       8.616041       0.680764       0.098697       1.292799 0.95922852E+01  0.98303970E+02                                 1.952066                            1.803744      -1.050833       2.377124                    0.996656       3.622293      10.279592       0.469892       1.271918      -0.711730      -0.001212       0.016013      -0.048019       0.050633      -0.005741      -0.009417      -0.007924       0.009645       0.044754      -0.018812      -0.001042       0.019855              2.045452       1.607289      -0.115208       0.242860       1.875742      -0.456059       2.653325           0.000374
           61              H       7.622801       7.168266       5.038005       0.132415       1.102135 0.83224717E+01  0.83588670E+02                                 1.845072                            1.750381      -1.342081       2.253756                    0.993030       3.767786      11.129301       0.441740       1.380525      -0.686681       0.000897      -0.013150       0.035854       0.038200      -0.010047      -0.001593      -0.001845       0.002519       0.016633      -0.013214       0.005860       0.007354              1.886621       1.627896      -0.109565       0.080700       1.682850      -0.420469       2.349117           0.000161
           62              H       1.392709       1.648488      11.098034       0.135371       1.066034 0.79157397E+01  0.76698889E+02                                 1.666046                            1.603951      -0.865953       2.479036                    0.999106       3.217399       8.647872       0.518665       1.218770      -0.725176      -0.029575       0.002545       0.025215       0.038948      -0.006727      -0.008772      -0.005442       0.016482       0.029086      -0.017996       0.002117       0.015879              1.669524       1.857519      -0.180368      -0.277450       1.463925       0.059861       1.687127           0.000354
           63              H       2.198233      11.284458       6.283433       0.119866       1.223661 0.91221224E+01  0.90705730E+02                                 1.755533                            1.664709      -1.050838       2.380424                    0.997565       3.315871       8.750535       0.540698       1.139232      -0.744613      -0.037888      -0.001360      -0.016719       0.041435       0.002317      -0.001105       0.003059       0.034974       0.000132      -0.018198       0.000533       0.017664              1.772064       2.196652       0.007323       0.304023       1.389489       0.001481       1.730052          -0.000011
           64              H       2.159016       3.521745      14.864224       0.121343       1.224575 0.91122966E+01  0.90555088E+02                                 1.753919                            1.662387      -1.061837       2.375701                    0.997381       3.307944       8.718090       0.541943       1.137280      -0.745167      -0.039660      -0.007198       0.014570       0.042861       0.002926       0.000883       0.001186       0.035137       0.000039      -0.017886       0.000028       0.017858              1.770685       2.195917       0.071928      -0.299388       1.398904      -0.029138       1.717235          -0.000021
           65              H       1.087457       3.829141       2.862023       0.118082       1.189563 0.88340903E+01  0.87161742E+02                                 1.723930                            1.638720      -1.016204       2.395843                    0.997765       3.293215       8.664129       0.544582       1.139932      -0.744312       0.014140      -0.029219      -0.026367       0.041820      -0.006215       0.003191       0.014443       0.001902       0.025210      -0.017684       0.000084       0.017600              1.745413       1.673467      -0.313069      -0.142672       1.864729       0.347852       1.698043           0.000023
           66              H       3.212557       0.495030      11.775280       0.100081       1.257703 0.93404748E+01  0.95094172E+02                                 1.918321                            1.781241      -0.993969       2.405278                    0.997231       3.586172      10.145434       0.472295       1.273818      -0.711424       0.000595      -0.008113       0.049060       0.049730      -0.006045      -0.008615      -0.005658       0.013772       0.046832      -0.019079      -0.000458       0.019537              2.004598       1.608095      -0.123115       0.306538       1.778185      -0.371211       2.627515          -0.000002
           67              H       9.883567       5.008639       2.183018       0.104934       1.179979 0.85640391E+01  0.84397404E+02                                 1.750148                            1.637009      -1.005655       2.389291                    0.997536       3.444207       9.252736       0.529665       1.173423      -0.734098      -0.010604      -0.012926      -0.030442       0.034731      -0.008791       0.005731       0.012063      -0.006486       0.017896      -0.018328       0.002766       0.015562              1.807849       1.860531       0.000323       0.521473       1.471916       0.120519       2.091100           0.000061
           68              H       4.672039       0.472779       8.112876       0.092654       1.241401 0.92665253E+01  0.94243056E+02                                 1.904040                            1.776078      -0.987561       2.401931                    0.997588       3.632130      10.301858       0.471775       1.276552      -0.710371       0.032371      -0.010473      -0.036824       0.050136      -0.004476      -0.008611      -0.004266       0.020592       0.036322      -0.018527       0.000843       0.017684              1.967851       2.112416      -0.392412      -0.522679       1.831982       0.244144       1.959156           0.000375
           69              C       5.174432      14.740105       5.993185      -0.106489      32.045481 0.43543108E+03  0.10269462E+05                                 8.839200                            7.007639       0.020163       1.978473                    0.999646      29.478518      85.654271       0.614077       0.422917      -1.057149       0.009746      -0.007340      -0.020937       0.024232      -0.001931      -0.018154       0.002584       0.018400      -0.028995      -0.019617      -0.004547       0.024164             10.157888       8.268344       0.032608      -0.505234       5.285021      -0.219224      16.920300           0.000330
           70              C      10.343564      14.727049       0.686041      -0.147920      34.554701 0.45890666E+03  0.10901649E+05                                 9.143888                            7.087165       0.216866       2.029565                    0.999773      29.818391      85.296223       0.628183       0.410442      -1.071392       0.034689       0.011676      -0.013970       0.039176      -0.000490      -0.007036       0.012225      -0.006693       0.104416      -0.021830      -0.016682       0.038511             10.722592      13.428794       5.241663      -3.369036       9.325271      -0.295248       9.413711          -0.000797
           71              C       4.910517       5.619081       1.966651      -0.176020      31.676487 0.43481337E+03  0.10264471E+05                                 8.819328                            7.028004       0.038903       1.999926                    0.998281      29.457031      85.992940       0.609088       0.425983      -1.053883      -0.003645      -0.004874       0.012395       0.013808       0.019272       0.016222      -0.007658      -0.011595      -0.046638      -0.031723       0.003480       0.028243             10.015173       7.681246      -1.759492      -1.894397       6.654992      -0.908792      15.709281           0.002308
           72              C       2.580856      10.920783      16.041049       0.565882      23.788618 0.28032068E+03  0.59937960E+04                                 7.745371                            6.011975      -0.305179       1.942816                    0.998829      23.647193      68.050456       0.592446       0.483516      -1.010096       0.051488       0.014376      -0.038869       0.066095      -0.037268       0.058815      -0.033759       0.007717       0.194593      -0.072444      -0.036043       0.108487              9.128426      12.074828       2.029370      -3.322877       8.145590       0.053820       7.164859          -0.000565
           73              C       8.069019      10.009520      13.963575       0.573119      23.999480 0.27041311E+03  0.57428399E+04                                 7.821312                            5.922195      -0.365296       1.924920                    0.999100      23.534593      67.985565       0.592977       0.486372      -1.006385      -0.045611      -0.012665       0.043511       0.064296      -0.032614       0.061006      -0.025458       0.022871       0.194076      -0.069663      -0.036326       0.105989              9.360164      12.600299       2.323997      -3.556619       8.394853      -0.203669       7.085341          -0.000385
           74              C       5.968297      15.046375       2.330781       0.124718      34.301069 0.40240640E+03  0.92643987E+04                                 9.399048                            6.808788      -0.170290       1.963441                    0.999248      26.171160      74.059715       0.615811       0.432022      -1.056174      -0.006126       0.000202      -0.003382       0.007001      -0.020182      -0.000292       0.007811       0.010357      -0.028950      -0.019767      -0.006610       0.026377             11.822175       7.651200       1.859481       0.418423       6.773031      -1.819861      21.042292          -0.002837
           75              C       0.816123      12.260840      12.559830       0.072706      36.018439 0.40700619E+03  0.93854480E+04                                 9.649787                            6.804985      -0.101056       1.983859                    0.999366      26.453833      74.620725       0.622540       0.426663      -1.060775      -0.006887      -0.007106      -0.003771       0.010590       0.018215       0.010840      -0.021414       0.024110       0.000063      -0.037287       0.015415       0.021872             12.595879      16.213337       7.183922      -5.386229      10.973162      -1.689663      10.601140           0.000594
           76              C       9.775458       8.657443      17.474699       0.052764      37.832839 0.43653873E+03  0.10218107E+05                                 9.912597                            7.007426      -0.047957       1.992369                    0.999304      26.924439      75.880947       0.620344       0.421818      -1.066535       0.009309       0.001803      -0.013421       0.016433       0.021269      -0.000066      -0.022277       0.023474       0.018055      -0.036425       0.007327       0.029098             12.967276      17.046237       7.534118      -5.465466      10.996731      -1.886927      10.858860           0.000479
           77              C       6.619075      -2.352266       8.063622       0.591873      23.908045 0.25198379E+03  0.52529191E+04                                 7.747818                            5.700624      -0.205010       1.983736                    0.999148      22.919980      65.397201       0.607539       0.483619      -1.008759      -0.016931       0.005915       0.056810       0.059573       0.081262      -0.020055      -0.007899      -0.055528      -0.226842      -0.081338      -0.043979       0.125317              9.279410       8.128760      -2.549209      -1.388020       6.259223       1.133283      13.450247           0.000756
           78              C       6.598937       0.339744      13.164953       0.566209      26.153783 0.28135730E+03  0.60104273E+04                                 8.182015                            5.988039      -0.173615       1.984458                    0.999284      23.428049      66.984320       0.599952       0.477906      -1.014916      -0.020698      -0.006925      -0.060603       0.064414      -0.074895       0.023266      -0.015923      -0.044478      -0.212672      -0.077046      -0.040316       0.117363              9.898181       8.361172       2.497664       1.357584       6.465766       1.133886      14.867605           0.000439
           79              C       6.596818      15.873717       0.174149       0.110921      25.889846 0.33336234E+03  0.73727171E+04                                 7.759913                            6.192117       0.077261       2.042329                    0.999595      26.138690      74.149429       0.642099       0.431314      -1.049345      -0.041330      -0.027149       0.000941       0.049459      -0.012982      -0.026905      -0.003325      -0.014316      -0.097219      -0.046749       0.013217       0.033533              8.751005       7.728910       1.921635       0.202301       5.802690      -1.108791      12.721417          -0.001638
           80              C       6.435713      14.698084       6.552572      -0.014793      36.380665 0.45908879E+03  0.10868617E+05                                 9.590591                            7.146746      -0.086663       1.975018                    0.999216      27.529255      77.711696       0.620122       0.417207      -1.070797      -0.004044      -0.005106      -0.044033       0.044512      -0.013301      -0.004737      -0.001266      -0.022283      -0.029677      -0.016144      -0.006176       0.022320             11.791324       9.436408      -0.163963      -1.641390       5.315836       0.523088      20.621728           0.001146
           81              C       6.623315       4.114340       3.449555       0.085952      26.422534 0.34843740E+03  0.77864437E+04                                 7.842884                            6.322126       0.108737       2.045204                    0.999561      26.586578      75.641895       0.637175       0.430163      -1.050768      -0.051553       0.031178       0.017399       0.062710       0.002327       0.018018       0.000378       0.005292      -0.114477      -0.043163       0.015926       0.027237              8.780689       7.689003      -1.887880      -0.316153       5.954708      -1.212695      12.698357          -0.000811
           82              C       1.320635      10.157535      16.516000      -0.011341      36.177829 0.45679404E+03  0.10812372E+05                                 9.564299                            7.143980      -0.096985       1.974471                    0.999094      27.487976      77.861315       0.617610       0.418978      -1.068513      -0.041935      -0.020811       0.005035       0.047085      -0.018000       0.001288      -0.003394      -0.018739      -0.028243      -0.015659      -0.009707       0.025366             11.811922      15.911285       5.462256      -4.229397       9.003280      -0.456426      10.521203           0.003018
           83              C       9.216890      10.747704      13.469274      -0.021873      37.893612 0.45861792E+03  0.10867692E+05                                 9.856942                            7.148779      -0.102580       1.972259                    0.999211      27.539046      78.080765       0.618551       0.417873      -1.069089       0.041483       0.005457      -0.023466       0.047972      -0.016936       0.000476       0.001848      -0.013896      -0.009153      -0.016928      -0.002975       0.019902             12.510041      17.537538       5.897865      -5.343719       9.202065      -1.081208      10.790518           0.002768
           84              C       4.765310       5.469878       3.335215       0.105410      26.338877 0.34226539E+03  0.76321729E+04                                 7.882542                            6.290266       0.032639       2.025538                    0.999581      26.434104      75.701290       0.633599       0.433517      -1.046290       0.025775      -0.040576      -0.005938       0.048435       0.010495      -0.006553       0.012288      -0.014018      -0.158435      -0.055383       0.015670       0.039713              8.926759       8.030133      -1.599039      -1.389181       5.948247      -1.648214      12.801896          -0.003506
           85              C       4.871300      14.408164       1.674644      -0.170969      32.912135 0.47540854E+03  0.11443184E+05                                 9.020552                            7.332736       0.088355       2.008289                    0.998373      29.884543      87.272505       0.599970       0.424127      -1.058062       0.004926       0.009958       0.001952       0.011280      -0.007650      -0.013374      -0.004355      -0.007966      -0.055751      -0.025882       0.007572       0.018310             10.128195       8.041730       1.772169       1.693925       6.701076      -1.056304      15.641780           0.002250
           86              C       5.903643       4.990070       1.314033       0.129331      34.431512 0.40654028E+03  0.93807633E+04                                 9.433967                            6.850522      -0.161789       1.966368                    0.999293      26.188073      74.120355       0.613192       0.432887      -1.055956      -0.003296      -0.009982       0.004802       0.011557       0.018605       0.011306      -0.003348       0.009153      -0.020810      -0.022190      -0.002056       0.024245             11.864468       7.760062      -1.917929      -0.707342       6.717021      -1.134685      21.116320          -0.003987
           87              C       6.143180      14.883927       3.792576       0.063116      35.112402 0.40476871E+03  0.93212967E+04                                 9.463597                            6.772229      -0.092057       1.985308                    0.999372      26.511439      74.740729       0.625964       0.424901      -1.061839      -0.001426      -0.003832       0.009361       0.010215       0.017143       0.006362      -0.007018      -0.021193       0.069987      -0.033247       0.007961       0.025287             11.978225       9.130339      -0.136200      -0.430442       5.136646      -1.060565      21.667690           0.000602
           88              C      10.326606       8.431306      16.180016      -0.127250      33.374413 0.42595940E+03  0.99902102E+04                                 9.099683                            6.934861       0.091072       2.006632                    0.999316      29.355713      85.038175       0.616824       0.423388      -1.056937       0.006870       0.024497       0.000703       0.025452      -0.008232       0.022042       0.020064      -0.016475       0.022953      -0.034999       0.005283       0.029716             10.904511      13.867191       5.060478      -4.474918       8.704949      -1.286029      10.141393          -0.000969
           89              C       6.792899      15.794016       1.567340      -0.196799      32.770196 0.45046860E+03  0.10694626E+05                                 8.930800                            7.106368       0.099846       2.002677                    0.999325      29.984329      86.879443       0.613681       0.420399      -1.060713      -0.008811       0.008386      -0.008722       0.014968       0.001360       0.018155       0.015579       0.005851      -0.033466      -0.027621       0.003620       0.024001             10.212800       7.543689       2.046796      -0.572103       7.045318      -1.841866      16.049394           0.002120
           90              C       6.443132       0.304166      14.653135      -0.002009      35.519896 0.43552709E+03  0.10196403E+05                                 9.459757                            6.983201      -0.120692       1.970580                    0.999172      27.180062      76.802679       0.623088       0.419880      -1.066937       0.001760       0.007929       0.039969       0.040786       0.009682      -0.003435       0.008454      -0.028160      -0.043676      -0.019249      -0.006386       0.025635             11.647876       9.548083       0.079007       1.953464       5.244629       0.121933      20.150917           0.000851
           91              C       6.833175       4.225483       2.112655      -0.189931      32.956741 0.46559990E+03  0.11135543E+05                                 8.955776                            7.222339       0.079974       1.994546                    0.999133      30.125338      87.353548       0.609584       0.420121      -1.061841      -0.009836       0.003134      -0.007442       0.012726      -0.010750      -0.008556       0.012398       0.014013      -0.067661      -0.027802      -0.000004       0.027806             10.144533       7.933807      -1.952365       0.462974       6.853724      -1.780108      15.646069           0.001873
           92              C       9.751080      11.759829      14.257342      -0.102791      33.106612 0.45363566E+03  0.10800472E+05                                 9.068281                            7.161896       0.003058       1.971051                    0.999626      29.693866      86.467788       0.606723       0.424014      -1.057291       0.027675       0.004219      -0.012747       0.030760      -0.011977      -0.011819       0.005689       0.004466       0.041565      -0.019488      -0.003658       0.023146             10.660877      13.795611       5.060261      -3.207844       8.994419      -0.617340       9.192601           0.000687
           93              C       8.614867      12.929653       0.343021       0.124042      35.383393 0.40978392E+03  0.94755533E+04                                 9.599954                            6.870836      -0.155483       1.965575                    0.999284      26.298399      74.540348       0.613142       0.432012      -1.056364      -0.005944      -0.004288       0.007216       0.010285      -0.009515      -0.009872       0.009157      -0.014494      -0.001606      -0.014526      -0.005634       0.020160             12.382118      15.750105       7.099238      -3.370288      10.334619      -3.617466      11.061632          -0.008488
           94              C       5.026046      14.855771       4.622862      -0.125394      33.253435 0.42953360E+03  0.10080496E+05                                 9.045538                            6.940693       0.142261       2.021778                    0.999608      29.251144      84.362434       0.620557       0.420572      -1.060237       0.012295      -0.008392       0.025153       0.029228      -0.001487       0.013096       0.001146       0.023940      -0.085264      -0.031462       0.002250       0.029212             10.688827       8.536517      -0.070268      -1.630629       5.199300      -0.556072      18.330663          -0.000529
           95              C       1.949156      13.080909      12.070806       0.115879      35.450197 0.41004362E+03  0.94831092E+04                                 9.597245                            6.861859      -0.175360       1.957979                    0.999156      26.410047      74.864187       0.615036       0.430611      -1.057216      -0.000430       0.007002       0.005494       0.008910      -0.005668      -0.005639       0.013648      -0.011677      -0.009779      -0.012887      -0.006507       0.019394             12.420949      15.814296       7.031872      -3.700668      10.206198      -3.773076      11.242353          -0.006286
           96              C       7.401282       0.119492      16.853744      -0.154200      34.986828 0.46359179E+03  0.11054612E+05                                 9.240098                            7.145514       0.163140       2.010609                    0.999743      30.094170      86.596882       0.621922       0.413012      -1.068400      -0.005936       0.008312      -0.030407       0.032076      -0.002235       0.021010      -0.004560       0.058424      -0.035136      -0.025605      -0.017722       0.043327             10.715680       9.259204       0.139416       0.174149       5.061685      -0.148648      17.826150          -0.000158
           97              C       6.103964       0.045675      17.428963       0.053937      36.911976 0.43524461E+03  0.10181308E+05                                 9.740303                            6.994410      -0.051779       1.990587                    0.999280      26.948142      75.949107       0.621206       0.421502      -1.066624      -0.000677       0.000876      -0.011371       0.011425      -0.018627      -0.010576      -0.008657      -0.006203       0.073404      -0.034295       0.006647       0.027649             12.400703       9.069767      -0.010766       0.384307       5.297465      -0.876011      22.834875           0.000878
           98              C       0.782206       9.134403      15.754319      -0.096976      31.963995 0.41434892E+03  0.96731914E+04                                 8.864136                            6.864319      -0.033033       1.965777                    0.999627      29.256221      85.191622       0.615237       0.426442      -1.052619      -0.012309       0.007182       0.018229       0.023138      -0.020026       0.003093       0.010648       0.001257       0.060565      -0.031993       0.008097       0.023896             10.420152      13.431118       5.078549      -3.011335       8.906013      -0.499350       8.923326           0.000422
           99              C       5.001668       0.139163      16.584604      -0.125955      33.293058 0.43471685E+03  0.10232042E+05                                 9.062835                            6.988505       0.114472       2.012894                    0.999437      29.343900      84.733943       0.617671       0.421302      -1.059853       0.009233       0.016092      -0.024915       0.031064       0.001500      -0.014529       0.005267       0.018362      -0.076113      -0.030367       0.004390       0.025977             10.724006       8.374654      -0.199211       1.511487       5.245953      -0.228187      18.551412          -0.000797
          100              C       0.280873      12.510836      13.789427      -0.137162      33.750515 0.44134483E+03  0.10430785E+05                                 9.162611                            7.047181       0.119030       2.012340                    0.999374      29.577988      85.675752       0.614162       0.421972      -1.059090      -0.019488      -0.029259       0.017769       0.039391       0.002234       0.020999       0.016381      -0.017308       0.001349      -0.027989      -0.000211       0.028200             10.957376      13.778392       4.797526      -4.646944       8.711713      -1.118118      10.382022          -0.000969
          101              C       7.379024      14.805433       4.330854      -0.151694      33.440161 0.43520988E+03  0.10243768E+05                                 9.005929                            6.946293       0.118555       2.001635                    0.999776      29.827559      86.054723       0.625902       0.415756      -1.063659      -0.004887      -0.002373       0.033707       0.034142      -0.000022      -0.024110      -0.009944       0.029119      -0.051435      -0.031625      -0.003226       0.034852             10.396706       9.132034      -0.234053       0.314964       4.911298      -0.349438      17.146785           0.000079
          102              C       4.051998      -2.772967      12.489467       0.076658      27.352228 0.35722073E+03  0.80263914E+04                                 7.993839                            6.370847       0.161614       2.059643                    0.999705      26.712019      76.015360       0.639784       0.426078      -1.054087      -0.017925       0.015427      -0.043068       0.049134      -0.021339       0.023403       0.011296      -0.023681       0.023717      -0.041856       0.018975       0.022880              9.085852       9.141802       3.977192       0.115477       8.784886      -1.753902       9.330867          -0.002816
          103              C       4.743052      14.559032       0.288489       0.077250      27.229361 0.36404884E+03  0.82397484E+04                                 8.045742                            6.480532       0.029597       2.015827                    0.999519      27.077073      77.987208       0.625545       0.432606      -1.047395       0.032936       0.041659      -0.007192       0.053591       0.001768       0.006119       0.010414      -0.010275      -0.150918      -0.052104       0.019946       0.032158              9.046006       8.406601       1.696499       1.326081       6.049310      -1.645957      12.682107          -0.002021
          104              C       2.086943      13.459658      10.744459      -0.193011      33.495278 0.46895302E+03  0.11230641E+05                                 9.055495                            7.241761       0.164810       2.021836                    0.999305      30.107696      87.227459       0.609875       0.419363      -1.062815       0.003480       0.006725      -0.002847       0.008089      -0.000769       0.022762       0.007510       0.021778      -0.012739      -0.023076      -0.006008       0.029083             10.418191      10.889937       4.595326      -2.352623       9.237603      -2.985572      11.127034           0.003836
          105              C       7.637639       7.454969      17.057797      -0.181499      32.367016 0.44316127E+03  0.10514063E+05                                 8.954776                            7.105893      -0.019063       1.978343                    0.997994      29.737170      87.100696       0.604214       0.427274      -1.052818      -0.006366      -0.004945      -0.000122       0.008062      -0.018233      -0.008812       0.005012      -0.025253       0.014704      -0.025665       0.001941       0.023724             10.291219      12.101278       5.101314      -0.872708       9.218858      -2.251757       9.553520           0.003289
          106              C       5.165953       0.183300      15.196690      -0.097377      32.382256 0.43967147E+03  0.10384613E+05                                 8.913127                            7.048905       0.062820       1.994818                    0.999668      29.286358      84.890449       0.611924       0.423786      -1.057625       0.009949       0.002149       0.021820       0.024077      -0.002228       0.014890       0.006232       0.013640      -0.039260      -0.021800       0.001732       0.020068             10.294624       8.388439       0.286320       0.462370       5.334207       0.293828      17.161225           0.000656
          107              C       0.820363      15.510101       0.160076      -0.110768      33.041766 0.43200851E+03  0.10140014E+05                                 8.940398                            6.931763       0.071679       1.990250                    0.999649      29.391942      84.416714       0.625653       0.417087      -1.063821      -0.022177      -0.019929       0.000500       0.029820      -0.000088       0.021519       0.009820      -0.022803       0.005486      -0.028791       0.006010       0.022781             10.407398      12.685763       4.181302      -3.908195       8.398499      -0.191594      10.137931           0.000646
          108              C       3.187119      -2.733982      10.375053       0.099095      25.753099 0.34140635E+03  0.76014262E+04                                 7.737346                            6.267562      -0.004290       2.012951                    0.999377      26.460018      75.496654       0.637567       0.431476      -1.048464       0.016789      -0.001227       0.043659       0.046792      -0.034512      -0.005619       0.003124      -0.022774       0.059755      -0.046414       0.016577       0.029837              8.727354       8.579693       3.548730      -0.875750       8.268360      -2.046605       9.334010          -0.005956
          109              C       2.989978      -3.576455      12.932755      -0.174462      33.376800 0.47448200E+03  0.11438724E+05                                 9.144093                            7.348185      -0.028298       1.967996                    0.998132      30.206586      88.874637       0.595356       0.426748      -1.054271       0.000861      -0.002175      -0.012199       0.012422      -0.017081      -0.010662       0.002705      -0.026447       0.043423      -0.030443       0.008174       0.022268             10.481782      12.374004       5.102904      -0.687964       9.568902      -2.411867       9.502441           0.003519
          110              C       8.519476      12.484883       1.679921      -0.186800      32.148792 0.43561042E+03  0.10258582E+05                                 8.820084                            6.986769       0.146220       2.022767                    0.999337      29.595013      85.488652       0.618915       0.420229      -1.060504       0.007891      -0.004103      -0.010890       0.014061      -0.013370       0.020737       0.011099       0.010719       0.011268      -0.030193       0.005739       0.024454             10.153017      11.032973       4.415443      -2.384716       8.744665      -3.149710      10.681412           0.002659
          111              C       7.532709       0.223712      15.464071      -0.100484      33.170908 0.41494626E+03  0.96511791E+04                                 8.976398                            6.800140       0.022629       1.978525                    0.999612      29.120249      83.517941       0.630148       0.417903      -1.062280      -0.018897      -0.000164       0.017576       0.025808       0.000368      -0.012737       0.009752       0.020015      -0.064199      -0.028093       0.003599       0.024494             10.535971       9.578611      -0.142176       1.762171       4.884013      -0.233850      17.145290           0.000651
          112              C       7.567686      14.672927       5.706455      -0.109116      33.716973 0.43533389E+03  0.10227871E+05                                 9.041765                            6.942576       0.047817       1.981180                    0.999648      29.408903      84.241937       0.627904       0.415193      -1.066053      -0.017966      -0.008135      -0.014476       0.024464      -0.003313       0.010441       0.000289       0.038194      -0.047582      -0.018417      -0.011262       0.029680             10.518354       9.604003      -0.249673      -1.270435       4.964790      -0.250760      16.986271           0.000704
          113              C       9.849651      10.496292      12.215050      -0.094721      33.258836 0.41116535E+03  0.95335583E+04                                 8.976812                            6.761957       0.076615       1.997489                    0.999649      28.870957      82.453190       0.633444       0.417023      -1.063712       0.004261       0.018447       0.020894       0.028196      -0.009161       0.017823       0.017223      -0.020772       0.032422      -0.032050       0.004923       0.027127             10.681034      13.843746       4.497055      -4.254172       8.322097      -0.324090       9.877258           0.000699
          114              C       7.463816      11.770626       2.061642       0.083267      26.333211 0.35074448E+03  0.78642771E+04                                 7.854181                            6.359496      -0.014635       2.005389                    0.999344      26.772231      76.721813       0.631760       0.432400      -1.047627      -0.037348      -0.006633      -0.046352       0.059895      -0.032660       0.011899       0.005145      -0.010305       0.066603      -0.046408       0.019248       0.027160              8.860275       9.075240       3.719578      -1.332150       8.084210      -1.878710       9.421376          -0.004050
          115              C       0.304191      11.204534      11.806944      -0.144069      33.892058 0.42017930E+03  0.97957101E+04                                 9.062024                            6.808781       0.176915       2.025476                    0.999816      29.331254      84.001135       0.634994       0.413748      -1.065790      -0.016591       0.000103       0.020554       0.026415      -0.014229      -0.002609       0.012722      -0.018561       0.094319      -0.032945      -0.003138       0.036083             10.828877      14.161056       5.416353      -3.557959       9.574236      -0.103860       8.751337          -0.000075
          116              C       6.603177       6.696646      17.527471       0.099157      26.315299 0.33501111E+03  0.74204112E+04                                 7.808189                            6.179053       0.123335       2.051928                    0.999744      26.311651      74.765224       0.647026       0.427382      -1.051454       0.022334      -0.006694       0.039823       0.046147      -0.029684       0.023620       0.018792      -0.030701       0.002385      -0.051140       0.017396       0.033744              8.915714       9.142839       4.009443      -0.282096       8.526566      -1.940167       9.077736          -0.003980
          117              C       5.424568       3.695033      14.788584      -0.106438      32.042650 0.43539283E+03  0.10268308E+05                                 8.838622                            7.007321       0.020255       1.978524                    0.999646      29.476930      85.647904       0.614093       0.422916      -1.057152      -0.009744      -0.007266      -0.020941       0.024213       0.001944       0.018145       0.002581       0.018349      -0.029043      -0.019623      -0.004518       0.024141             10.156891       8.267911      -0.032601       0.505202       5.284731      -0.219153      16.918031           0.000328
          118              C       0.255436       3.681977       9.481440      -0.147849      34.550602 0.45885646E+03  0.10900134E+05                                 9.143199                            7.086843       0.216938       2.029629                    0.999773      29.816112      85.287828       0.628190       0.410450      -1.071390      -0.034684       0.011703      -0.013969       0.039180       0.000497       0.007013       0.012210      -0.006694       0.104318      -0.021804      -0.016666       0.038470             10.721358      13.426590      -5.240872       3.368081       9.324682      -0.294735       9.412802          -0.000784
          119              C       5.688483      11.595809      10.762050      -0.176071      31.678552 0.43483599E+03  0.10265117E+05                                 8.819786                            7.028247       0.038931       1.999928                    0.998282      29.457379      85.993840       0.609071       0.425990      -1.053880       0.003687      -0.004871       0.012458       0.013875      -0.019267      -0.016174      -0.007671      -0.011626      -0.046653      -0.031693       0.003456       0.028236             10.016095       7.681423       1.759465       1.894233       6.655313      -0.909454      15.711548           0.002257
          120              C       8.018143       4.944055       7.245650       0.566484      23.773219 0.28012708E+03  0.59885524E+04                                 7.743017                            6.010792      -0.301531       1.944190                    0.998850      23.633244      68.001457       0.592379       0.483659      -1.010033      -0.051393       0.014414      -0.039042       0.066130       0.037105      -0.058849      -0.033883       0.007500       0.194470      -0.072273      -0.036224       0.108497              9.124856      12.068441      -2.028375       3.320738       8.143420       0.053923       7.162706          -0.000671
          121              C       2.529981       4.032792       5.168176       0.573661      23.983340 0.27021965E+03  0.57376325E+04                                 7.818673                            5.920849      -0.362148       1.926133                    0.999109      23.520904      67.936733       0.592936       0.486499      -1.006332       0.045557      -0.012717       0.043694       0.064391       0.032424      -0.060966      -0.025628       0.022733       0.194022      -0.069418      -0.036545       0.105963              9.356182      12.593165      -2.322733       3.554333       8.392355      -0.203453       7.083026          -0.000429
          122              C       4.630703       4.001303      11.126180       0.124738      34.298994 0.40239412E+03  0.92640245E+04                                 9.398526                            6.808644      -0.170229       1.963466                    0.999248      26.170658      74.057392       0.615825       0.432017      -1.056180       0.006166       0.000179      -0.003376       0.007032       0.020162       0.000303       0.007852       0.010341      -0.028913      -0.019777      -0.006583       0.026360             11.820814       7.650894      -1.859505      -0.418594       6.772697      -1.819183      21.038851          -0.002986
          123              C       9.782877       6.284112       3.764431       0.072838      36.014802 0.40696431E+03  0.93842523E+04                                 9.649300                            6.804736      -0.101160       1.983846                    0.999365      26.452120      74.615273       0.622537       0.426675      -1.060766       0.006871      -0.007096      -0.003776       0.010575      -0.018156      -0.010867      -0.021420       0.024099      -0.000017      -0.037265       0.015436       0.021829             12.594858      16.211644      -7.183221       5.385400      10.972562      -1.689041      10.600368           0.000698
          124              C       0.823542       2.680715       8.679300       0.052900      37.828318 0.43648830E+03  0.10216639E+05                                 9.911966                            7.007121      -0.048069       1.992361                    0.999304      26.922452      75.874457       0.620344       0.421830      -1.066526      -0.009283       0.001797      -0.013417       0.016414      -0.021211       0.000039      -0.022279       0.023451       0.017981      -0.036387       0.007346       0.029041             12.965978      17.044024      -7.533123       5.464565      10.995870      -1.886233      10.858040           0.000542
          125              C       3.979924       3.624462      16.859021       0.591915      23.907264 0.25197663E+03  0.52527256E+04                                 7.747603                            5.700519      -0.204973       1.983755                    0.999148      22.919579      65.395495       0.607550       0.483615      -1.008763       0.016913       0.005943       0.056806       0.059567      -0.081256       0.020048      -0.007903      -0.055540      -0.226857      -0.081337      -0.043978       0.125314              9.279013       8.128557       2.549162       1.387993       6.259076       1.133271      13.449407           0.000754
          126              C       4.000063      11.384816       4.369554       0.566208      26.154317 0.28136083E+03  0.60105216E+04                                 8.182133                            5.988070      -0.173638       1.984450                    0.999284      23.428213      66.984897       0.599952       0.477905      -1.014917       0.020719      -0.006895      -0.060610       0.064423       0.074894      -0.023272      -0.015920      -0.044458      -0.212636      -0.077038      -0.040315       0.117354              9.898500       8.361273      -2.497674      -1.357588       6.465836       1.133872      14.868392           0.000440
          127              C       4.002182       4.828645       8.969548       0.110937      25.888849 0.33335876E+03  0.73724688E+04                                 7.759040                            6.191753       0.077633       2.042353                    0.999600      26.139178      74.145063       0.642182       0.431267      -1.049394       0.041342      -0.027293       0.000980       0.049548       0.013062       0.026847      -0.003416      -0.013942      -0.097492      -0.046758       0.013183       0.033575              8.749510       7.728279      -1.921732      -0.201511       5.802430      -1.108574      12.717822          -0.001743
          128              C       4.163287       3.653012      15.347971      -0.014774      36.378959 0.45907218E+03  0.10868114E+05                                 9.590282                            7.146639      -0.086546       1.975065                    0.999216      27.528544      77.709032       0.620124       0.417209      -1.070796       0.004037      -0.005056      -0.044030       0.044503       0.013309       0.004734      -0.001269      -0.022307      -0.029719      -0.016152      -0.006188       0.022341             11.790579       9.436120       0.163963       1.641273       5.315685       0.523105      20.619933           0.001120
          129              C       3.975685      10.091068      12.244954       0.085921      26.426167 0.34848078E+03  0.77879008E+04                                 7.844579                            6.323074       0.107733       2.044968                    0.999554      26.588095      75.656361       0.637024       0.430238      -1.050689       0.051536       0.031059       0.017434       0.062646      -0.002237      -0.018080       0.000471       0.004860      -0.114174      -0.043120       0.016100       0.027021              8.783150       7.690390       1.887964       0.317043       5.955523      -1.213072      12.703536          -0.000776
          130              C       9.278365       4.180807       7.720601      -0.011318      36.171824 0.45675622E+03  0.10811256E+05                                 9.563312                            7.143872      -0.097049       1.974496                    0.999093      27.486082      77.855220       0.617590       0.419000      -1.068499       0.041826      -0.020943       0.004921       0.047035       0.018017      -0.001038      -0.003310      -0.018408      -0.028158      -0.015657      -0.009595       0.025252             11.809556      15.906234      -5.460111       4.227804       9.001856      -0.455695      10.520578           0.003053
          131              C       1.382110       4.770976       4.673875      -0.021810      37.887358 0.45858615E+03  0.10866792E+05                                 9.856071                            7.148836      -0.102976       1.972182                    0.999209      27.537172      78.075891       0.618507       0.417908      -1.069062      -0.041381       0.005562      -0.023373       0.047850       0.016961      -0.000272       0.001933      -0.013624      -0.009173      -0.016873      -0.003025       0.019899             12.507696      17.532391      -5.895769       5.341969       9.200759      -1.080441      10.789938           0.002779
          132              C       5.833690      11.446606      12.130614       0.105484      26.329031 0.34208956E+03  0.76269550E+04                                 7.879295                            6.287588       0.035149       2.026368                    0.999591      26.426198      75.661928       0.633921       0.433371      -1.046422      -0.025656      -0.040635      -0.006014       0.048431      -0.010625       0.006428       0.012373      -0.014281      -0.158701      -0.055469       0.015508       0.039962              8.923370       8.026562       1.598420       1.388271       5.945921      -1.647822      12.797625          -0.003292
          133              C       5.727700       3.363092      10.470043      -0.170901      32.909711 0.47537937E+03  0.11442352E+05                                 9.020049                            7.332471       0.088260       2.008268                    0.998373      29.884161      87.272035       0.599984       0.424123      -1.058060      -0.004987       0.009950       0.002011       0.011310       0.007645       0.013426      -0.004346      -0.007952      -0.055723      -0.025910       0.007602       0.018308             10.127191       8.041467      -1.772232      -1.693741       6.700808      -1.055824      15.639299           0.002312
          134              C       4.695357      10.966798      10.109432       0.129303      34.433841 0.40655483E+03  0.93812166E+04                                 9.434571                            6.850715      -0.161889       1.966330                    0.999293      26.188667      74.123370       0.613172       0.432896      -1.055947       0.003247      -0.009995       0.004814       0.011560      -0.018622      -0.011294      -0.003388       0.009178      -0.020827      -0.022220      -0.002032       0.024252             11.865990       7.760353       1.917888       0.707029       6.717382      -1.135469      21.120234          -0.003829
          135              C       4.455820       3.838855      12.587975       0.063103      35.110797 0.40476236E+03  0.93210698E+04                                 9.463109                            6.772090      -0.091881       1.985366                    0.999372      26.511044      74.738135       0.625985       0.424890      -1.061851       0.001428      -0.003782       0.009366       0.010201      -0.017136      -0.006375      -0.007002      -0.021194       0.070021      -0.033248       0.007956       0.025291             11.976969       9.129873       0.136224       0.430300       5.136365      -1.060194      21.664669           0.000593
          136              C       0.272394       2.454578       7.384617      -0.127270      33.373599 0.42595387E+03  0.99900645E+04                                 9.099513                            6.934784       0.091054       2.006629                    0.999317      29.355699      85.038525       0.616830       0.423384      -1.056938      -0.006883       0.024459       0.000729       0.025420       0.008257      -0.021965       0.020041      -0.016517       0.022685      -0.034946       0.005331       0.029616             10.904062      13.866025      -5.060166       4.474718       8.704833      -1.285768      10.141327          -0.000968
          137              C       3.806101       4.748944      10.362739      -0.196795      32.768577 0.45046972E+03  0.10694638E+05                                 8.930384                            7.106425       0.099757       2.002661                    0.999324      29.983936      86.877670       0.613674       0.420405      -1.060711       0.008771       0.008374      -0.008774       0.014968      -0.001402      -0.018122       0.015646       0.005879      -0.033358      -0.027612       0.003573       0.024039             10.211735       7.543439      -2.046844       0.572469       7.045246      -1.841512      16.046518           0.002057
          138              C       4.155868      11.349238       5.857736      -0.002034      35.521410 0.43554014E+03  0.10196801E+05                                 9.460061                            6.983304      -0.120812       1.970531                    0.999172      27.180692      76.805207       0.623082       0.419880      -1.066936      -0.001752       0.007979       0.039974       0.040800      -0.009674       0.003431       0.008461      -0.028149      -0.043649      -0.019241      -0.006384       0.025625             11.648626       9.548383      -0.079005      -1.953607       5.244782       0.121901      20.152713           0.000870
          139              C       3.765825      10.202211      10.908054      -0.189949      32.959238 0.46560754E+03  0.11135817E+05                                 8.956389                            7.222356       0.080069       1.994560                    0.999134      30.126196      87.357550       0.609586       0.420116      -1.061840       0.009880       0.003133      -0.007490       0.012788       0.010720       0.008590       0.012331       0.013984      -0.067758      -0.027794       0.000009       0.027785             10.145886       7.934159       1.952324      -0.462549       6.853888      -1.780554      15.649611           0.001926
          140              C       0.847920       5.783101       5.461943      -0.102621      33.100898 0.45355276E+03  0.10798024E+05                                 9.067319                            7.161326       0.002858       1.971026                    0.999626      29.690808      86.457485       0.606735       0.424024      -1.057283      -0.027556       0.004251      -0.012777       0.030670       0.011994       0.011861       0.005666       0.004688       0.041167      -0.019458      -0.003664       0.023123             10.659296      13.792295      -5.058909       3.207387       8.993340      -0.617028       9.192252           0.000786
          141              C       1.984133       1.884581       9.138420       0.124035      35.380785 0.40975831E+03  0.94748361E+04                                 9.599613                            6.870703      -0.155136       1.965710                    0.999284      26.297456      74.537777       0.613135       0.432022      -1.056355       0.005946      -0.004285       0.007206       0.010278       0.009532       0.009879       0.009145      -0.014532      -0.001707      -0.014547      -0.005626       0.020173             12.381272      15.748874      -7.098581       3.369529      10.333819      -3.616765      11.061124          -0.008472
          142              C       5.572954       3.810699      13.418261      -0.125346      33.249549 0.42948508E+03  0.10078999E+05                                 9.044659                            6.940220       0.142538       2.021889                    0.999608      29.249032      84.352817       0.620593       0.420562      -1.060251      -0.012294      -0.008313       0.025168       0.029218       0.001505      -0.013092       0.001152       0.023883      -0.085333      -0.031484       0.002289       0.029195             10.687369       8.535706       0.070305       1.630404       5.198884      -0.555857      18.327517          -0.000567
          143              C       8.649844       7.104181       3.275407       0.115869      35.447766 0.41001906E+03  0.94824159E+04                                 9.596885                            6.861695      -0.175059       1.958097                    0.999157      26.409203      74.861728       0.615037       0.430616      -1.057211       0.000430       0.007003       0.005501       0.008916       0.005685       0.005645       0.013637      -0.011709      -0.009868      -0.012889      -0.006514       0.019403             12.420095      15.813074      -7.031194       3.699794      10.205363      -3.772356      11.241846          -0.006282
          144              C       3.197718      11.164564       8.058345      -0.154211      34.988631 0.46361054E+03  0.11055215E+05                                 9.240569                            7.145735       0.162982       2.010558                    0.999743      30.094795      86.600431       0.621900       0.413021      -1.068390       0.005934       0.008374      -0.030397       0.032083       0.002241      -0.021006      -0.004561       0.058443      -0.035087      -0.025612      -0.017716       0.043328             10.716576       9.259636      -0.139432      -0.174141       5.061890      -0.148806      17.828201          -0.000116
          145              C       4.495036      11.090747       8.633564       0.053948      36.914589 0.43526109E+03  0.10181844E+05                                 9.740971                            6.994630      -0.051987       1.990516                    0.999280      26.948857      75.953008       0.621182       0.421513      -1.066612       0.000671       0.000938      -0.011364       0.011423       0.018635       0.010562      -0.008678      -0.006192       0.073398      -0.034302       0.006655       0.027647             12.402296       9.070342       0.010798      -0.384529       5.297831      -0.876443      22.838715           0.000888
          146              C       9.816794       3.157675       6.958920      -0.096833      31.958945 0.41428135E+03  0.96712433E+04                                 8.863364                            6.863889      -0.033259       1.965754                    0.999627      29.253218      85.181930       0.615238       0.426458      -1.052607       0.012208       0.007177       0.018247       0.023098       0.020005      -0.003025       0.010638       0.001473       0.060205      -0.031908       0.008110       0.023798             10.418873      13.428424      -5.077489       3.010965       8.905204      -0.499117       8.922990           0.000455
          147              C       5.597332      11.184235       7.789205      -0.126012      33.297689 0.43477607E+03  0.10233867E+05                                 9.063875                            6.989082       0.114155       2.012767                    0.999437      29.346389      84.745159       0.617627       0.421314      -1.059837      -0.009238       0.016186      -0.024903       0.031105      -0.001482       0.014529       0.005264       0.018434      -0.076029      -0.030340       0.004339       0.026000             10.725707       8.375568       0.199277      -1.511817       5.246457      -0.228373      18.555095          -0.000768
          148              C      10.318126       6.534108       4.994028      -0.137239      33.751272 0.44136411E+03  0.10431342E+05                                 9.162631                            7.047253       0.119091       2.012345                    0.999375      29.578814      85.678222       0.614171       0.421963      -1.059097       0.019509      -0.029208       0.017731       0.039346      -0.002212      -0.020920       0.016372      -0.017361       0.001121      -0.027944      -0.000184       0.028128             10.957177      13.777637      -4.797325       4.646956       8.711738      -1.117972      10.382157          -0.001004
          149              C       3.219976       3.760361      13.126253      -0.151686      33.438984 0.43519960E+03  0.10243433E+05                                 9.005582                            6.946145       0.118673       2.001670                    0.999777      29.827238      86.052512       0.625920       0.415748      -1.063667       0.004889      -0.002322       0.033719       0.034151       0.000026       0.024112      -0.009943       0.029107      -0.051473      -0.031635      -0.003216       0.034851             10.395984       9.131692       0.234035      -0.314906       4.911144      -0.349277      17.145116           0.000049
          150              C       6.547002       8.272105       3.694068       0.076646      27.356393 0.35727460E+03  0.80280727E+04                                 7.995247                            6.371725       0.161409       2.059580                    0.999705      26.714867      76.030900       0.639667       0.426131      -1.054032       0.017937       0.015480      -0.043086       0.049171       0.021340      -0.023378       0.011376      -0.023637       0.023549      -0.041852       0.019040       0.022812              9.087613       9.143577      -3.978344      -0.114997       8.786725      -1.754479       9.332538          -0.002798
          151              C       5.855948       3.513960       9.083888       0.077150      27.241271 0.36427060E+03  0.82463810E+04                                 8.049592                            6.483823       0.026755       2.014886                    0.999507      27.086066      78.031802       0.625169       0.432782      -1.047243      -0.033064       0.041586      -0.007272       0.053624      -0.001925      -0.006278       0.010347      -0.010029      -0.150549      -0.051992       0.019943       0.032049              9.050010       8.410563      -1.697085      -1.326736       6.052097      -1.646745      12.687371          -0.002189
          152              C       8.512057       7.482930       1.949060      -0.192966      33.492446 0.46891247E+03  0.11229387E+05                                 9.054899                            7.241402       0.164970       2.021905                    0.999305      30.106050      87.220571       0.609898       0.419358      -1.062823      -0.003473       0.006754      -0.002849       0.008112       0.000795      -0.022762       0.007506       0.021746      -0.012727      -0.023083      -0.005985       0.029068             10.417229      10.888732      -4.594612       2.352053       9.236632      -2.984985      11.126324           0.003859
          153              C       2.961361       1.478241       8.262398      -0.181501      32.373420 0.44323916E+03  0.10516641E+05                                 8.956505                            7.106877      -0.020544       1.977830                    0.997986      29.742534      87.126677       0.604111       0.427318      -1.052764       0.006296      -0.004986      -0.000058       0.008031       0.018140       0.008989       0.005171      -0.025446       0.014456      -0.025651       0.001762       0.023889             10.293333      12.103438      -5.102612       0.873379       9.220622      -2.252454       9.555939           0.003287
          154              C       5.433047      11.228372       6.401291      -0.097429      32.385524 0.43971484E+03  0.10385929E+05                                 8.913801                            7.049271       0.062694       1.994755                    0.999668      29.288157      84.897791       0.611904       0.423788      -1.057620      -0.009949       0.002231       0.021813       0.024078       0.002243      -0.014905       0.006241       0.013705      -0.039214      -0.021806       0.001705       0.020101             10.295774       8.388969      -0.286314      -0.462472       5.334539       0.293824      17.163813           0.000664
          155              C       9.778637       4.465029       8.955475      -0.110804      33.040308 0.43200522E+03  0.10139861E+05                                 8.939877                            6.931607       0.072113       1.990385                    0.999649      29.391703      84.414188       0.625681       0.417071      -1.063837       0.022259      -0.019960       0.000553       0.029903       0.000130      -0.021528       0.009872      -0.022765       0.005655      -0.028805       0.005987       0.022819             10.406266      12.683404      -4.180451       3.906929       8.398104      -0.190900      10.137291           0.000706
          156              C       7.411881       8.311090       1.579654       0.099167      25.750884 0.34137335E+03  0.76005056E+04                                 7.736952                            6.267303      -0.004367       2.012960                    0.999376      26.458360      75.490925       0.637573       0.431482      -1.048460      -0.016767      -0.001203       0.043661       0.046785       0.034531       0.005618       0.003135      -0.022780       0.059662      -0.046417       0.016555       0.029861              8.726771       8.578934      -3.548257       0.875545       8.267683      -2.046367       9.333697          -0.005944
          157              C       7.609022       7.468617       4.137356      -0.174487      33.385860 0.47460665E+03  0.11442842E+05                                 9.146431                            7.349590      -0.029764       1.967480                    0.998126      30.213714      88.909117       0.595227       0.426799      -1.054207      -0.000792      -0.002145      -0.012267       0.012479       0.016972       0.010837       0.002855      -0.026626       0.043152      -0.030418       0.007989       0.022429             10.484649      12.376928      -5.104577       0.688682       9.571412      -2.412913       9.505607           0.003525
          158              C       2.079524       1.439811      10.475320      -0.186763      32.146324 0.43557923E+03  0.10257619E+05                                 8.819504                            6.986448       0.146422       2.022845                    0.999338      29.593613      85.482432       0.618942       0.420220      -1.060514      -0.007893      -0.004134      -0.010891       0.014071       0.013387      -0.020739       0.011092       0.010689       0.011292      -0.030202       0.005749       0.024453             10.152062      11.031789      -4.414757       2.384159       8.743745      -3.149121      10.680653           0.002669
          159              C       3.066291      11.268784       6.668672      -0.100518      33.173133 0.41497200E+03  0.96519556E+04                                 8.976877                            6.800384       0.022500       1.978471                    0.999612      29.121376      83.522744       0.630130       0.417907      -1.062274       0.018893      -0.000111       0.017584       0.025810      -0.000367       0.012734       0.009757       0.020051      -0.064201      -0.028096       0.003587       0.024509             10.536812       9.579120       0.142182      -1.762279       4.884227      -0.233938      17.147090           0.000660
          160              C       3.031314       3.627855      14.501854      -0.109084      33.714955 0.43530928E+03  0.10227123E+05                                 9.041331                            6.942349       0.047927       1.981226                    0.999648      29.407930      84.237783       0.627920       0.415189      -1.066058       0.017968      -0.008089      -0.014469       0.024447       0.003314      -0.010446       0.000288       0.038160      -0.047591      -0.018422      -0.011245       0.029667             10.517589       9.603531       0.249670       1.270365       4.964596      -0.250663      16.984638           0.000698
          161              C       0.749349       4.519564       3.419651      -0.094730      33.257374 0.41116224E+03  0.95334633E+04                                 8.976443                            6.761902       0.076855       1.997573                    0.999649      28.870737      82.452328       0.633451       0.417019      -1.063715      -0.004326       0.018464       0.020853       0.028187       0.009202      -0.017837       0.017248      -0.020670       0.032608      -0.032085       0.004923       0.027162             10.680075      13.841552      -4.496403       4.252944       8.321944      -0.323432       9.876730           0.000776
          162              C       3.135184       0.725554      10.857041       0.083339      26.330929 0.35071153E+03  0.78633505E+04                                 7.853773                            6.359244      -0.014693       2.005402                    0.999343      26.770586      76.716089       0.631766       0.432406      -1.047623       0.037327      -0.006661      -0.046351       0.059883       0.032680      -0.011899       0.005150      -0.010321       0.066502      -0.046415       0.019267       0.027147              8.859649       9.074417      -3.719078       1.331887       8.083530      -1.878421       9.421000          -0.004034
          163              C      10.294809       5.227806       3.011545      -0.144006      33.888486 0.42013886E+03  0.97945054E+04                                 9.061399                            6.808485       0.176946       2.025522                    0.999816      29.329212      83.993429       0.635005       0.413751      -1.065791       0.016584       0.000083       0.020545       0.026404       0.014237       0.002577       0.012712      -0.018569       0.094252      -0.032945      -0.003107       0.036053             10.827737      14.158909      -5.415722       3.557022       9.573800      -0.103421       8.750500          -0.000065
          164              C       3.995823       0.719918       8.732072       0.099135      26.319676 0.33506715E+03  0.74221394E+04                                 7.809698                            6.180006       0.123012       2.051824                    0.999744      26.314942      74.782842       0.646892       0.427442      -1.051392      -0.022354      -0.006749       0.039833       0.046173       0.029682      -0.023587       0.018877      -0.030675       0.002218      -0.051143       0.017350       0.033793              8.917568       9.144771      -4.010617       0.282533       8.528402      -1.940712       9.079531          -0.003972
          165              N       5.570834       4.733970       4.093379      -0.250956      37.668372 0.56831049E+03  0.14050936E+05                                 9.458652                            7.763584      -0.077752       1.985952                    0.998835      28.835386      80.518191       0.622897       0.397713      -1.094542       0.023940      -0.006354      -0.155888       0.157844      -0.033629       0.017618      -0.002129       0.042312      -0.199335      -0.069059      -0.005817       0.074875             10.758046      10.407206      -2.316287      -0.753040       7.264587      -2.204471      14.602347           0.029252
          166              N       4.113472      -2.376757      11.208856      -0.233275      35.617518 0.54314874E+03  0.13316322E+05                                 9.119114                            7.618390      -0.149578       1.961733                    0.998977      28.777454      80.782645       0.623450       0.400718      -1.089313      -0.117568      -0.074517       0.050760       0.148161      -0.036733       0.031692       0.024160      -0.040493       0.152257      -0.079376       0.016156       0.063220             10.184959       8.662275       3.247265       0.524734       9.991538      -2.101293      11.901063           0.041669
          167              N       6.469630      11.346939       1.192656      -0.250475      37.521866 0.58204574E+03  0.14466991E+05                                 9.389806                            7.840990      -0.096753       1.977264                    0.998901      28.925445      80.806696       0.622113       0.396110      -1.096383       0.125663       0.070624      -0.039649       0.149502      -0.016746       0.041873       0.024620      -0.030478       0.167814      -0.069278      -0.005603       0.074881             10.591104       9.126144       3.781478      -0.047135      10.813628      -2.369765      11.833539           0.040748
          168              N       5.594152      10.225114      17.143992      -0.246207      36.792727 0.55007900E+03  0.13518109E+05                                 9.338523                            7.662612      -0.123831       1.970604                    0.998822      28.861073      80.899079       0.622666       0.400276      -1.090495       0.009177      -0.000802       0.158252       0.158520       0.023650      -0.024492      -0.004131       0.036501      -0.214643      -0.076157       0.006475       0.069681             10.566021      10.549662       2.448537       0.769174       7.142221      -1.949714      14.006182           0.028202
          169              N       5.028166      10.710698      12.888778      -0.250270      37.677478 0.56841689E+03  0.14055242E+05                                 9.462885                            7.766295      -0.082907       1.984382                    0.998825      28.837310      80.547419       0.622505       0.397917      -1.094323      -0.024270      -0.005703      -0.155486       0.157472       0.033844      -0.019064      -0.000047       0.043419      -0.196916      -0.068960      -0.006076       0.075036             10.763852      10.411570       2.316702       0.754418       7.267121      -2.206028      14.612866           0.029367
          170              N       6.485528       8.668315       2.413457      -0.233217      35.616344 0.54311948E+03  0.13315438E+05                                 9.118945                            7.618176      -0.149679       1.961714                    0.998977      28.776687      80.780228       0.623459       0.400717      -1.089313       0.117590      -0.074499       0.050773       0.148174       0.036756      -0.031700       0.024174      -0.040520       0.152271      -0.079409       0.016178       0.063232             10.184770       8.661891      -3.247073      -0.524544       9.991205      -2.101368      11.901213           0.041666
          171              N       4.129370       0.301867       9.988055      -0.250427      37.520909 0.58202029E+03  0.14466224E+05                                 9.389702                            7.840834      -0.096801       1.977257                    0.998901      28.924856      80.805128       0.622116       0.396112      -1.096381      -0.125683       0.070597      -0.039654       0.149507       0.016779      -0.041864       0.024635      -0.030518       0.167816      -0.069311      -0.005566       0.074877             10.590952       9.125790      -3.781275       0.047282      10.813297      -2.369801      11.833768           0.040752
          172              N       5.004848       4.248386       8.348593      -0.246995      36.792941 0.55013593E+03  0.13518903E+05                                 9.335633                            7.660859      -0.118484       1.972136                    0.998835      28.863814      80.886299       0.623044       0.400052      -1.090725      -0.008963      -0.000276       0.158721       0.158974      -0.023527       0.023248      -0.006026       0.035567      -0.216951      -0.076497       0.006944       0.069553             10.561895      10.546530      -2.448229      -0.768214       7.140536      -1.948570      13.998618           0.028065
          173              O       5.678944      -0.250336      12.489467      -0.578463      50.367934 0.66658301E+03  0.16945612E+05                                11.026113                            8.077564       0.046241       2.043174                    0.996603      29.154883      79.364361       0.656395       0.367061      -1.130250       0.026002       0.031749       0.013360       0.043158      -0.001960       0.049584       0.034896      -0.041209      -0.053419      -0.071845       0.014217       0.057629             14.082053      11.804037       4.507105       7.492555      11.258791       6.137883      19.183330           0.036947
          174              O       5.699082      -1.832376       8.710963      -0.577812      49.382993 0.64090231E+03  0.16158702E+05                                10.902572                            7.944692       0.024040       2.038954                    0.996507      28.984179      78.975647       0.657806       0.369312      -1.126765       0.023259      -0.035019      -0.014748       0.044551       0.011628      -0.042997       0.035874      -0.041740      -0.069902      -0.071730       0.019904       0.051826             13.897424      11.907550      -4.488395      -7.555490      10.953600       5.981733      18.831122           0.035281
          175              O       7.311190      10.625114      14.786825      -0.590426      44.362426 0.64429057E+03  0.16271596E+05                                10.138305                            7.949595      -0.041219       2.010054                    0.996459      29.421028      80.331079       0.659353       0.367824      -1.127484       0.031775      -0.037547      -0.016755       0.051963      -0.057253      -0.014790       0.011212       0.094297       0.079234      -0.087504       0.018738       0.068766             12.247815      18.232466      -1.297211      -5.973127       6.530676       0.370488      11.980303           0.052747
          176              O       3.280390      10.305332      15.205486      -0.577639      41.886570 0.61495295E+03  0.15363898E+05                                 9.750365                            7.779035      -0.054454       2.011737                    0.996373      29.084720      79.206071       0.664364       0.369012      -1.125613      -0.026429       0.039264       0.011887       0.048800      -0.054372      -0.007789       0.002979       0.075194       0.077436      -0.079020       0.023511       0.055509             11.569425      16.540052      -1.251011      -5.488764       6.414732       0.502737      11.753492           0.048213
          177              O       7.609022      14.107794       8.524501      -0.588308      30.405123 0.48100855E+03  0.11255857E+05                                 7.569374                            6.695432       0.563251       2.191685                    0.999396      28.527035      74.195823       0.748936       0.349491      -1.145650      -0.014130       0.002440      -0.023113       0.027200       0.019934       0.028138      -0.053606      -0.022521      -0.383999      -0.146462       0.053506       0.092956              7.896358       9.577824      -2.437738       1.817646       6.906017      -1.283344       7.205235           0.010287
          178              O       2.824633      12.068682      16.487855      -0.572857      28.687953 0.47962561E+03  0.11209718E+05                                 7.257949                            6.681129       0.628132       2.215390                    0.999437      28.397605      73.691353       0.750905       0.349003      -1.146633      -0.007363      -0.010039       0.004154       0.013125      -0.017856       0.094151       0.000035      -0.152008       0.084691      -0.143342       0.059530       0.083812              7.442074       6.227942       1.251492       0.275678      10.067276       1.006773       6.031005           0.017493
          179              O       7.849619       8.850251      13.532601      -0.567273      28.592563 0.47365414E+03  0.11032909E+05                                 7.245029                            6.633820       0.634340       2.219723                    0.999385      28.248157      73.123240       0.754710       0.348415      -1.147389       0.005895       0.017828      -0.005361       0.019528      -0.021277       0.100360       0.001122      -0.148850       0.086425      -0.148078       0.058473       0.089605              7.459074       6.193378       1.322968       0.258525      10.275082       0.888537       5.908761           0.018958
          180              O       7.648238       0.845523      12.644266      -0.584375      31.068262 0.50284635E+03  0.11881966E+05                                 7.673398                            6.831713       0.587426       2.193108                    0.999473      28.810307      74.962844       0.744728       0.348061      -1.148392      -0.003837      -0.007877       0.015016       0.017385      -0.019198      -0.047771      -0.074951      -0.002256      -0.367536      -0.161043       0.071839       0.089204              7.996390       9.734102       2.243771      -2.068898       6.779698      -1.344844       7.475369           0.011477
          181              O       4.920056      10.794736       3.694068      -0.578470      50.369733 0.66660509E+03  0.16946323E+05                                11.026397                            8.077706       0.046185       2.043152                    0.996603      29.155217      79.365758       0.656388       0.367061      -1.130248      -0.025990       0.031808       0.013343       0.043188       0.001957      -0.049582       0.034903      -0.041207      -0.053400      -0.071844       0.014209       0.057635             14.082613      11.804349      -4.507232      -7.492854      11.259086       6.138130      19.184405           0.036943
          182              O       4.899918       4.144352      17.506362      -0.577803      49.381532 0.64088431E+03  0.16158130E+05                                10.902336                            7.944573       0.024070       2.038968                    0.996508      28.983883      78.974464       0.657812       0.369311      -1.126766      -0.023266      -0.034965      -0.014763       0.044517      -0.011626       0.042998       0.035873      -0.041747      -0.069927      -0.071733       0.019904       0.051829             13.896967      11.907292       4.488284       7.555244      10.953353       5.981534      18.830255           0.035249
          183              O       3.287810       4.648386       5.991426      -0.592484      44.380738 0.64478509E+03  0.16284950E+05                                10.133792                            7.947021      -0.020824       2.015509                    0.996583      29.448338      80.371362       0.660252       0.367303      -1.128040      -0.032067      -0.037868      -0.017503       0.052618       0.057061       0.013566       0.009775       0.091645       0.078952      -0.086420       0.019684       0.066735             12.241266      18.220898       1.296207       5.968752       6.528007       0.369739      11.974895           0.051710
          184              O       7.318609       4.328604       6.410087      -0.579745      41.907827 0.61548227E+03  0.15378269E+05                                 9.746362                            7.776730      -0.032297       2.017677                    0.996531      29.113221      79.250264       0.665280       0.368476      -1.126180       0.026829       0.039431       0.012485       0.049300       0.054246       0.006454       0.001663       0.072736       0.077669      -0.078277       0.024413       0.053864             11.563705      16.530593       1.249995       5.484781       6.412256       0.501781      11.748267           0.047063
          185              O       2.989978       3.062722      17.319900      -0.588333      30.406541 0.48103890E+03  0.11256747E+05                                 7.569582                            6.695630       0.563205       2.191653                    0.999396      28.527952      74.198851       0.748927       0.349489      -1.145650       0.014118       0.002469      -0.023123       0.027204      -0.019937      -0.028144      -0.053602      -0.022532      -0.384060      -0.146480       0.053511       0.092969              7.896528       9.578090       2.437838      -1.817596       6.906244      -1.283290       7.205252           0.010282
          186              O       7.774366       6.091954       7.692456      -0.572010      28.621159 0.47818070E+03  0.11166955E+05                                 7.245244                            6.669786       0.639889       2.219698                    0.999442      28.366502      73.568837       0.751796       0.348870      -1.146800       0.007504      -0.010625       0.004002       0.013610       0.017631      -0.093504       0.000156      -0.150764       0.085736      -0.142361       0.058977       0.083384              7.428846       6.216431      -1.249216      -0.275726      10.048898       1.004625       6.021208           0.018516
          187              O       2.749381       2.873523       4.737202      -0.567055      28.541638 0.47256567E+03  0.11000658E+05                                 7.234753                            6.624726       0.645938       2.223789                    0.999396      28.227226      73.033852       0.755518       0.348261      -1.147575      -0.005932       0.018381      -0.005248       0.020015       0.020889      -0.099833       0.001160      -0.148262       0.088580      -0.147454       0.058020       0.089434              7.448315       6.184057      -1.320997      -0.258582      10.259799       0.886956       5.901089           0.019383
          188              O       2.950762      11.890595       3.848867      -0.584336      31.066795 0.50281412E+03  0.11881009E+05                                 7.673173                            6.831498       0.587530       2.193158                    0.999473      28.809446      74.959888       0.744740       0.348061      -1.148393       0.003844      -0.007840       0.014999       0.017355       0.019193       0.047771      -0.074952      -0.002251      -0.367477      -0.161028       0.071834       0.089194              7.996213       9.733797      -2.243686       2.068940       6.779473      -1.344896       7.475369           0.011482

******************************************************
Auxiliary information for the entire system
The total spin magnetic moment of the unit cell is   11.994214
The total net atomic charge of the unit cell is   0.000000
Accuracy of reproducing the electrostatic potential in the unit cell:
  The inner radius (bohr) =    5.0000
  The outer radius (bohr) =   12.0000
  Valid grid points have density less than (e/(bohr^3)) =    0.0001
  The number of valid grid points were=        91090
  The rms potential error without charges in kcal/mol is=      6.19403
  The rms potential error with partial charges in kcal/mol is=      1.27217
  The RRMSE value at monopole order=      0.20539
  The rms potential error with partial charges and cloud penetration in kcal/mol is=      1.29645
  The RRMSE value at monopole order with cloud penetration is=      0.20931
  The rms potential error with partial charges and atomic dipoles in kcal/mol is=      0.43902
  The RRMSE value at dipole order=      0.07088
  The rms potential error with partial charges, atomic dipoles and cloud penetration in kcal/mol is=      0.44117
  The RRMSE value at dipole order with cloud penetration=      0.07122

******************************************************
The electron densities and ab initio electrostatic potential were computed in VASP using the PBE functional and
projector augmented wave method. See the main text of the journal article for a description of computational details.
The atomic charges, dipoles, and quadrupoles were computed with the DDEC6 method as described in
(a) T. A. Manz and N. Gabaldon Limas, RSC Adv. 6 (2016) 47771-47801 DOI: 10.1039/c6ra04656h
(b) N. Gabaldon Limas and T. A. Manz, RSC Adv. 8 (2018) 2678-2707 DOI: 10.1039/c7ra11829e.
For each atom in the material, the electron cloud parameters were fit to the spherically averaged atom-in-material
electron density using radial positions for which this density was between 10^-4 and 10^-2 electrons per cubic bohr.
The polarizabilities, dispersion coefficients, and quantum Drude oscillator (QDO) parameters were fit using the MCLF method.
The magnetic structure of the system was optimized in VASP from the default ferromagnetic initial guess using spin polarization.
The atomic spin moments (ASMs) were computed on this optimized magnetic structure using the DDEC6 partition as inputs
to the method of T. A. Manz and D. S. Sholl, J. Chem. Theory Comput. 7 (2011) 4146-4164 DOI: 10.1021/ct200539n.
The RMSE and RRMSE were computed using a uniform grid with Ewald summation.
