# Supplementary material for: A collection of forcefield precursors for metal–organic frameworks
Source: RSC Adv. 2019 Nov 13;9(63):36492–507. doi: 10.1039/c9ra07327b (PMC9075174; doi:10.1039/c9ra07327b)
Supplement: RA-009-C9RA07327B-s6373 [file RA-009-C9RA07327B-s6373.xyz]

  480
jmolscript: load "" {1 1 1} spacegroup "x,y,z" unitcell [{     26.855000     0.000000     0.000000 }, {      0.000000    26.855000     0.000000 }, {     13.427509    13.427509    19.063514 }]
Zn     8.837849    10.230549     5.516790     1.063939
Zn     7.099123     9.039397     7.660101     1.059426
Zn    18.017022    16.624590     5.516600     1.063971
Zn    19.755884    17.815611     7.660101     1.059436
Zn    10.230549    18.016888     5.516790     1.064003
Zn     9.039397    19.755884     7.660101     1.059451
Zn    16.624590     8.837983     5.516600     1.063969
Zn    17.815611     7.099123     7.660101     1.059443
Zn    31.444660    30.051960    13.546724     1.063939
Zn    33.183386    31.243112    11.403413     1.059425
Zn    22.265487    23.657919    13.546914     1.063971
Zn    20.526625    22.466898    11.403413     1.059436
Zn    30.051826    22.265487    13.546914     1.064007
Zn    31.243112    20.526625    11.403413     1.059453
Zn    23.657919    31.444526    13.546914     1.063969
Zn    22.466898    33.183386    11.403413     1.059442
Zn     5.628808    14.760851     0.000000     1.072190
Zn     2.687917    15.234304     0.000000     1.053699
Zn    21.226192    12.094149     0.000000     1.072189
Zn    24.167083    11.620696     0.000000     1.053699
Zn    14.760851    21.226192     0.000000     1.072190
Zn    15.234304    24.167083     0.000000     1.053697
Zn    12.094149     5.628808     0.000000     1.072190
Zn    11.620696     2.687917     0.000000     1.053698
H     16.204313    33.329747    12.818307     0.309658
H     11.040096    33.109535    11.571553     0.306637
H     13.035424    29.827856    15.338503     0.307688
H     16.072725    31.278026    15.632081     0.126754
H     20.058007    30.896685    15.914221     0.127827
H     18.460133    32.929607    12.848808     0.130307
H     14.190187    33.654691    10.179916     0.126379
H     12.737330     8.929291     7.095440     0.127911
H     10.285470     7.669793     9.996907     0.128288
H     10.124341    30.746296    13.584660     0.125496
H     34.621473    28.291750    15.746463     0.128920
H     11.722215    28.434082    16.455625     0.130637
H     10.650699    20.380266    12.818307     0.309654
H     15.814915    20.600476    11.571553     0.306642
H     13.819590    23.882159    15.338503     0.307682
H     37.637290    22.431989    15.632081     0.126754
H     33.652008    22.813330    15.914221     0.127825
H     35.249879    20.780405    12.848808     0.130305
H     12.664823    20.055319    10.179916     0.126378
H     14.117677    17.925716     7.095440     0.127862
H     16.569540    19.185217     9.996907     0.128287
H     16.730671    22.963717    13.584660     0.125530
H     19.088541    25.418265    15.746463     0.128917
H     15.132800    25.275934    16.455625     0.130639
H     33.329747    10.650699    12.818307     0.309654
H     33.109535    15.814915    11.571553     0.306638
H     29.827856    13.819590    15.338503     0.307689
H     31.278026    37.637290    15.632081     0.126754
H     30.896685    33.652008    15.914221     0.127829
H     32.929607    35.249879    12.848808     0.130306
H     33.654691    12.664823    10.179916     0.126380
H      8.929291    14.117677     7.095440     0.127911
H      7.669793    16.569540     9.996907     0.128291
H     30.746296    16.730671    13.584660     0.125532
H     28.291750    19.088541    15.746463     0.128917
H     28.434082    15.132800    16.455625     0.130640
H     20.380266    16.204313    12.818307     0.309657
H     20.600476    11.040096    11.571553     0.306641
H     23.882159    13.035424    15.338503     0.307681
H     22.431989    16.072725    15.632081     0.126755
H     22.813330    20.058007    15.914221     0.127827
H     20.780405    18.460133    12.848808     0.130305
H     20.055319    14.190187    10.179916     0.126379
H     17.925716    12.737330     7.095440     0.127912
H     19.185217    10.285470     9.996907     0.128288
H     22.963717    10.124341    13.584660     0.125530
H     25.418265    34.621473    15.746463     0.128916
H     25.275934    11.722215    16.455625     0.130637
H     24.078196     6.952762     6.245207     0.309658
H     29.242413     7.172974     7.491961     0.306637
H     27.247085    10.454653     3.725011     0.307688
H     24.209784     9.004483     3.431433     0.126754
H     20.224502     9.385824     3.149293     0.127827
H     21.822376     7.352902     6.214706     0.130307
H     26.092322     6.627818     8.883598     0.126379
H     27.545179    31.353218    11.968074     0.127911
H     29.997039    32.612716     9.066607     0.128288
H     30.158168     9.536213     5.478854     0.125496
H      5.661036    11.990759     3.317051     0.128920
H     28.560294    11.848427     2.607889     0.130638
H     29.631810    19.902243     6.245207     0.309655
H     24.467594    19.682033     7.491961     0.306642
H     26.462919    16.400350     3.725011     0.307682
H      2.645219    17.850520     3.431433     0.126754
H      6.630501    17.469179     3.149293     0.127826
H      5.032630    19.502104     6.214706     0.130305
H     27.617686    20.227190     8.883598     0.126377
H     26.164832    22.356793    11.968074     0.127862
H     23.712969    21.097292     9.066607     0.128287
H     23.551838    17.318792     5.478854     0.125530
H     21.193968    14.864244     3.317051     0.128917
H     25.149709    15.006575     2.607889     0.130639
H      6.952762    29.631810     6.245207     0.309654
H      7.172974    24.467594     7.491961     0.306638
H     10.454653    26.462919     3.725011     0.307688
H      9.004483     2.645219     3.431433     0.126754
H      9.385824     6.630501     3.149293     0.127828
H      7.352902     5.032630     6.214706     0.130306
H      6.627818    27.617686     8.883598     0.126378
H     31.353218    26.164832    11.968074     0.127910
H     32.612716    23.712969     9.066607     0.128290
H      9.536213    23.551838     5.478854     0.125532
H     11.990759    21.193968     3.317051     0.128919
H     11.848427    25.149709     2.607889     0.130639
H     19.902243    24.078196     6.245207     0.309657
H     19.682033    29.242413     7.491961     0.306641
H     16.400350    27.247085     3.725011     0.307682
H     17.850520    24.209784     3.431433     0.126755
H     17.469179    20.224502     3.149293     0.127828
H     19.502104    21.822376     6.214706     0.130305
H     20.227190    26.092322     8.883598     0.126379
H     22.356793    27.545179    11.968074     0.127912
H     21.097292    29.997039     9.066607     0.128287
H     17.318792    30.158168     5.478854     0.125530
H     14.864244     5.661036     3.317051     0.128916
H     15.006575    28.560294     2.607889     0.130637
C     14.696942    32.321610    13.326159     0.576405
C     12.698393    32.679587    12.372983     0.569946
C     12.910548    31.168725    14.007870     0.570857
C     17.069313    32.170685    14.121489     0.269256
C     16.922148    31.447212    15.292751    -0.201716
C     18.032603    30.977519    15.954636    -0.004556
C     19.311438    31.222436    15.463941    -0.143244
C     19.466928    31.962828    14.284291    -0.009063
C     18.357010    32.433596    13.626981    -0.221340
C     17.883021    30.127558    17.180039     0.642154
C     20.834115    32.167731    13.703998     0.646572
C     12.195129    33.992795    10.308786     0.277630
C     13.471547     7.203590     9.750987    -0.202831
C     13.661680     7.885169     8.541979    -0.005217
C     12.600638     8.482424     7.899539    -0.139443
C     11.340870     8.417704     8.446662    -0.005260
C     11.143487     7.729679     9.642707    -0.227331
C     15.029942     7.893762     7.908689     0.636376
C     10.154685     8.965277     7.729111     0.638729
C     11.131136    29.686061    15.001842     0.276764
C     10.026321    30.113324    14.259890    -0.206062
C     35.630415    29.574344    14.546986    -0.005044
C     35.465526    28.625557    15.545152    -0.148839
C     36.594242    28.179228    16.242495    -0.006391
C     37.834137    28.722773    15.974081    -0.225282
C     34.433756    29.996773    13.744412     0.643893
C     36.429084    27.102880    17.261631     0.646366
C     12.158070    21.388402    13.326159     0.576405
C     14.156619    21.030425    12.372983     0.569946
C     13.944465    22.541288    14.007870     0.570855
C     36.640700    21.539328    14.121489     0.269252
C     36.787866    22.262802    15.292751    -0.201716
C     35.677412    22.732496    15.954636    -0.004558
C     34.398577    22.487579    15.463941    -0.143243
C     34.243086    21.747186    14.284291    -0.009059
C     35.353003    21.276417    13.626981    -0.221341
C     35.826995    23.582458    17.180039     0.642156
C     32.875897    21.542282    13.703998     0.646584
C     14.659881    19.717214    10.308786     0.277630
C     13.383462    19.651419     9.750987    -0.202825
C     13.193328    18.969839     8.541979    -0.005232
C     14.254369    18.372583     7.899539    -0.139376
C     15.514137    18.437304     8.446662    -0.005280
C     15.711522    19.125330     9.642707    -0.227327
C     11.825066    18.961245     7.908689     0.636374
C     16.700322    17.889730     7.729111     0.638793
C     15.723878    24.023953    15.001842     0.276767
C     16.828692    23.596690    14.259890    -0.206113
C     18.079599    24.135670    14.546986    -0.005035
C     18.244489    25.084457    15.545152    -0.148826
C     17.115773    25.530788    16.242495    -0.006424
C     15.875878    24.987242    15.974081    -0.225272
C     19.276257    23.713240    13.744412     0.643890
C     17.280932    26.607136    17.261631     0.646363
C     32.321610    12.158070    13.326159     0.576407
C     32.679587    14.156619    12.372983     0.569987
C     31.168725    13.944465    14.007870     0.570858
C     32.170685    36.640700    14.121489     0.269253
C     31.447212    36.787866    15.292751    -0.201719
C     30.977519    35.677412    15.954636    -0.004557
C     31.222436    34.398577    15.463941    -0.143243
C     31.962828    34.243086    14.284291    -0.009057
C     32.433596    35.353003    13.626981    -0.221343
C     30.127558    35.826995    17.180039     0.642155
C     32.167731    32.875897    13.703998     0.646577
C     33.992795    14.659881    10.308786     0.277633
C      7.203590    13.383462     9.750987    -0.202825
C      7.885169    13.193328     8.541979    -0.005220
C      8.482424    14.254369     7.899539    -0.139444
C      8.417704    15.514137     8.446662    -0.005276
C      7.729679    15.711522     9.642707    -0.227321
C      7.893762    11.825066     7.908689     0.636380
C      8.965277    16.700322     7.729111     0.638789
C     29.686061    15.723878    15.001842     0.276773
C     30.113324    16.828692    14.259890    -0.206115
C     29.574344    18.079599    14.546986    -0.005034
C     28.625557    18.244489    15.545152    -0.148841
C     28.179228    17.115773    16.242495    -0.006391
C     28.722773    15.875878    15.974081    -0.225282
C     29.996773    19.276257    13.744412     0.643895
C     27.102880    17.280932    17.261631     0.646358
C     21.388402    14.696942    13.326159     0.576405
C     21.030425    12.698393    12.372983     0.569946
C     22.541288    12.910548    14.007870     0.570855
C     21.539328    17.069313    14.121489     0.269255
C     22.262802    16.922148    15.292751    -0.201712
C     22.732496    18.032603    15.954636    -0.004555
C     22.487579    19.311438    15.463941    -0.143244
C     21.747186    19.466928    14.284291    -0.009065
C     21.276417    18.357010    13.626981    -0.221338
C     23.582458    17.883021    17.180039     0.642155
C     21.542282    20.834115    13.703998     0.646567
C     19.717214    12.195129    10.308786     0.277631
C     19.651419    13.471547     9.750987    -0.202830
C     18.969839    13.661680     8.541979    -0.005217
C     18.372583    12.600638     7.899539    -0.139443
C     18.437304    11.340870     8.446662    -0.005272
C     19.125330    11.143487     9.642707    -0.227329
C     18.961245    15.029942     7.908689     0.636375
C     17.889730    10.154685     7.729111     0.638793
C     24.023953    11.131136    15.001842     0.276766
C     23.596690    10.026321    14.259890    -0.206113
C     24.135670    35.630415    14.546986    -0.005033
C     25.084457    35.465526    15.545152    -0.148829
C     25.530788    36.594242    16.242495    -0.006423
C     24.987242    37.834137    15.974081    -0.225271
C     23.713240    34.433756    13.744412     0.643889
C     26.607136    36.429084    17.261631     0.646372
C     25.585567     7.960899     5.737355     0.576405
C     27.584116     7.602922     6.690531     0.569946
C     27.371961     9.113784     5.055644     0.570857
C     23.213196     8.111824     4.942025     0.269256
C     23.360361     8.835297     3.770763    -0.201716
C     22.249906     9.304990     3.108878    -0.004556
C     20.971071     9.060073     3.599573    -0.143244
C     20.815581     8.319681     4.779223    -0.009063
C     21.925499     7.848913     5.436533    -0.221340
C     22.399488    10.154951     1.883475     0.642154
C     19.448394     8.114778     5.359516     0.646572
C     28.087380     6.289714     8.754728     0.277630
C     26.810962    33.078919     9.312527    -0.202831
C     26.620829    32.397340    10.521535    -0.005217
C     27.681871    31.800085    11.163975    -0.139443
C     28.941639    31.864805    10.616852    -0.005259
C     29.139022    32.552830     9.420807    -0.227331
C     25.252567    32.388747    11.154825     0.636376
C     30.127824    31.317232    11.334403     0.638728
C     29.151373    10.596448     4.061672     0.276764
C      3.401188    10.169185     4.803624    -0.206062
C      4.652094    10.708165     4.516528    -0.005045
C      4.816983    11.656952     3.518362    -0.148840
C      3.688267    12.103281     2.821019    -0.006391
C      2.448372    11.559736     3.089433    -0.225282
C      5.848753    10.285736     5.319102     0.643893
C      3.853425    13.179629     1.801883     0.646366
C     28.124439    18.894107     5.737355     0.576405
C     26.125890    19.252084     6.690531     0.569946
C     26.338044    17.741221     5.055644     0.570854
C      3.641809    18.743181     4.942025     0.269252
C      3.494643    18.019707     3.770763    -0.201715
C      4.605097    17.550013     3.108878    -0.004557
C      5.883932    17.794930     3.599573    -0.143243
C      6.039423    18.535323     4.779223    -0.009059
C      4.929506    19.006092     5.436533    -0.221340
C      4.455514    16.700051     1.883475     0.642156
C      7.406612    18.740227     5.359516     0.646570
C     25.622628    20.565295     8.754728     0.277630
C     26.899047    20.631090     9.312527    -0.202826
C     27.089181    21.312670    10.521535    -0.005231
C     26.028140    21.909926    11.163975    -0.139376
C     24.768372    21.845205    10.616852    -0.005280
C     24.570987    21.157179     9.420807    -0.227327
C     28.457443    21.321264    11.154825     0.636388
C     23.582187    22.392779    11.334403     0.638793
C     24.558631    16.258556     4.061672     0.276766
C     23.453817    16.685819     4.803624    -0.206113
C     22.202910    16.146839     4.516528    -0.005035
C     22.038020    15.198052     3.518362    -0.148826
C     23.166736    14.751721     2.821019    -0.006424
C     24.406631    15.295267     3.089433    -0.225272
C     21.006252    16.569269     5.319102     0.643890
C     23.001577    13.675373     1.801883     0.646363
C      7.960899    28.124439     5.737355     0.576407
C      7.602922    26.125890     6.690531     0.569987
C      9.113784    26.338044     5.055644     0.570858
C      8.111824     3.641809     4.942025     0.269254
C      8.835297     3.494643     3.770763    -0.201718
C      9.304990     4.605097     3.108878    -0.004557
C      9.060073     5.883932     3.599573    -0.143244
C      8.319681     6.039423     4.779223    -0.009058
C      7.848913     4.929506     5.436533    -0.221343
C     10.154951     4.455514     1.883475     0.642156
C      8.114778     7.406612     5.359516     0.646577
C      6.289714    25.622628     8.754728     0.277632
C     33.078919    26.899047     9.312527    -0.202830
C     32.397340    27.089181    10.521535    -0.005222
C     31.800085    26.028140    11.163975    -0.139445
C     31.864805    24.768372    10.616852    -0.005271
C     32.552830    24.570987     9.420807    -0.227324
C     32.388747    28.457443    11.154825     0.636381
C     31.317232    23.582187    11.334403     0.638796
C     10.596448    24.558631     4.061672     0.276772
C     10.169185    23.453817     4.803624    -0.206118
C     10.708165    22.202910     4.516528    -0.005027
C     11.656952    22.038020     3.518362    -0.148839
C     12.103281    23.166736     2.821019    -0.006393
C     11.559736    24.406631     3.089433    -0.225286
C     10.285736    21.006252     5.319102     0.643893
C     13.179629    23.001577     1.801883     0.646359
C     18.894107    25.585567     5.737355     0.576405
C     19.252084    27.584116     6.690531     0.569946
C     17.741221    27.371961     5.055644     0.570855
C     18.743181    23.213196     4.942025     0.269255
C     18.019707    23.360361     3.770763    -0.201711
C     17.550013    22.249906     3.108878    -0.004555
C     17.794930    20.971071     3.599573    -0.143243
C     18.535323    20.815581     4.779223    -0.009065
C     19.006092    21.925499     5.436533    -0.221338
C     16.700051    22.399488     1.883475     0.642155
C     18.740227    19.448394     5.359516     0.646567
C     20.565295    28.087380     8.754728     0.277631
C     20.631090    26.810962     9.312527    -0.202829
C     21.312670    26.620829    10.521535    -0.005217
C     21.909926    27.681871    11.163975    -0.139443
C     21.845205    28.941639    10.616852    -0.005272
C     21.157179    29.139022     9.420807    -0.227329
C     21.321264    25.252567    11.154825     0.636375
C     22.392779    30.127824    11.334403     0.638793
C     16.258556    29.151373     4.061672     0.276767
C     16.685819     3.401188     4.803624    -0.206113
C     16.146839     4.652094     4.516528    -0.005033
C     15.198052     4.816983     3.518362    -0.148829
C     14.751721     3.688267     2.821019    -0.006424
C     15.295267     2.448372     3.089433    -0.225271
C     16.569269     5.848753     5.319102     0.643889
C     13.675373     3.853425     1.801883     0.646372
N     14.237991    31.414717    14.142458    -0.547911
N     13.984747    33.001041    12.400053    -0.553823
N     12.092813    31.790418    13.181276    -0.542275
N     15.995650    32.687107    13.350560    -0.419440
N     11.881732    33.238976    11.443065    -0.412356
N     12.441391    30.193084    14.837514    -0.416568
N     12.617023    22.295296    14.142458    -0.547908
N     12.870265    20.708971    12.400053    -0.553826
N     14.762200    21.919594    13.181276    -0.542274
N     10.859363    21.022906    13.350560    -0.419438
N     14.973279    20.471035    11.443065    -0.412356
N     14.413623    23.516931    14.837514    -0.416558
N     31.414717    12.617023    14.142458    -0.547908
N     33.001041    12.870265    12.400053    -0.553839
N     31.790418    14.762200    13.181276    -0.542283
N     32.687107    10.859363    13.350560    -0.419437
N     33.238976    14.973279    11.443065    -0.412379
N     30.193084    14.413623    14.837514    -0.416566
N     22.295296    14.237991    14.142458    -0.547910
N     20.708971    13.984747    12.400053    -0.553825
N     21.919594    12.092813    13.181276    -0.542274
N     21.022906    15.995650    13.350560    -0.419440
N     20.471035    11.881732    11.443065    -0.412359
N     23.516931    12.441391    14.837514    -0.416559
N     26.044518     8.867792     4.921056    -0.547911
N     26.297762     7.281468     6.663461    -0.553823
N     28.189696     8.492091     5.882238    -0.542276
N     24.286859     7.595402     5.712954    -0.419440
N     28.400777     7.043533     7.620449    -0.412356
N     27.841118    10.089425     4.226000    -0.416568
N     27.665486    17.987213     4.921056    -0.547908
N     27.412244    19.573538     6.663461    -0.553825
N     25.520309    18.362915     5.882238    -0.542274
N     29.423146    19.259603     5.712954    -0.419438
N     25.309230    19.811474     7.620449    -0.412356
N     25.868886    16.765578     4.226000    -0.416558
N      8.867792    27.665486     4.921056    -0.547910
N      7.281468    27.412244     6.663461    -0.553839
N      8.492091    25.520309     5.882238    -0.542282
N      7.595402    29.423146     5.712954    -0.419438
N      7.043533    25.309230     7.620449    -0.412379
N     10.089425    25.868886     4.226000    -0.416567
N     17.987213    26.044518     4.921056    -0.547910
N     19.573538    26.297762     6.663461    -0.553825
N     18.362915    28.189696     5.882238    -0.542274
N     19.259603    24.286859     5.712954    -0.419440
N     19.811474    28.400777     7.620449    -0.412359
N     16.765578    27.841118     4.226000    -0.416559
O     16.728256    29.955418    17.624219    -0.580304
O     18.920699    29.606303    17.646714    -0.583292
O     21.791765    31.659903    14.296873    -0.571703
O     20.901521    32.847968    12.664655    -0.602286
O     15.934955     7.187208     8.423023    -0.571664
O     15.152668     8.600048     6.880403    -0.588044
O     10.368450     9.521443     6.623046    -0.567377
O      9.027044     8.830196     8.257933    -0.608250
O     34.642419    30.628939    12.684862    -0.579496
O     33.322228    29.656252    14.182873    -0.582552
O     35.288821    26.837821    17.645951    -0.579134
O     37.468373    26.527646    17.652051    -0.599692
O     36.981760    23.754599    17.624219    -0.580305
O     34.789318    24.103714    17.646714    -0.583291
O     31.918248    22.050110    14.296873    -0.571741
O     32.808491    20.862044    12.664655    -0.602300
O     10.920053    19.667800     8.423023    -0.571656
O     11.702338    18.254958     6.880403    -0.588023
O     16.486556    17.333563     6.623046    -0.567437
O     17.827964    18.024811     8.257933    -0.608261
O     19.067593    23.081073    12.684862    -0.579500
O     20.387786    24.053762    14.182873    -0.582546
O     18.421196    26.872196    17.645951    -0.579130
O     16.241644    27.182371    17.652051    -0.599674
O     29.955418    36.981760    17.624219    -0.580308
O     29.606303    34.789318    17.646714    -0.583290
O     31.659903    31.918248    14.296873    -0.571723
O     32.847968    32.808491    12.664655    -0.602296
O      7.187208    10.920053     8.423023    -0.571651
O      8.600048    11.702338     6.880403    -0.588022
O      9.521443    16.486556     6.623046    -0.567430
O      8.830196    17.827964     8.257933    -0.608256
O     30.628939    19.067593    12.684862    -0.579502
O     29.656252    20.387786    14.182873    -0.582552
O     26.837821    18.421196    17.645951    -0.579138
O     26.527646    16.241644    17.652051    -0.599681
O     23.754599    16.728256    17.624219    -0.580304
O     24.103714    18.920699    17.646714    -0.583292
O     22.050110    21.791765    14.296873    -0.571699
O     20.862044    20.901521    12.664655    -0.602286
O     19.667800    15.934955     8.423023    -0.571663
O     18.254958    15.152668     6.880403    -0.588046
O     17.333563    10.368450     6.623046    -0.567436
O     18.024811     9.027044     8.257933    -0.608262
O     23.081073    34.642419    12.684862    -0.579500
O     24.053762    33.322228    14.182873    -0.582546
O     26.872196    35.288821    17.645951    -0.579129
O     27.182371    37.468373    17.652051    -0.599686
O     23.554253    10.327091     1.439295    -0.580304
O     21.361810    10.676206     1.416800    -0.583292
O     18.490744     8.622606     4.766641    -0.571703
O     19.380988     7.434541     6.398859    -0.602286
O     24.347554    33.095301    10.640491    -0.571665
O     25.129841    31.682461    12.183111    -0.588044
O     29.914059    30.761066    12.440468    -0.567377
O     31.255465    31.452313    10.805581    -0.608250
O      5.640090     9.653570     6.378652    -0.579496
O      6.960281    10.626257     4.880641    -0.582552
O      4.993688    13.444688     1.417563    -0.579135
O      2.814136    13.754863     1.411463    -0.599692
O      3.300749    16.527910     1.439295    -0.580305
O      5.493191    16.178795     1.416800    -0.583291
O      8.364261    18.232399     4.766641    -0.571719
O      7.474018    19.420465     6.398859    -0.602299
O     29.362456    20.614709    10.640491    -0.571656
O     28.580171    22.027551    12.183111    -0.588056
O     23.795953    22.948946    12.440468    -0.567438
O     22.454545    22.257698    10.805581    -0.608260
O     21.214916    17.201436     6.378652    -0.579501
O     19.894723    16.228747     4.880641    -0.582546
O     21.861313    13.410313     1.417563    -0.579130
O     24.040865    13.100138     1.411463    -0.599675
O     10.327091     3.300749     1.439295    -0.580307
O     10.676206     5.493191     1.416800    -0.583290
O      8.622606     8.364261     4.766641    -0.571724
O      7.434541     7.474018     6.398859    -0.602296
O     33.095301    29.362456    10.640491    -0.571652
O     31.682461    28.580171    12.183111    -0.588022
O     30.761066    23.795953    12.440468    -0.567442
O     31.452313    22.454545    10.805581    -0.608265
O      9.653570    21.214916     6.378652    -0.579514
O     10.626257    19.894723     4.880641    -0.582585
O     13.444688    21.861313     1.417563    -0.579138
O     13.754863    24.040865     1.411463    -0.599683
O     16.527910    23.554253     1.439295    -0.580304
O     16.178795    21.361810     1.416800    -0.583291
O     18.232399    18.490744     4.766641    -0.571699
O     19.420465    19.380988     6.398859    -0.602286
O     20.614709    24.347554    10.640491    -0.571663
O     22.027551    25.129841    12.183111    -0.588045
O     22.948946    29.914059    12.440468    -0.567435
O     22.257698    31.255465    10.805581    -0.608262
O     17.201436     5.640090     6.378652    -0.579499
O     16.228747     6.960281     4.880641    -0.582547
O     13.410313     4.993688     1.417563    -0.579129
O     13.100138     2.814136     1.411463    -0.599685

The following XYZ coordinates are in angstroms. Other properties are in atomic units.
The sperically averaged electron density of each atom fit to a function of the form exp(a - br)
eigen_1, eigen_2 and eigen_3 are the three eigenvalues of traceless quadrupole moment tensor
  atom number  atomic symbol              X              Y              Z     net charge C6 coefficient C8 coefficient C10 coefficient fluctuating dipole atomic polarizability isotropic forcefield polarizability              a              b squared Pearson coefficient          <r^3>          <r^4>         wp_QDO          m_QDO          q_QDO       dipole_x       dipole_y       dipole_z         dipole            Qxy            Qxz            Qyz     Q(x^2-y^2)  Q(3z^2 - R^2)        eigen_1        eigen_2        eigen_3 static polarizability      alpha(xx)      alpha(xy)      alpha(xz)      alpha(yy)      alpha(yz)      alpha(zz) atomic spin moment
            1             Zn       8.837849      10.230549       5.516790       1.063939      70.794982 0.12078099E+04  0.34469690E+05                                14.270141                           11.527657       0.340252       2.025422                    0.996646      40.789807     105.650679       0.520179       0.412586      -1.134437       0.106420       0.103224      -0.155385       0.214767       0.058395      -0.084310      -0.082205      -0.018210       0.152395      -0.088643      -0.071441       0.160084             18.282732      19.197738      -5.112780       4.578147      20.946179       3.192951      14.704279          -0.000000
            2             Zn       7.099123       9.039397       7.660101       1.059426      73.263050 0.12842182E+04  0.37218617E+05                                14.638338                           11.926865       0.317037       2.013705                    0.996709      41.202183     107.561256       0.508791       0.415380      -1.132466      -0.102010      -0.097776       0.152904       0.208197       0.056140      -0.078857      -0.080614       0.018495       0.122711      -0.083176      -0.068050       0.151226             18.643877      19.737487      -4.551376       3.935778      20.895978       3.524898      15.298166           0.000000
            3             Zn      18.017022      16.624590       5.516600       1.063971      70.795912 0.12078706E+04  0.34471946E+05                                14.270464                           11.528149       0.339971       2.025354                    0.996646      40.789673     105.652046       0.520152       0.412601      -1.134424      -0.106497      -0.103263      -0.155329       0.214784       0.058359       0.084279       0.082189      -0.018343       0.152278      -0.088640      -0.071385       0.160025             18.282601      19.197433      -5.112280      -4.578102      20.946255      -3.192023      14.704114          -0.000000
            4             Zn      19.755884      17.815611       7.660101       1.059436      73.273210 0.12844127E+04  0.37225865E+05                                14.640044                           11.928089       0.316878       2.013663                    0.996706      41.203160     107.568004       0.508742       0.415402      -1.132445       0.101986       0.097751       0.152858       0.208139       0.056137       0.078829       0.080580       0.018495       0.122664      -0.083150      -0.068026       0.151176             18.646201      19.740008      -4.552159      -3.936243      20.898616      -3.525545      15.299980           0.000000
            5             Zn      10.230549      18.016888       5.516790       1.064003      70.776019 0.12074524E+04  0.34456710E+05                                14.267274                           11.525638       0.340784       2.025621                    0.996654      40.786362     105.635219       0.520249       0.412564      -1.134460       0.103233      -0.106440      -0.155379       0.214777      -0.058312      -0.082245       0.084183       0.018245       0.152335      -0.088515      -0.071467       0.159982             18.278472      20.941107       5.111358       3.191509      19.192833      -4.576939      14.701474          -0.000000
            6             Zn       9.039397      19.755884       7.660101       1.059451      73.262658 0.12841932E+04  0.37217732E+05                                14.638364                           11.926807       0.317040       2.013719                    0.996709      41.201559     107.559572       0.508788       0.415384      -1.132463      -0.097757       0.101988       0.152873       0.208154      -0.056142      -0.080625       0.078847      -0.018476       0.122749      -0.083183      -0.068048       0.151230             18.643987      20.896185       4.551483       3.524985      19.737656      -3.935898      15.298119           0.000000
            7             Zn      16.624590       8.837983       5.516600       1.063969      70.795199 0.12078525E+04  0.34471289E+05                                14.270351                           11.528030       0.339950       2.025345                    0.996646      40.789697     105.651771       0.520158       0.412598      -1.134426      -0.103264       0.106496      -0.155336       0.214789      -0.058353       0.082188      -0.084290       0.018339       0.152295      -0.088644      -0.071387       0.160031             18.282520      20.946268       5.112267      -3.192207      19.197273       4.577971      14.704019          -0.000000
            8             Zn      17.815611       7.099123       7.660101       1.059443      73.263204 0.12842179E+04  0.37218634E+05                                14.638418                           11.926922       0.316904       2.013672                    0.996707      41.201942     107.560913       0.508786       0.415384      -1.132463       0.097762      -0.101990       0.152876       0.208159      -0.056142       0.080611      -0.078860      -0.018481       0.122704      -0.083168      -0.068058       0.151225             18.643937      20.896124       4.551441      -3.525079      19.737456       3.935692      15.298230           0.000000
            9             Zn      31.444660      30.051960      13.546724       1.063939      70.794965 0.12078095E+04  0.34469676E+05                                14.270139                           11.527655       0.340253       2.025423                    0.996646      40.789802     105.650660       0.520179       0.412586      -1.134437      -0.106420      -0.103223       0.155385       0.214767       0.058395      -0.084310      -0.082206      -0.018210       0.152394      -0.088642      -0.071441       0.160084             18.282731      19.197727      -5.112779       4.578139      20.946182       3.192959      14.704283          -0.000000
           10             Zn      33.183386      31.243112      11.403413       1.059425      73.263217 0.12842214E+04  0.37218736E+05                                14.638362                           11.926881       0.317034       2.013704                    0.996709      41.202221     107.561405       0.508791       0.415380      -1.132466       0.102009       0.097776      -0.152903       0.208196       0.056140      -0.078857      -0.080614       0.018495       0.122711      -0.083176      -0.068050       0.151226             18.643911      19.737517      -4.551386       3.935783      20.896023       3.524912      15.298193           0.000000
           11             Zn      22.265487      23.657919      13.546914       1.063971      70.796005 0.12078722E+04  0.34472007E+05                                14.270478                           11.528159       0.339970       2.025353                    0.996646      40.789689     105.652119       0.520152       0.412601      -1.134424       0.106497       0.103263       0.155329       0.214784       0.058359       0.084279       0.082189      -0.018343       0.152278      -0.088640      -0.071385       0.160025             18.282621      19.197461      -5.112294      -4.578106      20.946280      -3.192028      14.704124          -0.000000
           12             Zn      20.526625      22.466898      11.403413       1.059436      73.273141 0.12844116E+04  0.37225822E+05                                14.640033                           11.928083       0.316879       2.013664                    0.996706      41.203149     107.567954       0.508742       0.415402      -1.132445      -0.101986      -0.097751      -0.152858       0.208139       0.056137       0.078829       0.080580       0.018495       0.122664      -0.083150      -0.068026       0.151177             18.646184      19.739990      -4.552155      -3.936235      20.898596      -3.525544      15.299967           0.000000
           13             Zn      30.051826      22.265487      13.546914       1.064007      70.781320 0.12075790E+04  0.34461333E+05                                14.268164                           11.526419       0.340738       2.025604                    0.996653      40.787383     105.640460       0.520218       0.412577      -1.134448      -0.103251       0.106493       0.155391       0.214820      -0.058381      -0.082174       0.084266       0.018272       0.152335      -0.088630      -0.071390       0.160020             18.279371      20.941719       5.111283       3.191688      19.194346      -4.576752      14.702047          -0.000000
           14             Zn      31.243112      20.526625      11.403413       1.059453      73.263073 0.12841999E+04  0.37217980E+05                                14.638430                           11.926851       0.317049       2.013722                    0.996708      41.201591     107.559789       0.508787       0.415384      -1.132462       0.097753      -0.101983      -0.152865       0.208144      -0.056140      -0.080619       0.078852      -0.018488       0.122746      -0.083180      -0.068048       0.151228             18.644074      20.896358       4.551528       3.524974      19.737636      -3.935976      15.298226           0.000000
           15             Zn      23.657919      31.444526      13.546914       1.063969      70.795130 0.12078513E+04  0.34471245E+05                                14.270341                           11.528024       0.339951       2.025346                    0.996646      40.789684     105.651716       0.520158       0.412598      -1.134426       0.103264      -0.106496       0.155336       0.214789      -0.058353       0.082188      -0.084290       0.018339       0.152296      -0.088644      -0.071387       0.160031             18.282506      20.946250       5.112261      -3.192205      19.197263       4.577965      14.704006          -0.000000
           16             Zn      22.466898      33.183386      11.403413       1.059442      73.263266 0.12842190E+04  0.37218675E+05                                14.638427                           11.926928       0.316903       2.013671                    0.996707      41.201953     107.560961       0.508786       0.415384      -1.132463      -0.097762       0.101990      -0.152876       0.208159      -0.056142       0.080611      -0.078860      -0.018481       0.122704      -0.083168      -0.068058       0.151225             18.643951      20.896141       4.551445      -3.525083      19.737474       3.935696      15.298239           0.000000
           17             Zn       5.628808      14.760851       0.000000       1.072190      70.412997 0.11900166E+04  0.33830348E+05                                14.213880                           11.438465       0.354155       2.032409                    0.996453      40.567902     104.813895       0.522563       0.412300      -1.134827       0.222507      -0.041898       0.000004       0.226417      -0.042322       0.000001      -0.000007       0.225388      -0.229520      -0.082126      -0.076507       0.158632             18.331997       9.534081       1.906058      -0.000019      19.598922      -0.000131      25.862989          -0.000000
           18             Zn       2.687917      15.234304       0.000000       1.053699      73.083127 0.12759809E+04  0.36913627E+05                                14.612455                           11.879916       0.351727       2.024918                    0.996421      41.181626     107.346455       0.510446       0.414776      -1.133087      -0.216963       0.039572      -0.000005       0.220542      -0.047446       0.000006      -0.000008       0.223157      -0.233749      -0.082289      -0.077916       0.160205             18.799286      10.271099       1.470306      -0.000040      19.530945      -0.000242      26.595814          -0.000000
           19             Zn      21.226192      12.094149       0.000000       1.072189      70.413044 0.11900174E+04  0.33830377E+05                                14.213887                           11.438469       0.354155       2.032409                    0.996453      40.567911     104.813932       0.522563       0.412300      -1.134827      -0.222507       0.041898      -0.000004       0.226417      -0.042323       0.000001      -0.000007       0.225388      -0.229519      -0.082126      -0.076506       0.158632             18.332009       9.534086       1.906062      -0.000015      19.598937      -0.000125      25.863003          -0.000000
           20             Zn      24.167083      11.620696       0.000000       1.053699      73.083155 0.12759814E+04  0.36913647E+05                                14.612459                           11.879919       0.351727       2.024918                    0.996421      41.181632     107.346480       0.510446       0.414776      -1.133087       0.216963      -0.039572       0.000005       0.220542      -0.047446       0.000006      -0.000008       0.223157      -0.233749      -0.082289      -0.077916       0.160205             18.799292      10.271103       1.470310      -0.000039      19.530952      -0.000240      26.595821          -0.000000
           21             Zn      14.760851      21.226192       0.000000       1.072190      70.413222 0.11900217E+04  0.33830534E+05                                14.213919                           11.438498       0.354146       2.032407                    0.996453      40.567925     104.814072       0.522562       0.412301      -1.134826      -0.041900      -0.222506      -0.000003       0.226417       0.042321      -0.000008       0.000002      -0.225389      -0.229521      -0.082126      -0.076507       0.158633             18.332046      19.598968      -1.906087      -0.000076       9.534117      -0.000009      25.863054          -0.000000
           22             Zn      15.234304      24.167083       0.000000       1.053697      73.086136 0.12760406E+04  0.36915839E+05                                14.612941                           11.880271       0.351685       2.024904                    0.996420      41.182060     107.348789       0.510433       0.414782      -1.133082       0.039574       0.216958       0.000004       0.220538       0.047445      -0.000008      -0.000001      -0.223144      -0.233738      -0.082285      -0.077913       0.160197             18.799969      19.531628      -1.470383      -0.000104      10.271429       0.000024      26.596849          -0.000000
           23             Zn      12.094149       5.628808       0.000000       1.072190      70.413406 0.11900250E+04  0.33830654E+05                                14.213946                           11.438517       0.354143       2.032405                    0.996453      40.567959     104.814220       0.522561       0.412301      -1.134826       0.041900       0.222506       0.000003       0.226416       0.042321      -0.000008       0.000003      -0.225389      -0.229521      -0.082125      -0.076507       0.158633             18.332085      19.599010      -1.906083      -0.000073       9.534125      -0.000020      25.863120          -0.000000
           24             Zn      11.620696       2.687917       0.000000       1.053698      73.085852 0.12760356E+04  0.36915655E+05                                14.612900                           11.880246       0.351689       2.024906                    0.996420      41.182004     107.348560       0.510433       0.414781      -1.133082      -0.039574      -0.216959      -0.000004       0.220539       0.047445      -0.000008      -0.000001      -0.223145      -0.233739      -0.082285      -0.077913       0.160198             18.799904      19.531559      -1.470371      -0.000096      10.271402       0.000016      26.596751          -0.000000
           25              H      16.204313      33.329747      12.818307       0.309658       0.642099 0.40710719E+01  0.33697241E+02                                 1.240359                            1.188054      -1.103402       2.474484                    0.999855       2.388265       6.104360       0.569148       1.300155      -0.707361       0.012308       0.028594      -0.020595       0.037326       0.010356      -0.001978      -0.016197       0.000378      -0.019501      -0.019647      -0.000935       0.020582              1.276468       1.309323       0.090162      -0.003032       1.287378      -0.252620       1.232702           0.000000
           26              H      11.040096      33.109535      11.571553       0.306637       0.611448 0.38248128E+01  0.31193628E+02                                 1.200503                            1.150930      -1.092035       2.478125                    0.999859       2.384473       6.065426       0.578271       1.298731      -0.706993      -0.037245      -0.004419       0.003035       0.037628       0.001415       0.000550      -0.009353       0.033060      -0.013328      -0.020007       0.001195       0.018813              1.235860       1.480959       0.027919      -0.028905       1.072883      -0.143109       1.153738           0.000000
           27              H      13.035424      29.827856      15.338503       0.307688       0.605254 0.37825935E+01  0.30820262E+02                                 1.199707                            1.150210      -1.109821       2.470082                    0.999839       2.399376       6.137098       0.573143       1.311584      -0.703963       0.023853      -0.017894       0.022608       0.037421      -0.002823       0.008851      -0.015694       0.007153      -0.005034      -0.018721       0.000159       0.018562              1.235381       1.349784      -0.033299       0.124481       1.160219      -0.202162       1.196140          -0.000000
           28              H      16.072725      31.278026      15.632081       0.126754       1.273390 0.95512763E+01  0.97500317E+02                                 1.878563                            1.756517      -1.542775       2.137457                    0.994803       3.751402      10.526548       0.495321       1.211364      -0.722521      -0.026811      -0.003739       0.017733       0.032361      -0.005780      -0.011734      -0.005583      -0.003009       0.001858      -0.016120       0.004910       0.011210              1.944045       2.518769       0.105280      -0.112235       1.516007      -0.206678       1.797359           0.000000
           29              H      20.058007      30.896685      15.914221       0.127827       1.185854 0.89462861E+01  0.89273709E+02                                 1.765104                            1.682893      -1.300200       2.268090                    0.995643       3.452141       9.380721       0.517040       1.187138      -0.730807       0.032650      -0.013704       0.019987       0.040661      -0.005124       0.009637      -0.002362       0.012367      -0.004053      -0.008275      -0.006491       0.014765              1.793331       2.042781      -0.087719       0.152146       1.538252      -0.253610       1.798958          -0.000000
           30              H      18.460133      32.929607      12.848808       0.130307       1.095508 0.79042105E+01  0.76207546E+02                                 1.656298                            1.567233      -1.071181       2.377537                    0.997706       3.262406       8.616500       0.545163       1.165306      -0.736739       0.005486       0.018628      -0.028426       0.034426      -0.004372       0.004907      -0.010279       0.001714       0.013076      -0.010343      -0.003972       0.014315              1.708284       1.694658       0.088362      -0.133444       1.560878      -0.395486       1.869317          -0.000000
           31              H      14.190187      33.654691      10.179916       0.126379       1.218340 0.90435364E+01  0.91273713E+02                                 1.836989                            1.718668      -1.527894       2.145129                    0.994728       3.755000      10.555510       0.495475       1.224833      -0.718880       0.027554      -0.015882       0.009808       0.033282      -0.001719      -0.001503      -0.004452       0.006623      -0.043994      -0.015800       0.004730       0.011071              1.905534       2.083873      -0.273697       0.253278       1.626107      -0.386758       2.006622           0.000000
           32              H      12.737330       8.929291       7.095440       0.127911       1.171741 0.88045278E+01  0.87543634E+02                                 1.754048                            1.671625      -1.294255       2.271673                    0.995695       3.440452       9.344230       0.517589       1.190153      -0.730055       0.006019       0.019261      -0.033678       0.039261       0.001060      -0.002915      -0.008298      -0.007638       0.027034      -0.008822      -0.005366       0.014188              1.782355       1.804009      -0.013815      -0.105066       1.582391      -0.335152       1.960665           0.000000
           33              H      10.285470       7.669793       9.996907       0.128288       1.111023 0.80326523E+01  0.77749853E+02                                 1.671832                            1.579326      -1.083690       2.369995                    0.997564       3.281071       8.679587       0.543438       1.164436      -0.736959      -0.031479       0.000099       0.013227       0.034145       0.001502      -0.009436      -0.007322       0.007880       0.009361      -0.010960      -0.003332       0.014292              1.730949       2.199478      -0.107940      -0.139072       1.411778      -0.148420       1.581589          -0.000000
           34              H      10.124341      30.746296      13.584660       0.125496       1.223683 0.90215702E+01  0.91025469E+02                                 1.838818                            1.712689      -1.545466       2.129187                    0.995339       3.811592      10.724109       0.497873       1.219288      -0.719468      -0.003078       0.018958      -0.024008       0.030745      -0.009642       0.006288      -0.003891       0.001051       0.010319      -0.011559      -0.001744       0.013303              1.910872       1.881802       0.225333      -0.112330       1.923099      -0.546951       1.927714           0.000000
           35              H      34.621473      28.291750      15.746463       0.128920       1.163637 0.87479514E+01  0.86848549E+02                                 1.745713                            1.666323      -1.297474       2.270045                    0.995728       3.436292       9.328458       0.518330       1.190264      -0.729975      -0.036975      -0.013404       0.009171       0.040384       0.008522      -0.003572      -0.001134       0.013631      -0.021273      -0.008086      -0.006993       0.015079              1.773459       2.087375       0.172256      -0.023844       1.620544      -0.228437       1.612458          -0.000000
           36              H      11.722215      28.434082      16.455625       0.130637       1.089313 0.78379669E+01  0.75572306E+02                                 1.665639                            1.572537      -1.074297       2.378575                    0.997577       3.270365       8.698580       0.536930       1.183121      -0.732373       0.026401      -0.011812       0.018023       0.034079       0.002565       0.004149      -0.004366       0.022587      -0.011405      -0.012496      -0.001759       0.014255              1.721014       1.901037      -0.120529       0.264865       1.564660      -0.309619       1.697344          -0.000000
           37              H      10.650699      20.380266      12.818307       0.309654       0.642176 0.40717535E+01  0.33704863E+02                                 1.240561                            1.188237      -1.103415       2.474477                    0.999855       2.388385       6.105183       0.569035       1.300337      -0.707324      -0.012311      -0.028593      -0.020594       0.037325       0.010359       0.001977       0.016200       0.000376      -0.019511      -0.019652      -0.000935       0.020587              1.276682       1.309547       0.090188       0.003033       1.287595       0.252692       1.232904           0.000000
           38              H      15.814915      20.600476      11.571553       0.306642       0.611470 0.38249722E+01  0.31195106E+02                                 1.200505                            1.150932      -1.092037       2.478127                    0.999859       2.384488       6.065388       0.578290       1.298681      -0.707003       0.037245       0.004419       0.003034       0.037629       0.001415      -0.000551       0.009352       0.033058      -0.013325      -0.020006       0.001195       0.018811              1.235862       1.480969       0.027921       0.028907       1.072882       0.143108       1.153735           0.000000
           39              H      13.819590      23.882159      15.338503       0.307682       0.605245 0.37824950E+01  0.30819028E+02                                 1.199651                            1.150160      -1.109831       2.470075                    0.999839       2.399368       6.136885       0.573187       1.311503      -0.703979      -0.023854       0.017894       0.022609       0.037421      -0.002825      -0.008849       0.015693       0.007151      -0.005039      -0.018718       0.000158       0.018561              1.235321       1.349715      -0.033302      -0.124476       1.160164       0.202145       1.196084          -0.000000
           40              H      37.637290      22.431989      15.632081       0.126754       1.273353 0.95508612E+01  0.97494205E+02                                 1.878453                            1.756422      -1.542783       2.137452                    0.994803       3.751318      10.525923       0.495363       1.211285      -0.722539       0.026810       0.003739       0.017733       0.032361      -0.005780       0.011732       0.005579      -0.003013       0.001864      -0.016117       0.004909       0.011208              1.943925       2.518598       0.105278       0.112238       1.515927       0.206660       1.797251           0.000000
           41              H      33.652008      22.813330      15.914221       0.127825       1.185650 0.89441810E+01  0.89245253E+02                                 1.764664                            1.682500      -1.300256       2.268061                    0.995642       3.452073       9.379390       0.517203       1.186864      -0.730868      -0.032649       0.013702       0.019988       0.040660      -0.005120      -0.009642       0.002354       0.012361      -0.004043      -0.008281      -0.006483       0.014764              1.792873       2.042216      -0.087688      -0.152093       1.537904       0.253504       1.798497          -0.000000
           42              H      35.249879      20.780405      12.848808       0.130305       1.095487 0.79040277E+01  0.76205248E+02                                 1.656264                            1.567205      -1.071233       2.377508                    0.997705       3.262408       8.616440       0.545174       1.165291      -0.736742      -0.005486      -0.018627      -0.028426       0.034426      -0.004372      -0.004907       0.010278       0.001714       0.013080      -0.010342      -0.003972       0.014314              1.708246       1.694619       0.088358       0.133438       1.560845       0.395473       1.869275          -0.000000
           43              H      12.664823      20.055319      10.179916       0.126378       1.218482 0.90448398E+01  0.91290521E+02                                 1.837168                            1.718820      -1.527939       2.145107                    0.994727       3.755154      10.556292       0.495439       1.224873      -0.718871      -0.027553       0.015881       0.009808       0.033281      -0.001717       0.001503       0.004451       0.006625      -0.043987      -0.015798       0.004729       0.011069              1.905729       2.084097      -0.273743      -0.253320       1.626257       0.386824       2.006833           0.000000
           44              H      14.117677      17.925716       7.095440       0.127862       1.171925 0.88062006E+01  0.87564244E+02                                 1.754217                            1.671770      -1.294418       2.271576                    0.995694       3.440723       9.345115       0.517574       1.190134      -0.730059      -0.006011      -0.019277      -0.033688       0.039276       0.001065       0.002918       0.008292      -0.007633       0.027045      -0.008821      -0.005365       0.014186              1.782530       1.804177      -0.013813       0.105086       1.582531       0.335219       1.960881           0.000000
           45              H      16.569540      19.185217       9.996907       0.128287       1.111399 0.80360464E+01  0.77791453E+02                                 1.672291                            1.579727      -1.083717       2.369984                    0.997564       3.281310       8.680901       0.543330       1.164537      -0.736938       0.031477      -0.000100       0.013229       0.034144       0.001496       0.009437       0.007321       0.007876       0.009373      -0.010962      -0.003329       0.014291              1.731444       2.200196      -0.107992       0.139133       1.412123       0.148488       1.582012          -0.000000
           46              H      16.730671      22.963717      13.584660       0.125530       1.223972 0.90241502E+01  0.91058078E+02                                 1.839156                            1.712978      -1.545410       2.129225                    0.995340       3.811444      10.724106       0.497812       1.219350      -0.719458       0.003091      -0.018950      -0.023984       0.030723      -0.009638      -0.006282       0.003900       0.001053       0.010341      -0.011556      -0.001746       0.013302              1.911238       1.882159       0.225405       0.112368       1.923469       0.547120       1.928085           0.000000
           47              H      19.088541      25.418265      15.746463       0.128917       1.163582 0.87474688E+01  0.86842964E+02                                 1.745693                            1.666304      -1.297468       2.270042                    0.995728       3.436278       9.328519       0.518319       1.190302      -0.729966       0.036974       0.013405       0.009171       0.040384       0.008523       0.003569       0.001132       0.013625      -0.021267      -0.008085      -0.006991       0.015076              1.773437       2.087351       0.172258       0.023850       1.620526       0.228432       1.612435          -0.000000
           48              H      15.132800      25.275934      16.455625       0.130639       1.089131 0.78363350E+01  0.75552649E+02                                 1.665446                            1.572366      -1.074202       2.378623                    0.997578       3.270214       8.697957       0.536962       1.183111      -0.732375      -0.026402       0.011813       0.018024       0.034081       0.002563      -0.004150       0.004365       0.022585      -0.011400      -0.012494      -0.001760       0.014254              1.720808       1.900802      -0.120513      -0.264823       1.564480       0.309557       1.697141          -0.000000
           49              H      33.329747      10.650699      12.818307       0.309654       0.642049 0.40706699E+01  0.33692969E+02                                 1.240262                            1.187967      -1.103412       2.474478                    0.999855       2.388294       6.104282       0.569192       1.300092      -0.707372       0.028593      -0.012310      -0.020592       0.037325      -0.010357      -0.016195       0.001979      -0.000374      -0.019504      -0.019644      -0.000938       0.020582              1.276364       1.287272      -0.090149      -0.252585       1.309215       0.003031       1.232604           0.000000
           50              H      33.109535      15.814915      11.571553       0.306638       0.611463 0.38249212E+01  0.31194631E+02                                 1.200504                            1.150931      -1.092064       2.478118                    0.999859       2.384490       6.065416       0.578284       1.298697      -0.707000      -0.004420       0.037244       0.003038       0.037628      -0.001414      -0.009352      -0.000550      -0.033058      -0.013334      -0.020006       0.001193       0.018813              1.235862       1.072884      -0.027919      -0.143109       1.480961       0.028906       1.153739           0.000000
           51              H      29.827856      13.819590      15.338503       0.307689       0.605245 0.37824944E+01  0.30819038E+02                                 1.199658                            1.150166      -1.109825       2.470080                    0.999839       2.399323       6.136781       0.573181       1.311517      -0.703977      -0.017895      -0.023853       0.022607       0.037420       0.002824      -0.015693      -0.008849      -0.007152      -0.005039      -0.018719       0.000159       0.018560              1.235329       1.160170       0.033302      -0.202148       1.349726      -0.124478       1.196092          -0.000000
           52              H      31.278026      37.637290      15.632081       0.126754       1.273402 0.95513940E+01  0.97501824E+02                                 1.878574                            1.756528      -1.542785       2.137451                    0.994803       3.751423      10.526625       0.495320       1.211364      -0.722521      -0.003740       0.026810       0.017732       0.032361       0.005780      -0.005583       0.011732       0.003010       0.001858      -0.016119       0.004911       0.011208              1.944056       1.516015      -0.105281      -0.206681       2.518784       0.112237       1.797370           0.000000
           53              H      30.896685      33.652008      15.914221       0.127829       1.185774 0.89454502E+01  0.89262326E+02                                 1.764931                            1.682739      -1.300195       2.268094                    0.995643       3.452047       9.379978       0.517104       1.187032      -0.730831      -0.013705      -0.032652       0.019987       0.040663       0.005126      -0.002363      -0.009643      -0.012373      -0.004052      -0.008279      -0.006494       0.014773              1.793150       1.538117       0.087705      -0.253568       2.042556      -0.152123       1.798778          -0.000000
           54              H      32.929607      35.249879      12.848808       0.130306       1.095493 0.79040715E+01  0.76205799E+02                                 1.656276                            1.567214      -1.071189       2.377530                    0.997706       3.262385       8.616395       0.545170       1.165299      -0.736740       0.018628      -0.005486      -0.028426       0.034426       0.004372      -0.010278      -0.004907      -0.001714       0.013081      -0.010343      -0.003972       0.014315              1.708260       1.560858      -0.088361      -0.395477       1.694633       0.133442       1.869291          -0.000000
           55              H      33.654691      12.664823      10.179916       0.126380       1.218346 0.90436064E+01  0.91274713E+02                                 1.837003                            1.718681      -1.527894       2.145130                    0.994728       3.755032      10.555661       0.495470       1.224842      -0.718877      -0.015883      -0.027554       0.009808       0.033282       0.001720      -0.004452       0.001503      -0.006624      -0.043994      -0.015800       0.004729       0.011071              1.905549       1.626120       0.273696      -0.386764       2.083885      -0.253277       2.006644           0.000000
           56              H       8.929291      14.117677       7.095440       0.127911       1.171726 0.88043719E+01  0.87541623E+02                                 1.754026                            1.671604      -1.294236       2.271680                    0.995695       3.440431       9.344123       0.517595       1.190145      -0.730057       0.019260      -0.006020      -0.033678       0.039261      -0.001060      -0.008297       0.002917       0.007635       0.027035      -0.008821      -0.005367       0.014188              1.782334       1.582373       0.013819      -0.335145       1.803991       0.105061       1.960637           0.000000
           57              H       7.669793      16.569540       9.996907       0.128291       1.110995 0.80323854E+01  0.77746589E+02                                 1.671801                            1.579297      -1.083642       2.370021                    0.997565       3.281024       8.679412       0.543444       1.164433      -0.736960       0.000099       0.031479       0.013228       0.034146      -0.001501      -0.007320       0.009435      -0.007880       0.009360      -0.010959      -0.003331       0.014289              1.730916       1.411754       0.107935      -0.148415       2.199435       0.139073       1.581560          -0.000000
           58              H      30.746296      16.730671      13.584660       0.125532       1.223577 0.90206372E+01  0.91013930E+02                                 1.838735                            1.712619      -1.545389       2.129234                    0.995340       3.811401      10.723534       0.497874       1.219314      -0.719462       0.018951       0.003090      -0.023985       0.030724       0.009640      -0.003897      -0.006279      -0.001050       0.010348      -0.011558      -0.001740       0.013299              1.910782       1.923006      -0.225318      -0.546906       1.881720       0.112323       1.927619           0.000000
           59              H      28.291750      19.088541      15.746463       0.128917       1.163712 0.87487223E+01  0.86858714E+02                                 1.745851                            1.666447      -1.297492       2.270030                    0.995728       3.436365       9.329001       0.518284       1.190336      -0.729959      -0.013404       0.036974       0.009171       0.040384      -0.008523      -0.001134       0.003569      -0.013626      -0.021270      -0.008084      -0.006993       0.015077              1.773601       1.620667      -0.172277      -0.228467       2.087555       0.023846       1.612580          -0.000000
           60              H      28.434082      15.132800      16.455625       0.130640       1.089227 0.78371473E+01  0.75561988E+02                                 1.665515                            1.572427      -1.074232       2.378608                    0.997578       3.270176       8.697773       0.536966       1.183080      -0.732384      -0.011813      -0.026402       0.018023       0.034080      -0.002562      -0.004364      -0.004149      -0.022584      -0.011402      -0.012493      -0.001760       0.014253              1.720881       1.564542       0.120519      -0.309578       1.900889      -0.264840       1.697212          -0.000000
           61              H      20.380266      16.204313      12.818307       0.309657       0.642234 0.40722232E+01  0.33709845E+02                                 1.240670                            1.188335      -1.103395       2.474487                    0.999855       2.388375       6.105329       0.568989       1.300401      -0.707313      -0.028593       0.012309      -0.020595       0.037326      -0.010359       0.016201      -0.001977      -0.000382      -0.019506      -0.019653      -0.000933       0.020585              1.276797       1.287714      -0.090203       0.252732       1.309666      -0.003035       1.233013           0.000000
           62              H      20.600476      11.040096      11.571553       0.306641       0.611449 0.38248019E+01  0.31193357E+02                                 1.200475                            1.150906      -1.092041       2.478124                    0.999859       2.384452       6.065254       0.578297       1.298679      -0.707004       0.004419      -0.037245       0.003033       0.037629      -0.001415       0.009352       0.000551      -0.033059      -0.013323      -0.020006       0.001195       0.018812              1.235830       1.072858      -0.027919       0.143102       1.480925      -0.028905       1.153708           0.000000
           63              H      23.882159      13.035424      15.338503       0.307681       0.605255 0.37825788E+01  0.30819934E+02                                 1.199673                            1.150180      -1.109829       2.470075                    0.999839       2.399389       6.136994       0.573176       1.311519      -0.703976       0.017895       0.023854       0.022608       0.037421       0.002826       0.015693       0.008848      -0.007149      -0.005049      -0.018719       0.000159       0.018560              1.235344       1.160185       0.033301       0.202151       1.349742       0.124478       1.196106          -0.000000
           64              H      22.431989      16.072725      15.632081       0.126755       1.273356 0.95508929E+01  0.97494747E+02                                 1.878468                            1.756434      -1.542765       2.137462                    0.994803       3.751331      10.526020       0.495357       1.211297      -0.722536       0.003739      -0.026811       0.017733       0.032361       0.005780       0.005579      -0.011733       0.003014       0.001861      -0.016117       0.004909       0.011208              1.943943       1.515938      -0.105280       0.206664       2.518623      -0.112242       1.797268           0.000000
           65              H      22.813330      20.058007      15.914221       0.127827       1.185641 0.89441497E+01  0.89245578E+02                                 1.764733                            1.682561      -1.300200       2.268089                    0.995643       3.452004       9.379482       0.517160       1.186954      -0.730848       0.013702       0.032650       0.019988       0.040660       0.005124       0.002355       0.009638      -0.012358      -0.004053      -0.008280      -0.006482       0.014762              1.792944       1.537957       0.087695       0.253521       2.042306       0.152102       1.798570          -0.000000
           66              H      20.780405      18.460133      12.848808       0.130305       1.095532 0.79044878E+01  0.76211399E+02                                 1.656366                            1.567295      -1.071217       2.377519                    0.997705       3.262516       8.617046       0.545131       1.165357      -0.736726      -0.018628       0.005485      -0.028426       0.034425       0.004372       0.010278       0.004907      -0.001714       0.013067      -0.010342      -0.003971       0.014313              1.708356       1.560937      -0.088366       0.395511       1.694734      -0.133452       1.869397          -0.000000
           67              H      20.055319      14.190187      10.179916       0.126379       1.218434 0.90443862E+01  0.91284571E+02                                 1.837105                            1.718766      -1.527923       2.145115                    0.994728       3.755032      10.555784       0.495452       1.224858      -0.718875       0.015882       0.027554       0.009808       0.033282       0.001720       0.004452      -0.001504      -0.006626      -0.043993      -0.015800       0.004728       0.011072              1.905659       1.626202       0.273729       0.386799       2.084022       0.253308       2.006754           0.000000
           68              H      17.925716      12.737330       7.095440       0.127912       1.171709 0.88041860E+01  0.87539035E+02                                 1.753986                            1.671567      -1.294253       2.271670                    0.995695       3.440384       9.343859       0.517611       1.190118      -0.730063      -0.019262       0.006018      -0.033678       0.039261      -0.001059       0.008296      -0.002915       0.007638       0.027031      -0.008821      -0.005365       0.014186              1.782290       1.582338       0.013813       0.335139       1.803933      -0.105059       1.960599           0.000000
           69              H      19.185217      10.285470       9.996907       0.128288       1.111307 0.80351414E+01  0.77779703E+02                                 1.672124                            1.579580      -1.083704       2.369988                    0.997564       3.281127       8.679959       0.543391       1.164451      -0.736959      -0.000098      -0.031478       0.013227       0.034145      -0.001501       0.007321      -0.009436      -0.007879       0.009362      -0.010960      -0.003331       0.014291              1.731263       1.411994       0.107971       0.148461       2.199939      -0.139116       1.581855          -0.000000
           70              H      22.963717      10.124341      13.584660       0.125530       1.223977 0.90241672E+01  0.91057963E+02                                 1.839127                            1.712953      -1.545435       2.129213                    0.995339       3.811452      10.723985       0.497829       1.219312      -0.719466      -0.018950      -0.003091      -0.023984       0.030722       0.009638       0.003898       0.006281      -0.001051       0.010339      -0.011556      -0.001744       0.013300              1.911206       1.923438      -0.225399       0.547106       1.882127      -0.112366       1.928053           0.000000
           71              H      25.418265      34.621473      15.746463       0.128916       1.163620 0.87478201E+01  0.86847209E+02                                 1.745705                            1.666315      -1.297522       2.270017                    0.995728       3.436423       9.328913       0.518328       1.190270      -0.729971       0.013404      -0.036973       0.009171       0.040383      -0.008520       0.001132      -0.003570      -0.013624      -0.021260      -0.008083      -0.006989       0.015072              1.773450       1.620538      -0.172257       0.228435       2.087365      -0.023848       1.612448          -0.000000
           72              H      25.275934      11.722215      16.455625       0.130637       1.089150 0.78364925E+01  0.75554411E+02                                 1.665450                            1.572369      -1.074260       2.378592                    0.997577       3.270248       8.698010       0.536970       1.183091      -0.732379       0.011813       0.026401       0.018022       0.034079      -0.002561       0.004364       0.004145      -0.022585      -0.011406      -0.012492      -0.001761       0.014253              1.720811       1.564482       0.120513       0.309559       1.900807       0.264825       1.697143          -0.000000
           73              H      24.078196       6.952762       6.245207       0.309658       0.642098 0.40710682E+01  0.33697203E+02                                 1.240358                            1.188054      -1.103402       2.474484                    0.999855       2.388264       6.104357       0.569148       1.300155      -0.707361      -0.012308      -0.028594       0.020595       0.037326       0.010356      -0.001978      -0.016197       0.000378      -0.019501      -0.019647      -0.000935       0.020582              1.276467       1.309323       0.090162      -0.003032       1.287377      -0.252619       1.232701           0.000000
           74              H      29.242413       7.172974       7.491961       0.306637       0.611448 0.38248147E+01  0.31193646E+02                                 1.200503                            1.150930      -1.092035       2.478125                    0.999859       2.384474       6.065428       0.578271       1.298730      -0.706993       0.037245       0.004419      -0.003035       0.037628       0.001415       0.000550      -0.009353       0.033060      -0.013328      -0.020007       0.001195       0.018813              1.235860       1.480959       0.027919      -0.028905       1.072883      -0.143109       1.153738           0.000000
           75              H      27.247085      10.454653       3.725011       0.307688       0.605254 0.37825936E+01  0.30820262E+02                                 1.199706                            1.150210      -1.109821       2.470082                    0.999839       2.399376       6.137097       0.573144       1.311584      -0.703963      -0.023853       0.017894      -0.022608       0.037421      -0.002823       0.008851      -0.015694       0.007153      -0.005034      -0.018721       0.000159       0.018562              1.235381       1.349784      -0.033299       0.124481       1.160219      -0.202162       1.196140          -0.000000
           76              H      24.209784       9.004483       3.431433       0.126754       1.273389 0.95512759E+01  0.97500317E+02                                 1.878563                            1.756518      -1.542775       2.137457                    0.994803       3.751402      10.526550       0.495321       1.211365      -0.722521       0.026811       0.003739      -0.017733       0.032361      -0.005780      -0.011734      -0.005583      -0.003009       0.001858      -0.016120       0.004910       0.011210              1.944045       2.518769       0.105280      -0.112235       1.516007      -0.206678       1.797359           0.000000
           77              H      20.224502       9.385824       3.149293       0.127827       1.185855 0.89463044E+01  0.89273938E+02                                 1.765106                            1.682894      -1.300201       2.268089                    0.995643       3.452145       9.380735       0.517040       1.187138      -0.730807      -0.032650       0.013704      -0.019987       0.040661      -0.005124       0.009637      -0.002362       0.012366      -0.004053      -0.008275      -0.006491       0.014765              1.793332       2.042784      -0.087719       0.152147       1.538254      -0.253611       1.798960          -0.000000
           78              H      21.822376       7.352902       6.214706       0.130307       1.095507 0.79042073E+01  0.76207502E+02                                 1.656297                            1.567233      -1.071181       2.377537                    0.997706       3.262406       8.616497       0.545164       1.165306      -0.736739      -0.005486      -0.018628       0.028426       0.034426      -0.004372       0.004907      -0.010279       0.001714       0.013076      -0.010343      -0.003972       0.014315              1.708283       1.694657       0.088362      -0.133443       1.560877      -0.395486       1.869316          -0.000000
           79              H      26.092322       6.627818       8.883598       0.126379       1.218341 0.90435455E+01  0.91273832E+02                                 1.836990                            1.718669      -1.527895       2.145129                    0.994728       3.755002      10.555519       0.495475       1.224834      -0.718880      -0.027554       0.015882      -0.009808       0.033282      -0.001719      -0.001503      -0.004452       0.006623      -0.043994      -0.015800       0.004730       0.011071              1.905535       2.083875      -0.273697       0.253278       1.626108      -0.386758       2.006624           0.000000
           80              H      27.545179      31.353218      11.968074       0.127911       1.171740 0.88045179E+01  0.87543508E+02                                 1.754047                            1.671624      -1.294254       2.271673                    0.995695       3.440450       9.344222       0.517589       1.190153      -0.730055      -0.006019      -0.019261       0.033678       0.039261       0.001060      -0.002915      -0.008298      -0.007638       0.027034      -0.008822      -0.005366       0.014188              1.782354       1.804007      -0.013815      -0.105066       1.582390      -0.335152       1.960664           0.000000
           81              H      29.997039      32.612716       9.066607       0.128288       1.111023 0.80326574E+01  0.77749914E+02                                 1.671832                            1.579326      -1.083692       2.369995                    0.997564       3.281072       8.679590       0.543438       1.164436      -0.736959       0.031479      -0.000099      -0.013227       0.034145       0.001502      -0.009436      -0.007322       0.007880       0.009361      -0.010960      -0.003332       0.014292              1.730949       2.199479      -0.107940      -0.139072       1.411779      -0.148420       1.581590          -0.000000
           82              H      30.158168       9.536213       5.478854       0.125496       1.223683 0.90215639E+01  0.91025395E+02                                 1.838818                            1.712689      -1.545465       2.129187                    0.995339       3.811591      10.724107       0.497873       1.219289      -0.719468       0.003078      -0.018958       0.024008       0.030745      -0.009642       0.006288      -0.003891       0.001052       0.010319      -0.011559      -0.001744       0.013303              1.910871       1.881802       0.225333      -0.112331       1.923098      -0.546951       1.927713           0.000000
           83              H       5.661036      11.990759       3.317051       0.128920       1.163640 0.87479761E+01  0.86848856E+02                                 1.745716                            1.666325      -1.297476       2.270043                    0.995728       3.436297       9.328475       0.518330       1.190263      -0.729975       0.036974       0.013403      -0.009171       0.040384       0.008522      -0.003572      -0.001134       0.013632      -0.021273      -0.008086      -0.006993       0.015079              1.773461       2.087378       0.172256      -0.023844       1.620546      -0.228437       1.612460          -0.000000
           84              H      28.560294      11.848427       2.607889       0.130638       1.089312 0.78379562E+01  0.75572172E+02                                 1.665637                            1.572535      -1.074296       2.378576                    0.997577       3.270363       8.698571       0.536930       1.183121      -0.732374      -0.026401       0.011811      -0.018023       0.034079       0.002565       0.004149      -0.004366       0.022587      -0.011405      -0.012496      -0.001759       0.014255              1.721012       1.901035      -0.120529       0.264865       1.564658      -0.309618       1.697342          -0.000000
           85              H      29.631810      19.902243       6.245207       0.309655       0.642175 0.40717382E+01  0.33704703E+02                                 1.240558                            1.188234      -1.103415       2.474478                    0.999855       2.388380       6.105166       0.569036       1.300336      -0.707324       0.012311       0.028593       0.020593       0.037326       0.010359       0.001977       0.016200       0.000376      -0.019511      -0.019652      -0.000935       0.020587              1.276679       1.309544       0.090188       0.003033       1.287593       0.252691       1.232901           0.000000
           86              H      24.467594      19.682033       7.491961       0.306642       0.611470 0.38249722E+01  0.31195105E+02                                 1.200505                            1.150932      -1.092037       2.478127                    0.999859       2.384488       6.065387       0.578290       1.298681      -0.707004      -0.037245      -0.004419      -0.003034       0.037629       0.001415      -0.000551       0.009352       0.033058      -0.013325      -0.020006       0.001195       0.018811              1.235862       1.480969       0.027921       0.028907       1.072882       0.143108       1.153735           0.000000
           87              H      26.462919      16.400350       3.725011       0.307682       0.605245 0.37824969E+01  0.30819048E+02                                 1.199651                            1.150160      -1.109831       2.470075                    0.999839       2.399369       6.136888       0.573187       1.311502      -0.703979       0.023854      -0.017894      -0.022609       0.037421      -0.002825      -0.008849       0.015693       0.007151      -0.005039      -0.018718       0.000158       0.018561              1.235321       1.349716      -0.033302      -0.124476       1.160164       0.202145       1.196084          -0.000000
           88              H       2.645219      17.850520       3.431433       0.126754       1.273351 0.95508458E+01  0.97494004E+02                                 1.878452                            1.756420      -1.542782       2.137452                    0.994803       3.751315      10.525911       0.495363       1.211285      -0.722539      -0.026810      -0.003739      -0.017733       0.032361      -0.005780       0.011732       0.005579      -0.003013       0.001864      -0.016117       0.004909       0.011208              1.943923       2.518595       0.105277       0.112238       1.515926       0.206659       1.797250           0.000000
           89              H       6.630501      17.469179       3.149293       0.127826       1.185642 0.89441069E+01  0.89244293E+02                                 1.764654                            1.682491      -1.300253       2.268064                    0.995642       3.452057       9.379323       0.517205       1.186861      -0.730868       0.032650      -0.013701      -0.019989       0.040660      -0.005120      -0.009643       0.002354       0.012362      -0.004045      -0.008281      -0.006483       0.014765              1.792862       2.042202      -0.087689      -0.152091       1.537896       0.253501       1.798488          -0.000000
           90              H       5.032630      19.502104       6.214706       0.130305       1.095481 0.79039767E+01  0.76204626E+02                                 1.656258                            1.567200      -1.071225       2.377512                    0.997705       3.262397       8.616401       0.545175       1.165291      -0.736742       0.005486       0.018628       0.028426       0.034426      -0.004372      -0.004907       0.010278       0.001714       0.013080      -0.010342      -0.003972       0.014314              1.708240       1.694613       0.088357       0.133437       1.560840       0.395471       1.869268          -0.000000
           91              H      27.617686      20.227190       8.883598       0.126377       1.218483 0.90448527E+01  0.91290690E+02                                 1.837170                            1.718822      -1.527940       2.145107                    0.994727       3.755156      10.556302       0.495438       1.224874      -0.718871       0.027553      -0.015881      -0.009808       0.033281      -0.001717       0.001503       0.004451       0.006625      -0.043988      -0.015798       0.004729       0.011069              1.905731       2.084100      -0.273744      -0.253321       1.626258       0.386825       2.006837           0.000000
           92              H      26.164832      22.356793      11.968074       0.127862       1.171918 0.88061381E+01  0.87563476E+02                                 1.754210                            1.671765      -1.294411       2.271580                    0.995694       3.440717       9.345094       0.517574       1.190134      -0.730059       0.006012       0.019278       0.033687       0.039276       0.001065       0.002918       0.008292      -0.007631       0.027041      -0.008820      -0.005366       0.014186              1.782523       1.804169      -0.013813       0.105087       1.582526       0.335217       1.960875           0.000000
           93              H      23.712969      21.097292       9.066607       0.128287       1.111398 0.80360370E+01  0.77791338E+02                                 1.672290                            1.579727      -1.083716       2.369984                    0.997564       3.281308       8.680894       0.543330       1.164537      -0.736938      -0.031477       0.000100      -0.013229       0.034144       0.001496       0.009437       0.007321       0.007876       0.009373      -0.010962      -0.003329       0.014291              1.731443       2.200194      -0.107992       0.139133       1.412122       0.148488       1.582011          -0.000000
           94              H      23.551838      17.318792       5.478854       0.125530       1.223972 0.90241493E+01  0.91058071E+02                                 1.839157                            1.712978      -1.545410       2.129224                    0.995340       3.811444      10.724108       0.497812       1.219350      -0.719458      -0.003091       0.018950       0.023984       0.030723      -0.009638      -0.006282       0.003900       0.001053       0.010341      -0.011556      -0.001746       0.013302              1.911238       1.882160       0.225405       0.112368       1.923469       0.547120       1.928086           0.000000
           95              H      21.193968      14.864244       3.317051       0.128917       1.163582 0.87474630E+01  0.86842889E+02                                 1.745692                            1.666303      -1.297468       2.270042                    0.995728       3.436277       9.328514       0.518319       1.190301      -0.729966      -0.036974      -0.013405      -0.009171       0.040384       0.008523       0.003569       0.001132       0.013625      -0.021267      -0.008085      -0.006991       0.015076              1.773437       2.087350       0.172258       0.023850       1.620526       0.228432       1.612434          -0.000000
           96              H      25.149709      15.006575       2.607889       0.130639       1.089131 0.78363365E+01  0.75552672E+02                                 1.665447                            1.572367      -1.074202       2.378622                    0.997578       3.270214       8.697959       0.536962       1.183112      -0.732375       0.026402      -0.011813      -0.018024       0.034081       0.002563      -0.004150       0.004365       0.022585      -0.011400      -0.012494      -0.001760       0.014254              1.720808       1.900803      -0.120513      -0.264823       1.564481       0.309558       1.697142          -0.000000
           97              H       6.952762      29.631810       6.245207       0.309654       0.642050 0.40706777E+01  0.33693053E+02                                 1.240263                            1.187968      -1.103412       2.474478                    0.999855       2.388297       6.104293       0.569191       1.300092      -0.707372      -0.028593       0.012310       0.020593       0.037325      -0.010357      -0.016195       0.001979      -0.000374      -0.019504      -0.019644      -0.000938       0.020582              1.276366       1.287274      -0.090149      -0.252585       1.309217       0.003031       1.232606           0.000000
           98              H       7.172974      24.467594       7.491961       0.306638       0.611463 0.38249262E+01  0.31194692E+02                                 1.200506                            1.150933      -1.092064       2.478118                    0.999859       2.384494       6.065435       0.578282       1.298699      -0.707000       0.004420      -0.037244      -0.003038       0.037628      -0.001414      -0.009352      -0.000550      -0.033058      -0.013334      -0.020006       0.001193       0.018813              1.235864       1.072886      -0.027919      -0.143109       1.480964       0.028906       1.153742           0.000000
           99              H      10.454653      26.462919       3.725011       0.307688       0.605248 0.37825155E+01  0.30819259E+02                                 1.199663                            1.150170      -1.109824       2.470079                    0.999839       2.399331       6.136811       0.573179       1.311519      -0.703977       0.017895       0.023853      -0.022607       0.037420       0.002824      -0.015693      -0.008849      -0.007152      -0.005039      -0.018719       0.000159       0.018560              1.235334       1.160175       0.033302      -0.202150       1.349730      -0.124479       1.196096          -0.000000
          100              H       9.004483       2.645219       3.431433       0.126754       1.273400 0.95513820E+01  0.97501680E+02                                 1.878573                            1.756527      -1.542785       2.137452                    0.994803       3.751421      10.526621       0.495319       1.211365      -0.722521       0.003740      -0.026810      -0.017732       0.032361       0.005780      -0.005583       0.011732       0.003010       0.001858      -0.016119       0.004911       0.011208              1.944055       1.516014      -0.105281      -0.206681       2.518783       0.112237       1.797369           0.000000
          101              H       9.385824       6.630501       3.149293       0.127828       1.185777 0.89454807E+01  0.89262709E+02                                 1.764934                            1.682742      -1.300197       2.268093                    0.995643       3.452053       9.379999       0.517103       1.187032      -0.730831       0.013705       0.032652      -0.019987       0.040663       0.005126      -0.002363      -0.009643      -0.012373      -0.004052      -0.008279      -0.006494       0.014773              1.793154       1.538120       0.087705      -0.253569       2.042560      -0.152123       1.798782          -0.000000
          102              H       7.352902       5.032630       6.214706       0.130306       1.095491 0.79040578E+01  0.76205628E+02                                 1.656274                            1.567212      -1.071187       2.377531                    0.997706       3.262383       8.616385       0.545170       1.165298      -0.736741      -0.018628       0.005486       0.028426       0.034426       0.004372      -0.010279      -0.004907      -0.001714       0.013081      -0.010343      -0.003972       0.014315              1.708258       1.560856      -0.088361      -0.395476       1.694631       0.133442       1.869288          -0.000000
          103              H       6.627818      27.617686       8.883598       0.126378       1.218353 0.90436792E+01  0.91275647E+02                                 1.837011                            1.718689      -1.527899       2.145126                    0.994728       3.755050      10.555729       0.495468       1.224844      -0.718877       0.015883       0.027554      -0.009808       0.033282       0.001720      -0.004452       0.001503      -0.006624      -0.043993      -0.015800       0.004729       0.011072              1.905558       1.626127       0.273697      -0.386766       2.083894      -0.253277       2.006654           0.000000
          104              H      31.353218      26.164832      11.968074       0.127910       1.171740 0.88045211E+01  0.87543558E+02                                 1.754048                            1.671624      -1.294253       2.271672                    0.995695       3.440459       9.344251       0.517589       1.190153      -0.730055      -0.019260       0.006019       0.033678       0.039261      -0.001060      -0.008297       0.002917       0.007635       0.027034      -0.008821      -0.005367       0.014188              1.782355       1.582391       0.013818      -0.335152       1.804011       0.105064       1.960664           0.000000
          105              H      32.612716      23.712969       9.066607       0.128290       1.111016 0.80325861E+01  0.77749066E+02                                 1.671826                            1.579319      -1.083671       2.370006                    0.997565       3.281064       8.679565       0.543439       1.164437      -0.736959      -0.000099      -0.031478      -0.013228       0.034145      -0.001501      -0.007320       0.009435      -0.007879       0.009361      -0.010959      -0.003331       0.014290              1.730943       1.411773       0.107938      -0.148418       2.199475       0.139076       1.581582          -0.000000
          106              H       9.536213      23.551838       5.478854       0.125532       1.223582 0.90206889E+01  0.91014610E+02                                 1.838742                            1.712625      -1.545397       2.129230                    0.995340       3.811416      10.723596       0.497873       1.219316      -0.719462      -0.018950      -0.003090       0.023985       0.030724       0.009640      -0.003897      -0.006279      -0.001051       0.010347      -0.011558      -0.001740       0.013298              1.910789       1.923014      -0.225318      -0.546910       1.881726       0.112322       1.927628           0.000000
          107              H      11.990759      21.193968       3.317051       0.128919       1.163715 0.87487457E+01  0.86859049E+02                                 1.745857                            1.666453      -1.297494       2.270032                    0.995728       3.436361       9.329011       0.518281       1.190341      -0.729957       0.013404      -0.036974      -0.009171       0.040384      -0.008523      -0.001134       0.003569      -0.013625      -0.021269      -0.008083      -0.006993       0.015076              1.773608       1.620674      -0.172281      -0.228469       2.087562       0.023849       1.612587          -0.000000
          108              H      11.848427      25.149709       2.607889       0.130639       1.089238 0.78372487E+01  0.75563221E+02                                 1.665526                            1.572437      -1.074243       2.378602                    0.997578       3.270199       8.697853       0.536964       1.183080      -0.732384       0.011813       0.026402      -0.018023       0.034080      -0.002562      -0.004365      -0.004148      -0.022584      -0.011403      -0.012493      -0.001760       0.014253              1.720893       1.564553       0.120519      -0.309581       1.900901      -0.264841       1.697224          -0.000000
          109              H      19.902243      24.078196       6.245207       0.309657       0.642235 0.40722260E+01  0.33709874E+02                                 1.240670                            1.188335      -1.103395       2.474487                    0.999855       2.388376       6.105332       0.568989       1.300400      -0.707313       0.028593      -0.012309       0.020595       0.037326      -0.010359       0.016201      -0.001977      -0.000382      -0.019506      -0.019653      -0.000933       0.020585              1.276798       1.287714      -0.090203       0.252732       1.309666      -0.003035       1.233013           0.000000
          110              H      19.682033      29.242413       7.491961       0.306641       0.611449 0.38248056E+01  0.31193395E+02                                 1.200476                            1.150906      -1.092041       2.478124                    0.999859       2.384453       6.065257       0.578297       1.298679      -0.707004      -0.004419       0.037245      -0.003033       0.037629      -0.001415       0.009352       0.000551      -0.033059      -0.013323      -0.020006       0.001195       0.018812              1.235831       1.072858      -0.027919       0.143102       1.480926      -0.028905       1.153708           0.000000
          111              H      16.400350      27.247085       3.725011       0.307682       0.605254 0.37825725E+01  0.30819870E+02                                 1.199672                            1.150179      -1.109830       2.470075                    0.999839       2.399387       6.136988       0.573176       1.311519      -0.703976      -0.017895      -0.023854      -0.022608       0.037421       0.002826       0.015693       0.008848      -0.007149      -0.005049      -0.018719       0.000159       0.018560              1.235343       1.160184       0.033301       0.202151       1.349741       0.124478       1.196105          -0.000000
          112              H      17.850520      24.209784       3.431433       0.126755       1.273357 0.95509052E+01  0.97494908E+02                                 1.878470                            1.756435      -1.542766       2.137462                    0.994803       3.751333      10.526029       0.495356       1.211298      -0.722536      -0.003739       0.026810      -0.017733       0.032361       0.005780       0.005579      -0.011733       0.003014       0.001861      -0.016117       0.004909       0.011208              1.943945       1.515939      -0.105280       0.206664       2.518626      -0.112242       1.797269           0.000000
          113              H      17.469179      20.224502       3.149293       0.127828       1.185638 0.89441215E+01  0.89245221E+02                                 1.764730                            1.682558      -1.300198       2.268090                    0.995643       3.451998       9.379460       0.517160       1.186954      -0.730848      -0.013702      -0.032650      -0.019988       0.040660       0.005124       0.002355       0.009638      -0.012358      -0.004054      -0.008280      -0.006482       0.014762              1.792941       1.537954       0.087695       0.253521       2.042302       0.152102       1.798566          -0.000000
          114              H      19.502104      21.822376       6.214706       0.130305       1.095533 0.79045017E+01  0.76211562E+02                                 1.656367                            1.567296      -1.071218       2.377518                    0.997705       3.262519       8.617054       0.545131       1.165357      -0.736726       0.018628      -0.005485       0.028426       0.034425       0.004372       0.010278       0.004907      -0.001714       0.013067      -0.010342      -0.003971       0.014313              1.708357       1.560938      -0.088366       0.395512       1.694735      -0.133452       1.869398          -0.000000
          115              H      20.227190      26.092322       8.883598       0.126379       1.218433 0.90443817E+01  0.91284516E+02                                 1.837104                            1.718766      -1.527923       2.145115                    0.994728       3.755031      10.555781       0.495452       1.224859      -0.718875      -0.015882      -0.027554      -0.009808       0.033282       0.001720       0.004452      -0.001504      -0.006626      -0.043993      -0.015800       0.004728       0.011072              1.905659       1.626201       0.273729       0.386799       2.084021       0.253308       2.006754           0.000000
          116              H      22.356793      27.545179      11.968074       0.127912       1.171709 0.88041833E+01  0.87539005E+02                                 1.753986                            1.671567      -1.294253       2.271670                    0.995695       3.440383       9.343857       0.517611       1.190118      -0.730063       0.019262      -0.006018       0.033678       0.039261      -0.001059       0.008296      -0.002915       0.007638       0.027031      -0.008821      -0.005365       0.014186              1.782290       1.582338       0.013812       0.335139       1.803933      -0.105059       1.960599           0.000000
          117              H      21.097292      29.997039       9.066607       0.128287       1.111307 0.80351463E+01  0.77779759E+02                                 1.672125                            1.579581      -1.083705       2.369988                    0.997564       3.281128       8.679961       0.543391       1.164451      -0.736959       0.000098       0.031478      -0.013227       0.034145      -0.001501       0.007321      -0.009436      -0.007879       0.009362      -0.010960      -0.003331       0.014291              1.731264       1.411995       0.107971       0.148461       2.199940      -0.139117       1.581856          -0.000000
          118              H      17.318792      30.158168       5.478854       0.125530       1.223976 0.90241622E+01  0.91057904E+02                                 1.839127                            1.712953      -1.545435       2.129213                    0.995339       3.811451      10.723983       0.497829       1.219313      -0.719466       0.018950       0.003091       0.023984       0.030722       0.009638       0.003898       0.006281      -0.001051       0.010339      -0.011556      -0.001744       0.013300              1.911206       1.923438      -0.225399       0.547106       1.882127      -0.112366       1.928053           0.000000
          119              H      14.864244       5.661036       3.317051       0.128916       1.163622 0.87478401E+01  0.86847469E+02                                 1.745708                            1.666317      -1.297523       2.270017                    0.995728       3.436427       9.328931       0.518327       1.190271      -0.729971      -0.013404       0.036973      -0.009171       0.040383      -0.008520       0.001132      -0.003570      -0.013623      -0.021260      -0.008083      -0.006989       0.015072              1.773453       1.620541      -0.172258       0.228436       2.087368      -0.023848       1.612450          -0.000000
          120              H      15.006575      28.560294       2.607889       0.130637       1.089148 0.78364741E+01  0.75554190E+02                                 1.665448                            1.572367      -1.074258       2.378594                    0.997577       3.270244       8.697997       0.536970       1.183092      -0.732379      -0.011813      -0.026402      -0.018022       0.034079      -0.002561       0.004364       0.004145      -0.022585      -0.011406      -0.012492      -0.001761       0.014253              1.720809       1.564480       0.120513       0.309558       1.900805       0.264824       1.697141          -0.000000
          121              C      14.696942      32.321610      13.326159       0.576405      28.651167 0.25148865E+03  0.51867730E+04                                 8.543069                            5.516180      -0.071603       2.027151                    0.999343      21.990392      60.362081       0.654542       0.453722      -1.035504       0.028412       0.004171       0.004646       0.029090      -0.015779       0.005982       0.034502      -0.000779       0.015679      -0.039987       0.002773       0.037215             11.739419      19.740403       1.379282       3.102582       7.165960      -2.749301       8.311894           0.000000
          122              C      12.698393      32.679587      12.372983       0.569946      29.525774 0.25862092E+03  0.53663175E+04                                 8.703386                            5.587923      -0.073030       2.024761                    0.999345      22.105183      60.677498       0.651966       0.452760      -1.037013      -0.013269       0.010163      -0.025045       0.030110      -0.019259      -0.012230       0.015128      -0.031321       0.074078      -0.037544      -0.001096       0.038640             12.029919      11.500042      -1.182900       3.554875      10.146161      -7.335651      14.443554           0.000001
          123              C      12.910548      31.168725      14.007870       0.570857      29.436161 0.26001746E+03  0.54004453E+04                                 8.680180                            5.600357      -0.068790       2.026072                    0.999428      22.102584      60.621583       0.651957       0.452335      -1.037664      -0.016075      -0.018423       0.014887       0.028626       0.009607      -0.017954       0.025337      -0.011056       0.007726      -0.035528       0.005704       0.029824             11.901994      14.095358       4.722498      -2.339431      11.408912      -6.124190      10.201711           0.000001
          124              C      17.069313      32.170685      14.121489       0.269256      36.084616 0.34140566E+03  0.75205177E+04                                 9.614609                            6.220136       0.058035       2.047840                    0.999050      24.227326      66.396159       0.654288       0.424972      -1.063773      -0.064611       0.016260      -0.037753       0.076578      -0.014759       0.028311      -0.033911       0.079032      -0.046072      -0.058873      -0.006733       0.065606             13.262168      20.943830      -1.451168       3.295689       7.272978      -4.025944      11.569695           0.000000
          125              C      16.922148      31.447212      15.292751      -0.201716      38.609549 0.46806293E+03  0.11274710E+05                                10.100117                            7.358237      -0.277216       1.875384                    0.998892      31.066763      92.142364       0.586179       0.433785      -1.047260       0.017503      -0.014820       0.018765       0.029633      -0.016067      -0.014729       0.036923      -0.021958      -0.033637      -0.037107      -0.013393       0.050499             12.350332      14.082547      -1.733524       2.963865       8.538188      -5.715045      14.430262          -0.000000
          126              C      18.032603      30.977519      15.954636      -0.004556      40.427259 0.41376929E+03  0.95195164E+04                                10.132855                            6.683659       0.063590       2.027941                    0.999234      26.650552      73.531899       0.657579       0.404857      -1.081698      -0.006127       0.025006      -0.041184       0.048569      -0.003562      -0.003006       0.008858       0.020283      -0.029784      -0.016725       0.000167       0.016558             13.924856      13.141396       0.819284      -1.347798      10.596276      -8.353493      18.036897           0.000000
          127              C      19.311438      31.222436      15.463941      -0.143244      37.689794 0.45370149E+03  0.10818298E+05                                 9.910812                            7.205770      -0.172291       1.907462                    0.999407      30.344017      88.852451       0.598543       0.429163      -1.052559      -0.013288       0.004933      -0.011972       0.018553      -0.012701       0.028093       0.023986      -0.024574      -0.022096      -0.046892       0.015176       0.031716             12.596321      14.580543       3.035033      -4.881878       8.708086      -5.701583      14.500333          -0.000001
          128              C      19.466928      31.962828      14.284291      -0.009063      40.988470 0.42179247E+03  0.97511160E+04                                10.260892                            6.761689       0.013740       2.009360                    0.999251      26.844876      74.254925       0.651790       0.406483      -1.080580      -0.048027      -0.004926       0.013124       0.050031      -0.001673       0.009526      -0.009659      -0.012825       0.018909      -0.014497      -0.002759       0.017255             14.365069      22.469872       2.578569      -5.254953       7.940854      -4.358540      12.684481          -0.000000
          129              C      18.357010      32.433596      13.626981      -0.221340      38.826043 0.45602861E+03  0.10843331E+05                                 9.962540                            7.109774       0.003625       1.958113                    0.999516      30.535712      88.105297       0.619705       0.415672      -1.065339       0.029403      -0.002435       0.004177       0.029798      -0.007134       0.010737      -0.009048      -0.070136       0.074428      -0.049502       0.014670       0.034831             12.778228      22.326545       0.449803      -0.671978       6.929498      -2.642920       9.078643          -0.000000
          130              C      17.883021      30.127558      17.180039       0.642154      22.795480 0.24240055E+03  0.49735936E+04                                 7.540970                            5.566422      -0.069929       2.048342                    0.999449      21.589108      59.892768       0.622758       0.479347      -1.017261      -0.004473      -0.034765       0.053316       0.063806       0.009425       0.019284       0.102242      -0.057082      -0.037102      -0.094940      -0.023826       0.118766              9.635163       7.439666       0.498179      -1.190248       8.345143      -5.847594      13.120681           0.000000
          131              C      20.834115      32.167731      13.703998       0.646572      22.458787 0.23720344E+03  0.48499869E+04                                 7.508887                            5.529643      -0.100241       2.040341                    0.999326      21.593370      60.177264       0.619701       0.483398      -1.013171       0.058466       0.014068      -0.022170       0.064091       0.012724       0.035325       0.067329      -0.148644       0.014245      -0.090999      -0.027116       0.118115              9.643250      15.016021       1.657687      -3.747888       5.789695      -2.177237       8.124034           0.000000
          132              C      12.195129      33.992795      10.308786       0.277630      35.379592 0.33061911E+03  0.72345581E+04                                 9.506576                            6.132566       0.046475       2.046460                    0.999116      24.100528      66.123172       0.656197       0.426568      -1.061327      -0.004590      -0.041145       0.064094       0.076303      -0.002085      -0.004467      -0.048334       0.016432       0.091365      -0.052199      -0.006765       0.058964             13.131494      12.222481      -1.880224       0.803917      10.109270      -7.905063      17.062731           0.000000
          133              C      13.471547       7.203590       9.750987      -0.202831      39.459038 0.48730919E+03  0.11844961E+05                                10.252550                            7.511698      -0.278136       1.873401                    0.998784      31.241473      92.767973       0.580329       0.434213      -1.048081       0.010665       0.005927      -0.022950       0.025992      -0.004876       0.012104       0.010778      -0.073376      -0.056727      -0.037148      -0.010849       0.047996             12.479296      13.874008       0.380779      -3.279256       8.174403      -5.431333      15.389476           0.000001
          134              C      13.661680       7.885169       8.541979      -0.005217      40.712381 0.41901253E+03  0.96648483E+04                                10.168884                            6.719003       0.068472       2.028136                    0.999221      26.707551      73.641705       0.657240       0.404030      -1.082888      -0.040672      -0.003240       0.022777       0.046728      -0.001523       0.006748      -0.009753      -0.021128       0.013392      -0.015277      -0.002082       0.017359             13.875812      21.794265      -0.878521      -4.291243       7.374250      -3.428144      12.458922          -0.000000
          135              C      12.600638       8.482424       7.899539      -0.139443      37.094302 0.43614914E+03  0.10308914E+05                                 9.812970                            7.072163      -0.186012       1.906404                    0.999430      30.108195      88.088775       0.602598       0.430032      -1.050882      -0.001433      -0.008297       0.016818       0.018808       0.017704      -0.001409       0.012076      -0.072375       0.053599      -0.049475       0.011532       0.037942             12.510577      21.587470      -3.031496      -0.041640       7.075624      -2.248806       8.868639          -0.000000
          136              C      11.340870       8.417704       8.446662      -0.005260      41.206031 0.41541275E+03  0.95676962E+04                                10.293699                            6.707640       0.017451       2.012334                    0.999234      26.710931      73.760944       0.654768       0.406154      -1.080732       0.036848      -0.019190       0.029951       0.051216       0.003488      -0.012987      -0.005585      -0.006731       0.019229      -0.014598      -0.002412       0.017011             14.603511      22.439225      -5.304071       4.002243       9.019446      -4.744360      12.351861           0.000000
          137              C      11.143487       7.729679       9.642707      -0.227331      39.478026 0.45545830E+03  0.10825001E+05                                10.067621                            7.097254       0.008150       1.959571                    0.999526      30.535408      88.048273       0.621389       0.414728      -1.066081      -0.010838       0.017448      -0.027922       0.034663       0.019519      -0.039106       0.014261      -0.004468      -0.016041      -0.051665       0.014079       0.037586             13.122315      14.279598      -4.257725       4.041386      10.038056      -6.694232      15.049291          -0.000000
          138              C      15.029942       7.893762       7.908689       0.636376      23.083324 0.24792124E+03  0.51133770E+04                                 7.591099                            5.623316      -0.072486       2.044698                    0.999401      21.734668      60.368223       0.620883       0.478302      -1.018256       0.058899       0.001130      -0.027346       0.064948       0.032641       0.051233       0.062216      -0.128545       0.026206      -0.094171      -0.024316       0.118487              9.597961      15.131394      -0.053497      -3.978697       5.706042      -1.609156       7.956447           0.000001
          139              C      10.154685       8.965277       7.729111       0.638729      23.464667 0.24551446E+03  0.50589144E+04                                 7.719281                            5.614072      -0.095526       2.038269                    0.999450      21.768749      60.728138       0.617470       0.481405      -1.015102      -0.052609       0.027783      -0.028766       0.066084       0.026914      -0.022113       0.069970      -0.141212      -0.030149      -0.091362      -0.024390       0.115752             10.130801      15.188814      -3.797431       3.434797       6.699943      -2.715599       8.503647           0.000000
          140              C      11.131136      29.686061      15.001842       0.276764      35.427341 0.33464888E+03  0.73402058E+04                                 9.506026                            6.163941       0.054009       2.047894                    0.999060      24.125605      66.131187       0.655886       0.425754      -1.062520       0.064014       0.033629      -0.018134       0.074549       0.032453      -0.010465      -0.032583       0.061124      -0.080643      -0.056979      -0.007084       0.064062             13.012177      17.647446       4.840084      -1.914288      11.173727      -5.588343      10.215357           0.000000
          141              C      10.026321      30.113324      14.259890      -0.206062      39.753363 0.48671641E+03  0.11828332E+05                                10.300304                            7.509249      -0.282684       1.871898                    0.998757      31.272302      92.886169       0.580110       0.434458      -1.047810      -0.025240      -0.008679      -0.002200       0.026781      -0.000877      -0.014986       0.025843      -0.035668       0.032594      -0.031134      -0.008367       0.039500             12.557496      19.638588       2.046255       1.245217       8.819515      -3.532478       9.214385           0.000001
          142              C      35.630415      29.574344      14.546986      -0.005044      40.637860 0.41955675E+03  0.96836218E+04                                10.160080                            6.727070       0.042029       2.019320                    0.999167      26.740771      73.833678       0.656095       0.404476      -1.082245       0.042815      -0.010119       0.020473       0.048525       0.004709      -0.014888      -0.001943      -0.002666       0.018110      -0.015483      -0.002104       0.017587             13.789856      19.056666      -1.604556       5.110810       9.921259      -5.558441      12.391645          -0.000000
          143              C      35.465526      28.625557      15.545152      -0.148839      37.383370 0.45323703E+03  0.10804475E+05                                 9.850049                            7.198560      -0.154739       1.912390                    0.999386      30.383952      88.958562       0.599281       0.428743      -1.052815       0.014196       0.007108      -0.000479       0.015883       0.012096      -0.016346       0.032262       0.004038      -0.028751      -0.044320       0.014804       0.029516             12.368384      11.945121      -2.000940       3.687621      11.432928      -7.202718      13.727102          -0.000000
          144              C      36.594242      28.179228      16.242495      -0.006391      41.273505 0.42242164E+03  0.97684860E+04                                10.300386                            6.765976       0.001610       2.005646                    0.999279      26.822703      74.184097       0.651747       0.406393      -1.080730       0.014204       0.035735      -0.036809       0.053232      -0.007866      -0.001577       0.002916       0.023295      -0.020035      -0.011811      -0.005814       0.017625             14.309401      12.094172       1.273385       0.232013      15.036628      -9.915320      15.797405          -0.000000
          145              C      37.834137      28.722773      15.974081      -0.225282      39.172410 0.45061989E+03  0.10685502E+05                                10.007600                            7.060205      -0.002195       1.957866                    0.999520      30.460401      87.840299       0.622681       0.414816      -1.065620      -0.018741      -0.023206       0.013353       0.032681      -0.015595       0.019175       0.025749       0.043667      -0.037932      -0.047792       0.011349       0.036443             12.862575      13.095866       4.142905      -2.555281      13.019732      -7.401846      12.472129           0.000000
          146              C      34.433756      29.996773      13.744412       0.643893      22.489760 0.24057130E+03  0.49290578E+04                                 7.477291                            5.551352      -0.071128       2.048978                    0.999413      21.562240      59.868401       0.622302       0.480380      -1.016232      -0.049998       0.017572      -0.034276       0.063114       0.010407      -0.031012       0.071365      -0.153788      -0.043736      -0.094351      -0.027380       0.121731              9.423595      13.293342      -2.137892       3.876922       6.075875      -2.800109       8.901570           0.000001
          147              C      36.429084      27.102880      17.261631       0.646366      22.477928 0.23656314E+03  0.48353346E+04                                 7.516228                            5.524556      -0.095637       2.041965                    0.999382      21.597445      60.248359       0.619366       0.483815      -1.012595      -0.007977      -0.049382       0.039668       0.063842       0.009100       0.022599       0.103135      -0.033229       0.067634      -0.090776      -0.030160       0.120935              9.606616       7.325265       0.309011      -0.655380      10.531447      -6.260163      10.963136           0.000000
          148              C      12.158070      21.388402      13.326159       0.576405      28.650954 0.25148813E+03  0.51867509E+04                                 8.542989                            5.516155      -0.071608       2.027150                    0.999343      21.990306      60.361442       0.654548       0.453719      -1.035507      -0.028411      -0.004170       0.004645       0.029088      -0.015781      -0.005987      -0.034508      -0.000785       0.015673      -0.039995       0.002774       0.037221             11.739236      19.740056       1.379382      -3.102392       7.165905       2.749266       8.311747           0.000000
          149              C      14.156619      21.030425      12.372983       0.569946      29.525474 0.25862086E+03  0.53663028E+04                                 8.703255                            5.587889      -0.073086       2.024741                    0.999346      22.105170      60.676898       0.651975       0.452755      -1.037019       0.013270      -0.010162      -0.025046       0.030111      -0.019259       0.012224      -0.015135      -0.031322       0.074075      -0.037543      -0.001100       0.038642             12.029630      11.499888      -1.182804      -3.554728      10.145904       7.335388      14.443098           0.000001
          150              C      13.944465      22.541288      14.007870       0.570855      29.435616 0.26001519E+03  0.54003824E+04                                 8.680064                            5.600338      -0.068825       2.026063                    0.999427      22.102482      60.621062       0.651957       0.452336      -1.037664       0.016075       0.018421       0.014887       0.028624       0.009606       0.017949      -0.025339      -0.011051       0.007731      -0.035525       0.005700       0.029825             11.901727      14.095095       4.722340       2.339316      11.408630       6.123988      10.201455           0.000001
          151              C      36.640700      21.539328      14.121489       0.269252      36.083699 0.34139918E+03  0.75203319E+04                                 9.614423                            6.220068       0.058034       2.047838                    0.999049      24.227258      66.395571       0.654293       0.424971      -1.063775       0.064612      -0.016261      -0.037752       0.076579      -0.014757      -0.028317       0.033908       0.079037      -0.046062      -0.058872      -0.006738       0.065610             13.261809      20.943094      -1.451196      -3.295639       7.272859       4.025887      11.569474           0.000000
          152              C      36.787866      22.262802      15.292751      -0.201716      38.607641 0.46804101E+03  0.11273980E+05                                10.099551                            7.357911      -0.277201       1.875389                    0.998892      31.066033      92.137508       0.586214       0.433767      -1.047278      -0.017504       0.014820       0.018765       0.029634      -0.016064       0.014722      -0.036945      -0.021970      -0.033617      -0.037120      -0.013395       0.050515             12.349529      14.081501      -1.733354      -2.963550       8.537725       5.714673      14.429361          -0.000000
          153              C      35.677412      22.732496      15.954636      -0.004558      40.425926 0.41375960E+03  0.95191891E+04                                10.132454                            6.683461       0.063591       2.027940                    0.999234      26.650170      73.529222       0.657610       0.404842      -1.081713       0.006127      -0.025008      -0.041184       0.048570      -0.003560       0.003002      -0.008866       0.020280      -0.029771      -0.016731       0.000177       0.016553             13.924228      13.140596       0.819265       1.347755      10.595908       8.353157      18.036180           0.000000
          154              C      34.398577      22.487579      15.463941      -0.143243      37.690316 0.45371097E+03  0.10818559E+05                                 9.910998                            7.205952      -0.172321       1.907452                    0.999407      30.343924      88.851742       0.598524       0.429175      -1.052554       0.013287      -0.004936      -0.011972       0.018554      -0.012693      -0.028103      -0.024006      -0.024580      -0.022071      -0.046906       0.015165       0.031741             12.596573      14.580577       3.035289       4.882246       8.708364       5.701788      14.500777          -0.000001
          155              C      34.243086      21.747186      14.284291      -0.009059      40.989735 0.42181176E+03  0.97516297E+04                                10.260944                            6.761750       0.013751       2.009362                    0.999251      26.844649      74.253462       0.651804       0.406472      -1.080592       0.048024       0.004923       0.013123       0.050028      -0.001671      -0.009531       0.009650      -0.012842       0.018916      -0.014506      -0.002746       0.017252             14.365061      22.469884       2.578613       5.254949       7.940875       4.358504      12.684425           0.000000
          156              C      35.353003      21.276417      13.626981      -0.221341      38.825987 0.45603310E+03  0.10843414E+05                                 9.962348                            7.109700       0.003635       1.958113                    0.999516      30.535406      88.102960       0.619725       0.415659      -1.065353      -0.029403       0.002438       0.004178       0.029798      -0.007135      -0.010745       0.009036      -0.070160       0.074445      -0.049519       0.014690       0.034829             12.777867      22.325824       0.449731       0.671877       6.929349       2.642837       9.078428          -0.000000
          157              C      35.826995      23.582458      17.180039       0.642156      22.795154 0.24239733E+03  0.49734991E+04                                 7.540840                            5.566345      -0.069897       2.048353                    0.999449      21.588869      59.891455       0.622771       0.479340      -1.017267       0.004473       0.034763       0.053317       0.063806       0.009426      -0.019290      -0.102250      -0.057085      -0.037111      -0.094949      -0.023827       0.118776              9.634961       7.439543       0.498163       1.190215       8.344981       5.847433      13.120360           0.000000
          158              C      32.875897      21.542282      13.703998       0.646584      22.458543 0.23720208E+03  0.48499606E+04                                 7.508870                            5.529656      -0.100343       2.040307                    0.999326      21.593395      60.177679       0.619694       0.483403      -1.013167      -0.058470      -0.014064      -0.022174       0.064096       0.012729      -0.035323      -0.067331      -0.148630       0.014248      -0.090992      -0.027122       0.118113              9.643156      15.015671       1.657734       3.747797       5.789730       2.177259       8.124066           0.000000
          159              C      14.659881      19.717214      10.308786       0.277630      35.378642 0.33061209E+03  0.72343528E+04                                 9.506350                            6.132471       0.046490       2.046465                    0.999116      24.100423      66.122251       0.656208       0.426563      -1.061332       0.004591       0.041147       0.064095       0.076304      -0.002088       0.004464       0.048324       0.016428       0.091366      -0.052189      -0.006766       0.058955             13.131072      12.222589      -1.880208      -0.803826      10.108830       7.904553      17.061796           0.000000
          160              C      13.383462      19.651419       9.750987      -0.202825      39.458429 0.48729661E+03  0.11844581E+05                                10.252393                            7.511554      -0.278174       1.873389                    0.998784      31.241428      92.767607       0.580340       0.434208      -1.048084      -0.010665      -0.005930      -0.022950       0.025992      -0.004871      -0.012112      -0.010799      -0.073389      -0.056721      -0.037162      -0.010846       0.048007             12.479099      13.874047       0.380699       3.279151       8.174236       5.431148      15.389012           0.000001
          161              C      13.193328      18.969839       8.541979      -0.005232      40.715486 0.41904848E+03  0.96658333E+04                                10.169223                            6.719199       0.068520       2.028146                    0.999221      26.707642      73.641266       0.657248       0.404019      -1.082901       0.040670       0.003242       0.022777       0.046727      -0.001525      -0.006751       0.009747      -0.021124       0.013392      -0.015276      -0.002076       0.017353             13.876298      21.795060      -0.878515       4.291393       7.374500       3.428307      12.459334          -0.000000
          162              C      14.254369      18.372583       7.899539      -0.139376      37.089765 0.43608679E+03  0.10307034E+05                                 9.811998                            7.071512      -0.185914       1.906447                    0.999430      30.106440      88.080825       0.602646       0.430014      -1.050897       0.001417       0.008280       0.016773       0.018759       0.017701       0.001422      -0.012065      -0.072376       0.053706      -0.049493       0.011566       0.037927             12.509201      21.584750      -3.031004       0.041676       7.074936       2.248666       8.867917          -0.000000
          163              C      15.514137      18.437304       8.446662      -0.005280      41.203630 0.41538887E+03  0.95670262E+04                                10.293378                            6.707488       0.017487       2.012342                    0.999234      26.711061      73.761279       0.654768       0.406159      -1.080727      -0.036858       0.019193       0.029960       0.051230       0.003484       0.012985       0.005585      -0.006731       0.019237      -0.014597      -0.002412       0.017010             14.602911      22.438245      -5.303599      -4.001782       9.019011       4.744137      12.351477           0.000000
          164              C      15.711522      19.125330       9.642707      -0.227327      39.476885 0.45544134E+03  0.10824530E+05                                10.067421                            7.097102       0.008153       1.959572                    0.999526      30.535488      88.049113       0.621396       0.414726      -1.066079       0.010836      -0.017451      -0.027917       0.034660       0.019509       0.039100      -0.014284      -0.004493      -0.016025      -0.051669       0.014103       0.037566             13.121957      14.279739      -4.257505      -4.040956      10.037587       6.693781      15.048546          -0.000000
          165              C      11.825066      18.961245       7.908689       0.636374      23.083332 0.24791984E+03  0.51133400E+04                                 7.591078                            5.623292      -0.072349       2.044743                    0.999401      21.734629      60.368031       0.620885       0.478301      -1.018257      -0.058898      -0.001127      -0.027350       0.064948       0.032642      -0.051236      -0.062221      -0.128549       0.026224      -0.094176      -0.024318       0.118494              9.597927      15.131229      -0.053400       3.978728       5.706086       1.609230       7.956467           0.000001
          166              C      16.700322      17.889730       7.729111       0.638793      23.462751 0.24549380E+03  0.50584010E+04                                 7.718973                            5.613918      -0.096119       2.038107                    0.999456      21.767936      60.726077       0.617462       0.481419      -1.015091       0.052606      -0.027795      -0.028771       0.066089       0.026914       0.022112      -0.069968      -0.141189      -0.030159      -0.091354      -0.024388       0.115742             10.130224      15.187741      -3.797037      -3.434466       6.699557       2.715426       8.503374           0.000000
          167              C      15.723878      24.023953      15.001842       0.276767      35.426116 0.33464042E+03  0.73399611E+04                                 9.505759                            6.163838       0.054017       2.047898                    0.999060      24.125369      66.129897       0.655897       0.425751      -1.062524      -0.064007      -0.033630      -0.018137       0.074544       0.032454       0.010454       0.032580       0.061128      -0.080641      -0.056979      -0.007079       0.064058             13.011663      17.646655       4.839707       1.914057      11.173297       5.588116      10.215039           0.000000
          168              C      16.828692      23.596690      14.259890      -0.206113      39.752150 0.48669981E+03  0.11827831E+05                                10.300000                            7.509036      -0.282686       1.871889                    0.998757      31.272496      92.886454       0.580128       0.434449      -1.047816       0.025227       0.008699      -0.002188       0.026774      -0.000869       0.014990      -0.025867      -0.035673       0.032603      -0.031148      -0.008377       0.039524             12.557045      19.637461       2.046121      -1.245101       8.819390       3.532563       9.214284           0.000001
          169              C      18.079599      24.135670      14.546986      -0.005035      40.635285 0.41953139E+03  0.96828886E+04                                10.159667                            6.726873       0.042042       2.019325                    0.999167      26.740442      73.832163       0.656104       0.404476      -1.082245      -0.042821       0.010113       0.020467       0.048526       0.004715       0.014883       0.001944      -0.002669       0.018110      -0.015481      -0.002103       0.017584             13.789149      19.055494      -1.604329      -5.110252       9.920919       5.558225      12.391033          -0.000000
          170              C      18.244489      25.084457      15.545152      -0.148826      37.381879 0.45321876E+03  0.10803900E+05                                 9.849698                            7.198349      -0.154733       1.912392                    0.999386      30.383168      88.954875       0.599300       0.428735      -1.052823      -0.014200      -0.007106      -0.000475       0.015886       0.012102       0.016338      -0.032272       0.004035      -0.028727      -0.044325       0.014798       0.029526             12.367868      11.944566      -2.000804      -3.687349      11.432539       7.202415      13.726500          -0.000000
          171              C      17.115773      25.530788      16.242495      -0.006424      41.273712 0.42242889E+03  0.97686550E+04                                10.300271                            6.765947       0.001628       2.005650                    0.999278      26.822655      74.182964       0.651764       0.406382      -1.080741      -0.014208      -0.035752      -0.036819       0.053251      -0.007870       0.001570      -0.002942       0.023308      -0.020039      -0.011838      -0.005795       0.017634             14.309144      12.093883       1.273331      -0.232006      15.036415       9.915138      15.797134          -0.000000
          172              C      15.875878      24.987242      15.974081      -0.225272      39.170836 0.45060435E+03  0.10685007E+05                                10.007248                            7.060029      -0.002141       1.957884                    0.999520      30.459866      87.837301       0.622698       0.414810      -1.065628       0.018748       0.023207       0.013359       0.032688      -0.015596      -0.019189      -0.025757       0.043678      -0.037913      -0.047806       0.011353       0.036453             12.862009      13.095212       4.142699       2.555184      13.019206       7.401490      12.471610           0.000000
          173              C      19.276257      23.713240      13.744412       0.643890      22.489452 0.24057018E+03  0.49290189E+04                                 7.477148                            5.551297      -0.070993       2.049021                    0.999414      21.562147      59.867634       0.622313       0.480373      -1.016238       0.049995      -0.017570      -0.034286       0.063117       0.010410       0.031002      -0.071369      -0.153781      -0.043747      -0.094342      -0.027389       0.121731              9.423311      13.292826      -2.137816      -3.876646       6.075757       2.800040       8.901350           0.000001
          174              C      17.280932      26.607136      17.261631       0.646363      22.477758 0.23656180E+03  0.48352943E+04                                 7.516156                            5.524524      -0.095620       2.041971                    0.999382      21.597324      60.247696       0.619372       0.483812      -1.012598       0.007989       0.049357       0.039647       0.063810       0.009107      -0.022599      -0.103129      -0.033282       0.067676      -0.090753      -0.030194       0.120946              9.606469       7.325194       0.308975       0.655346      10.531280       6.260015      10.962933           0.000000
          175              C      32.321610      12.158070      13.326159       0.576407      28.651093 0.25148817E+03  0.51867587E+04                                 8.543037                            5.516166      -0.071613       2.027149                    0.999343      21.990361      60.361899       0.654545       0.453720      -1.035505       0.004173      -0.028411       0.004645       0.029089       0.015781       0.034501      -0.005987       0.000785       0.015679      -0.039989       0.002774       0.037214             11.739353       7.165920      -1.379215      -2.749295      19.740252      -3.102615       8.311888           0.000001
          176              C      32.679587      14.156619      12.372983       0.569987      29.524852 0.25861230E+03  0.53660938E+04                                 8.703220                            5.587841      -0.073030       2.024767                    0.999346      22.104762      60.676087       0.651969       0.452762      -1.037012       0.010160       0.013287      -0.025049       0.030121       0.019251       0.015127       0.012214       0.031286       0.074047      -0.037519      -0.001102       0.038621             12.029649      10.145922       1.182835      -7.335438      11.499828      -3.554759      14.443196           0.000001
          177              C      31.168725      13.944465      14.007870       0.570858      29.436045 0.26001779E+03  0.54004476E+04                                 8.680124                            5.600348      -0.068799       2.026069                    0.999428      22.102543      60.621214       0.651960       0.452333      -1.037667      -0.018423       0.016077       0.014886       0.028626      -0.009606       0.025338       0.017949       0.011054       0.007717      -0.035525       0.005702       0.029822             11.901879      11.408769      -4.722438      -6.124084      14.095280       2.339382      10.201589           0.000001
          178              C      32.170685      36.640700      14.121489       0.269253      36.084726 0.34140687E+03  0.75205511E+04                                 9.614620                            6.220141       0.058036       2.047838                    0.999049      24.227384      66.396348       0.654288       0.424971      -1.063773       0.016259       0.064610      -0.037753       0.076577       0.014761      -0.033912      -0.028317      -0.079031      -0.046075      -0.058874      -0.006737       0.065611             13.262175       7.272976       1.451147      -4.025937      20.943849      -3.295670      11.569702           0.000000
          179              C      31.447212      36.787866      15.292751      -0.201719      38.609399 0.46806141E+03  0.11274664E+05                                10.100081                            7.358220      -0.277204       1.875387                    0.998892      31.066736      92.142237       0.586180       0.433784      -1.047260      -0.014820      -0.017503       0.018765       0.029633       0.016064       0.036922       0.014719       0.021961      -0.033638      -0.037104      -0.013390       0.050494             12.350282       8.538162       1.733494      -5.715034      14.082450      -2.963811      14.430232          -0.000000
          180              C      30.977519      35.677412      15.954636      -0.004557      40.427291 0.41376928E+03  0.95195204E+04                                10.132875                            6.683666       0.063579       2.027937                    0.999234      26.650561      73.532048       0.657577       0.404858      -1.081696       0.025006       0.006127      -0.041185       0.048570       0.003561       0.008855       0.003003      -0.020284      -0.029783      -0.016723       0.000166       0.016556             13.924916      10.596356      -0.819320      -8.353587      13.141331       1.347850      18.037061           0.000000
          181              C      31.222436      34.398577      15.463941      -0.143243      37.690448 0.45370959E+03  0.10818550E+05                                 9.911053                            7.205937      -0.172298       1.907459                    0.999407      30.343987      88.852885       0.598523       0.429175      -1.052551       0.004931       0.013286      -0.011974       0.018553       0.012703       0.023984      -0.028102       0.024568      -0.022095      -0.046898       0.015185       0.031713             12.596691       8.708374      -3.035246      -5.701816      14.580856       4.882195      14.500843          -0.000001
          182              C      31.962828      34.243086      14.284291      -0.009057      40.988663 0.42179486E+03  0.97511913E+04                                10.260952                            6.761718       0.013732       2.009359                    0.999251      26.844834      74.255039       0.651787       0.406485      -1.080578      -0.004930       0.048024       0.013121       0.050028       0.001676      -0.009658      -0.009531       0.012824       0.018918      -0.014500      -0.002759       0.017258             14.365192       7.940920      -2.578698      -4.358583      22.470064       5.255118      12.684593          -0.000000
          183              C      32.433596      35.353003      13.626981      -0.221343      38.826239 0.45603183E+03  0.10843428E+05                                 9.962581                            7.109805       0.003608       1.958106                    0.999516      30.535782      88.105592       0.619702       0.415673      -1.065339      -0.002437      -0.029402       0.004174       0.029797       0.007136      -0.009047      -0.010744       0.070133       0.074442      -0.049505       0.014671       0.034833             12.778279       6.929520      -0.449837      -2.642922      22.326646       0.672013       9.078672          -0.000000
          184              C      30.127558      35.826995      17.180039       0.642155      22.795404 0.24239931E+03  0.49735579E+04                                 7.540932                            5.566388      -0.069926       2.048344                    0.999449      21.589055      59.892404       0.622764       0.479344      -1.017264      -0.034766       0.004474       0.053316       0.063807      -0.009425       0.102242      -0.019289       0.057083      -0.037104      -0.094941      -0.023826       0.118768              9.635131       8.345122      -0.498178      -5.847586       7.439623       1.190250      13.120648           0.000000
          185              C      32.167731      32.875897      13.703998       0.646577      22.458961 0.23720619E+03  0.48500754E+04                                 7.509053                            5.529757      -0.100317       2.040315                    0.999326      21.593539      60.178677       0.619678       0.483412      -1.013160       0.014064      -0.058465      -0.022172       0.064090      -0.012726       0.067326      -0.035330       0.148641       0.014251      -0.091001      -0.027112       0.118113              9.643517       5.789836      -1.657861      -2.177311      15.016416       3.748123       8.124300           0.000000
          186              C      33.992795      14.659881      10.308786       0.277633      35.379224 0.33061517E+03  0.72344473E+04                                 9.506501                            6.132527       0.046502       2.046472                    0.999116      24.100373      66.122544       0.656200       0.426567      -1.061328      -0.041144       0.004590       0.064092       0.076300       0.002084      -0.048328       0.004462      -0.016434       0.091352      -0.052194      -0.006762       0.058956             13.131383      10.109176       1.880157      -7.904977      12.222385      -0.803825      17.062589           0.000000
          187              C       7.203590      13.383462       9.750987      -0.202825      39.459698 0.48731627E+03  0.11845187E+05                                10.252715                            7.511790      -0.278142       1.873400                    0.998784      31.241536      92.768658       0.580320       0.434217      -1.048077       0.005926      -0.010664      -0.022950       0.025991       0.004877       0.010779      -0.012110       0.073382      -0.056732      -0.037156      -0.010844       0.048000             12.479548       8.174557      -0.380829      -5.431480      13.874227       3.279392      15.389860           0.000001
          188              C       7.885169      13.193328       8.541979      -0.005220      40.713080 0.41901639E+03  0.96649633E+04                                10.169013                            6.719042       0.068497       2.028145                    0.999221      26.707572      73.641951       0.657237       0.404031      -1.082887      -0.003240       0.040671       0.022775       0.046727       0.001523      -0.009757      -0.006750       0.021122       0.013402      -0.015277      -0.002084       0.017362             13.876074       7.374347       0.878508      -3.428204      21.794697       4.291433      12.459177          -0.000000
          189              C       8.482424      14.254369       7.899539      -0.139444      37.094434 0.43614913E+03  0.10308912E+05                                 9.812999                            7.072167      -0.185981       1.906413                    0.999430      30.108174      88.088663       0.602597       0.430032      -1.050882      -0.008298       0.001432       0.016820       0.018810      -0.017701       0.012074       0.001404       0.072377       0.053608      -0.049475       0.011533       0.037942             12.510660       7.075670       3.031586      -2.248817      21.587650       0.041586       8.868661          -0.000000
          190              C       8.417704      15.514137       8.446662      -0.005276      41.205620 0.41540820E+03  0.95675574E+04                                10.293603                            6.707580       0.017493       2.012347                    0.999234      26.710939      73.760638       0.654775       0.406151      -1.080735      -0.019195      -0.036860       0.029960       0.051232      -0.003487      -0.005588       0.012983       0.006730       0.019230      -0.014595      -0.002415       0.017010             14.603378       9.019404       5.304039      -4.744360      22.438917      -4.002224      12.351813           0.000000
          191              C       7.729679      15.711522       9.642707      -0.227321      39.477086 0.45544595E+03  0.10824621E+05                                10.067435                            7.097141       0.008173       1.959582                    0.999526      30.534937      88.046234       0.621397       0.414726      -1.066084       0.017447       0.010837      -0.027918       0.034659      -0.019519       0.014266       0.039098       0.004480      -0.016043      -0.051662       0.014089       0.037573             13.122038      10.037855       4.257588      -6.694073      14.279284      -4.041216      15.048976          -0.000000
          192              C       7.893762      11.825066       7.908689       0.636380      23.083591 0.24792163E+03  0.51133979E+04                                 7.591250                            5.623381      -0.072388       2.044734                    0.999401      21.734621      60.368590       0.620868       0.478313      -1.018248       0.001135      -0.058898      -0.027349       0.064948      -0.032643       0.062213      -0.051243       0.128552       0.026215      -0.094183      -0.024308       0.118491              9.598239       5.706121       0.053402      -1.609227      15.131843       3.978992       7.956754           0.000001
          193              C       8.965277      16.700322       7.729111       0.638789      23.463261 0.24549652E+03  0.50584660E+04                                 7.719099                            5.613955      -0.095958       2.038159                    0.999456      21.767876      60.725758       0.617460       0.481420      -1.015092       0.027790       0.052604      -0.028775       0.066087      -0.026914       0.069958       0.022115       0.141187      -0.030145      -0.091353      -0.024378       0.115731             10.130511       6.699798       3.797275      -2.715570      15.188207      -3.434640       8.503527           0.000000
          194              C      29.686061      15.723878      15.001842       0.276773      35.426766 0.33464479E+03  0.73400850E+04                                 9.505890                            6.163888       0.054031       2.047901                    0.999060      24.125416      66.130277       0.655892       0.425752      -1.062522       0.033628      -0.064011      -0.018138       0.074547      -0.032448      -0.032583       0.010458      -0.061124      -0.080652      -0.056980      -0.007076       0.064057             13.011940      11.173509      -4.840010      -5.588190      17.647163       1.914262      10.215147           0.000000
          195              C      30.113324      16.828692      14.259890      -0.206115      39.754928 0.48674018E+03  0.11829065E+05                                10.300624                            7.509477      -0.282705       1.871884                    0.998757      31.272996      92.889133       0.580095       0.434464      -1.047806      -0.008702       0.025230      -0.002185       0.026778       0.000872       0.025859       0.014989       0.035657       0.032604      -0.031139      -0.008375       0.039514             12.557899       8.819766      -2.046404      -3.532548      19.639319      -1.245200       9.214614           0.000001
          196              C      29.574344      18.079599      14.546986      -0.005034      40.637409 0.41955219E+03  0.96834966E+04                                10.160029                            6.727049       0.042035       2.019323                    0.999167      26.740649      73.833422       0.656093       0.404478      -1.082243      -0.010112      -0.042823       0.020469       0.048529      -0.004713      -0.001950       0.014886       0.002669       0.018111      -0.015481      -0.002106       0.017587             13.789727       9.921223       1.604442      -5.558419      19.056396      -5.110640      12.391561          -0.000000
          197              C      28.625557      18.244489      15.545152      -0.148841      37.382955 0.45323187E+03  0.10804338E+05                                 9.850005                            7.198532      -0.154733       1.912390                    0.999386      30.383861      88.958703       0.599280       0.428745      -1.052812       0.007107      -0.014195      -0.000476       0.015882      -0.012100       0.032262       0.016339      -0.004036      -0.028752      -0.044318       0.014803       0.029515             12.368286      11.432845       2.000813      -7.202645      11.945050      -3.687478      13.726962          -0.000000
          198              C      28.179228      17.115773      16.242495      -0.006391      41.273402 0.42242214E+03  0.97684970E+04                                10.300359                            6.765980       0.001622       2.005650                    0.999278      26.822694      74.183988       0.651747       0.406393      -1.080730       0.035737      -0.014205      -0.036809       0.053234       0.007865       0.002916       0.001574      -0.023296      -0.020038      -0.011812      -0.005813       0.017625             14.309312      15.036520      -1.273346      -9.915241      12.094099      -0.232040      15.797316          -0.000000
          199              C      28.722773      15.875878      15.974081      -0.225282      39.171094 0.45060674E+03  0.10685075E+05                                10.007260                            7.060029      -0.002126       1.957888                    0.999520      30.459921      87.837434       0.622701       0.414807      -1.065629      -0.023208       0.018740       0.013356       0.032683       0.015604       0.025751      -0.019187      -0.043669      -0.037944      -0.047803       0.011349       0.036454             12.862044      13.019177      -4.142709      -7.401468      13.095352       2.555154      12.471603           0.000000
          200              C      29.996773      19.276257      13.744412       0.643895      22.489452 0.24056779E+03  0.49289651E+04                                 7.477179                            5.551286      -0.071037       2.049008                    0.999414      21.562150      59.867906       0.622310       0.480376      -1.016235       0.017576       0.049998      -0.034282       0.063119      -0.010407       0.071363       0.031003       0.153778      -0.043746      -0.094340      -0.027387       0.121726              9.423370       6.075786       2.137744      -2.800054      13.292896      -3.876695       8.901428           0.000001
          201              C      27.102880      17.280932      17.261631       0.646358      22.477896 0.23656356E+03  0.48353391E+04                                 7.516170                            5.524528      -0.095649       2.041960                    0.999382      21.597480      60.248178       0.619374       0.483809      -1.012599      -0.049380       0.007992       0.039668       0.063842      -0.009104       0.103136      -0.022601       0.033259       0.067660      -0.090767      -0.030180       0.120946              9.606505      10.531312      -0.308961      -6.260063       7.325198       0.655332      10.963005           0.000000
          202              C      21.388402      14.696942      13.326159       0.576405      28.650987 0.25148890E+03  0.51867697E+04                                 8.542995                            5.516164      -0.071606       2.027150                    0.999343      21.990333      60.361496       0.654547       0.453719      -1.035507      -0.004171       0.028412       0.004645       0.029090       0.015779      -0.034508       0.005982       0.000779       0.015676      -0.039992       0.002772       0.037220             11.739243       7.165915      -1.379459       2.749256      19.740106       3.102312       8.311707           0.000000
          203              C      21.030425      12.698393      12.372983       0.569946      29.525302 0.25861948E+03  0.53662677E+04                                 8.703227                            5.587878      -0.073070       2.024747                    0.999346      22.105097      60.676690       0.651975       0.452756      -1.037019      -0.010163      -0.013269      -0.025046       0.030111       0.019259      -0.015136      -0.012230       0.031324       0.074078      -0.037544      -0.001102       0.038646             12.029566      10.145854       1.182785       7.335340      11.499828       3.554692      14.443016           0.000001
          204              C      22.541288      12.910548      14.007870       0.570855      29.435565 0.26001441E+03  0.54003647E+04                                 8.680069                            5.600335      -0.068825       2.026063                    0.999427      22.102464      60.621096       0.651956       0.452337      -1.037663       0.018421      -0.016074       0.014887       0.028624      -0.009606      -0.025339      -0.017953       0.011051       0.007732      -0.035528       0.005702       0.029826             11.901746      11.408652      -4.722350       6.124005      14.095112      -2.339323      10.201475           0.000001
          205              C      21.539328      17.069313      14.121489       0.269255      36.083693 0.34139880E+03  0.75203215E+04                                 9.614428                            6.220070       0.058015       2.047833                    0.999049      24.227233      66.395498       0.654292       0.424971      -1.063774      -0.016262      -0.064613      -0.037753       0.076580       0.014757       0.033908       0.028311      -0.079037      -0.046061      -0.058871      -0.006733       0.065604             13.261822       7.272875       1.451157       4.025916      20.943095       3.295529      11.569497           0.000000
          206              C      22.262802      16.922148      15.292751      -0.201712      38.607783 0.46804221E+03  0.11274021E+05                                10.099598                            7.357932      -0.277194       1.875393                    0.998892      31.066057      92.137768       0.586212       0.433768      -1.047276       0.014818       0.017503       0.018766       0.029633       0.016065      -0.036946      -0.014731       0.021971      -0.033618      -0.037122      -0.013398       0.050520             12.349598       8.537772       1.733311       5.714725      14.081558       2.963473      14.429464          -0.000000
          207              C      22.732496      18.032603      15.954636      -0.004555      40.425949 0.41375896E+03  0.95191687E+04                                10.132459                            6.683456       0.063596       2.027942                    0.999234      26.650130      73.529034       0.657610       0.404842      -1.081713      -0.025008      -0.006127      -0.041183       0.048569       0.003560      -0.008868      -0.003008      -0.020280      -0.029774      -0.016733       0.000177       0.016556             13.924264      10.595908      -0.819324       8.353175      13.140652      -1.347870      18.036232           0.000000
          208              C      22.487579      19.311438      15.463941      -0.143244      37.689693 0.45370130E+03  0.10818253E+05                                 9.910777                            7.205783      -0.172272       1.907467                    0.999407      30.343751      88.850462       0.598543       0.429164      -1.052562      -0.004936      -0.013288      -0.011970       0.018553       0.012698      -0.024003       0.028093       0.024580      -0.022078      -0.046898       0.015164       0.031734             12.596300       8.708137      -3.035183       5.701644      14.580295      -4.882133      14.500467          -0.000001
          209              C      21.747186      19.466928      14.284291      -0.009065      40.990254 0.42181313E+03  0.97516704E+04                                10.261035                            6.761768       0.013754       2.009363                    0.999251      26.844744      74.253792       0.651802       0.406473      -1.080591       0.004920      -0.048026       0.013124       0.050030       0.001670       0.009651       0.009525       0.012840       0.018901      -0.014501      -0.002747       0.017248             14.365273       7.940938      -2.578651       4.358583      22.470240      -5.255157      12.684642          -0.000000
          210              C      21.276417      18.357010      13.626981      -0.221338      38.826301 0.45603522E+03  0.10843496E+05                                 9.962444                            7.109741       0.003642       1.958117                    0.999516      30.535508      88.103898       0.619719       0.415662      -1.065349       0.002436       0.029403       0.004180       0.029798       0.007134       0.009038       0.010738       0.070163       0.074425      -0.049515       0.014688       0.034827             12.778032       6.929419      -0.449775       2.642903      22.326112      -0.672017       9.078564          -0.000000
          211              C      23.582458      17.883021      17.180039       0.642155      22.795209 0.24239776E+03  0.49735141E+04                                 7.540877                            5.566369      -0.069887       2.048357                    0.999449      21.588893      59.891719       0.622766       0.479343      -1.017265       0.034763      -0.004472       0.053317       0.063806      -0.009426      -0.102250       0.019284       0.057086      -0.037108      -0.094948      -0.023828       0.118776              9.635025       8.345028      -0.498182       5.847484       7.439579      -1.190254      13.120468           0.000000
          212              C      21.542282      20.834115      13.703998       0.646567      22.458552 0.23720066E+03  0.48499125E+04                                 7.508774                            5.529566      -0.100213       2.040347                    0.999327      21.593414      60.177135       0.619713       0.483390      -1.013176      -0.014069       0.058468      -0.022169       0.064093      -0.012727      -0.067334       0.035326       0.148643       0.014251      -0.091000      -0.027120       0.118120              9.643068       5.789594      -1.657612       2.177183      15.015721      -3.747784       8.123890           0.000000
          213              C      19.717214      12.195129      10.308786       0.277631      35.378450 0.33061176E+03  0.72343421E+04                                 9.506305                            6.132463       0.046485       2.046463                    0.999116      24.100405      66.122136       0.656210       0.426563      -1.061332       0.041145      -0.004590       0.064095       0.076303       0.002086       0.048327      -0.004467      -0.016429       0.091363      -0.052191      -0.006766       0.058957             13.130961      10.108775       1.880151       7.904516      12.222370       0.803788      17.061738           0.000000
          214              C      19.651419      13.471547       9.750987      -0.202830      39.457785 0.48729103E+03  0.11844403E+05                                10.252267                            7.511506      -0.278153       1.873395                    0.998784      31.241269      92.766760       0.580343       0.434207      -1.048085      -0.005929       0.010666      -0.022949       0.025992       0.004876      -0.010791       0.012103       0.073382      -0.056723      -0.037150      -0.010852       0.048002             12.478888       8.174115      -0.380703       5.431052      13.873760      -3.279090      15.388788           0.000001
          215              C      18.969839      13.661680       8.541979      -0.005217      40.714068 0.41903499E+03  0.96654416E+04                                10.168979                            6.719081       0.068478       2.028138                    0.999221      26.707335      73.640045       0.657255       0.404018      -1.082902       0.003238      -0.040671       0.022775       0.046726       0.001523       0.009748       0.006744       0.021129       0.013392      -0.015275      -0.002078       0.017353             13.875893       7.374293       0.878528       3.428157      21.794429      -4.291232      12.458959          -0.000000
          216              C      18.372583      12.600638       7.899539      -0.139443      37.092956 0.43613306E+03  0.10308401E+05                                 9.812595                            7.071935      -0.185993       1.906409                    0.999430      30.107786      88.085940       0.602622       0.430020      -1.050893       0.008293      -0.001432       0.016820       0.018808      -0.017700      -0.012088      -0.001408       0.072390       0.053603      -0.049480       0.011523       0.037957             12.510020       7.075335       3.031328       2.248701      21.586446      -0.041604       8.868279          -0.000000
          217              C      18.437304      11.340870       8.446662      -0.005272      41.203104 0.41538521E+03  0.95669104E+04                                10.293243                            6.707429       0.017492       2.012346                    0.999234      26.710878      73.760390       0.654776       0.406156      -1.080730       0.019193       0.036859       0.029958       0.051229      -0.003485       0.005586      -0.012989       0.006732       0.019239      -0.014601      -0.002412       0.017014             14.602670       9.018919       5.303566       4.744054      22.437812       4.001797      12.351280           0.000000
          218              C      19.125330      11.143487       9.642707      -0.227329      39.476202 0.45543648E+03  0.10824349E+05                                10.067209                            7.097005       0.008162       1.959575                    0.999526      30.535288      88.047300       0.621410       0.414719      -1.066087      -0.017450      -0.010836      -0.027918       0.034660      -0.019517      -0.014278      -0.039111       0.004479      -0.016049      -0.051679       0.014096       0.037583             13.121612      10.037389       4.257362       6.693636      14.279195       4.040850      15.048252          -0.000000
          219              C      18.961245      15.029942       7.908689       0.636375      23.083094 0.24791923E+03  0.51133119E+04                                 7.590957                            5.623234      -0.072477       2.044700                    0.999401      21.734574      60.367308       0.620899       0.478292      -1.018264      -0.001130       0.058900      -0.027346       0.064948      -0.032642      -0.062223       0.051233       0.128547       0.026205      -0.094171      -0.024322       0.118493              9.597741       5.705939       0.053492       1.609129      15.131019      -3.978561       7.956265           0.000001
          220              C      17.889730      10.154685       7.729111       0.638793      23.463184 0.24549823E+03  0.50585106E+04                                 7.719086                            5.613986      -0.096125       2.038105                    0.999456      21.767897      60.725901       0.617456       0.481422      -1.015090      -0.027795      -0.052605      -0.028771       0.066089      -0.026915      -0.069966      -0.022117       0.141193      -0.030156      -0.091359      -0.024382       0.115741             10.130399       6.699671       3.797142       2.715471      15.188034       3.434535       8.503492           0.000000
          221              C      24.023953      11.131136      15.001842       0.276766      35.425800 0.33463760E+03  0.73398777E+04                                 9.505686                            6.163797       0.054037       2.047904                    0.999059      24.125244      66.129277       0.655902       0.425749      -1.062526      -0.033630       0.064006      -0.018137       0.074544      -0.032452       0.032579      -0.010461      -0.061126      -0.080647      -0.056976      -0.007084       0.064060             13.011572      11.173217      -4.839711       5.588057      17.646560      -1.914072      10.214940           0.000000
          222              C      23.596690      10.026321      14.259890      -0.206113      39.752080 0.48669891E+03  0.11827789E+05                                10.299948                            7.509005      -0.282726       1.871877                    0.998756      31.272413      92.885736       0.580133       0.434446      -1.047819       0.008700      -0.025229      -0.002186       0.026777       0.000871      -0.025872      -0.014995       0.035675       0.032599      -0.031153      -0.008379       0.039532             12.556978       8.819347      -2.046171       3.532520      19.637384       1.245040       9.214203           0.000000
          223              C      24.135670      35.630415      14.546986      -0.005033      40.635225 0.41953122E+03  0.96828780E+04                                10.159629                            6.726852       0.042041       2.019325                    0.999167      26.740435      73.831977       0.656108       0.404474      -1.082247       0.010113       0.042821       0.020466       0.048526      -0.004715       0.001944      -0.014890       0.002667       0.018115      -0.015487      -0.002104       0.017591             13.789085       9.920876       1.604273       5.558177      19.055429       5.110183      12.390950          -0.000000
          224              C      25.084457      35.465526      15.545152      -0.148829      37.382753 0.45323040E+03  0.10804249E+05                                 9.849847                            7.198442      -0.154743       1.912390                    0.999386      30.383635      88.956596       0.599296       0.428735      -1.052823      -0.007107       0.014203      -0.000475       0.015889      -0.012090      -0.032282      -0.016343      -0.004032      -0.028729      -0.044331       0.014792       0.029538             12.368081      11.432742       2.000851       7.202563      11.944749       3.687428      13.726751          -0.000000
          225              C      25.530788      36.594242      16.242495      -0.006423      41.273607 0.42242728E+03  0.97686052E+04                                10.300247                            6.765924       0.001637       2.005653                    0.999278      26.822611      74.182714       0.651766       0.406381      -1.080743      -0.035751       0.014207      -0.036821       0.053252       0.007871      -0.002944      -0.001576      -0.023309      -0.020042      -0.011839      -0.005797       0.017636             14.309126      15.036400      -1.273350       9.915127      12.093876       0.231989      15.797103          -0.000000
          226              C      24.987242      37.834137      15.974081      -0.225271      39.170233 0.45059645E+03  0.10684761E+05                                10.007111                            7.059939      -0.002154       1.957880                    0.999520      30.459652      87.836138       0.622707       0.414806      -1.065631       0.023211      -0.018747       0.013355       0.032689       0.015604      -0.025761       0.019168      -0.043673      -0.037936      -0.047806       0.011362       0.036444             12.861838      13.019024      -4.142676       7.401364      13.095083      -2.555164      12.471408           0.000000
          227              C      23.713240      34.433756      13.744412       0.643889      22.489550 0.24057147E+03  0.49290550E+04                                 7.477190                            5.551328      -0.071021       2.049012                    0.999414      21.562199      59.867964       0.622308       0.480376      -1.016236      -0.017569      -0.049997      -0.034284       0.063117      -0.010408      -0.071370      -0.031003       0.153785      -0.043745      -0.094344      -0.027390       0.121734              9.423359       6.075783       2.137812       2.800041      13.292902       3.876653       8.901393           0.000001
          228              C      26.607136      36.429084      17.261631       0.646372      22.477564 0.23655920E+03  0.48352370E+04                                 7.516170                            5.524531      -0.095613       2.041975                    0.999382      21.597254      60.247843       0.619364       0.483818      -1.012593       0.049359      -0.007974       0.039648       0.063811      -0.009102      -0.103129       0.022598       0.033252       0.067654      -0.090762      -0.030175       0.120936              9.606495      10.531317      -0.308974       6.260042       7.325204      -0.655343      10.962965           0.000000
          229              C      25.585567       7.960899       5.737355       0.576405      28.651167 0.25148865E+03  0.51867731E+04                                 8.543069                            5.516180      -0.071603       2.027151                    0.999343      21.990392      60.362081       0.654542       0.453722      -1.035504      -0.028412      -0.004171      -0.004646       0.029090      -0.015779       0.005982       0.034502      -0.000779       0.015679      -0.039987       0.002773       0.037215             11.739419      19.740405       1.379282       3.102583       7.165960      -2.749301       8.311893           0.000000
          230              C      27.584116       7.602922       6.690531       0.569946      29.525775 0.25862091E+03  0.53663174E+04                                 8.703386                            5.587923      -0.073031       2.024761                    0.999345      22.105183      60.677500       0.651966       0.452760      -1.037013       0.013269      -0.010163       0.025045       0.030110      -0.019259      -0.012230       0.015128      -0.031321       0.074078      -0.037544      -0.001096       0.038640             12.029919      11.500043      -1.182900       3.554875      10.146161      -7.335651      14.443554           0.000001
          231              C      27.371961       9.113784       5.055644       0.570857      29.436167 0.26001750E+03  0.54004465E+04                                 8.680181                            5.600357      -0.068790       2.026072                    0.999428      22.102587      60.621597       0.651957       0.452335      -1.037664       0.016075       0.018423      -0.014887       0.028626       0.009607      -0.017954       0.025336      -0.011056       0.007726      -0.035528       0.005704       0.029824             11.901995      14.095362       4.722498      -2.339431      11.408913      -6.124190      10.201712           0.000001
          232              C      23.213196       8.111824       4.942025       0.269256      36.084614 0.34140564E+03  0.75205171E+04                                 9.614609                            6.220135       0.058035       2.047840                    0.999050      24.227325      66.396155       0.654288       0.424972      -1.063773       0.064611      -0.016260       0.037753       0.076578      -0.014759       0.028311      -0.033911       0.079032      -0.046072      -0.058873      -0.006733       0.065606             13.262167      20.943831      -1.451167       3.295690       7.272977      -4.025943      11.569694           0.000000
          233              C      23.360361       8.835297       3.770763      -0.201716      38.609551 0.46806295E+03  0.11274711E+05                                10.100118                            7.358237      -0.277217       1.875384                    0.998892      31.066763      92.142370       0.586179       0.433785      -1.047260      -0.017503       0.014820      -0.018765       0.029633      -0.016067      -0.014729       0.036923      -0.021958      -0.033637      -0.037107      -0.013393       0.050499             12.350333      14.082551      -1.733524       2.963866       8.538187      -5.715044      14.430262          -0.000000
          234              C      22.249906       9.304990       3.108878      -0.004556      40.427269 0.41376937E+03  0.95195187E+04                                10.132857                            6.683659       0.063590       2.027941                    0.999234      26.650555      73.531913       0.657579       0.404857      -1.081697       0.006127      -0.025006       0.041184       0.048569      -0.003562      -0.003006       0.008858       0.020283      -0.029784      -0.016725       0.000167       0.016558             13.924858      13.141400       0.819285      -1.347798      10.596275      -8.353493      18.036900           0.000000
          235              C      20.971071       9.060073       3.599573      -0.143244      37.689818 0.45370180E+03  0.10818308E+05                                 9.910817                            7.205773      -0.172292       1.907461                    0.999407      30.344030      88.852512       0.598543       0.429163      -1.052559       0.013288      -0.004933       0.011972       0.018553      -0.012701       0.028093       0.023986      -0.024574      -0.022096      -0.046892       0.015176       0.031716             12.596328      14.580553       3.035035      -4.881881       8.708089      -5.701586      14.500342          -0.000001
          236              C      20.815581       8.319681       4.779223      -0.009063      40.988484 0.42179260E+03  0.97511200E+04                                10.260894                            6.761690       0.013740       2.009360                    0.999251      26.844881      74.254946       0.651790       0.406483      -1.080580       0.048027       0.004926      -0.013124       0.050031      -0.001673       0.009526      -0.009659      -0.012825       0.018909      -0.014497      -0.002759       0.017255             14.365073      22.469880       2.578570      -5.254955       7.940854      -4.358540      12.684484          -0.000000
          237              C      21.925499       7.848913       5.436533      -0.221340      38.826041 0.45602857E+03  0.10843330E+05                                 9.962540                            7.109774       0.003625       1.958113                    0.999516      30.535710      88.105290       0.619704       0.415672      -1.065339      -0.029403       0.002435      -0.004177       0.029798      -0.007134       0.010737      -0.009048      -0.070136       0.074428      -0.049502       0.014670       0.034832             12.778228      22.326546       0.449802      -0.671977       6.929497      -2.642920       9.078643          -0.000000
          238              C      22.399488      10.154951       1.883475       0.642154      22.795481 0.24240055E+03  0.49735940E+04                                 7.540971                            5.566422      -0.069929       2.048342                    0.999449      21.589111      59.892786       0.622758       0.479347      -1.017261       0.004473       0.034765      -0.053316       0.063806       0.009425       0.019284       0.102242      -0.057082      -0.037102      -0.094940      -0.023827       0.118766              9.635164       7.439667       0.498180      -1.190248       8.345143      -5.847594      13.120682           0.000000
          239              C      19.448394       8.114778       5.359516       0.646572      22.458788 0.23720345E+03  0.48499873E+04                                 7.508888                            5.529643      -0.100241       2.040341                    0.999326      21.593372      60.177274       0.619701       0.483398      -1.013171      -0.058466      -0.014068       0.022170       0.064091       0.012724       0.035325       0.067329      -0.148644       0.014245      -0.090999      -0.027116       0.118115              9.643251      15.016023       1.657687      -3.747888       5.789694      -2.177237       8.124035           0.000000
          240              C      28.087380       6.289714       8.754728       0.277630      35.379603 0.33061921E+03  0.72345609E+04                                 9.506577                            6.132567       0.046474       2.046460                    0.999116      24.100533      66.123190       0.656197       0.426568      -1.061327       0.004590       0.041145      -0.064095       0.076303      -0.002085      -0.004467      -0.048334       0.016432       0.091366      -0.052199      -0.006765       0.058964             13.131496      12.222485      -1.880224       0.803917      10.109272      -7.905063      17.062732           0.000000
          241              C      26.810962      33.078919       9.312527      -0.202831      39.459067 0.48730959E+03  0.11844973E+05                                10.252555                            7.511701      -0.278136       1.873400                    0.998784      31.241489      92.768037       0.580329       0.434213      -1.048081      -0.010665      -0.005927       0.022950       0.025992      -0.004876       0.012104       0.010778      -0.073376      -0.056727      -0.037147      -0.010849       0.047996             12.479302      13.874017       0.380780      -3.279260       8.174408      -5.431336      15.389482           0.000001
          242              C      26.620829      32.397340      10.521535      -0.005217      40.712384 0.41901255E+03  0.96648490E+04                                10.168884                            6.719003       0.068472       2.028136                    0.999221      26.707552      73.641709       0.657240       0.404030      -1.082888       0.040672       0.003239      -0.022777       0.046728      -0.001523       0.006748      -0.009753      -0.021128       0.013392      -0.015277      -0.002082       0.017359             13.875814      21.794269      -0.878521      -4.291245       7.374252      -3.428144      12.458922          -0.000000
          243              C      27.681871      31.800085      11.163975      -0.139443      37.094280 0.43614884E+03  0.10308905E+05                                 9.812966                            7.072161      -0.186011       1.906404                    0.999430      30.108182      88.088719       0.602598       0.430032      -1.050882       0.001433       0.008296      -0.016819       0.018808       0.017704      -0.001409       0.012076      -0.072375       0.053599      -0.049475       0.011532       0.037943             12.510572      21.587460      -3.031496      -0.041641       7.075622      -2.248805       8.868634          -0.000000
          244              C      28.941639      31.864805      10.616852      -0.005259      41.206008 0.41541248E+03  0.95676886E+04                                10.293697                            6.707638       0.017451       2.012335                    0.999234      26.710920      73.760909       0.654768       0.406154      -1.080732      -0.036848       0.019190      -0.029952       0.051216       0.003488      -0.012987      -0.005585      -0.006732       0.019229      -0.014599      -0.002412       0.017011             14.603507      22.439221      -5.304070       4.002240       9.019444      -4.744358      12.351855           0.000000
          245              C      29.139022      32.552830       9.420807      -0.227331      39.478029 0.45545833E+03  0.10825001E+05                                10.067622                            7.097254       0.008150       1.959571                    0.999526      30.535410      88.048278       0.621389       0.414728      -1.066081       0.010838      -0.017449       0.027922       0.034663       0.019518      -0.039106       0.014261      -0.004468      -0.016041      -0.051665       0.014079       0.037586             13.122315      14.279602      -4.257726       4.041386      10.038056      -6.694231      15.049288          -0.000000
          246              C      25.252567      32.388747      11.154825       0.636376      23.083326 0.24792125E+03  0.51133774E+04                                 7.591100                            5.623316      -0.072486       2.044698                    0.999401      21.734669      60.368227       0.620883       0.478302      -1.018256      -0.058899      -0.001130       0.027346       0.064948       0.032641       0.051233       0.062216      -0.128545       0.026206      -0.094171      -0.024316       0.118487              9.597962      15.131396      -0.053497      -3.978698       5.706044      -1.609156       7.956448           0.000001
          247              C      30.127824      31.317232      11.334403       0.638728      23.464662 0.24551440E+03  0.50589129E+04                                 7.719279                            5.614072      -0.095526       2.038270                    0.999450      21.768746      60.728125       0.617470       0.481405      -1.015102       0.052609      -0.027784       0.028766       0.066084       0.026914      -0.022113       0.069970      -0.141212      -0.030149      -0.091361      -0.024390       0.115752             10.130800      15.188812      -3.797431       3.434795       6.699942      -2.715598       8.503644           0.000000
          248              C      29.151373      10.596448       4.061672       0.276764      35.427333 0.33464879E+03  0.73402034E+04                                 9.506025                            6.163940       0.054009       2.047894                    0.999060      24.125601      66.131174       0.655886       0.425754      -1.062520      -0.064013      -0.033630       0.018134       0.074549       0.032453      -0.010466      -0.032583       0.061124      -0.080643      -0.056979      -0.007084       0.064062             13.012174      17.647447       4.840084      -1.914289      11.173724      -5.588340      10.215353           0.000000
          249              C       3.401188      10.169185       4.803624      -0.206062      39.753370 0.48671649E+03  0.11828334E+05                                10.300306                            7.509250      -0.282685       1.871898                    0.998757      31.272303      92.886179       0.580110       0.434459      -1.047810       0.025240       0.008679       0.002200       0.026781      -0.000877      -0.014986       0.025843      -0.035668       0.032593      -0.031134      -0.008367       0.039500             12.557499      19.638596       2.046257       1.245213       8.819516      -3.532478       9.214385           0.000000
          250              C       4.652094      10.708165       4.516528      -0.005045      40.637882 0.41955698E+03  0.96836287E+04                                10.160083                            6.727071       0.042029       2.019320                    0.999167      26.740781      73.833713       0.656095       0.404476      -1.082245      -0.042815       0.010118      -0.020474       0.048525       0.004709      -0.014888      -0.001943      -0.002666       0.018109      -0.015483      -0.002104       0.017587             13.789861      19.056676      -1.604556       5.110809       9.921261      -5.558442      12.391646          -0.000000
          251              C       4.816983      11.656952       3.518362      -0.148840      37.383417 0.45323765E+03  0.10804494E+05                                 9.850058                            7.198566      -0.154741       1.912390                    0.999386      30.383978      88.958675       0.599281       0.428743      -1.052815      -0.014196      -0.007109       0.000478       0.015884       0.012095      -0.016346       0.032262       0.004038      -0.028752      -0.044320       0.014805       0.029515             12.368396      11.945135      -2.000944       3.687626      11.432939      -7.202725      13.727114          -0.000000
          252              C       3.688267      12.103281       2.821019      -0.006391      41.273512 0.42242170E+03  0.97684878E+04                                10.300388                            6.765976       0.001609       2.005646                    0.999279      26.822705      74.184110       0.651747       0.406393      -1.080730      -0.014204      -0.035736       0.036809       0.053232      -0.007866      -0.001577       0.002917       0.023295      -0.020036      -0.011811      -0.005814       0.017625             14.309402      12.094174       1.273382       0.232014      15.036627      -9.915319      15.797406          -0.000000
          253              C       2.448372      11.559736       3.089433      -0.225282      39.172386 0.45061960E+03  0.10685493E+05                                10.007596                            7.060203      -0.002194       1.957866                    0.999520      30.460388      87.840247       0.622682       0.414816      -1.065620       0.018741       0.023206      -0.013353       0.032681      -0.015595       0.019175       0.025749       0.043667      -0.037932      -0.047792       0.011350       0.036443             12.862568      13.095862       4.142903      -2.555280      13.019723      -7.401839      12.472121           0.000000
          254              C       5.848753      10.285736       5.319102       0.643893      22.489768 0.24057138E+03  0.49290599E+04                                 7.477293                            5.551353      -0.071128       2.048977                    0.999413      21.562245      59.868419       0.622302       0.480380      -1.016232       0.049998      -0.017573       0.034275       0.063114       0.010407      -0.031012       0.071365      -0.153788      -0.043736      -0.094351      -0.027380       0.121731              9.423598      13.293347      -2.137893       3.876922       6.075876      -2.800110       8.901570           0.000001
          255              C       3.853425      13.179629       1.801883       0.646366      22.477933 0.23656320E+03  0.48353363E+04                                 7.516230                            5.524557      -0.095638       2.041964                    0.999382      21.597450      60.248383       0.619366       0.483815      -1.012595       0.007977       0.049382      -0.039668       0.063842       0.009100       0.022599       0.103135      -0.033230       0.067634      -0.090775      -0.030160       0.120935              9.606617       7.325266       0.309009      -0.655378      10.531448      -6.260163      10.963137           0.000000
          256              C      28.124439      18.894107       5.737355       0.576405      28.650962 0.25148822E+03  0.51867532E+04                                 8.542991                            5.516156      -0.071609       2.027150                    0.999343      21.990310      60.361456       0.654548       0.453719      -1.035507       0.028411       0.004171      -0.004645       0.029088      -0.015781      -0.005987      -0.034508      -0.000785       0.015673      -0.039994       0.002774       0.037220             11.739237      19.740055       1.379382      -3.102390       7.165907       2.749268       8.311749           0.000000
          257              C      26.125890      19.252084       6.690531       0.569946      29.525480 0.25862090E+03  0.53663039E+04                                 8.703255                            5.587889      -0.073086       2.024741                    0.999346      22.105171      60.676898       0.651975       0.452755      -1.037019      -0.013271       0.010162       0.025045       0.030111      -0.019259       0.012224      -0.015135      -0.031322       0.074075      -0.037542      -0.001099       0.038642             12.029632      11.499886      -1.182804      -3.554728      10.145905       7.335391      14.443105           0.000001
          258              C      26.338044      17.741221       5.055644       0.570854      29.435623 0.26001523E+03  0.54003834E+04                                 8.680066                            5.600339      -0.068826       2.026063                    0.999427      22.102485      60.621076       0.651957       0.452336      -1.037664      -0.016075      -0.018421      -0.014887       0.028624       0.009606       0.017949      -0.025339      -0.011051       0.007731      -0.035525       0.005700       0.029825             11.901731      14.095097       4.722342       2.339318      11.408635       6.123993      10.201461           0.000001
          259              C       3.641809      18.743181       4.942025       0.269252      36.083687 0.34139912E+03  0.75203300E+04                                 9.614420                            6.220067       0.058034       2.047839                    0.999049      24.227254      66.395549       0.654293       0.424971      -1.063775      -0.064612       0.016262       0.037752       0.076579      -0.014757      -0.028317       0.033909       0.079037      -0.046063      -0.058872      -0.006738       0.065610             13.261802      20.943080      -1.451200      -3.295628       7.272860       4.025888      11.569467           0.000000
          260              C       3.494643      18.019707       3.770763      -0.201715      38.607608 0.46804061E+03  0.11273968E+05                                10.099545                            7.357908      -0.277201       1.875389                    0.998892      31.066015      92.137435       0.586214       0.433767      -1.047278       0.017504      -0.014819      -0.018766       0.029634      -0.016064       0.014722      -0.036945      -0.021971      -0.033618      -0.037120      -0.013395       0.050515             12.349521      14.081486      -1.733356      -2.963544       8.537723       5.714672      14.429354          -0.000000
          261              C       4.605097      17.550013       3.108878      -0.004557      40.425908 0.41375938E+03  0.95191826E+04                                10.132450                            6.683459       0.063591       2.027940                    0.999234      26.650162      73.529186       0.657610       0.404842      -1.081713      -0.006127       0.025009       0.041183       0.048570      -0.003560       0.003002      -0.008866       0.020280      -0.029772      -0.016731       0.000178       0.016553             13.924225      13.140581       0.819258       1.347760      10.595903       8.353158      18.036192          -0.000000
          262              C       5.883932      17.794930       3.599573      -0.143243      37.690320 0.45371091E+03  0.10818556E+05                                 9.910997                            7.205951      -0.172317       1.907453                    0.999407      30.343912      88.851669       0.598524       0.429175      -1.052554      -0.013287       0.004939       0.011969       0.018553      -0.012691      -0.028105      -0.024005      -0.024580      -0.022073      -0.046907       0.015165       0.031741             12.596575      14.580554       3.035274       4.882269       8.708353       5.701790      14.500818          -0.000000
          263              C       6.039423      18.535323       4.779223      -0.009059      40.989741 0.42181171E+03  0.97516277E+04                                10.260941                            6.761748       0.013748       2.009361                    0.999251      26.844654      74.253462       0.651804       0.406472      -1.080592      -0.048024      -0.004919      -0.013125       0.050027      -0.001668      -0.009531       0.009651      -0.012843       0.018918      -0.014508      -0.002744       0.017252             14.365060      22.469855       2.578583       5.255010       7.940870       4.358504      12.684455          -0.000000
          264              C       4.929506      19.006092       5.436533      -0.221340      38.825911 0.45603229E+03  0.10843388E+05                                 9.962332                            7.109692       0.003638       1.958114                    0.999516      30.535371      88.102801       0.619726       0.415659      -1.065353       0.029403      -0.002435      -0.004179       0.029798      -0.007133      -0.010745       0.009037      -0.070159       0.074441      -0.049517       0.014689       0.034829             12.777843      22.325777       0.449721       0.671898       6.929344       2.642834       9.078408          -0.000000
          265              C       4.455514      16.700051       1.883475       0.642156      22.795156 0.24239733E+03  0.49734987E+04                                 7.540840                            5.566345      -0.069897       2.048353                    0.999449      21.588866      59.891438       0.622771       0.479340      -1.017267      -0.004473      -0.034763      -0.053317       0.063806       0.009426      -0.019290      -0.102250      -0.057086      -0.037111      -0.094949      -0.023827       0.118776              9.634963       7.439542       0.498160       1.190214       8.344979       5.847434      13.120367           0.000000
          266              C       7.406612      18.740227       5.359516       0.646570      22.458729 0.23720478E+03  0.48500252E+04                                 7.508879                            5.529663      -0.100282       2.040323                    0.999326      21.593522      60.177916       0.619698       0.483398      -1.013170       0.058465       0.014074       0.022170       0.064092       0.012732      -0.035329      -0.067333      -0.148633       0.014251      -0.090997      -0.027120       0.118117              9.643181      15.015716       1.657690       3.747892       5.789750       2.177259       8.124076           0.000000
          267              C      25.622628      20.565295       8.754728       0.277630      35.378638 0.33061206E+03  0.72343521E+04                                 9.506349                            6.132471       0.046490       2.046465                    0.999116      24.100422      66.122247       0.656208       0.426563      -1.061332      -0.004591      -0.041146      -0.064095       0.076304      -0.002088       0.004464       0.048324       0.016428       0.091365      -0.052189      -0.006766       0.058955             13.131070      12.222582      -1.880210      -0.803828      10.108824       7.904551      17.061805           0.000000
          268              C      26.899047      20.631090       9.312527      -0.202826      39.458449 0.48729678E+03  0.11844585E+05                                10.252395                            7.511554      -0.278174       1.873389                    0.998784      31.241435      92.767614       0.580340       0.434207      -1.048084       0.010665       0.005932       0.022948       0.025992      -0.004870      -0.012113      -0.010799      -0.073389      -0.056722      -0.037162      -0.010845       0.048007             12.479100      13.874032       0.380693       3.279148       8.174226       5.431147      15.389042           0.000001
          269              C      27.089181      21.312670      10.521535      -0.005231      40.715289 0.41904676E+03  0.96657823E+04                                10.169190                            6.719183       0.068533       2.028151                    0.999221      26.707576      73.641002       0.657249       0.404019      -1.082901      -0.040669      -0.003238      -0.022777       0.046726      -0.001522      -0.006749       0.009750      -0.021125       0.013394      -0.015277      -0.002079       0.017355             13.876232      21.794886      -0.878531       4.291399       7.374459       3.428287      12.459349          -0.000000
          270              C      26.028140      21.909926      11.163975      -0.139376      37.089657 0.43608588E+03  0.10307006E+05                                 9.811979                            7.071504      -0.185911       1.906449                    0.999430      30.106391      88.080622       0.602647       0.430014      -1.050897      -0.001414      -0.008277      -0.016774       0.018759       0.017704       0.001425      -0.012063      -0.072370       0.053699      -0.049490       0.011567       0.037924             12.509163      21.584664      -3.031010       0.041711       7.074920       2.248653       8.867906          -0.000000
          271              C      24.768372      21.845205      10.616852      -0.005280      41.203638 0.41538914E+03  0.95670339E+04                                10.293379                            6.707490       0.017486       2.012342                    0.999234      26.711070      73.761307       0.654768       0.406159      -1.080727       0.036859      -0.019192      -0.029960       0.051230       0.003484       0.012985       0.005586      -0.006730       0.019235      -0.014597      -0.002413       0.017010             14.602903      22.438218      -5.303602      -4.001769       9.019011       4.744136      12.351480           0.000000
          272              C      24.570987      21.157179       9.420807      -0.227327      39.476877 0.45544130E+03  0.10824529E+05                                10.067419                            7.097101       0.008153       1.959572                    0.999526      30.535486      88.049101       0.621396       0.414726      -1.066079      -0.010836       0.017452       0.027916       0.034660       0.019509       0.039100      -0.014284      -0.004493      -0.016026      -0.051669       0.014103       0.037566             13.121953      14.279726      -4.257503      -4.040954      10.037583       6.693780      15.048550          -0.000000
          273              C      28.457443      21.321264      11.154825       0.636388      23.083055 0.24791635E+03  0.51132556E+04                                 7.591056                            5.623280      -0.072394       2.044734                    0.999401      21.734493      60.367798       0.620881       0.478306      -1.018253       0.058900       0.001137       0.027349       0.064950       0.032643      -0.051239      -0.062223      -0.128555       0.026206      -0.094180      -0.024319       0.118499              9.597872      15.131083      -0.053448       3.978680       5.706025       1.609206       7.956508           0.000001
          274              C      23.582187      22.392779      11.334403       0.638793      23.462745 0.24549381E+03  0.50584016E+04                                 7.718972                            5.613919      -0.096120       2.038106                    0.999456      21.767940      60.726099       0.617462       0.481419      -1.015091      -0.052606       0.027796       0.028771       0.066089       0.026914       0.022112      -0.069968      -0.141189      -0.030159      -0.091354      -0.024388       0.115742             10.130218      15.187728      -3.797036      -3.434458       6.699556       2.715424       8.503370           0.000000
          275              C      24.558631      16.258556       4.061672       0.276766      35.426123 0.33464046E+03  0.73399622E+04                                 9.505761                            6.163839       0.054017       2.047898                    0.999060      24.125371      66.129908       0.655896       0.425751      -1.062524       0.064007       0.033631       0.018136       0.074544       0.032454       0.010454       0.032580       0.061128      -0.080641      -0.056979      -0.007079       0.064058             13.011668      17.646657       4.839709       1.914059      11.173302       5.588120      10.215043           0.000000
          276              C      23.453817      16.685819       4.803624      -0.206113      39.752158 0.48669992E+03  0.11827835E+05                                10.300001                            7.509036      -0.282686       1.871889                    0.998757      31.272500      92.886470       0.580128       0.434449      -1.047816      -0.025227      -0.008698       0.002188       0.026774      -0.000869       0.014990      -0.025867      -0.035673       0.032603      -0.031148      -0.008377       0.039524             12.557047      19.637461       2.046122      -1.245102       8.819393       3.532565       9.214287           0.000001
          277              C      22.202910      16.146839       4.516528      -0.005035      40.635283 0.41953137E+03  0.96828879E+04                                10.159667                            6.726872       0.042042       2.019325                    0.999167      26.740441      73.832159       0.656104       0.404476      -1.082245       0.042821      -0.010113      -0.020467       0.048526       0.004715       0.014883       0.001944      -0.002669       0.018110      -0.015481      -0.002103       0.017584             13.789149      19.055491      -1.604328      -5.110252       9.920920       5.558226      12.391035          -0.000000
          278              C      22.038020      15.198052       3.518362      -0.148826      37.381868 0.45321861E+03  0.10803895E+05                                 9.849696                            7.198348      -0.154733       1.912392                    0.999386      30.383161      88.954847       0.599300       0.428735      -1.052823       0.014200       0.007106       0.000475       0.015886       0.012102       0.016338      -0.032272       0.004035      -0.028726      -0.044325       0.014798       0.029526             12.367867      11.944562      -2.000803      -3.687348      11.432539       7.202415      13.726500          -0.000000
          279              C      23.166736      14.751721       2.821019      -0.006424      41.273710 0.42242885E+03  0.97686536E+04                                10.300271                            6.765947       0.001628       2.005650                    0.999278      26.822653      74.182958       0.651764       0.406382      -1.080741       0.014208       0.035752       0.036819       0.053251      -0.007870       0.001570      -0.002942       0.023308      -0.020038      -0.011838      -0.005795       0.017634             14.309147      12.093882       1.273333      -0.232004      15.036420       9.915142      15.797138          -0.000000
          280              C      24.406631      15.295267       3.089433      -0.225272      39.170844 0.45060442E+03  0.10685009E+05                                10.007249                            7.060030      -0.002141       1.957884                    0.999520      30.459869      87.837312       0.622698       0.414810      -1.065628      -0.018748      -0.023207      -0.013359       0.032688      -0.015596      -0.019189      -0.025757       0.043678      -0.037913      -0.047806       0.011353       0.036453             12.862013      13.095213       4.142701       2.555186      13.019212       7.401494      12.471616           0.000000
          281              C      21.006252      16.569269       5.319102       0.643890      22.489453 0.24057019E+03  0.49290191E+04                                 7.477148                            5.551297      -0.070993       2.049021                    0.999414      21.562148      59.867637       0.622313       0.480373      -1.016238      -0.049995       0.017570       0.034286       0.063117       0.010410       0.031002      -0.071369      -0.153781      -0.043747      -0.094342      -0.027389       0.121731              9.423311      13.292824      -2.137816      -3.876646       6.075757       2.800041       8.901351           0.000001
          282              C      23.001577      13.675373       1.801883       0.646363      22.477759 0.23656180E+03  0.48352942E+04                                 7.516156                            5.524524      -0.095620       2.041971                    0.999382      21.597324      60.247695       0.619372       0.483812      -1.012598      -0.007989      -0.049356      -0.039647       0.063810       0.009107      -0.022599      -0.103129      -0.033282       0.067676      -0.090752      -0.030194       0.120946              9.606470       7.325194       0.308977       0.655347      10.531282       6.260017      10.962934           0.000000
          283              C       7.960899      28.124439       5.737355       0.576407      28.651128 0.25148842E+03  0.51867656E+04                                 8.543044                            5.516168      -0.071614       2.027148                    0.999343      21.990382      60.361980       0.654544       0.453720      -1.035505      -0.004173       0.028411      -0.004645       0.029089       0.015780       0.034502      -0.005987       0.000784       0.015679      -0.039989       0.002774       0.037214             11.739363       7.165926      -1.379217      -2.749299      19.740266      -3.102618       8.311896           0.000000
          284              C       7.602922      26.125890       6.690531       0.569987      29.524871 0.25861237E+03  0.53660961E+04                                 8.703226                            5.587843      -0.073030       2.024767                    0.999346      22.104771      60.676134       0.651969       0.452762      -1.037012      -0.010160      -0.013287       0.025049       0.030120       0.019251       0.015127       0.012214       0.031286       0.074047      -0.037519      -0.001102       0.038621             12.029659      10.145934       1.182838      -7.335452      11.499828      -3.554762      14.443216           0.000001
          285              C       9.113784      26.338044       5.055644       0.570858      29.436082 0.26001797E+03  0.54004530E+04                                 8.680134                            5.600350      -0.068802       2.026068                    0.999428      22.102559      60.621289       0.651960       0.452333      -1.037666       0.018423      -0.016076      -0.014886       0.028626      -0.009606       0.025338       0.017949       0.011053       0.007717      -0.035525       0.005703       0.029822             11.901895      11.408792      -4.722448      -6.124101      14.095284       2.339391      10.201608           0.000001
          286              C       8.111824       3.641809       4.942025       0.269254      36.084713 0.34140666E+03  0.75205455E+04                                 9.614620                            6.220140       0.058035       2.047838                    0.999049      24.227375      66.396328       0.654288       0.424971      -1.063773      -0.016259      -0.064610       0.037753       0.076577       0.014761      -0.033912      -0.028316      -0.079030      -0.046075      -0.058873      -0.006737       0.065610             13.262175       7.272974       1.451149      -4.025935      20.943851      -3.295677      11.569700           0.000000
          287              C       8.835297       3.494643       3.770763      -0.201718      38.609391 0.46806128E+03  0.11274660E+05                                10.100081                            7.358220      -0.277207       1.875387                    0.998892      31.066727      92.142217       0.586180       0.433785      -1.047260       0.014820       0.017503      -0.018764       0.029633       0.016065       0.036922       0.014719       0.021961      -0.033638      -0.037104      -0.013390       0.050494             12.350281       8.538160       1.733498      -5.715032      14.082453      -2.963818      14.430230          -0.000000
          288              C       9.304990       4.605097       3.108878      -0.004557      40.427311 0.41376952E+03  0.95195272E+04                                10.132878                            6.683667       0.063580       2.027937                    0.999234      26.650571      73.532082       0.657577       0.404858      -1.081696      -0.025006      -0.006127       0.041185       0.048570       0.003561       0.008855       0.003003      -0.020285      -0.029782      -0.016722       0.000166       0.016556             13.924917      10.596356      -0.819316      -8.353587      13.141332       1.347843      18.037062           0.000000
          289              C       9.060073       5.883932       3.599573      -0.143244      37.690519 0.45371059E+03  0.10818581E+05                                 9.911065                            7.205945      -0.172300       1.907458                    0.999407      30.344031      88.853057       0.598523       0.429175      -1.052551      -0.004931      -0.013287       0.011974       0.018554       0.012703       0.023983      -0.028102       0.024567      -0.022095      -0.046898       0.015186       0.031712             12.596704       8.708383      -3.035248      -5.701824      14.580869       4.882198      14.500860          -0.000000
          290              C       8.319681       6.039423       4.779223      -0.009058      40.988712 0.42179540E+03  0.97512072E+04                                10.260959                            6.761722       0.013731       2.009358                    0.999251      26.844855      74.255116       0.651787       0.406485      -1.080578       0.004930      -0.048024      -0.013121       0.050028       0.001676      -0.009658      -0.009531       0.012823       0.018918      -0.014499      -0.002759       0.017258             14.365200       7.940925      -2.578699      -4.358586      22.470076       5.255118      12.684600          -0.000000
          291              C       7.848913       4.929506       5.436533      -0.221343      38.826232 0.45603171E+03  0.10843424E+05                                 9.962580                            7.109805       0.003608       1.958106                    0.999516      30.535775      88.105567       0.619702       0.415673      -1.065339       0.002437       0.029402      -0.004174       0.029797       0.007136      -0.009047      -0.010744       0.070133       0.074442      -0.049505       0.014671       0.034833             12.778277       6.929518      -0.449834      -2.642920      22.326644       0.672007       9.078668          -0.000000
          292              C      10.154951       4.455514       1.883475       0.642156      22.795401 0.24239928E+03  0.49735571E+04                                 7.540931                            5.566388      -0.069925       2.048344                    0.999449      21.589052      59.892392       0.622764       0.479344      -1.017264       0.034766      -0.004474      -0.053316       0.063807      -0.009425       0.102242      -0.019289       0.057082      -0.037105      -0.094942      -0.023826       0.118768              9.635128       8.345120      -0.498175      -5.847585       7.439620       1.190246      13.120645           0.000000
          293              C       8.114778       7.406612       5.359516       0.646577      22.458961 0.23720618E+03  0.48500752E+04                                 7.509053                            5.529757      -0.100317       2.040315                    0.999326      21.593538      60.178669       0.619678       0.483412      -1.013160      -0.014065       0.058465       0.022172       0.064090      -0.012726       0.067326      -0.035330       0.148641       0.014252      -0.091001      -0.027111       0.118113              9.643515       5.789835      -1.657860      -2.177310      15.016411       3.748121       8.124298           0.000000
          294              C       6.289714      25.622628       8.754728       0.277632      35.379308 0.33061603E+03  0.72344724E+04                                 9.506520                            6.132536       0.046498       2.046470                    0.999116      24.100420      66.122751       0.656199       0.426567      -1.061327       0.041144      -0.004590      -0.064092       0.076300       0.002084      -0.048329       0.004463      -0.016434       0.091354      -0.052195      -0.006762       0.058957             13.131403      10.109187       1.880156      -7.904985      12.222415      -0.803814      17.062606           0.000000
          295              C      33.078919      26.899047       9.312527      -0.202830      39.459995 0.48732043E+03  0.11845316E+05                                10.252769                            7.511824      -0.278148       1.873396                    0.998784      31.241699      92.769325       0.580319       0.434218      -1.048077      -0.005926       0.010663       0.022951       0.025992       0.004879       0.010777      -0.012110       0.073378      -0.056731      -0.037154      -0.010843       0.047997             12.479618       8.174598      -0.380842      -5.431515      13.874302       3.279429      15.389953           0.000001
          296              C      32.397340      27.089181      10.521535      -0.005222      40.713192 0.41901791E+03  0.96650082E+04                                10.169031                            6.719053       0.068496       2.028144                    0.999221      26.707633      73.642185       0.657236       0.404031      -1.082887       0.003240      -0.040672      -0.022776       0.046727       0.001524      -0.009758      -0.006749       0.021119       0.013402      -0.015276      -0.002086       0.017362             13.876092       7.374358       0.878493      -3.428216      21.794705       4.291464      12.459213          -0.000000
          297              C      31.800085      26.028140      11.163975      -0.139445      37.094459 0.43615047E+03  0.10308956E+05                                 9.813012                            7.072182      -0.185995       1.906409                    0.999430      30.108245      88.089039       0.602596       0.430033      -1.050881       0.008298      -0.001433      -0.016819       0.018809      -0.017700       0.012074       0.001402       0.072377       0.053607      -0.049474       0.011532       0.037942             12.510653       7.075670       3.031553      -2.248823      21.587604       0.041638       8.868686           0.000000
          298              C      31.864805      24.768372      10.616852      -0.005271      41.205449 0.41540855E+03  0.95675713E+04                                10.293590                            6.707591       0.017475       2.012341                    0.999234      26.710942      73.760768       0.654773       0.406152      -1.080733       0.019194       0.036860      -0.029958       0.051230      -0.003488      -0.005587       0.012983       0.006735       0.019234      -0.014597      -0.002413       0.017010             14.603306       9.019356       5.303963      -4.744312      22.438820      -4.002102      12.351743          -0.000000
          299              C      32.552830      24.570987       9.420807      -0.227324      39.477309 0.45544938E+03  0.10824728E+05                                10.067480                            7.097172       0.008161       1.959577                    0.999526      30.535089      88.046909       0.621394       0.414727      -1.066083      -0.017446      -0.010837       0.027917       0.034658      -0.019519       0.014267       0.039098       0.004482      -0.016042      -0.051663       0.014090       0.037573             13.122085      10.037882       4.257595      -6.694082      14.279368      -4.041202      15.049005          -0.000000
          300              C      32.388747      28.457443      11.154825       0.636381      23.083597 0.24792168E+03  0.51133997E+04                                 7.591253                            5.623383      -0.072389       2.044733                    0.999401      21.734631      60.368644       0.620867       0.478313      -1.018248      -0.001135       0.058898       0.027349       0.064948      -0.032643       0.062213      -0.051244       0.128553       0.026216      -0.094184      -0.024307       0.118490              9.598243       5.706122       0.053396      -1.609229      15.131843       3.979003       7.956764           0.000001
          301              C      31.317232      23.582187      11.334403       0.638796      23.462959 0.24549427E+03  0.50584143E+04                                 7.719061                            5.613951      -0.096208       2.038080                    0.999455      21.767841      60.725879       0.617456       0.481423      -1.015088      -0.027790      -0.052608       0.028776       0.066091      -0.026909       0.069958       0.022109       0.141182      -0.030156      -0.091344      -0.024386       0.115730             10.130398       6.699724       3.797167      -2.715451      15.188120      -3.434445       8.503352           0.000000
          302              C      10.596448      24.558631       4.061672       0.276772      35.426879 0.33464587E+03  0.73401163E+04                                 9.505913                            6.163899       0.054024       2.047898                    0.999060      24.125471      66.130509       0.655891       0.425752      -1.062522      -0.033628       0.064011       0.018138       0.074547      -0.032449      -0.032584       0.010459      -0.061125      -0.080654      -0.056981      -0.007077       0.064058             13.011970      11.173554      -4.840025      -5.588224      17.647166       1.914275      10.215190           0.000000
          303              C      10.169185      23.453817       4.803624      -0.206118      39.754998 0.48674242E+03  0.11829136E+05                                10.300641                            7.509498      -0.282706       1.871883                    0.998757      31.273078      92.889505       0.580094       0.434464      -1.047806       0.008701      -0.025230       0.002185       0.026778       0.000872       0.025859       0.014988       0.035656       0.032603      -0.031137      -0.008376       0.039513             12.557901       8.819790      -2.046387      -3.532573      19.639262      -1.245216       9.214650           0.000001
          304              C      10.708165      22.202910       4.516528      -0.005027      40.637155 0.41955100E+03  0.96834662E+04                                10.160003                            6.727050       0.042018       2.019318                    0.999167      26.740598      73.833364       0.656091       0.404479      -1.082242       0.010112       0.042818      -0.020470       0.048525      -0.004714      -0.001949       0.014887       0.002667       0.018107      -0.015482      -0.002106       0.017588             13.789661       9.921240       1.604441      -5.558459      19.056144      -5.110609      12.391600          -0.000000
          305              C      11.656952      22.038020       3.518362      -0.148839      37.382917 0.45323170E+03  0.10804336E+05                                 9.850009                            7.198538      -0.154742       1.912389                    0.999386      30.383846      88.958748       0.599279       0.428745      -1.052812      -0.007108       0.014192       0.000477       0.015880      -0.012097       0.032262       0.016336      -0.004040      -0.028755      -0.044316       0.014802       0.029514             12.368284      11.432871       2.000771      -7.202670      11.944988      -3.687427      13.726992          -0.000000
          306              C      12.103281      23.166736       2.821019      -0.006393      41.273532 0.42242366E+03  0.97685417E+04                                10.300380                            6.765990       0.001621       2.005648                    0.999278      26.822755      74.184212       0.651747       0.406393      -1.080730      -0.035738       0.014205       0.036809       0.053234       0.007865       0.002915       0.001574      -0.023297      -0.020040      -0.011811      -0.005815       0.017625             14.309348      15.036572      -1.273379      -9.915282      12.094105      -0.232006      15.797367          -0.000000
          307              C      11.559736      24.406631       3.089433      -0.225286      39.171428 0.45061075E+03  0.10685197E+05                                10.007320                            7.060063      -0.002136       1.957883                    0.999520      30.460090      87.838116       0.622699       0.414808      -1.065629       0.023208      -0.018741      -0.013356       0.032684       0.015603       0.025748      -0.019187      -0.043671      -0.037946      -0.047802       0.011346       0.036456             12.862137      13.019286      -4.142752      -7.401545      13.095418       2.555190      12.471707           0.000000
          308              C      10.285736      21.006252       5.319102       0.643893      22.489311 0.24056857E+03  0.49289877E+04                                 7.477158                            5.551300      -0.071102       2.048985                    0.999413      21.562241      59.868311       0.622308       0.480377      -1.016234      -0.017577      -0.049994       0.034283       0.063116      -0.010406       0.071363       0.031001       0.153783      -0.043740      -0.094340      -0.027388       0.121728              9.423325       6.075821       2.137781      -2.800098      13.292654      -3.876737       8.901502           0.000001
          309              C      13.179629      23.001577       1.801883       0.646359      22.477917 0.23656367E+03  0.48353420E+04                                 7.516175                            5.524529      -0.095650       2.041959                    0.999382      21.597489      60.248215       0.619374       0.483809      -1.012599       0.049380      -0.007992      -0.039668       0.063842      -0.009104       0.103136      -0.022601       0.033257       0.067659      -0.090768      -0.030178       0.120946              9.606520      10.531330      -0.308977      -6.260079       7.325204       0.655349      10.963025           0.000000
          310              C      18.894107      25.585567       5.737355       0.576405      28.650984 0.25148888E+03  0.51867691E+04                                 8.542994                            5.516164      -0.071606       2.027150                    0.999343      21.990331      60.361486       0.654547       0.453719      -1.035507       0.004171      -0.028412      -0.004645       0.029090       0.015779      -0.034508       0.005982       0.000779       0.015675      -0.039992       0.002772       0.037220             11.739241       7.165914      -1.379461       2.749255      19.740104       3.102309       8.311705           0.000000
          311              C      19.252084      27.584116       6.690531       0.569946      29.525303 0.25861949E+03  0.53662681E+04                                 8.703228                            5.587878      -0.073070       2.024747                    0.999346      22.105098      60.676695       0.651975       0.452756      -1.037019       0.010163       0.013269       0.025046       0.030111       0.019259      -0.015136      -0.012230       0.031324       0.074078      -0.037544      -0.001102       0.038646             12.029566      10.145855       1.182783       7.335340      11.499827       3.554690      14.443015           0.000001
          312              C      17.741221      27.371961       5.055644       0.570855      29.435560 0.26001439E+03  0.54003639E+04                                 8.680067                            5.600335      -0.068825       2.026063                    0.999427      22.102462      60.621085       0.651956       0.452337      -1.037663      -0.018421       0.016074      -0.014887       0.028624      -0.009606      -0.025339      -0.017953       0.011051       0.007731      -0.035528       0.005702       0.029826             11.901744      11.408650      -4.722351       6.124003      14.095110      -2.339324      10.201473           0.000001
          313              C      18.743181      23.213196       4.942025       0.269255      36.083699 0.34139886E+03  0.75203231E+04                                 9.614428                            6.220070       0.058015       2.047833                    0.999049      24.227236      66.395505       0.654293       0.424971      -1.063774       0.016262       0.064613       0.037753       0.076580       0.014757       0.033908       0.028311      -0.079037      -0.046061      -0.058871      -0.006733       0.065604             13.261823       7.272875       1.451154       4.025916      20.943095       3.295524      11.569499           0.000000
          314              C      18.019707      23.360361       3.770763      -0.201711      38.607774 0.46804207E+03  0.11274017E+05                                10.099596                            7.357931      -0.277193       1.875393                    0.998892      31.066053      92.137755       0.586212       0.433768      -1.047276      -0.014819      -0.017503      -0.018765       0.029633       0.016065      -0.036945      -0.014731       0.021971      -0.033619      -0.037123      -0.013398       0.050520             12.349596       8.537770       1.733306       5.714725      14.081553       2.963466      14.429464          -0.000000
          315              C      17.550013      22.249906       3.108878      -0.004555      40.425927 0.41375870E+03  0.95191612E+04                                10.132456                            6.683454       0.063596       2.027943                    0.999234      26.650119      73.528994       0.657610       0.404842      -1.081713       0.025008       0.006127       0.041183       0.048569       0.003560      -0.008868      -0.003008      -0.020279      -0.029775      -0.016733       0.000178       0.016556             13.924261      10.595905      -0.819329       8.353172      13.140650      -1.347875      18.036227           0.000000
          316              C      17.794930      20.971071       3.599573      -0.143243      37.689636 0.45370050E+03  0.10818229E+05                                 9.910766                            7.205775      -0.172270       1.907468                    0.999407      30.343718      88.850320       0.598544       0.429164      -1.052562       0.004935       0.013288       0.011970       0.018553       0.012698      -0.024003       0.028092       0.024581      -0.022080      -0.046898       0.015164       0.031735             12.596286       8.708126      -3.035181       5.701635      14.580283      -4.882129      14.500449          -0.000001
          317              C      18.535323      20.815581       4.779223      -0.009065      40.990247 0.42181305E+03  0.97516678E+04                                10.261033                            6.761766       0.013755       2.009363                    0.999251      26.844741      74.253773       0.651802       0.406473      -1.080591      -0.004921       0.048026      -0.013123       0.050030       0.001670       0.009651       0.009525       0.012840       0.018900      -0.014501      -0.002747       0.017248             14.365273       7.940935      -2.578652       4.358580      22.470243      -5.255159      12.684640           0.000000
          318              C      19.006092      21.925499       5.436533      -0.221338      38.826319 0.45603543E+03  0.10843502E+05                                 9.962448                            7.109742       0.003642       1.958116                    0.999516      30.535518      88.103935       0.619719       0.415662      -1.065349      -0.002436      -0.029403      -0.004180       0.029798       0.007134       0.009038       0.010738       0.070163       0.074424      -0.049515       0.014688       0.034827             12.778038       6.929421      -0.449778       2.642903      22.326126      -0.672022       9.078568          -0.000000
          319              C      16.700051      22.399488       1.883475       0.642155      22.795206 0.24239772E+03  0.49735130E+04                                 7.540877                            5.566368      -0.069887       2.048357                    0.999449      21.588890      59.891710       0.622766       0.479343      -1.017265      -0.034763       0.004472      -0.053317       0.063806      -0.009426      -0.102250       0.019284       0.057087      -0.037107      -0.094948      -0.023828       0.118776              9.635025       8.345028      -0.498184       5.847483       7.439580      -1.190255      13.120467           0.000000
          320              C      18.740227      19.448394       5.359516       0.646567      22.458551 0.23720064E+03  0.48499117E+04                                 7.508773                            5.529565      -0.100212       2.040348                    0.999327      21.593410      60.177113       0.619713       0.483390      -1.013176       0.014069      -0.058468       0.022169       0.064093      -0.012727      -0.067334       0.035326       0.148643       0.014250      -0.091000      -0.027120       0.118120              9.643069       5.789593      -1.657611       2.177181      15.015724      -3.747783       8.123889           0.000000
          321              C      20.565295      28.087380       8.754728       0.277631      35.378446 0.33061172E+03  0.72343410E+04                                 9.506305                            6.132463       0.046485       2.046463                    0.999116      24.100403      66.122131       0.656209       0.426563      -1.061332      -0.041145       0.004590      -0.064095       0.076303       0.002086       0.048326      -0.004467      -0.016429       0.091363      -0.052191      -0.006766       0.058957             13.130961      10.108775       1.880149       7.904516      12.222370       0.803784      17.061737           0.000000
          322              C      20.631090      26.810962       9.312527      -0.202829      39.457776 0.48729092E+03  0.11844400E+05                                10.252264                            7.511505      -0.278152       1.873395                    0.998784      31.241265      92.766738       0.580343       0.434207      -1.048085       0.005929      -0.010666       0.022949       0.025992       0.004876      -0.010791       0.012103       0.073382      -0.056724      -0.037150      -0.010852       0.048002             12.478885       8.174114      -0.380705       5.431051      13.873758      -3.279094      15.388784           0.000001
          323              C      21.312670      26.620829      10.521535      -0.005217      40.714062 0.41903493E+03  0.96654398E+04                                10.168977                            6.719081       0.068479       2.028138                    0.999221      26.707333      73.640033       0.657255       0.404018      -1.082902      -0.003238       0.040671      -0.022775       0.046726       0.001523       0.009748       0.006744       0.021129       0.013392      -0.015275      -0.002078       0.017353             13.875892       7.374292       0.878526       3.428156      21.794426      -4.291236      12.458958          -0.000000
          324              C      21.909926      27.681871      11.163975      -0.139443      37.092944 0.43613292E+03  0.10308396E+05                                 9.812592                            7.071934      -0.185993       1.906409                    0.999430      30.107780      88.085914       0.602622       0.430020      -1.050893      -0.008293       0.001432      -0.016820       0.018808      -0.017700      -0.012088      -0.001407       0.072390       0.053603      -0.049480       0.011523       0.037958             12.510017       7.075334       3.031325       2.248700      21.586440      -0.041609       8.868277          -0.000000
          325              C      21.845205      28.941639      10.616852      -0.005272      41.203093 0.41538511E+03  0.95669075E+04                                10.293241                            6.707428       0.017492       2.012346                    0.999234      26.710874      73.760376       0.654776       0.406156      -1.080730      -0.019192      -0.036859      -0.029958       0.051229      -0.003485       0.005586      -0.012989       0.006732       0.019238      -0.014601      -0.002412       0.017013             14.602667       9.018917       5.303564       4.744052      22.437808       4.001791      12.351276           0.000000
          326              C      21.157179      29.139022       9.420807      -0.227329      39.476198 0.45543644E+03  0.10824348E+05                                10.067208                            7.097005       0.008162       1.959575                    0.999526      30.535287      88.047297       0.621410       0.414719      -1.066087       0.017450       0.010836       0.027918       0.034660      -0.019517      -0.014278      -0.039111       0.004479      -0.016050      -0.051679       0.014096       0.037583             13.121610      10.037388       4.257360       6.693635      14.279193       4.040847      15.048249          -0.000000
          327              C      21.321264      25.252567      11.154825       0.636375      23.083090 0.24791919E+03  0.51133107E+04                                 7.590956                            5.623233      -0.072476       2.044701                    0.999401      21.734570      60.367291       0.620899       0.478292      -1.018264       0.001130      -0.058900       0.027346       0.064948      -0.032642      -0.062223       0.051233       0.128547       0.026205      -0.094171      -0.024322       0.118493              9.597741       5.705939       0.053491       1.609129      15.131018      -3.978563       7.956265           0.000001
          328              C      22.392779      30.127824      11.334403       0.638793      23.463181 0.24549820E+03  0.50585098E+04                                 7.719086                            5.613986      -0.096125       2.038105                    0.999456      21.767895      60.725896       0.617456       0.481422      -1.015090       0.027795       0.052605       0.028771       0.066089      -0.026915      -0.069966      -0.022117       0.141193      -0.030156      -0.091359      -0.024382       0.115741             10.130398       6.699671       3.797141       2.715469      15.188034       3.434533       8.503490           0.000000
          329              C      16.258556      29.151373       4.061672       0.276767      35.425780 0.33463744E+03  0.73398732E+04                                 9.505682                            6.163795       0.054038       2.047905                    0.999059      24.125236      66.129249       0.655902       0.425749      -1.062526       0.033630      -0.064007       0.018137       0.074544      -0.032452       0.032579      -0.010461      -0.061125      -0.080648      -0.056976      -0.007083       0.064060             13.011567      11.173213      -4.839711       5.588055      17.646551      -1.914074      10.214936           0.000000
          330              C      16.685819       3.401188       4.803624      -0.206113      39.752062 0.48669870E+03  0.11827782E+05                                10.299945                            7.509003      -0.282727       1.871877                    0.998756      31.272404      92.885703       0.580133       0.434446      -1.047819      -0.008701       0.025229       0.002187       0.026777       0.000871      -0.025873      -0.014995       0.035676       0.032598      -0.031153      -0.008379       0.039532             12.556972       8.819345      -2.046173       3.532520      19.637371       1.245034       9.214200           0.000001
          331              C      16.146839       4.652094       4.516528      -0.005033      40.635232 0.41953130E+03  0.96828804E+04                                10.159631                            6.726853       0.042041       2.019325                    0.999167      26.740438      73.831992       0.656108       0.404474      -1.082247      -0.010113      -0.042821      -0.020466       0.048526      -0.004715       0.001944      -0.014890       0.002667       0.018114      -0.015487      -0.002104       0.017591             13.789085       9.920879       1.604271       5.558180      19.055423       5.110179      12.390952          -0.000000
          332              C      15.198052       4.816983       3.518362      -0.148829      37.382792 0.45323095E+03  0.10804266E+05                                 9.849855                            7.198447      -0.154745       1.912389                    0.999386      30.383658      88.956697       0.599296       0.428735      -1.052822       0.007106      -0.014203       0.000475       0.015889      -0.012090      -0.032282      -0.016343      -0.004032      -0.028730      -0.044331       0.014793       0.029538             12.368090      11.432754       2.000852       7.202573      11.944753       3.687428      13.726764          -0.000000
          333              C      14.751721       3.688267       2.821019      -0.006424      41.273627 0.42242753E+03  0.97686122E+04                                10.300249                            6.765926       0.001637       2.005653                    0.999278      26.822621      74.182746       0.651766       0.406381      -1.080743       0.035750      -0.014207       0.036821       0.053252       0.007871      -0.002944      -0.001576      -0.023309      -0.020043      -0.011839      -0.005798       0.017637             14.309130      15.036405      -1.273353       9.915130      12.093877       0.231984      15.797106          -0.000000
          334              C      15.295267       2.448372       3.089433      -0.225271      39.170209 0.45059619E+03  0.10684753E+05                                10.007106                            7.059937      -0.002154       1.957880                    0.999520      30.459640      87.836087       0.622707       0.414806      -1.065631      -0.023212       0.018746      -0.013354       0.032689       0.015604      -0.025762       0.019168      -0.043673      -0.037938      -0.047806       0.011362       0.036444             12.861831      13.019017      -4.142676       7.401358      13.095078      -2.555166      12.471400           0.000000
          335              C      16.569269       5.848753       5.319102       0.643889      22.489549 0.24057147E+03  0.49290551E+04                                 7.477190                            5.551328      -0.071021       2.049012                    0.999414      21.562200      59.867969       0.622308       0.480376      -1.016236       0.017569       0.049997       0.034284       0.063117      -0.010408      -0.071370      -0.031003       0.153785      -0.043746      -0.094344      -0.027390       0.121734              9.423357       6.075783       2.137812       2.800042      13.292896       3.876651       8.901393           0.000001
          336              C      13.675373       3.853425       1.801883       0.646372      22.477569 0.23655926E+03  0.48352384E+04                                 7.516170                            5.524531      -0.095612       2.041975                    0.999382      21.597257      60.247850       0.619364       0.483818      -1.012593      -0.049359       0.007974      -0.039647       0.063811      -0.009102      -0.103129       0.022598       0.033252       0.067654      -0.090762      -0.030174       0.120936              9.606496      10.531319      -0.308974       6.260043       7.325203      -0.655345      10.962966           0.000000
          337              N      14.237991      31.414717      14.142458      -0.547911      46.025136 0.55220141E+03  0.13430735E+05                                10.398594                            7.347787       0.420747       2.124196                    0.999401      30.145342      81.017599       0.686842       0.366646      -1.127350      -0.046555       0.054874      -0.059626       0.093455       0.085511      -0.057774       0.055113       0.062060      -0.096363      -0.135050       0.025750       0.109300             13.499726      22.099882       5.790968      -1.399878       9.811061      -3.306735       8.588235           0.000000
          338              N      13.984747      33.001041      12.400053      -0.553823      47.009087 0.56444940E+03  0.13806705E+05                                10.568315                            7.437215       0.400791       2.115073                    0.999446      30.390802      81.959054       0.681419       0.367474      -1.126504      -0.041877      -0.074579       0.046221       0.097222      -0.068596       0.073843       0.057055       0.120258       0.091305      -0.146754       0.033737       0.113016             13.876866      19.388918      -2.618684       7.408225       8.610862      -4.748726      13.630819           0.000000
          339              N      12.092813      31.790418      13.181276      -0.542275      46.026684 0.54883673E+03  0.13326186E+05                                10.406966                            7.327865       0.421618       2.128413                    0.999300      29.974431      80.443716       0.687544       0.366896      -1.127355       0.083963       0.010699       0.012784       0.085602      -0.005554      -0.019058      -0.042694      -0.172328       0.165877      -0.116567       0.016533       0.100034             13.587046      10.668220       2.000740      -1.064627      14.237786      -9.591065      15.855132           0.000000
          340              N      15.995650      32.687107      13.350560      -0.419440      45.894423 0.41168704E+03  0.94165321E+04                                10.812872                            6.510401      -0.111366       2.000736                    0.998302      27.619213      74.856634       0.693590       0.386082      -1.099630       0.021271      -0.055877       0.058260       0.083480       0.023958       0.004000      -0.078844       0.039896      -0.039526      -0.095353       0.024979       0.070375             15.853728      29.982881      -0.785666       7.215467       7.696619      -2.373217       9.881683          -0.000000
          341              N      11.881732      33.238976      11.443065      -0.412356      45.733781 0.40803733E+03  0.93110611E+04                                10.788592                            6.485657      -0.100478       2.006407                    0.998346      27.467389      74.325129       0.694332       0.386580      -1.099421       0.063279       0.029223      -0.044087       0.082473       0.003185      -0.006222      -0.056774       0.130470      -0.041948      -0.097053       0.023829       0.073224             15.825003      10.766774      -2.736782       4.195537      13.401190     -11.808446      23.307044           0.000000
          342              N      12.441391      30.193084      14.837514      -0.416568      46.042561 0.41580545E+03  0.95292331E+04                                10.835400                            6.545415      -0.093537       2.006387                    0.998307      27.613689      74.781131       0.691708       0.386381      -1.100016      -0.077688       0.006213      -0.027249       0.082562       0.000400       0.037313      -0.074219       0.063654      -0.052816      -0.099638       0.023352       0.076286             15.747736      20.549023       9.487912      -6.185675      15.001661      -7.439307      11.692524           0.000000
          343              N      12.617023      22.295296      14.142458      -0.547908      46.022310 0.55216832E+03  0.13429698E+05                                10.398056                            7.347479       0.420766       2.124202                    0.999401      30.145011      81.015403       0.686870       0.366637      -1.127359       0.046554      -0.054871      -0.059627       0.093453       0.085506       0.057766      -0.055123       0.062049      -0.096388      -0.135050       0.025756       0.109294             13.498878      22.098266       5.790619       1.399891       9.810576       3.306566       8.587791           0.000000
          344              N      12.870265      20.708971      12.400053      -0.553826      47.007430 0.56443167E+03  0.13806141E+05                                10.567969                            7.437035       0.400807       2.115076                    0.999446      30.390764      81.958149       0.681437       0.367468      -1.126511       0.041876       0.074576       0.046222       0.097220      -0.068593      -0.073852      -0.057067       0.120243       0.091292      -0.146759       0.033741       0.113018             13.876293      19.388167      -2.618499      -7.407819       8.610506       4.748450      13.630204           0.000000
          345              N      14.762200      21.919594      13.181276      -0.542274      46.023406 0.54879897E+03  0.13325024E+05                                10.406379                            7.327551       0.421653       2.128423                    0.999300      29.974152      80.441914       0.687568       0.366890      -1.127361      -0.083964      -0.010697       0.012783       0.085603      -0.005551       0.019045       0.042682      -0.172333       0.165874      -0.116565       0.016543       0.100022             13.586113      10.667625       2.000611       1.064549      14.236784       9.590251      15.853928           0.000000
          346              N      10.859363      21.022906      13.350560      -0.419438      45.892139 0.41166937E+03  0.94160484E+04                                10.812490                            6.510249      -0.111386       2.000730                    0.998302      27.618948      74.856152       0.693598       0.386081      -1.099628      -0.021272       0.055876       0.058259       0.083479       0.023958      -0.004013       0.078834       0.039886      -0.039545      -0.095346       0.024984       0.070362             15.852987      29.981195      -0.785535      -7.214949       7.696448       2.373207       9.881317          -0.000000
          347              N      14.973279      20.471035      11.443065      -0.412356      45.731776 0.40803186E+03  0.93108349E+04                                10.787901                            6.485376      -0.100436       2.006421                    0.998347      27.467574      74.323389       0.694391       0.386552      -1.099450      -0.063288      -0.029224      -0.044088       0.082481       0.003186       0.006224       0.056763       0.130441      -0.041944      -0.097033       0.023822       0.073210             15.823750      10.766168      -2.736525      -4.195152      13.400096      11.807317      23.304987           0.000000
          348              N      14.413623      23.516931      14.837514      -0.416558      46.040674 0.41579608E+03  0.95289501E+04                                10.835039                            6.545312      -0.093527       2.006390                    0.998307      27.613653      74.780389       0.691719       0.386377      -1.100021       0.077684      -0.006209      -0.027251       0.082559       0.000399      -0.037322       0.074219       0.063666      -0.052828      -0.099644       0.023348       0.076296             15.746992      20.548063       9.487317       6.185242      15.000929       7.438861      11.691983           0.000000
          349              N      31.414717      12.617023      14.142458      -0.547908      46.024000 0.55218881E+03  0.13430333E+05                                10.398355                            7.347660       0.420761       2.124202                    0.999401      30.145135      81.016381       0.686855       0.366642      -1.127355       0.054872       0.046553      -0.059625       0.093452      -0.085507       0.055113       0.057766      -0.062050      -0.096381      -0.135043       0.025748       0.109295             13.499348       9.810800      -5.790754      -3.306633      22.099205       1.399809       8.588040           0.000000
          350              N      33.001041      12.870265      12.400053      -0.553839      47.010200 0.56446323E+03  0.13807132E+05                                10.568493                            7.437316       0.400799       2.115073                    0.999446      30.391107      81.960224       0.681413       0.367475      -1.126503      -0.074576       0.041867       0.046221       0.097215       0.068597       0.057058      -0.073849      -0.120253       0.091315      -0.146759       0.033738       0.113020             13.877132       8.611017       2.618759      -4.748845      19.389258      -7.408401      13.631121           0.000000
          351              N      31.790418      14.762200      13.181276      -0.542283      46.026153 0.54883112E+03  0.13326013E+05                                10.406872                            7.327824       0.421635       2.128419                    0.999300      29.974369      80.443386       0.687546       0.366896      -1.127355       0.010696      -0.083956       0.012785       0.085595       0.005553      -0.042694       0.019046       0.172324       0.165890      -0.116564       0.016531       0.100033             13.586891      14.237596      -2.000748      -9.590901      10.668161       1.064641      15.854914           0.000000
          352              N      32.687107      10.859363      13.350560      -0.419437      45.895135 0.41169206E+03  0.94166781E+04                                10.813049                            6.510492      -0.111378       2.000733                    0.998303      27.619186      74.856749       0.693577       0.386088      -1.099625      -0.055874      -0.021270       0.058259       0.083477      -0.023958      -0.078843      -0.004008      -0.039891      -0.039529      -0.095354       0.024982       0.070371             15.854003       7.696682       0.785761      -2.373222      29.983475      -7.215706       9.881853          -0.000000
          353              N      33.238976      14.973279      11.443065      -0.412379      45.735122 0.40805454E+03  0.93115280E+04                                10.788632                            6.485690      -0.100485       2.006398                    0.998347      27.468259      74.327148       0.694349       0.386568      -1.099433       0.029244      -0.063276      -0.044111       0.082491      -0.003187      -0.056749       0.006220      -0.130489      -0.041970      -0.097036       0.023800       0.073236             15.825039      13.401207       2.736734     -11.808455      10.766814      -4.195471      23.307094           0.000000
          354              N      30.193084      14.413623      14.837514      -0.416566      46.040567 0.41579189E+03  0.95288026E+04                                10.834918                            6.545194      -0.093492       2.006403                    0.998308      27.613413      74.778829       0.691741       0.386367      -1.100031       0.006211       0.077685      -0.027250       0.082560      -0.000393      -0.074219      -0.037318      -0.063653      -0.052836      -0.099639       0.023345       0.076294             15.746928      15.000859      -9.487332      -7.438846      20.548004       6.185260      11.691923           0.000000
          355              N      22.295296      14.237991      14.142458      -0.547910      46.023026 0.55217696E+03  0.13429976E+05                                10.398216                            7.347573       0.420771       2.124204                    0.999401      30.145162      81.016314       0.686860       0.366641      -1.127355      -0.054872      -0.046556      -0.059626       0.093454      -0.085509      -0.055121      -0.057772      -0.062050      -0.096383      -0.135054       0.025757       0.109297             13.499128       9.810739      -5.790750       3.306629      22.098720      -1.399932       8.587926           0.000000
          356              N      20.708971      13.984747      12.400053      -0.553825      47.006485 0.56442200E+03  0.13805835E+05                                10.567783                            7.436945       0.400832       2.115084                    0.999446      30.390615      81.957328       0.681445       0.367465      -1.126513       0.074577      -0.041876       0.046220       0.097219       0.068594      -0.057067       0.073842      -0.120247       0.091304      -0.146758       0.033748       0.113010             13.875974       8.610317       2.618397       4.748295      19.387762       7.407591      13.629842           0.000000
          357              N      21.919594      12.092813      13.181276      -0.542274      46.023779 0.54880366E+03  0.13325163E+05                                10.406431                            7.327575       0.421620       2.128412                    0.999300      29.974223      80.442127       0.687568       0.366889      -1.127362      -0.010697       0.083964       0.012784       0.085602       0.005553       0.042683      -0.019056       0.172334       0.165868      -0.116568       0.016545       0.100023             13.586188      14.236863      -2.000601       9.590318      10.667666      -1.064534      15.854035           0.000000
          358              N      21.022906      15.995650      13.350560      -0.419440      45.890666 0.41165929E+03  0.94157448E+04                                10.812122                            6.510070      -0.111359       2.000737                    0.998303      27.618902      74.855336       0.693625       0.386069      -1.099638       0.055876       0.021271       0.058258       0.083478      -0.023959       0.078833       0.004001      -0.039888      -0.039524      -0.095342       0.024974       0.070368             15.852378       7.696254       0.785392       2.373157      29.979945       7.214481       9.880936          -0.000000
          359              N      20.471035      11.881732      11.443065      -0.412359      45.732198 0.40803332E+03  0.93109017E+04                                10.788122                            6.485498      -0.100490       2.006403                    0.998346      27.467371      74.323633       0.694365       0.386565      -1.099437      -0.029223       0.063285      -0.044086       0.082478      -0.003182       0.056759      -0.006227      -0.130447      -0.041943      -0.097031       0.023818       0.073213             15.824063      13.400378       2.736571      11.807583      10.766309       4.195217      23.305503           0.000000
          360              N      23.516931      12.441391      14.837514      -0.416559      46.040805 0.41579472E+03  0.95289336E+04                                10.835175                            6.545376      -0.093538       2.006386                    0.998307      27.613512      74.780643       0.691702       0.386386      -1.100012      -0.006207      -0.077685      -0.027253       0.082560      -0.000395       0.074219       0.037309      -0.063656      -0.052856      -0.099639       0.023354       0.076285             15.747236      15.001164      -9.487495       7.438990      20.548389      -6.185360      11.692155           0.000000
          361              N      26.044518       8.867792       4.921056      -0.547911      46.025155 0.55220166E+03  0.13430743E+05                                10.398598                            7.347789       0.420746       2.124196                    0.999401      30.145347      81.017622       0.686842       0.366646      -1.127350       0.046555      -0.054875       0.059626       0.093455       0.085511      -0.057774       0.055113       0.062060      -0.096363      -0.135050       0.025750       0.109300             13.499731      22.099893       5.790970      -1.399877       9.811063      -3.306735       8.588237           0.000000
          362              N      26.297762       7.281468       6.663461      -0.553823      47.009060 0.56444903E+03  0.13806694E+05                                10.568311                            7.437213       0.400791       2.115074                    0.999446      30.390791      81.959017       0.681419       0.367474      -1.126504       0.041877       0.074579      -0.046221       0.097222      -0.068596       0.073843       0.057055       0.120258       0.091305      -0.146753       0.033737       0.113016             13.876861      19.388912      -2.618683       7.408222       8.610859      -4.748724      13.630813           0.000000
          363              N      28.189696       8.492091       5.882238      -0.542276      46.026711 0.54883706E+03  0.13326196E+05                                10.406970                            7.327867       0.421617       2.128412                    0.999300      29.974439      80.443747       0.687544       0.366896      -1.127355      -0.083963      -0.010699      -0.012784       0.085602      -0.005554      -0.019058      -0.042695      -0.172328       0.165877      -0.116567       0.016533       0.100034             13.587051      10.668226       2.000741      -1.064627      14.237790      -9.591068      15.855137           0.000000
          364              N      24.286859       7.595402       5.712954      -0.419440      45.894415 0.41168696E+03  0.94165297E+04                                10.812870                            6.510400      -0.111365       2.000737                    0.998302      27.619209      74.856619       0.693590       0.386082      -1.099630      -0.021271       0.055877      -0.058260       0.083480       0.023958       0.004000      -0.078844       0.039896      -0.039526      -0.095353       0.024979       0.070375             15.853726      29.982879      -0.785665       7.215466       7.696618      -2.373216       9.881681          -0.000000
          365              N      28.400777       7.043533       7.620449      -0.412356      45.733797 0.40803745E+03  0.93110647E+04                                10.788595                            6.485659      -0.100478       2.006407                    0.998346      27.467393      74.325148       0.694332       0.386580      -1.099421      -0.063279      -0.029223       0.044087       0.082473       0.003184      -0.006223      -0.056774       0.130470      -0.041948      -0.097053       0.023829       0.073224             15.825007      10.766777      -2.736783       4.195538      13.401194     -11.808449      23.307050           0.000000
          366              N      27.841118      10.089425       4.226000      -0.416568      46.042566 0.41580548E+03  0.95292341E+04                                10.835401                            6.545415      -0.093537       2.006387                    0.998307      27.613690      74.781135       0.691708       0.386381      -1.100016       0.077687      -0.006213       0.027249       0.082562       0.000400       0.037312      -0.074219       0.063654      -0.052816      -0.099638       0.023352       0.076286             15.747737      20.549027       9.487912      -6.185676      15.001661      -7.439306      11.692524           0.000000
          367              N      27.665486      17.987213       4.921056      -0.547908      46.022353 0.55216889E+03  0.13429716E+05                                10.398062                            7.347484       0.420765       2.124202                    0.999401      30.145025      81.015460       0.686870       0.366637      -1.127359      -0.046554       0.054871       0.059627       0.093453       0.085507       0.057766      -0.055123       0.062049      -0.096387      -0.135050       0.025756       0.109294             13.498887      22.098279       5.790623       1.399895       9.810584       3.306571       8.587799           0.000000
          368              N      27.412244      19.573538       6.663461      -0.553825      47.007369 0.56443086E+03  0.13806116E+05                                10.567959                            7.437029       0.400809       2.115076                    0.999446      30.390746      81.958076       0.681437       0.367468      -1.126511      -0.041876      -0.074575      -0.046223       0.097219      -0.068592      -0.073852      -0.057066       0.120242       0.091291      -0.146758       0.033740       0.113018             13.876278      19.388141      -2.618493      -7.407809       8.610498       4.748446      13.630194           0.000000
          369              N      25.520309      18.362915       5.882238      -0.542274      46.023406 0.54879891E+03  0.13325022E+05                                10.406380                            7.327551       0.421653       2.128423                    0.999300      29.974149      80.441908       0.687568       0.366890      -1.127361       0.083964       0.010697      -0.012783       0.085603      -0.005551       0.019045       0.042682      -0.172333       0.165873      -0.116565       0.016543       0.100022             13.586116      10.667625       2.000610       1.064549      14.236788       9.590256      15.853936           0.000000
          370              N      29.423146      19.259603       5.712954      -0.419438      45.892104 0.41166914E+03  0.94160412E+04                                10.812483                            6.510246      -0.111384       2.000730                    0.998302      27.618938      74.856103       0.693599       0.386080      -1.099628       0.021271      -0.055875      -0.058260       0.083479       0.023958      -0.004013       0.078834       0.039886      -0.039545      -0.095346       0.024984       0.070362             15.852972      29.981164      -0.785534      -7.214936       7.696445       2.373206       9.881307          -0.000000
          371              N      25.309230      19.811474       7.620449      -0.412356      45.731777 0.40803183E+03  0.93108339E+04                                10.787901                            6.485376      -0.100436       2.006421                    0.998347      27.467573      74.323385       0.694391       0.386552      -1.099450       0.063288       0.029225       0.044088       0.082481       0.003187       0.006224       0.056763       0.130441      -0.041945      -0.097033       0.023822       0.073210             15.823753      10.766167      -2.736525      -4.195153      13.400094      11.807318      23.304998           0.000000
          372              N      25.868886      16.765578       4.226000      -0.416558      46.040694 0.41579622E+03  0.95289542E+04                                10.835042                            6.545313      -0.093528       2.006390                    0.998307      27.613658      74.780410       0.691719       0.386377      -1.100021      -0.077684       0.006209       0.027251       0.082559       0.000399      -0.037323       0.074219       0.063666      -0.052828      -0.099644       0.023348       0.076296             15.746999      20.548069       9.487322       6.185247      15.000938       7.438868      11.691991           0.000000
          373              N       8.867792      27.665486       4.921056      -0.547910      46.024192 0.55219122E+03  0.13430407E+05                                10.398385                            7.347677       0.420758       2.124200                    0.999401      30.145197      81.016617       0.686854       0.366642      -1.127354      -0.054872      -0.046554       0.059626       0.093453      -0.085508       0.055113       0.057766      -0.062050      -0.096381      -0.135043       0.025748       0.109296             13.499389       9.810832      -5.790777      -3.306648      22.099268       1.399816       8.588066           0.000000
          374              N       7.281468      27.412244       6.663461      -0.553839      47.010349 0.56446505E+03  0.13807190E+05                                10.568521                            7.437331       0.400792       2.115070                    0.999446      30.391139      81.960382       0.681411       0.367476      -1.126503       0.074576      -0.041868      -0.046220       0.097215       0.068598       0.057057      -0.073850      -0.120253       0.091317      -0.146759       0.033738       0.113021             13.877170       8.611042       2.618770      -4.748867      19.389299      -7.408427      13.631169           0.000000
          375              N       8.492091      25.520309       5.882238      -0.542282      46.026198 0.54883139E+03  0.13326022E+05                                10.406884                            7.327828       0.421633       2.128419                    0.999300      29.974362      80.443396       0.687546       0.366896      -1.127355      -0.010695       0.083955      -0.012785       0.085594       0.005553      -0.042694       0.019046       0.172323       0.165890      -0.116564       0.016531       0.100033             13.586913      14.237626      -2.000750      -9.590928      10.668163       1.064642      15.854949           0.000000
          376              N       7.595402      29.423146       5.712954      -0.419438      45.895230 0.41169275E+03  0.94166988E+04                                10.813066                            6.510499      -0.111380       2.000732                    0.998302      27.619210      74.856853       0.693576       0.386088      -1.099625       0.055874       0.021269      -0.058258       0.083477      -0.023958      -0.078843      -0.004009      -0.039892      -0.039529      -0.095354       0.024983       0.070372             15.854030       7.696692       0.785762      -2.373226      29.983529      -7.215723       9.881869          -0.000000
          377              N       7.043533      25.309230       7.620449      -0.412379      45.735257 0.40805549E+03  0.93115570E+04                                10.788661                            6.485702      -0.100488       2.006397                    0.998347      27.468284      74.327294       0.694348       0.386568      -1.099432      -0.029244       0.063275       0.044112       0.082492      -0.003187      -0.056749       0.006219      -0.130489      -0.041971      -0.097036       0.023799       0.073237             15.825084      13.401248       2.736741     -11.808497      10.766837      -4.195482      23.307168           0.000000
          378              N      10.089425      25.868886       4.226000      -0.416567      46.040776 0.41579350E+03  0.95288508E+04                                10.834956                            6.545211      -0.093499       2.006400                    0.998308      27.613468      74.779077       0.691739       0.386368      -1.100030      -0.006211      -0.077685       0.027250       0.082560      -0.000392      -0.074220      -0.037318      -0.063653      -0.052835      -0.099639       0.023345       0.076295             15.746990      15.000930      -9.487379      -7.438891      20.548062       6.185296      11.691976           0.000000
          379              N      17.987213      26.044518       4.921056      -0.547910      46.022977 0.55217631E+03  0.13429956E+05                                10.398209                            7.347568       0.420773       2.124204                    0.999401      30.145145      81.016250       0.686860       0.366641      -1.127355       0.054871       0.046556       0.059627       0.093454      -0.085508      -0.055121      -0.057772      -0.062049      -0.096384      -0.135053       0.025757       0.109297             13.499118       9.810733      -5.790747       3.306627      22.098702      -1.399933       8.587920           0.000000
          380              N      19.573538      26.297762       6.663461      -0.553825      47.006477 0.56442192E+03  0.13805832E+05                                10.567782                            7.436944       0.400833       2.115084                    0.999446      30.390614      81.957321       0.681445       0.367465      -1.126514      -0.074577       0.041876      -0.046220       0.097219       0.068594      -0.057067       0.073842      -0.120247       0.091303      -0.146758       0.033748       0.113010             13.875969       8.610315       2.618394       4.748293      19.387758       7.407586      13.629836           0.000000
          381              N      18.362915      28.189696       5.882238      -0.542274      46.023799 0.54880395E+03  0.13325172E+05                                10.406434                            7.327577       0.421619       2.128412                    0.999300      29.974232      80.442157       0.687568       0.366889      -1.127362       0.010697      -0.083964      -0.012784       0.085603       0.005553       0.042683      -0.019056       0.172334       0.165868      -0.116568       0.016545       0.100023             13.586192      14.236868      -2.000604       9.590322      10.667669      -1.064538      15.854040           0.000000
          382              N      19.259603      24.286859       5.712954      -0.419440      45.890667 0.41165933E+03  0.94157457E+04                                10.812122                            6.510070      -0.111359       2.000737                    0.998303      27.618904      74.855343       0.693625       0.386069      -1.099638      -0.055876      -0.021272      -0.058258       0.083478      -0.023959       0.078833       0.004001      -0.039887      -0.039524      -0.095342       0.024974       0.070368             15.852377       7.696254       0.785390       2.373157      29.979943       7.214478       9.880934          -0.000000
          383              N      19.811474      28.400777       7.620449      -0.412359      45.732205 0.40803340E+03  0.93109040E+04                                10.788123                            6.485499      -0.100490       2.006403                    0.998346      27.467375      74.323647       0.694365       0.386565      -1.099437       0.029223      -0.063285       0.044086       0.082478      -0.003182       0.056759      -0.006226      -0.130447      -0.041943      -0.097031       0.023818       0.073213             15.824063      13.400379       2.736569      11.807584      10.766309       4.195214      23.305503           0.000000
          384              N      16.765578      27.841118       4.226000      -0.416559      46.040776 0.41579448E+03  0.95289266E+04                                10.835171                            6.545374      -0.093537       2.006386                    0.998307      27.613502      74.780603       0.691702       0.386386      -1.100012       0.006207       0.077684       0.027254       0.082560      -0.000395       0.074218       0.037309      -0.063655      -0.052857      -0.099639       0.023354       0.076285             15.747229      15.001158      -9.487491       7.438987      20.548379      -6.185359      11.692151           0.000000
          385              O      16.728256      29.955418      17.624219      -0.580304      31.320993 0.46850368E+03  0.10859324E+05                                 7.794715                            6.581517       0.591607       2.236270                    0.999146      27.222356      69.793106       0.762160       0.346713      -1.151315       0.024674       0.017627      -0.021544       0.037198       0.038116      -0.038630       0.049159       0.009081      -0.020465      -0.084918       0.039463       0.045455              9.108719       8.319202       1.814797      -3.083030       7.624540      -3.633206      11.382414          -0.000000
          386              O      18.920699      29.606303      17.646714      -0.583292      30.832713 0.46094748E+03  0.10628405E+05                                 7.679912                            6.492930       0.566628       2.226801                    0.999190      27.131024      69.112696       0.774512       0.342974      -1.155791      -0.014293       0.026677      -0.019327       0.035909      -0.034707       0.051705       0.033159      -0.038762      -0.030581      -0.085025       0.039503       0.045522              8.907697       6.751074      -1.075055       1.528189       8.673337      -4.338978      11.298681          -0.000000
          387              O      21.791765      31.659903      14.296873      -0.571703      29.561675 0.44713165E+03  0.10245151E+05                                 7.477069                            6.418203       0.552000       2.228057                    0.999011      26.921050      68.656185       0.773749       0.345480      -1.152175      -0.029328       0.017713       0.004473       0.034553      -0.022779       0.044231       0.040386      -0.020465      -0.092722      -0.080723       0.034019       0.046705              8.478084      13.650548      -0.204445      -0.874894       5.558500      -0.324867       6.225203          -0.000000
          388              O      20.901521      32.847968      12.664655      -0.602286      33.313247 0.49859866E+03  0.11738471E+05                                 8.136937                            6.792047       0.487132       2.192604                    0.998900      27.752827      71.715922       0.749832       0.346962      -1.151079      -0.008480      -0.010488       0.040084       0.042292       0.031077      -0.013630       0.007920      -0.117514       0.121781      -0.088542       0.039501       0.049041              9.717524      11.092824       2.588689      -4.388620       7.662363      -2.870318      10.397386          -0.000000
          389              O      15.934955       7.187208       8.423023      -0.571664      30.245817 0.46055976E+03  0.10620698E+05                                 7.572066                            6.506092       0.593649       2.238722                    0.999161      27.053486      68.992721       0.770643       0.344656      -1.154001      -0.031487       0.013305      -0.003698       0.034382      -0.023481       0.043138       0.034496      -0.007317      -0.108898      -0.078271       0.036122       0.042149              8.582213      13.222185      -1.515293      -1.225762       6.208832      -0.512271       6.315622          -0.000000
          390              O      15.152668       8.600048       6.880403      -0.588044      32.601532 0.48774044E+03  0.11409302E+05                                 8.005271                            6.705699       0.509590       2.205193                    0.998970      27.418312      70.412367       0.757365       0.345725      -1.153168      -0.021938      -0.007583       0.031032       0.038753       0.046298       0.006243       0.006472      -0.102467       0.130536      -0.090901       0.036967       0.053934              9.391949      11.399527       2.036698      -4.514587       6.897072      -2.108228       9.879247          -0.000000
          391              O      10.368450       9.521443       6.623046      -0.567377      28.781276 0.43981902E+03  0.10028080E+05                                 7.318901                            6.341786       0.573188       2.234742                    0.999093      26.859780      68.152394       0.783397       0.342910      -1.155255       0.009199      -0.011530       0.027669       0.031355       0.005727       0.006873      -0.002098      -0.111767       0.121338      -0.076814       0.035398       0.041416              8.281572       8.680173      -2.044837       2.533017       6.969659      -2.504730       9.194883          -0.000000
          392              O       9.027044       8.830196       8.257933      -0.608250      35.715900 0.52870222E+03  0.12635410E+05                                 8.568150                            7.020396       0.376555       2.152199                    0.998646      28.109585      73.269078       0.733136       0.349577      -1.148516       0.041828       0.013478       0.000937       0.043956       0.020217      -0.032810       0.059710       0.006312      -0.151003      -0.095912       0.040126       0.055786             10.541478      17.929362      -3.026922       1.312933       6.929685      -0.486365       6.765388          -0.000000
          393              O      34.642419      30.628939      12.684862      -0.579496      30.764470 0.46817484E+03  0.10844920E+05                                 7.675729                            6.572350       0.619193       2.245653                    0.999175      27.170801      69.536954       0.764228       0.345991      -1.152433       0.011492      -0.015736       0.030276       0.036004      -0.003430      -0.000588       0.003052      -0.118540       0.126027      -0.080376       0.036619       0.043756              8.757832       8.858488      -1.704324       2.938998       7.147599      -3.002264      10.267409          -0.000000
          394              O      33.322228      29.656252      14.182873      -0.582552      31.512688 0.46796200E+03  0.10834202E+05                                 7.810823                            6.556852       0.560163       2.225558                    0.999110      27.158232      69.390881       0.767906       0.344518      -1.154149       0.037485      -0.004855      -0.000593       0.037803       0.016608      -0.036581       0.052023       0.000033      -0.140630      -0.088835       0.037370       0.051464              9.131003      14.890583      -1.316021       2.019426       6.117752      -0.703245       6.384674          -0.000000
          395              O      35.288821      26.837821      17.645951      -0.579134      30.809876 0.46322657E+03  0.10709707E+05                                 7.708587                            6.546011       0.535501       2.219278                    0.998958      27.142993      69.566079       0.763714       0.346890      -1.150839       0.024630       0.011697      -0.025948       0.037640       0.041967      -0.030149       0.053940       0.021872       0.033679      -0.087192       0.034007       0.053185              8.890489       7.914485       2.177866      -2.542995       8.598888      -3.738950      10.158096          -0.000000
          396              O      37.468373      26.527646      17.652051      -0.599692      32.693305 0.49808225E+03  0.11716902E+05                                 8.015095                            6.781353       0.521951       2.203929                    0.998977      27.695780      71.412809       0.752024       0.346229      -1.152315      -0.028020       0.018309      -0.016693       0.037403      -0.044401       0.052456       0.033534      -0.041160       0.004831      -0.091413       0.043279       0.048134              9.371621       7.477584      -2.006176       1.673893      10.268965      -4.459619      10.368312          -0.000000
          397              O      36.981760      23.754599      17.624219      -0.580305      31.320132 0.46849000E+03  0.10858915E+05                                 7.794514                            6.581382       0.591660       2.236285                    0.999146      27.222247      69.792253       0.762175       0.346709      -1.151320      -0.024674      -0.017632      -0.021542       0.037199       0.038107       0.038629      -0.049171       0.009059      -0.020475      -0.084920       0.039449       0.045470              9.108427       8.319005       1.814719       3.082900       7.624299       3.632998      11.381975          -0.000000
          398              O      34.789318      24.103714      17.646714      -0.583291      30.832722 0.46094850E+03  0.10628442E+05                                 7.679940                            6.492965       0.566672       2.226817                    0.999190      27.131024      69.112915       0.774504       0.342977      -1.155787       0.014293      -0.026679      -0.019328       0.035911      -0.034707      -0.051711      -0.033164      -0.038774      -0.030586      -0.085035       0.039507       0.045528              8.907709       6.751098      -1.075053      -1.528189       8.673354       4.338941      11.298674          -0.000000
          399              O      31.918248      22.050110      14.296873      -0.571741      29.563083 0.44717278E+03  0.10246362E+05                                 7.477428                            6.418612       0.551957       2.228030                    0.999008      26.922184      68.660706       0.773702       0.345492      -1.152161       0.029348      -0.017697       0.004465       0.034561      -0.022793      -0.044239      -0.040403      -0.020518      -0.092678      -0.080742       0.034005       0.046737              8.478404      13.650816      -0.204330       0.874578       5.558911       0.324881       6.225483          -0.000000
          400              O      32.808491      20.862044      12.664655      -0.602300      33.313014 0.49859138E+03  0.11738243E+05                                 8.136844                            6.791952       0.487195       2.192620                    0.998900      27.752850      71.715541       0.749846       0.346957      -1.151084       0.008468       0.010498       0.040089       0.042297       0.031074       0.013619      -0.007925      -0.117497       0.121764      -0.088529       0.039488       0.049041              9.717413      11.092643       2.588709       4.388569       7.662306       2.870288      10.397289          -0.000000
          401              O      10.920053      19.667800       8.423023      -0.571656      30.247209 0.46058641E+03  0.10621490E+05                                 7.572394                            6.506361       0.593612       2.238714                    0.999160      27.053736      68.994435       0.770611       0.344664      -1.153991       0.031488      -0.013297      -0.003697       0.034380      -0.023479      -0.043143      -0.034513      -0.007308      -0.108901      -0.078285       0.036138       0.042146              8.582609      13.222804      -1.515364       1.225883       6.209117       0.512297       6.315905          -0.000000
          402              O      11.702338      18.254958       6.880403      -0.588023      32.601006 0.48771341E+03  0.11408510E+05                                 8.005162                            6.705492       0.509413       2.205141                    0.998971      27.417795      70.410532       0.757380       0.345723      -1.153170       0.021916       0.007596       0.031030       0.038741       0.046303      -0.006232      -0.006471      -0.102407       0.130415      -0.090862       0.036947       0.053915              9.391919      11.399605       2.036995       4.514739       6.897042       2.108453       9.879109          -0.000000
          403              O      16.486556      17.333563       6.623046      -0.567437      28.785655 0.43989787E+03  0.10030287E+05                                 7.319538                            6.342282       0.573399       2.234783                    0.999094      26.860911      68.155776       0.783383       0.342902      -1.155266      -0.009219       0.011523       0.027677       0.031365       0.005757      -0.006867       0.002081      -0.111767       0.121344      -0.076817       0.035411       0.041406              8.282289       8.680848      -2.044883      -2.533479       6.970011       2.504987       9.196008          -0.000000
          404              O      17.827964      18.024811       8.257933      -0.608261      35.719493 0.52876724E+03  0.12637398E+05                                 8.568866                            7.020949       0.376508       2.152184                    0.998646      28.110352      73.273205       0.733085       0.349590      -1.148502      -0.041822      -0.013493       0.000938       0.043954       0.020210       0.032802      -0.059722       0.006330      -0.150973      -0.095911       0.040124       0.055787             10.542386      17.930972      -3.027230      -1.313099       6.930216       0.486418       6.765971          -0.000000
          405              O      19.067593      23.081073      12.684862      -0.579500      30.764454 0.46817391E+03  0.10844901E+05                                 7.675725                            6.572343       0.619119       2.245628                    0.999175      27.170974      69.537562       0.764229       0.345991      -1.152433      -0.011486       0.015743       0.030279       0.036008      -0.003423       0.000574      -0.003062      -0.118533       0.126003      -0.080368       0.036609       0.043758              8.757820       8.858483      -1.704346      -2.938991       7.147584       3.002260      10.267392          -0.000000
          406              O      20.387786      24.053762      14.182873      -0.582546      31.513106 0.46797656E+03  0.10834598E+05                                 7.810834                            6.556927       0.560337       2.225611                    0.999111      27.158247      69.390557       0.767909       0.344515      -1.154154      -0.037481       0.004858      -0.000621       0.037799       0.016597       0.036559      -0.052030       0.000033      -0.140608      -0.088821       0.037351       0.051470              9.130917      14.890375      -1.316202      -2.018993       6.117889       0.703226       6.384488          -0.000000
          407              O      18.421196      26.872196      17.645951      -0.579130      30.810014 0.46323018E+03  0.10709789E+05                                 7.708543                            6.545995       0.535555       2.219292                    0.998959      27.142908      69.565372       0.763724       0.346885      -1.150845      -0.024639      -0.011701      -0.025947       0.037647       0.041966       0.030150      -0.053952       0.021868       0.033653      -0.087199       0.034005       0.053194              8.890403       7.914432       2.177824       2.542944       8.598803       3.738859      10.157973          -0.000000
          408              O      16.241644      27.182371      17.652051      -0.599674      32.692404 0.49806670E+03  0.11716439E+05                                 8.014934                            6.781244       0.522055       2.203966                    0.998978      27.695407      71.411456       0.752031       0.346228      -1.152315       0.028024      -0.018319      -0.016698       0.037413      -0.044407      -0.052460      -0.033535      -0.041156       0.004801      -0.091419       0.043276       0.048143              9.371374       7.477467      -2.006149      -1.673859      10.268668       4.459393      10.367988          -0.000000
          409              O      29.955418      36.981760      17.624219      -0.580308      31.321520 0.46851291E+03  0.10859593E+05                                 7.794806                            6.581584       0.591595       2.236262                    0.999146      27.222538      69.793768       0.762155       0.346713      -1.151315       0.017628      -0.024675      -0.021543       0.037198      -0.038112       0.049160       0.038627      -0.009073      -0.020458      -0.084914       0.039456       0.045459              9.108848       7.624646      -1.814824      -3.633290       8.319275       3.083083      11.382623          -0.000000
          410              O      29.606303      34.789318      17.646714      -0.583290      30.832192 0.46093800E+03  0.10628133E+05                                 7.679828                            6.492865       0.566700       2.226827                    0.999190      27.130873      69.112160       0.774516       0.342974      -1.155790       0.026676       0.014291      -0.019329       0.035909       0.034708       0.033158      -0.051709       0.038754      -0.030584      -0.085028       0.039509       0.045519              8.907592       8.673250       1.075052      -4.338912       6.751009      -1.528179      11.298516          -0.000000
          411              O      31.659903      31.918248      14.296873      -0.571723      29.561264 0.44713681E+03  0.10245326E+05                                 7.477062                            6.418287       0.551806       2.227984                    0.999011      26.921752      68.658760       0.773734       0.345485      -1.152168       0.017692       0.029343       0.004478       0.034555       0.022790       0.040393      -0.044231       0.020524      -0.092674      -0.080729       0.033998       0.046731              8.478039       5.558610       0.204205      -0.324928      13.650142       0.874839       6.225367          -0.000000
          412              O      32.847968      32.808491      12.664655      -0.602296      33.313359 0.49859954E+03  0.11738494E+05                                 8.136937                            6.792031       0.487202       2.192623                    0.998901      27.752935      71.716150       0.749837       0.346959      -1.151081      -0.010493       0.008476       0.040084       0.042293      -0.031082       0.007913       0.013621       0.117513       0.121786      -0.088542       0.039505       0.049037              9.717562       7.662349      -2.588727      -2.870295      11.092943       4.388691      10.397393          -0.000000
          413              O       7.187208      10.920053       8.423023      -0.571651      30.245483 0.46055623E+03  0.10620598E+05                                 7.572021                            6.506076       0.593661       2.238731                    0.999161      27.053288      68.992193       0.770642       0.344657      -1.154000       0.013299       0.031481      -0.003691       0.034373       0.023483       0.034495      -0.043150       0.007322      -0.108924      -0.078284       0.036127       0.042157              8.582149       6.208806       1.515259      -0.512286      13.222019       1.225753       6.315623          -0.000000
          414              O       8.600048      11.702338       6.880403      -0.588022      32.601064 0.48771333E+03  0.11408517E+05                                 8.005185                            6.705486       0.509698       2.205233                    0.998971      27.417785      70.410718       0.757381       0.345722      -1.153169      -0.007571       0.021933       0.031021       0.038738      -0.046305       0.006459      -0.006250       0.102448       0.130502      -0.090894       0.036971       0.053923              9.391983       6.896789      -2.036636      -2.108183      11.399815       4.514954       9.879347          -0.000000
          415              O       9.521443      16.486556       6.623046      -0.567430      28.784932 0.43987471E+03  0.10029653E+05                                 7.319507                            6.342174       0.573025       2.234680                    0.999092      26.860431      68.154771       0.783377       0.342909      -1.155258      -0.011526      -0.009218       0.027677       0.031367      -0.005724      -0.002108      -0.006872       0.111776       0.121330      -0.076816       0.035397       0.041419              8.282394       6.970279       2.045288      -2.505189       8.681066      -2.533629       9.195836          -0.000000
          416              O       8.830196      17.827964       8.257933      -0.608256      35.714815 0.52868704E+03  0.12634933E+05                                 8.567903                            7.020234       0.376631       2.152224                    0.998646      28.109385      73.267780       0.733155       0.349571      -1.148523       0.013474      -0.041816       0.000946       0.043944      -0.020217       0.059711       0.032814      -0.006318      -0.150973      -0.095910       0.040127       0.055782             10.541098       6.929470       3.026723      -0.486302      17.928655      -1.312685       6.765169          -0.000000
          417              O      30.628939      19.067593      12.684862      -0.579502      30.765559 0.46819301E+03  0.10845461E+05                                 7.675963                            6.572520       0.619104       2.245623                    0.999175      27.171108      69.538426       0.764210       0.345995      -1.152428      -0.015737      -0.011485       0.030282       0.036008       0.003427       0.003057       0.000574       0.118531       0.126006      -0.080368       0.036612       0.043755              8.758115       7.147840       1.704379      -3.002403       8.858705      -2.939115      10.267800          -0.000000
          418              O      29.656252      20.387786      14.182873      -0.582552      31.514127 0.46798937E+03  0.10834984E+05                                 7.811061                            6.557060       0.560064       2.225521                    0.999111      27.158454      69.391698       0.767892       0.344519      -1.154148      -0.004840      -0.037480      -0.000619       0.037796      -0.016597       0.052017       0.036556      -0.000052      -0.140628      -0.088814       0.037362       0.051452              9.131221       6.117854       1.315879      -0.703129      14.891120      -2.019254       6.384688          -0.000000
          419              O      26.837821      18.421196      17.645951      -0.579138      30.810739 0.46324293E+03  0.10710167E+05                                 7.708701                            6.546112       0.535482       2.219268                    0.998959      27.143117      69.566376       0.763711       0.346888      -1.150842       0.011697      -0.024631      -0.025946       0.037639      -0.041969       0.053941       0.030145      -0.021870       0.033674      -0.087192       0.034005       0.053187              8.890620       8.599008      -2.177871      -3.739024       7.914561       2.543013      10.158291          -0.000000
          420              O      26.527646      16.241644      17.652051      -0.599681      32.692821 0.49807324E+03  0.11716637E+05                                 8.015020                            6.781297       0.522038       2.203961                    0.998978      27.695531      71.412005       0.752026       0.346229      -1.152314       0.018316       0.028016      -0.016695       0.037405       0.044403       0.033531      -0.052456       0.041156       0.004816      -0.091412       0.043275       0.048137              9.371503      10.268818       2.006171      -4.459519       7.477537      -1.673887      10.368155          -0.000000
          421              O      23.754599      16.728256      17.624219      -0.580304      31.321125 0.46850680E+03  0.10859420E+05                                 7.794747                            6.581553       0.591565       2.236257                    0.999146      27.222427      69.793477       0.762155       0.346715      -1.151313      -0.017631       0.024676      -0.021542       0.037200      -0.038113      -0.049170      -0.038634      -0.009050      -0.020465      -0.084925       0.039452       0.045473              9.108748       7.624562      -1.814794       3.633199       8.319230      -3.083030      11.382453          -0.000000
          422              O      24.103714      18.920699      17.646714      -0.583292      30.832092 0.46093780E+03  0.10628119E+05                                 7.679778                            6.492844       0.566689       2.226822                    0.999190      27.130885      69.111987       0.774521       0.342972      -1.155793      -0.026680      -0.014294      -0.019325       0.035911       0.034704      -0.033167       0.051704       0.038771      -0.030589      -0.085029       0.039500       0.045529              8.907495       8.673147       1.075030       4.338805       6.750972       1.528143      11.298366          -0.000000
          423              O      22.050110      21.791765      14.296873      -0.571699      29.562327 0.44714423E+03  0.10245515E+05                                 7.477198                            6.418319       0.551995       2.228056                    0.999011      26.921138      68.656752       0.773738       0.345483      -1.152172      -0.017714      -0.029336       0.004470       0.034560       0.022781      -0.040390       0.044238       0.020447      -0.092728      -0.080732       0.034030       0.046701              8.478201       5.558587       0.204496       0.324878      13.650698      -0.874870       6.225318          -0.000000
          424              O      20.862044      20.901521      12.664655      -0.602286      33.316381 0.49865330E+03  0.11740123E+05                                 8.137605                            6.792556       0.487125       2.192601                    0.998900      27.753379      71.719353       0.749779       0.346976      -1.151063       0.010487      -0.008480       0.040086       0.042294      -0.031076      -0.007928      -0.013636       0.117521       0.121745      -0.088541       0.039491       0.049050              9.718396       7.662947      -2.588962       2.870565      11.093991      -4.389142      10.398249          -0.000000
          425              O      19.667800      15.934955       8.423023      -0.571663      30.246547 0.46057227E+03  0.10621068E+05                                 7.572219                            6.506207       0.593642       2.238721                    0.999161      27.053635      68.993553       0.770631       0.344659      -1.153998      -0.013305      -0.031487      -0.003697       0.034382       0.023480      -0.034502       0.043136       0.007318      -0.108895      -0.078273       0.036126       0.042146              8.582415       6.208931       1.515274       0.512286      13.222562      -1.225854       6.315752          -0.000000
          426              O      18.254958      15.152668       6.880403      -0.588046      32.600782 0.48772859E+03  0.11408937E+05                                 8.005076                            6.705570       0.509603       2.205197                    0.998970      27.418204      70.411451       0.757381       0.345720      -1.153174       0.007582      -0.021937       0.031032       0.038752      -0.046296      -0.006477       0.006244       0.102468       0.130528      -0.090898       0.036961       0.053937              9.391663       6.896916      -2.036628       2.108177      11.399131      -4.514361       9.878941          -0.000000
          427              O      17.333563      10.368450       6.623046      -0.567436      28.782987 0.43984848E+03  0.10028886E+05                                 7.319053                            6.341889       0.573477       2.234809                    0.999094      26.860571      68.154117       0.783413       0.342898      -1.155269       0.011523       0.009221       0.027677       0.031366      -0.005757       0.002079       0.006856       0.111761       0.121340      -0.076812       0.035409       0.041403              8.281708       6.969577       2.044697       2.504781       8.680150       2.533240       9.195397          -0.000000
          428              O      18.024811       9.027044       8.257933      -0.608262      35.715945 0.52870710E+03  0.12635551E+05                                 8.568126                            7.020411       0.376558       2.152199                    0.998646      28.109702      73.269358       0.733138       0.349576      -1.148518      -0.013488       0.041819       0.000939       0.043950      -0.020217      -0.059713      -0.032812      -0.006324      -0.150991      -0.095914       0.040131       0.055783             10.541362       6.929625       3.026828       0.486309      17.929095       1.312786       6.765366          -0.000000
          429              O      23.081073      34.642419      12.684862      -0.579500      30.763450 0.46815666E+03  0.10844387E+05                                 7.675506                            6.572184       0.619205       2.245654                    0.999175      27.170755      69.536331       0.764245       0.345987      -1.152438       0.015745       0.011487       0.030278       0.036008       0.003426      -0.003063      -0.000587       0.118529       0.126014      -0.080368       0.036606       0.043762              8.757521       7.147371       1.704216       3.002135       8.858102       2.938800      10.267090          -0.000000
          430              O      24.053762      33.322228      14.182873      -0.582546      31.513424 0.46798177E+03  0.10834777E+05                                 7.810971                            6.557027       0.560324       2.225607                    0.999111      27.158402      69.391726       0.767890       0.344521      -1.154145       0.004857       0.037481      -0.000623       0.037800      -0.016595      -0.052035      -0.036564      -0.000036      -0.140603      -0.088826       0.037352       0.051474              9.131103       6.117998       1.316241       0.703227      14.890705       2.019062       6.384605          -0.000000
          431              O      26.872196      35.288821      17.645951      -0.579129      30.810747 0.46324360E+03  0.10710212E+05                                 7.708771                            6.546172       0.535485       2.219271                    0.998958      27.143185      69.567187       0.763697       0.346894      -1.150834      -0.011701       0.024641      -0.025948       0.037649      -0.041969      -0.053951      -0.030159      -0.021856       0.033672      -0.087205       0.034007       0.053198              8.890696       8.599100      -2.177896       3.739041       7.914641      -2.543031      10.158346          -0.000000
          432              O      27.182371      37.468373      17.652051      -0.599686      32.692908 0.49807615E+03  0.11716720E+05                                 8.015010                            6.781300       0.521984       2.203939                    0.998977      27.695697      71.412440       0.752028       0.346227      -1.152316      -0.018314      -0.028028      -0.016695       0.037413       0.044403      -0.033538       0.052455       0.041161       0.004815      -0.091415       0.043276       0.048139              9.371471      10.268780       2.006163       4.459461       7.477539       1.673875      10.368094          -0.000000
          433              O      23.554253      10.327091       1.439295      -0.580304      31.321003 0.46850387E+03  0.10859330E+05                                 7.794718                            6.581519       0.591606       2.236269                    0.999146      27.222357      69.793118       0.762159       0.346713      -1.151315      -0.024674      -0.017627       0.021544       0.037198       0.038116      -0.038630       0.049159       0.009081      -0.020465      -0.084918       0.039463       0.045455              9.108721       8.319205       1.814798      -3.083031       7.624542      -3.633207      11.382417          -0.000000
          434              O      21.361810      10.676206       1.416800      -0.583292      30.832757 0.46094829E+03  0.10628429E+05                                 7.679920                            6.492937       0.566626       2.226800                    0.999190      27.131038      69.112758       0.774511       0.342974      -1.155790       0.014293      -0.026677       0.019327       0.035909      -0.034707       0.051704       0.033159      -0.038762      -0.030581      -0.085025       0.039503       0.045522              8.907708       6.751081      -1.075055       1.528191       8.673346      -4.338983      11.298696          -0.000000
          435              O      18.490744       8.622606       4.766641      -0.571703      29.561704 0.44713217E+03  0.10245166E+05                                 7.477075                            6.418208       0.551999       2.228057                    0.999011      26.921059      68.656225       0.773749       0.345480      -1.152175       0.029328      -0.017712      -0.004473       0.034553      -0.022779       0.044231       0.040386      -0.020465      -0.092723      -0.080723       0.034018       0.046705              8.478091      13.650562      -0.204444      -0.874896       5.558503      -0.324867       6.225208          -0.000000
          436              O      19.380988       7.434541       6.398859      -0.602286      33.313238 0.49859851E+03  0.11738466E+05                                 8.136935                            6.792046       0.487133       2.192604                    0.998900      27.752824      71.715910       0.749832       0.346962      -1.151079       0.008480       0.010488      -0.040084       0.042292       0.031077      -0.013630       0.007920      -0.117514       0.121781      -0.088542       0.039501       0.049041              9.717522      11.092820       2.588688      -4.388618       7.662360      -2.870317      10.397384          -0.000000
          437              O      24.347554      33.095301      10.640491      -0.571665      30.245843 0.46056023E+03  0.10620712E+05                                 7.572071                            6.506096       0.593648       2.238722                    0.999161      27.053495      68.992758       0.770643       0.344656      -1.154001       0.031487      -0.013305       0.003698       0.034382      -0.023481       0.043138       0.034496      -0.007317      -0.108897      -0.078271       0.036122       0.042149              8.582220      13.222198      -1.515294      -1.225765       6.208836      -0.512271       6.315627          -0.000000
          438              O      25.129841      31.682461      12.183111      -0.588044      32.601509 0.48774004E+03  0.11409290E+05                                 8.005267                            6.705696       0.509592       2.205194                    0.998970      27.418304      70.412336       0.757365       0.345725      -1.153168       0.021938       0.007583      -0.031032       0.038753       0.046298       0.006243       0.006472      -0.102467       0.130536      -0.090901       0.036967       0.053934              9.391944      11.399520       2.036697      -4.514583       6.897071      -2.108228       9.879242          -0.000000
          439              O      29.914059      30.761066      12.440468      -0.567377      28.781259 0.43981873E+03  0.10028071E+05                                 7.318898                            6.341784       0.573188       2.234742                    0.999093      26.859774      68.152369       0.783397       0.342910      -1.155255      -0.009199       0.011529      -0.027669       0.031355       0.005727       0.006874      -0.002098      -0.111767       0.121338      -0.076814       0.035398       0.041416              8.281567       8.680168      -2.044835       2.533013       6.969656      -2.504728       9.194877          -0.000000
          440              O      31.255465      31.452313      10.805581      -0.608250      35.715922 0.52870261E+03  0.12635422E+05                                 8.568155                            7.020399       0.376553       2.152198                    0.998646      28.109589      73.269102       0.733136       0.349577      -1.148516      -0.041828      -0.013479      -0.000937       0.043956       0.020217      -0.032810       0.059711       0.006312      -0.151002      -0.095912       0.040126       0.055786             10.541485      17.929375      -3.026926       1.312935       6.929690      -0.486365       6.765391          -0.000000
          441              O       5.640090       9.653570       6.378652      -0.579496      30.764460 0.46817464E+03  0.10844915E+05                                 7.675727                            6.572349       0.619194       2.245653                    0.999175      27.170798      69.536941       0.764229       0.345991      -1.152433      -0.011493       0.015735      -0.030276       0.036005      -0.003430      -0.000588       0.003052      -0.118540       0.126027      -0.080375       0.036619       0.043756              8.757829       8.858485      -1.704323       2.938995       7.147597      -3.002263      10.267405          -0.000000
          442              O       6.960281      10.626257       4.880641      -0.582552      31.512710 0.46796235E+03  0.10834213E+05                                 7.810828                            6.556854       0.560162       2.225558                    0.999110      27.158239      69.390909       0.767906       0.344518      -1.154149      -0.037485       0.004854       0.000592       0.037803       0.016608      -0.036580       0.052023       0.000033      -0.140628      -0.088835       0.037370       0.051464              9.131010      14.890598      -1.316024       2.019428       6.117755      -0.703246       6.384675          -0.000000
          443              O       4.993688      13.444688       1.417563      -0.579135      30.809906 0.46322714E+03  0.10709724E+05                                 7.708592                            6.546016       0.535500       2.219277                    0.998958      27.143004      69.566125       0.763713       0.346890      -1.150839      -0.024630      -0.011697       0.025948       0.037640       0.041967      -0.030149       0.053940       0.021872       0.033678      -0.087192       0.034007       0.053185              8.890496       7.914490       2.177866      -2.542997       8.598892      -3.738953      10.158105          -0.000000
          444              O       2.814136      13.754863       1.411463      -0.599692      32.693305 0.49808223E+03  0.11716901E+05                                 8.015095                            6.781353       0.521951       2.203928                    0.998977      27.695779      71.412807       0.752024       0.346229      -1.152315       0.028020      -0.018309       0.016693       0.037403      -0.044401       0.052456       0.033535      -0.041160       0.004830      -0.091413       0.043279       0.048134              9.371620       7.477585      -2.006178       1.673894      10.268965      -4.459618      10.368311          -0.000000
          445              O       3.300749      16.527910       1.439295      -0.580305      31.320118 0.46848974E+03  0.10858907E+05                                 7.794511                            6.581380       0.591661       2.236285                    0.999146      27.222242      69.792233       0.762175       0.346709      -1.151320       0.024674       0.017632       0.021541       0.037198       0.038107       0.038629      -0.049171       0.009059      -0.020476      -0.084920       0.039449       0.045470              9.108423       8.319001       1.814716       3.082899       7.624296       3.632996      11.381973          -0.000000
          446              O       5.493191      16.178795       1.416800      -0.583291      30.832684 0.46094778E+03  0.10628422E+05                                 7.679933                            6.492959       0.566673       2.226818                    0.999190      27.131013      69.112867       0.774505       0.342977      -1.155787      -0.014293       0.026679       0.019327       0.035911      -0.034706      -0.051712      -0.033164      -0.038774      -0.030588      -0.085035       0.039507       0.045528              8.907700       6.751092      -1.075056      -1.528190       8.673344       4.338935      11.298665          -0.000000
          447              O       8.364261      18.232399       4.766641      -0.571719      29.562441 0.44716312E+03  0.10246095E+05                                 7.477345                            6.418565       0.551785       2.227979                    0.999011      26.922002      68.660302       0.773700       0.345494      -1.152158      -0.029332       0.017711      -0.004471       0.034555      -0.022800      -0.044224      -0.040401      -0.020479      -0.092706      -0.080734       0.034013       0.046721              8.478272      13.650358      -0.204600       0.874822       5.558870       0.324817       6.225589          -0.000000
          448              O       7.474018      19.420465       6.398859      -0.602299      33.312987 0.49859132E+03  0.11738241E+05                                 8.136838                            6.791950       0.487224       2.192628                    0.998901      27.752869      71.715577       0.749846       0.346957      -1.151085      -0.008473      -0.010487      -0.040092       0.042298       0.031078       0.013620      -0.007927      -0.117503       0.121778      -0.088536       0.039490       0.049046              9.717412      11.092663       2.588701       4.388576       7.662333       2.870293      10.397239          -0.000000
          449              O      29.362456      20.614709      10.640491      -0.571656      30.247054 0.46058337E+03  0.10621399E+05                                 7.572353                            6.506327       0.593576       2.238702                    0.999160      27.053709      68.994231       0.770616       0.344663      -1.153993      -0.031485       0.013305       0.003696       0.034380      -0.023480      -0.043143      -0.034510      -0.007313      -0.108899      -0.078283       0.036136       0.042147              8.582553      13.222718      -1.515354       1.225825       6.209063       0.512298       6.315878          -0.000000
          450              O      28.580171      22.027551      12.183111      -0.588056      32.602511 0.48774460E+03  0.11409418E+05                                 8.005361                            6.705673       0.509699       2.205211                    0.998971      27.418612      70.413088       0.757376       0.345719      -1.153173      -0.021929      -0.007585      -0.031043       0.038756       0.046295      -0.006255      -0.006498      -0.102456       0.130431      -0.090878       0.036922       0.053955              9.392091      11.399513       2.036767       4.514922       6.897051       2.108357       9.879709          -0.000000
          451              O      23.795953      22.948946      12.440468      -0.567438      28.785726 0.43989931E+03  0.10030329E+05                                 7.319551                            6.342294       0.573395       2.234781                    0.999094      26.860942      68.155896       0.783382       0.342903      -1.155266       0.009219      -0.011522      -0.027678       0.031365       0.005757      -0.006868       0.002081      -0.111767       0.121344      -0.076817       0.035411       0.041406              8.282303       8.680866      -2.044890      -2.533481       6.970023       2.504991       9.196021          -0.000000
          452              O      22.454545      22.257698      10.805581      -0.608260      35.719465 0.52876682E+03  0.12637386E+05                                 8.568861                            7.020946       0.376509       2.152184                    0.998646      28.110343      73.273172       0.733086       0.349590      -1.148502       0.041822       0.013493      -0.000939       0.043954       0.020210       0.032802      -0.059722       0.006330      -0.150972      -0.095911       0.040124       0.055787             10.542377      17.930953      -3.027228      -1.313091       6.930211       0.486416       6.765966          -0.000000
          453              O      21.214916      17.201436       6.378652      -0.579501      30.764478 0.46817432E+03  0.10844913E+05                                 7.675731                            6.572346       0.619117       2.245628                    0.999175      27.170980      69.537592       0.764228       0.345991      -1.152433       0.011486      -0.015743      -0.030279       0.036008      -0.003423       0.000574      -0.003062      -0.118533       0.126003      -0.080368       0.036609       0.043758              8.757827       8.858491      -1.704348      -2.938995       7.147590       3.002263      10.267402          -0.000000
          454              O      19.894723      16.228747       4.880641      -0.582546      31.513091 0.46797636E+03  0.10834592E+05                                 7.810831                            6.556925       0.560338       2.225611                    0.999111      27.158243      69.390542       0.767909       0.344515      -1.154154       0.037480      -0.004858       0.000621       0.037799       0.016597       0.036559      -0.052030       0.000033      -0.140608      -0.088821       0.037351       0.051469              9.130913      14.890365      -1.316198      -2.018992       6.117887       0.703226       6.384487          -0.000000
          455              O      21.861313      13.410313       1.417563      -0.579130      30.810010 0.46323007E+03  0.10709786E+05                                 7.708543                            6.545995       0.535556       2.219292                    0.998959      27.142905      69.565362       0.763724       0.346885      -1.150845       0.024639       0.011701       0.025947       0.037647       0.041966       0.030150      -0.053952       0.021868       0.033653      -0.087199       0.034005       0.053194              8.890403       7.914432       2.177826       2.542945       8.598805       3.738861      10.157973          -0.000000
          456              O      24.040865      13.100138       1.411463      -0.599675      32.692416 0.49806693E+03  0.11716446E+05                                 8.014936                            6.781246       0.522054       2.203965                    0.998978      27.695411      71.411473       0.752030       0.346228      -1.152315      -0.028024       0.018319       0.016697       0.037413      -0.044407      -0.052460      -0.033535      -0.041156       0.004801      -0.091419       0.043276       0.048143              9.371378       7.477469      -2.006148      -1.673859      10.268672       4.459396      10.367992          -0.000000
          457              O      10.327091       3.300749       1.439295      -0.580307      31.321447 0.46851172E+03  0.10859558E+05                                 7.794792                            6.581574       0.591600       2.236264                    0.999146      27.222514      69.793670       0.762156       0.346713      -1.151315      -0.017628       0.024674       0.021544       0.037198      -0.038112       0.049160       0.038627      -0.009073      -0.020458      -0.084914       0.039455       0.045458              9.108826       7.624628      -1.814817      -3.633276       8.319259       3.083073      11.382593          -0.000000
          458              O      10.676206       5.493191       1.416800      -0.583290      30.832226 0.46093852E+03  0.10628148E+05                                 7.679834                            6.492869       0.566700       2.226827                    0.999190      27.130884      69.112200       0.774515       0.342974      -1.155790      -0.026676      -0.014291       0.019330       0.035910       0.034708       0.033158      -0.051709       0.038754      -0.030584      -0.085027       0.039509       0.045519              8.907600       8.673259       1.075054      -4.338919       6.751010      -1.528183      11.298531          -0.000000
          459              O       8.622606       8.364261       4.766641      -0.571724      29.561274 0.44713700E+03  0.10245331E+05                                 7.477064                            6.418288       0.551807       2.227985                    0.999011      26.921757      68.658775       0.773734       0.345485      -1.152168      -0.017692      -0.029343      -0.004478       0.034556       0.022790       0.040393      -0.044231       0.020524      -0.092674      -0.080729       0.033998       0.046731              8.478040       5.558611       0.204204      -0.324928      13.650143       0.874839       6.225367          -0.000000
          460              O       7.434541       7.474018       6.398859      -0.602296      33.313316 0.49859879E+03  0.11738471E+05                                 8.136929                            6.792025       0.487205       2.192624                    0.998901      27.752923      71.716093       0.749838       0.346959      -1.151082       0.010493      -0.008477      -0.040084       0.042293      -0.031081       0.007913       0.013621       0.117513       0.121786      -0.088542       0.039505       0.049037              9.717549       7.662342      -2.588723      -2.870292      11.092925       4.388683      10.397380          -0.000000
          461              O      33.095301      29.362456      10.640491      -0.571652      30.245563 0.46055774E+03  0.10620642E+05                                 7.572036                            6.506088       0.593658       2.238729                    0.999161      27.053317      68.992308       0.770641       0.344657      -1.154000      -0.013299      -0.031482       0.003690       0.034374       0.023483       0.034495      -0.043149       0.007321      -0.108923      -0.078283       0.036127       0.042156              8.582166       6.208814       1.515258      -0.512286      13.222049       1.225765       6.315635          -0.000000
          462              O      31.682461      28.580171      12.183111      -0.588022      32.601114 0.48771410E+03  0.11408540E+05                                 8.005195                            6.705493       0.509700       2.205233                    0.998971      27.417790      70.410751       0.757380       0.345722      -1.153169       0.007571      -0.021935      -0.031021       0.038740      -0.046305       0.006459      -0.006250       0.102448       0.130500      -0.090893       0.036970       0.053923              9.391999       6.896798      -2.036643      -2.108190      11.399831       4.514968       9.879369          -0.000000
          463              O      30.761066      23.795953      12.440468      -0.567442      28.785898 0.43990564E+03  0.10030531E+05                                 7.319672                            6.342411       0.573113       2.234691                    0.999092      26.861199      68.157220       0.783360       0.342910      -1.155257       0.011534       0.009201      -0.027685       0.031372      -0.005734      -0.002077      -0.006858       0.111760       0.121281      -0.076799       0.035414       0.041385              8.282477       6.970507       2.045159      -2.505146       8.680896      -2.533405       9.196030          -0.000000
          464              O      31.452313      22.454545      10.805581      -0.608265      35.715471 0.52869430E+03  0.12635151E+05                                 8.568010                            7.020282       0.376634       2.152224                    0.998646      28.109543      73.268348       0.733153       0.349571      -1.148523      -0.013482       0.041821      -0.000929       0.043951      -0.020215       0.059706       0.032811      -0.006323      -0.150967      -0.095903       0.040127       0.055776             10.541274       6.929566       3.026811      -0.486285      17.929058      -1.312727       6.765197          -0.000000
          465              O       9.653570      21.214916       6.378652      -0.579514      30.766307 0.46820507E+03  0.10845814E+05                                 7.676101                            6.572611       0.619098       2.245616                    0.999175      27.171380      69.539446       0.764203       0.345996      -1.152427       0.015741       0.011481      -0.030288       0.036014       0.003428       0.003055       0.000571       0.118528       0.126009      -0.080366       0.036613       0.043753              8.758314       7.147974       1.704479      -3.002481       8.858949      -2.939279      10.268019          -0.000000
          466              O      10.626257      19.894723       4.880641      -0.582585      31.513745 0.46800177E+03  0.10835336E+05                                 7.810982                            6.557143       0.560343       2.225594                    0.999110      27.159095      69.393401       0.767888       0.344519      -1.154149       0.004853       0.037503       0.000604       0.037820      -0.016604       0.052025       0.036562       0.000018      -0.140549      -0.088808       0.037329       0.051479              9.131018       6.117974       1.315819      -0.703158      14.890285      -2.019123       6.384796          -0.000000
          467              O      13.444688      21.861313       1.417563      -0.579138      30.810673 0.46324139E+03  0.10710122E+05                                 7.708689                            6.546100       0.535488       2.219271                    0.998959      27.143083      69.566240       0.763712       0.346888      -1.150842      -0.011698       0.024630       0.025947       0.037640      -0.041968       0.053941       0.030145      -0.021871       0.033673      -0.087191       0.034004       0.053187              8.890611       8.598997      -2.177879      -3.739019       7.914560       2.543023      10.158276          -0.000000
          468              O      13.754863      24.040865       1.411463      -0.599683      32.692943 0.49807545E+03  0.11716702E+05                                 8.015042                            6.781314       0.522035       2.203959                    0.998978      27.695575      71.412175       0.752025       0.346229      -1.152314      -0.018317      -0.028017       0.016696       0.037406       0.044403       0.033531      -0.052456       0.041157       0.004817      -0.091411       0.043274       0.048137              9.371534      10.268859       2.006168      -4.459545       7.477546      -1.673884      10.368197          -0.000000
          469              O      16.527910      23.554253       1.439295      -0.580304      31.321186 0.46850782E+03  0.10859450E+05                                 7.794759                            6.581561       0.591562       2.236256                    0.999146      27.222446      69.793557       0.762154       0.346715      -1.151313       0.017630      -0.024676       0.021542       0.037200      -0.038113      -0.049170      -0.038634      -0.009050      -0.020463      -0.084925       0.039452       0.045473              9.108765       7.624578      -1.814800       3.633210       8.319242      -3.083036      11.382476          -0.000000
          470              O      16.178795      21.361810       1.416800      -0.583291      30.832032 0.46093675E+03  0.10628088E+05                                 7.679766                            6.492835       0.566692       2.226823                    0.999190      27.130866      69.111906       0.774522       0.342972      -1.155793       0.026678       0.014294       0.019326       0.035910       0.034704      -0.033167       0.051704       0.038770      -0.030588      -0.085029       0.039500       0.045529              8.907479       8.673129       1.075027       4.338792       6.750966       1.528141      11.298341          -0.000000
          471              O      18.232399      18.490744       4.766641      -0.571699      29.562270 0.44714312E+03  0.10245483E+05                                 7.477186                            6.418309       0.551998       2.228057                    0.999011      26.921119      68.656665       0.773739       0.345482      -1.152173       0.017713       0.029336      -0.004470       0.034560       0.022781      -0.040389       0.044238       0.020448      -0.092729      -0.080732       0.034030       0.046701              8.478188       5.558578       0.204498       0.324876      13.650676      -0.874865       6.225309          -0.000000
          472              O      19.420465      19.380988       6.398859      -0.602286      33.316398 0.49865357E+03  0.11740131E+05                                 8.137608                            6.792557       0.487124       2.192601                    0.998900      27.753387      71.719378       0.749779       0.346976      -1.151063      -0.010487       0.008480      -0.040086       0.042294      -0.031076      -0.007928      -0.013636       0.117521       0.121745      -0.088541       0.039491       0.049050              9.718400       7.662948      -2.588963       2.870564      11.093999      -4.389146      10.398252          -0.000000
          473              O      20.614709      24.347554      10.640491      -0.571663      30.246524 0.46057187E+03  0.10621056E+05                                 7.572214                            6.506203       0.593643       2.238721                    0.999161      27.053629      68.993523       0.770631       0.344659      -1.153998       0.013305       0.031487       0.003697       0.034382       0.023480      -0.034502       0.043136       0.007319      -0.108895      -0.078272       0.036126       0.042146              8.582409       6.208928       1.515273       0.512286      13.222550      -1.225854       6.315748          -0.000000
          474              O      22.027551      25.129841      12.183111      -0.588045      32.600771 0.48772836E+03  0.11408930E+05                                 8.005074                            6.705568       0.509604       2.205198                    0.998970      27.418199      70.411430       0.757382       0.345720      -1.153174      -0.007582       0.021938      -0.031032       0.038752      -0.046296      -0.006477       0.006244       0.102468       0.130528      -0.090898       0.036961       0.053938              9.391662       6.896915      -2.036630       2.108178      11.399132      -4.514363       9.878939          -0.000000
          475              O      22.948946      29.914059      12.440468      -0.567435      28.782976 0.43984830E+03  0.10028881E+05                                 7.319051                            6.341888       0.573477       2.234809                    0.999094      26.860568      68.154104       0.783414       0.342898      -1.155269      -0.011523      -0.009221      -0.027677       0.031366      -0.005757       0.002079       0.006856       0.111761       0.121340      -0.076812       0.035409       0.041403              8.281705       6.969575       2.044695       2.504779       8.680147       2.533237       9.195392          -0.000000
          476              O      22.257698      31.255465      10.805581      -0.608262      35.715955 0.52870724E+03  0.12635555E+05                                 8.568127                            7.020412       0.376557       2.152199                    0.998646      28.109705      73.269369       0.733138       0.349576      -1.148518       0.013488      -0.041819      -0.000939       0.043950      -0.020217      -0.059713      -0.032812      -0.006324      -0.150991      -0.095914       0.040131       0.055783             10.541365       6.929626       3.026829       0.486309      17.929102       1.312786       6.765367          -0.000000
          477              O      17.201436       5.640090       6.378652      -0.579499      30.763428 0.46815628E+03  0.10844376E+05                                 7.675502                            6.572181       0.619206       2.245655                    0.999175      27.170747      69.536300       0.764246       0.345987      -1.152438      -0.015745      -0.011487      -0.030278       0.036008       0.003426      -0.003063      -0.000587       0.118529       0.126014      -0.080368       0.036606       0.043762              8.757515       7.147368       1.704214       3.002134       8.858093       2.938796      10.267085          -0.000000
          478              O      16.228747       6.960281       4.880641      -0.582547      31.513462 0.46798247E+03  0.10834797E+05                                 7.810979                            6.557033       0.560322       2.225606                    0.999111      27.158415      69.391780       0.767889       0.344522      -1.154145      -0.004857      -0.037481       0.000623       0.037800      -0.016595      -0.052035      -0.036564      -0.000036      -0.140604      -0.088826       0.037352       0.051474              9.131111       6.118004       1.316244       0.703229      14.890716       2.019066       6.384612          -0.000000
          479              O      13.410313       4.993688       1.417563      -0.579129      30.810813 0.46324475E+03  0.10710246E+05                                 7.708784                            6.546181       0.535483       2.219270                    0.998958      27.143207      69.567279       0.763696       0.346894      -1.150834       0.011700      -0.024641       0.025950       0.037649      -0.041969      -0.053951      -0.030159      -0.021856       0.033674      -0.087205       0.034007       0.053198              8.890713       8.599118      -2.177901       3.739054       7.914650      -2.543039      10.158371          -0.000000
          480              O      13.100138       2.814136       1.411463      -0.599685      32.692824 0.49807467E+03  0.11716676E+05                                 8.014994                            6.781289       0.521990       2.203941                    0.998977      27.695667      71.412319       0.752029       0.346227      -1.152316       0.018313       0.028028       0.016697       0.037413       0.044404      -0.033538       0.052455       0.041160       0.004816      -0.091415       0.043276       0.048138              9.371449      10.268757       2.006160       4.459446       7.477526       1.673869      10.368065          -0.000000

******************************************************
Auxiliary information for the entire system
The total spin magnetic moment of the unit cell is   0.000014
The total net atomic charge of the unit cell is   0.000004
Accuracy of reproducing the electrostatic potential in the unit cell:
  The inner radius (bohr) =    5.0000
  The outer radius (bohr) =   12.0000
  Valid grid points have density less than (e/(bohr^3)) =    0.0001
  The number of valid grid points were=      2256228
  The rms potential error without charges in kcal/mol is=      5.87030
  The rms potential error with partial charges in kcal/mol is=      1.54211
  The RRMSE value at monopole order=      0.26270
  The rms potential error with partial charges and cloud penetration in kcal/mol is=      1.54412
  The RRMSE value at monopole order with cloud penetration is=      0.26304
  The rms potential error with partial charges and atomic dipoles in kcal/mol is=      0.53126
  The RRMSE value at dipole order=      0.09050
  The rms potential error with partial charges, atomic dipoles and cloud penetration in kcal/mol is=      0.52138
  The RRMSE value at dipole order with cloud penetration=      0.08882

******************************************************
The electron densities and ab initio electrostatic potential were computed in VASP using the PBE functional and
projector augmented wave method. See the main text of the journal article for a description of computational details.
The atomic charges, dipoles, and quadrupoles were computed with the DDEC6 method as described in
(a) T. A. Manz and N. Gabaldon Limas, RSC Adv. 6 (2016) 47771-47801 DOI: 10.1039/c6ra04656h
(b) N. Gabaldon Limas and T. A. Manz, RSC Adv. 8 (2018) 2678-2707 DOI: 10.1039/c7ra11829e.
For each atom in the material, the electron cloud parameters were fit to the spherically averaged atom-in-material
electron density using radial positions for which this density was between 10^-4 and 10^-2 electrons per cubic bohr.
The polarizabilities, dispersion coefficients, and quantum Drude oscillator (QDO) parameters were fit using the MCLF method.
The magnetic structure of the system was optimized in VASP from the default ferromagnetic initial guess using spin polarization.
The atomic spin moments (ASMs) were computed on this optimized magnetic structure using the DDEC6 partition as inputs
to the method of T. A. Manz and D. S. Sholl, J. Chem. Theory Comput. 7 (2011) 4146-4164 DOI: 10.1021/ct200539n.
The RMSE and RRMSE were computed using a uniform grid with Ewald summation.
