# Supplementary material for: A collection of forcefield precursors for metal–organic frameworks
Source: RSC Adv. 2019 Nov 13;9(63):36492–507. doi: 10.1039/c9ra07327b (PMC9075174; doi:10.1039/c9ra07327b)
Supplement: RA-009-C9RA07327B-s6374 [file RA-009-C9RA07327B-s6374.xyz]

  170
jmolscript: load "" {1 1 1} spacegroup "x,y,z" unitcell [{      7.111000     0.000000     0.000000 }, {      3.555490    19.127248     0.000000 }, {      3.555456     0.000003    19.127255 }]
Cu     7.999855     0.960189     8.603439     0.195506
Cu     7.999841    18.167062    10.523816     0.194495
Cu     9.777579     8.603439    18.167067     0.194302
Cu     2.666617    10.523812     0.960188     0.194293
H      8.299938     3.970818     8.144385     0.092925
H      7.034890     5.921797     8.469549     0.117788
H      3.941604     3.611226     9.510071     0.108692
H      5.213052     1.717628     9.112224     0.076218
H      3.349254     5.397711    10.726565     0.117088
H      9.045163     7.195672    10.979044     0.112314
H      3.833517     9.085444     7.956938     0.101125
H      5.235808     7.268355     7.666204     0.111619
H      8.299926    15.156433    10.982870     0.092454
H      7.034881    13.205454    10.657706     0.117068
H     11.052597    15.516025     9.617184     0.109312
H      5.213042    17.409623    10.015031     0.077716
H     10.460254    13.729540     8.400690     0.116919
H      9.045167    11.931579     8.148211     0.111571
H     10.944509    10.041807    11.170317     0.102122
H      5.235797    11.858896    11.461051     0.112301
H      9.477502     8.144385    15.156437     0.092589
H     10.742553     8.469547    13.205457     0.118121
H      6.724832     9.510070    15.516029     0.107466
H      5.453381     9.112224    17.409628     0.077147
H      7.317182    10.726563    13.729544     0.118042
H      8.732275    10.979042    11.931582     0.110964
H      6.832933     7.956937    10.041809     0.101068
H      5.430639     7.666203    11.858898     0.112466
H      9.477526    10.982866     3.970818     0.093164
H      3.631569    10.657704     5.921798     0.118543
H      6.724859     9.617181     3.611226     0.107704
H      5.453417    10.015027     1.717627     0.076410
H      7.317202     8.400688     5.397711     0.117305
H      8.732287     8.148209     7.195673     0.110958
H      6.832933    11.170314     9.085446     0.101445
H      5.430648    11.461048     7.268357     0.111581
H      7.699777     1.419243     5.592809     0.092928
H      1.853829     1.094079     3.641829     0.117788
H      4.947109     0.053557     5.952402     0.108702
H      3.675658     0.451404     7.846000     0.076220
H      9.094950    17.964312     4.165916     0.117097
H     10.510043    17.711832     2.367954     0.112319
H      5.055208     1.606689     0.478181     0.101127
H      3.652914     1.897423     2.295271     0.111623
H      7.699750    17.708008    13.534446     0.092459
H      8.964793    18.033172    15.485426     0.117070
H     12.058082    19.073694    13.174853     0.109314
H     10.786640    18.675847    11.281255     0.077720
H      9.094934     1.162939    14.961339     0.116929
H      3.399019     1.415419    16.759301     0.111576
H     12.166158    17.520562    18.649074     0.102137
H     10.763873    17.229828    16.831984     0.112306
H      2.966699    13.534441     1.419242     0.092592
H      8.812652    15.485420     1.094079     0.118121
H      5.719370    13.174848     0.053556     0.107465
H      6.990817    11.281251     0.451403     0.077149
H      8.682482    14.961336    17.964318     0.118050
H      7.267392    16.759297    17.711838     0.110968
H      5.611277    18.649067     1.606689     0.101069
H      7.013566    16.831979     1.897424     0.112469
H     10.077666     5.592810    17.708013     0.093158
H      8.812619     3.641831    18.033176     0.118543
H      5.719330     5.952403    19.073699     0.107704
H      6.990777     7.846000    18.675852     0.076412
H      1.571526     4.165915     1.162937     0.117316
H      7.267438     2.367954     1.415417     0.110966
H      5.611250     0.478184    17.520566     0.101444
H      7.013538     2.295272    17.229831     0.111588
C      7.406796     3.901960     8.461898     0.068682
C      6.648051     5.068722     8.626392    -0.196293
C      5.335360     4.957784     9.016588     0.105146
C      4.842568     3.708775     9.225075    -0.181934
C      5.608424     2.576442     9.033803     0.095878
C      4.425862     6.130284     9.167693     0.061962
C      3.439564     6.145586    10.150834    -0.132232
C      9.708621     7.212887    10.300027    -0.150333
C      9.811732     8.326093     9.466078     0.070853
C      3.720451     8.318441     8.509716    -0.134342
C      4.565239     7.249228     8.339483    -0.133502
C      7.406785    15.225291    10.665357     0.068215
C      6.648042    14.058529    10.500863    -0.194651
C      5.335353    14.169467    10.110667     0.105547
C      4.842560    15.418476     9.902180    -0.182461
C      5.608414    16.550809    10.093452     0.093428
C      4.425857    12.996967     9.959562     0.062918
C     10.550563    12.981665     8.976421    -0.133218
C      9.708622    11.914364     8.827228    -0.149071
C      9.811730    10.801158     9.661177     0.070534
C     10.831445    10.808810    10.617539    -0.133520
C      4.565231    11.878023    10.787772    -0.136004
C     10.370643     8.461897    15.225295     0.070161
C     11.129389     8.626391    14.058532    -0.196848
C      5.331079     9.016587    14.169471     0.105499
C      5.823869     9.225074    15.418480    -0.180378
C      5.058012     9.033802    16.550814     0.094544
C      6.240579     9.167692    12.996970     0.062122
C      7.226874    10.150833    12.981668    -0.132805
C      8.068819    10.300025    11.914367    -0.147486
C      7.965712     9.466077    10.801161     0.068061
C      6.945995     8.509714    10.808812    -0.131737
C      6.101206     8.339482    11.878025    -0.136569
C      3.259668    10.665354     3.901960     0.068363
C      4.018409    10.500860     5.068723    -0.197566
C      5.331100    10.110664     4.957784     0.104758
C      5.823895     9.902177     3.708775    -0.179744
C      5.058043    10.093449     2.576441     0.094772
C      6.240594     9.959559     6.130285     0.061189
C      7.226890     8.976418     6.145587    -0.132399
C      8.068830     8.827226     7.212888    -0.148187
C      7.965718     9.661174     8.326094     0.070829
C      6.946000    10.617537     8.318443    -0.134213
C      6.101216    10.787769     7.249230    -0.133420
C      1.481919     1.101730     5.661667     0.068693
C      2.240665     0.937236     4.494905    -0.196303
C      3.553356     0.547040     4.605843     0.105183
C      4.046145     0.338553     5.854853    -0.181970
C      3.280288     0.529826     6.987186     0.095890
C      4.462855     0.395935     3.433342     0.061956
C      9.004642    18.540042     3.418040    -0.132228
C      9.846587    18.390849     2.350740    -0.150336
C      6.187989     0.097549     1.237533     0.070851
C      5.168271     1.053912     1.245184    -0.134343
C      4.323482     1.224144     2.314398    -0.133493
C      8.592892    18.025521    13.465588     0.068217
C      9.351633    18.190015    14.632350    -0.194654
C     10.664324    18.580211    14.521412     0.105543
C     11.157119    18.788698    13.272402    -0.182457
C     10.391267    18.597425    12.140069     0.093433
C     11.573818    18.731316    15.693913     0.062921
C      9.004623     0.587209    15.709215    -0.133223
C      9.846563     0.736402    16.776515    -0.149068
C     13.298941    19.029702    17.889722     0.070515
C     12.279224    18.073339    17.882071    -0.133533
C     11.434440    17.903107    16.812857    -0.135992
C      9.184558    13.465583     1.101730     0.070165
C      8.425814    14.632345     0.937235    -0.196854
C      7.113124    14.521407     0.547039     0.105507
C      6.620333    13.272397     0.338552    -0.180375
C      7.386188    12.140064     0.529825     0.094547
C      6.203627    15.693907     0.395934     0.062121
C      8.772790    15.709212    18.540048    -0.132805
C      7.930847    16.776512    18.390856    -0.147485
C      4.478498    17.889715     0.097549     0.068061
C      5.498213    17.882064     1.053912    -0.131743
C      6.343000    16.812851     1.224144    -0.136566
C      9.184523     5.661668    18.025525     0.068364
C      8.425780     4.494906    18.190020    -0.197563
C      7.113088     4.605844    18.580216     0.104761
C      6.620295     5.854854    18.788703    -0.179744
C      7.386149     6.987187    18.597430     0.094775
C      6.203592     3.433344    18.731321     0.061200
C      1.661838     3.418039     0.587207    -0.132404
C      0.819895     2.350739     0.736399    -0.148189
C      4.478463     1.237536    19.029706     0.070830
C      5.498183     1.245187    18.073343    -0.134216
C      6.342970     2.314400    17.903111    -0.133422
C      8.888723     9.563625     9.563628    -0.023505
C      0.000000     0.000000     0.000000    -0.023500
I      9.777596    18.112166     8.548544    -0.443266
I      2.666600     1.015085    10.578711    -0.443267
I      7.999868     8.548541     1.015083    -0.442820
I      7.999828    10.578710    18.112172    -0.443029
N      6.900493     2.691205     8.739243    -0.182104
N      6.900482    16.436046    10.388012    -0.180690
N     10.876943     8.739242    16.436050    -0.182621
N      3.765974    10.388009     2.691205    -0.181015
N      1.988219     0.824385     6.872423    -0.182106
N      9.099198    18.302866    12.254832    -0.180694
N      8.678256    12.254828     0.824385    -0.182616
N      8.678219     6.872423    18.302870    -0.181009

The following XYZ coordinates are in angstroms. Other properties are in atomic units.
The sperically averaged electron density of each atom fit to a function of the form exp(a - br)
eigen_1, eigen_2 and eigen_3 are the three eigenvalues of traceless quadrupole moment tensor
  atom number  atomic symbol              X              Y              Z     net charge C6 coefficient C8 coefficient C10 coefficient fluctuating dipole atomic polarizability isotropic forcefield polarizability              a              b squared Pearson coefficient          <r^3>          <r^4>         wp_QDO          m_QDO          q_QDO       dipole_x       dipole_y       dipole_z         dipole            Qxy            Qxz            Qyz     Q(x^2-y^2)  Q(3z^2 - R^2)        eigen_1        eigen_2        eigen_3 static polarizability      alpha(xx)      alpha(xy)      alpha(xz)      alpha(yy)      alpha(yz)      alpha(zz) atomic spin moment
            1             Cu       7.999855       0.960189       8.603439       0.195506     112.301741 0.25010977E+04  0.85806174E+05                                20.393599                           17.593468       0.799883       2.002532                    0.998667      58.324429     166.777690       0.384693       0.464091      -1.099239       0.000000      -0.031705       0.031704       0.044838       0.025039       0.025041       0.007592       0.051831      -0.051838      -0.029318      -0.024870       0.054188             23.806541      24.853052      -5.436386      -5.436354      23.283308       0.257444      23.283262          -0.000091
            2             Cu       7.999841      18.167062      10.523816       0.194495     112.311810 0.25013336E+04  0.85811657E+05                                20.389266                           17.589915       0.805489       2.003932                    0.998707      58.335778     166.778197       0.384897       0.463860      -1.099435       0.000000       0.032177      -0.032176       0.045504      -0.026131      -0.026124       0.007127       0.051243      -0.051251      -0.030929      -0.024208       0.055138             23.801164      24.847307       5.435635       5.435628      23.278093       0.257857      23.278090          -0.000086
            3             Cu       9.777579       8.603439      18.167067       0.194302     112.429113 0.25044482E+04  0.85951364E+05                                20.408660                           17.605056       0.798803       2.001996                    0.998625      58.361748     166.923162       0.384566       0.464081      -1.099226       0.000066       0.032408       0.032418       0.045839      -0.025896       0.025570      -0.007255       0.053119      -0.051561      -0.030531      -0.024795       0.055327             23.825606      24.875843       5.442209      -5.441249      23.302181      -0.257200      23.298794          -0.000068
            4             Cu       2.666617      10.523812       0.960188       0.194293     112.428547 0.25044310E+04  0.85950654E+05                                20.408642                           17.605036       0.798741       2.001981                    0.998625      58.361489     166.922495       0.384565       0.464083      -1.099225      -0.000065      -0.032416      -0.032403       0.045834       0.025564      -0.025893      -0.007255       0.052336      -0.053892      -0.030526      -0.024794       0.055319             23.825593      24.875792      -5.441251       5.442220      23.298804      -0.257199      23.302183          -0.000064
            5              H       8.299938       3.970818       8.144385       0.092925       1.383897 0.10312596E+02  0.10710417E+03                                 2.009589                            1.847358      -0.972716       2.408392                    0.997496       3.611019      10.156601       0.475228       1.240982      -0.719549       0.044059       0.005018      -0.019091       0.048279       0.003893      -0.014420      -0.005043       0.003994      -0.045383      -0.022091       0.003419       0.018671              2.079730       2.875554      -0.014685      -0.399128       1.739308       0.070498       1.624329          -0.000003
            6              H       7.034890       5.921797       8.469549       0.117788       1.090208 0.78428712E+01  0.77014350E+02                                 1.772981                            1.652899      -1.208460       2.303578                    0.994861       3.672145      10.457932       0.477486       1.306318      -0.701630       0.014390       0.030499      -0.004503       0.034022       0.002551      -0.009466       0.000205       0.000947      -0.037519      -0.016444       0.004925       0.011519              1.827874       1.692694       0.302425      -0.046488       2.442979      -0.055952       1.347950          -0.000008
            7              H       3.941604       3.611226       9.510071       0.108692       1.186744 0.90145510E+01  0.92350416E+02                                 1.913551                            1.798835      -1.562464       2.121923                    0.991614       4.129437      12.312124       0.444162       1.346076      -0.691150      -0.030076      -0.002925       0.010784       0.032084      -0.002204      -0.002140       0.002904       0.005923      -0.025831      -0.009533       0.001013       0.008519              1.955777       2.474376       0.037822      -0.283401       1.871582       0.035614       1.521372          -0.000012
            8              H       5.213052       1.717628       9.112224       0.076218       1.317420 0.93444628E+01  0.97479997E+02                                 2.112260                            1.870303      -1.686116       2.040801                    0.991705       4.607867      14.283120       0.418258       1.403786      -0.677720      -0.020189      -0.035563       0.000053       0.040894       0.002924       0.002222       0.003293       0.003378      -0.021358      -0.008312       0.000499       0.007814              2.277042       1.967469       0.536642      -0.012273       3.190945      -0.068219       1.672712          -0.000009
            9              H       3.349254       5.397711      10.726565       0.117088       1.268471 0.96738359E+01  0.98935329E+02                                 1.906394                            1.799062      -0.955180       2.425375                    0.998339       3.468240       9.698916       0.477341       1.254657      -0.717157      -0.006255      -0.028689       0.024668       0.038350      -0.007149      -0.011060      -0.008360      -0.002355       0.004162      -0.017890       0.006477       0.011414              1.938258       1.595470      -0.057177      -0.082396       2.420353      -0.382720       1.798953          -0.000004
           10              H       9.045163       7.195672      10.979044       0.112314       1.177107 0.88600279E+01  0.88819980E+02                                 1.807953                            1.714741      -1.054789       2.365106                    0.998217       3.553415       9.902458       0.490950       1.244496      -0.717188      -0.022854      -0.008102       0.029405       0.038113       0.000778      -0.010555      -0.011317      -0.008303       0.021208      -0.014956      -0.003794       0.018750              1.857086       2.152733      -0.172740      -0.480669       1.573164       0.063007       1.845361          -0.000003
           11              H       3.833517       9.085444       7.956938       0.101125       1.027493 0.77415219E+01  0.76677507E+02                                 1.776220                            1.697486      -1.394398       2.205368                    0.991989       4.007493      11.915638       0.443044       1.395781      -0.681960       0.005989       0.027189      -0.021625       0.035253      -0.005168      -0.007069      -0.008857      -0.006921       0.000328      -0.014325       0.003529       0.010796              1.820328       1.637348       0.055472      -0.122022       2.056628      -0.425355       1.767007          -0.000009
           12              H       5.235808       7.268355       7.666204       0.111619       1.250947 0.96556896E+01  0.99205781E+02                                 1.899646                            1.803490      -1.239069       2.284096                    0.994796       3.719642      10.600291       0.471929       1.263210      -0.712314       0.022489       0.001438      -0.026634       0.034888      -0.006694      -0.008802      -0.001519      -0.007436       0.012086      -0.013723       0.003803       0.009920              1.931268       2.163535      -0.055462      -0.511890       1.690094      -0.073185       1.940175           0.000003
           13              H       8.299926      15.156433      10.982870       0.092454       1.382632 0.10302914E+02  0.10699047E+03                                 2.009569                            1.847476      -0.976382       2.407265                    0.997476       3.610006      10.156843       0.474780       1.242306      -0.719277       0.044178      -0.005519       0.019362       0.048549      -0.003648       0.014379      -0.005009       0.004265      -0.045011      -0.021963       0.003450       0.018514              2.079636       2.875031       0.014694       0.398937       1.739501       0.070512       1.624377          -0.000019
           14              H       7.034881      13.205454      10.657706       0.117068       1.092175 0.78582289E+01  0.77186483E+02                                 1.773402                            1.653177      -1.202288       2.305530                    0.994878       3.674345      10.458373       0.478128       1.304204      -0.702064       0.014221      -0.030655       0.004664       0.034114      -0.002598       0.009894       0.000168       0.000762      -0.037717      -0.016812       0.005035       0.011777              1.828346       1.692945      -0.302738       0.046505       2.443983      -0.056045       1.348111          -0.000018
           15              H      11.052597      15.516025       9.617184       0.109312       1.186502 0.90081576E+01  0.92215527E+02                                 1.908428                            1.794398      -1.573021       2.117183                    0.991765       4.121790      12.261658       0.446381       1.340395      -0.692279      -0.029838       0.002926      -0.010502       0.031767       0.002132       0.002162       0.002885       0.005908      -0.026607      -0.009765       0.001174       0.008590              1.950378       2.466633      -0.037581       0.282123       1.866572       0.035510       1.517930          -0.000017
           16              H       5.213042      17.409623      10.015031       0.077716       1.317169 0.93434644E+01  0.97477067E+02                                 2.112564                            1.870554      -1.690356       2.039161                    0.991693       4.608757      14.291258       0.418069       1.404313      -0.677587      -0.019478       0.035097      -0.000015       0.040140      -0.003041      -0.002079       0.003218       0.003553      -0.021599      -0.008318       0.000409       0.007909              2.277400       1.967856      -0.536689       0.012274       3.191343      -0.068232       1.673000          -0.000011
           17              H      10.460254      13.729540       8.400690       0.116919       1.267993 0.96692950E+01  0.98865647E+02                                 1.904726                            1.797698      -0.954478       2.425471                    0.998310       3.468583       9.695008       0.477953       1.253344      -0.717429      -0.006003       0.029020      -0.024446       0.038416       0.007024       0.011121      -0.008540      -0.002493       0.005025      -0.017969       0.006257       0.011712              1.936473       1.594401       0.057105       0.082253       2.417642      -0.381963       1.797375          -0.000006
           18              H       9.045167      11.931579       8.148211       0.111571       1.182744 0.89134026E+01  0.89506230E+02                                 1.815226                            1.721056      -1.056431       2.363836                    0.998128       3.562503       9.942313       0.489462       1.246171      -0.716811      -0.023466       0.008370      -0.029110       0.038315      -0.000866       0.010584      -0.011299      -0.008278       0.022033      -0.014935      -0.003967       0.018901              1.864863       2.162708       0.173939       0.484303       1.578742       0.063419       1.853140          -0.000003
           19              H      10.944509      10.041807      11.170317       0.102122       1.027490 0.77444802E+01  0.76755360E+02                                 1.780040                            1.700747      -1.408595       2.199337                    0.991752       4.014768      11.962020       0.441237       1.400613      -0.681005       0.005953      -0.027386       0.021074       0.035065       0.005285       0.007187      -0.008516      -0.006676       0.000274      -0.014268       0.003882       0.010387              1.824414       1.640450      -0.055793       0.122492       2.061855      -0.427353       1.770936          -0.000010
           20              H       5.235797      11.858896      11.461051       0.112301       1.248741 0.96385189E+01  0.99011919E+02                                 1.899702                            1.803739      -1.232849       2.287314                    0.994789       3.717866      10.603603       0.471043       1.265810      -0.711757       0.022385      -0.001582       0.026509       0.034732       0.006652       0.008839      -0.001396      -0.007428       0.011511      -0.013637       0.003708       0.009930              1.931262       2.163395       0.055525       0.511394       1.690431      -0.073231       1.939960          -0.000010
           21              H       9.477502       8.144385      15.156437       0.092589       1.379847 0.10276262E+02  0.10662980E+03                                 2.005589                            1.844098      -0.966408       2.411410                    0.997481       3.606295      10.137806       0.475662       1.240977      -0.719569      -0.044223      -0.019276      -0.005033       0.048503       0.014272       0.004070       0.004820       0.024857       0.016160      -0.021894       0.003189       0.018706              2.075380       2.868449       0.397754      -0.014629       1.621538      -0.070303       1.736154          -0.000006
           22              H      10.742553       8.469547      13.205457       0.118121       1.092672 0.78643822E+01  0.77279885E+02                                 1.775540                            1.655028      -1.206451       2.304266                    0.994853       3.676520      10.474695       0.477229       1.306103      -0.701646      -0.014130      -0.004206      -0.030104       0.033520       0.009869       0.002654      -0.000044       0.019343       0.018357      -0.016927       0.005123       0.011804              1.830634       1.695074       0.046605       0.303286       1.349493       0.056127       2.447337          -0.000012
           23              H       6.724832       9.510070      15.516029       0.107466       1.188542 0.90274386E+01  0.92464934E+02                                 1.911031                            1.796690      -1.557975       2.122848                    0.991631       4.127190      12.282314       0.445944       1.340952      -0.692187       0.030677       0.010692       0.003151       0.032639       0.002120      -0.002025      -0.002917       0.016000       0.004302      -0.009638       0.001215       0.008423              1.953081       2.470456       0.282773       0.037683       1.519668      -0.035569       1.869119          -0.000011
           24              H       5.453381       9.112224      17.409628       0.077147       1.319854 0.93660570E+01  0.97790485E+02                                 2.116978                            1.873922      -1.699082       2.035315                    0.991685       4.617689      14.333601       0.417243       1.405975      -0.677257       0.019771       0.000186       0.034941       0.040147      -0.002385       0.002994      -0.003317       0.012451       0.006100      -0.008453       0.000495       0.007958              2.282504       1.971737       0.012391       0.538748       1.675807       0.068572       3.199968          -0.000007
           25              H       7.317182      10.726563      13.729544       0.118042       1.266519 0.96580374E+01  0.98761100E+02                                 1.907140                            1.799765      -0.966533       2.421839                    0.998212       3.464173       9.695801       0.476250       1.257692      -0.716523       0.006282       0.024547       0.028550       0.038172       0.011039      -0.007077       0.008212      -0.003438       0.001213      -0.017738       0.006320       0.011417              1.938995       1.596055       0.082449      -0.057239       1.799601       0.382937       2.421330          -0.000009
           26              H       8.732275      10.979042      11.931582       0.110964       1.182289 0.89085810E+01  0.89437631E+02                                 1.814039                            1.720063      -1.059043       2.362987                    0.998134       3.562185       9.937371       0.489873       1.245407      -0.716986       0.023372       0.029461       0.008183       0.038486       0.010452       0.000563       0.011479      -0.015001       0.001277      -0.015032      -0.003808       0.018841              1.863570       2.160959       0.483630      -0.173757       1.851815      -0.063388       1.577934          -0.000008
           27              H       6.832933       7.956937      10.041809       0.101068       1.030136 0.77658724E+01  0.76984611E+02                                 1.779551                            1.700319      -1.397119       2.203607                    0.991952       4.014190      11.943453       0.442579       1.396053      -0.681878      -0.006268      -0.021770      -0.027165       0.035371       0.006797      -0.005323       0.008636      -0.003281       0.010101      -0.014072       0.003603       0.010469              1.823880       1.639959       0.122421       0.055741       1.770444       0.427107       2.061239          -0.000009
           28              H       5.430639       7.666203      11.858898       0.112466       1.249486 0.96462769E+01  0.99118035E+02                                 1.901052                            1.804910      -1.249446       2.280453                    0.994603       3.718793      10.609929       0.470685       1.266434      -0.711622      -0.022384      -0.026898      -0.001415       0.035022       0.008681      -0.006456       0.001486      -0.009307       0.005089      -0.013368       0.003677       0.009690              1.932678       2.165052       0.512070      -0.055574       1.941440       0.073329       1.691543          -0.000005
           29              H       9.477526      10.982866       3.970818       0.093164       1.379970 0.10278267E+02  0.10667446E+03                                 2.007359                            1.845539      -0.969812       2.410303                    0.997510       3.606026      10.143976       0.474906       1.242676      -0.719198      -0.043854       0.019063       0.005323       0.048113      -0.014345      -0.003732       0.005067       0.024563       0.016313      -0.021951       0.003426       0.018526              2.077337       2.871574      -0.398285       0.014701       1.622753      -0.070390       1.737683          -0.000003
           30              H       3.631569      10.657704       5.921798       0.118543       1.088843 0.78309817E+01  0.76864642E+02                                 1.770976                            1.651230      -1.203676       2.305685                    0.995016       3.669766      10.447231       0.477931       1.305660      -0.701753      -0.014663       0.004152       0.030147       0.033780      -0.009629      -0.002377       0.000006       0.019388       0.018268      -0.016744       0.005229       0.011515              1.825726       1.690914      -0.046369      -0.301708       1.346691       0.055879       2.439574          -0.000011
           31              H       6.724859       9.617181       3.611226       0.107704       1.193293 0.90714436E+01  0.93039633E+02                                 1.916662                            1.801368      -1.574465       2.115595                    0.991542       4.137380      12.325586       0.445199       1.341405      -0.692047       0.030279      -0.010635      -0.002850       0.032219      -0.002134       0.002196      -0.002912       0.016335       0.004203      -0.009772       0.001089       0.008683              1.959067       2.479700      -0.284423      -0.038110       1.523361      -0.035585       1.874139          -0.000007
           32              H       5.453417      10.015027       1.717627       0.076410       1.315090 0.93266459E+01  0.97249670E+02                                 2.110068                            1.868760      -1.684733       2.041645                    0.991628       4.604434      14.270150       0.418341       1.404148      -0.677663       0.019901      -0.000406      -0.035509       0.040708       0.002297      -0.002936      -0.003449       0.012221       0.006000      -0.008393       0.000550       0.007843              2.274427       1.965613      -0.012160      -0.535479       1.671402       0.067986       3.186264          -0.000004
           33              H       7.317202       8.400688       5.397711       0.117305       1.266414 0.96535297E+01  0.98659149E+02                                 1.902689                            1.795845      -0.948171       2.428170                    0.998373       3.466185       9.684464       0.478379       1.252804      -0.717543       0.006428      -0.024717      -0.028619       0.038358      -0.011100       0.007082       0.008379      -0.003211       0.001735      -0.017898       0.006468       0.011430              1.934401       1.592770      -0.082180       0.056964       1.795632       0.381393       2.414802           0.000012
           34              H       8.732287       8.148209       7.195673       0.110958       1.179088 0.88748393E+01  0.88971482E+02                                 1.806728                            1.713575      -1.037922       2.371448                    0.998274       3.556642       9.899207       0.492423       1.240730      -0.718007       0.024004      -0.029673      -0.008197       0.039037      -0.010399      -0.000806       0.011446      -0.014959       0.001848      -0.014890      -0.003945       0.018835              1.855837       2.151189      -0.480312       0.172506       1.844232      -0.062934       1.572090           0.000004
           35              H       6.832933      11.170314       9.085446       0.101445       1.028993 0.77598650E+01  0.76946801E+02                                 1.781746                            1.702433      -1.411781       2.197914                    0.991732       4.019437      11.979369       0.441014       1.400609      -0.680998      -0.005916       0.021344       0.027499       0.035309      -0.006917       0.005134       0.008565      -0.003807       0.009854      -0.014003       0.003506       0.010497              1.826129       1.642102      -0.122673      -0.055800       1.772486       0.427710       2.063798          -0.000012
           36              H       5.430648      11.461048       7.268357       0.111581       1.257220 0.97191398E+01  0.10006053E+03                                 1.909267                            1.811989      -1.261905       2.274574                    0.994459       3.729597      10.653076       0.469631       1.266819      -0.711527      -0.022730       0.026771       0.001694       0.035159      -0.008602       0.006695       0.001327      -0.009716       0.005721      -0.013562       0.003787       0.009775              1.941269       2.175649      -0.516390       0.055865       1.950193       0.073789       1.697965          -0.000005
           37              H       7.699777       1.419243       5.592809       0.092928       1.383905 0.10312669E+02  0.10710499E+03                                 2.009584                            1.847355      -0.972715       2.408390                    0.997496       3.611028      10.156588       0.475233       1.240968      -0.719552      -0.044060       0.019091      -0.005017       0.048279      -0.014421       0.003894      -0.005043       0.024689       0.016698      -0.022091       0.003418       0.018672              2.079724       2.875542      -0.399126      -0.014685       1.624326       0.070497       1.739303          -0.000007
           38              H       1.853829       1.094079       3.641829       0.117788       1.090235 0.78431011E+01  0.77017061E+02                                 1.772996                            1.652912      -1.208504       2.303552                    0.994863       3.672187      10.458033       0.477490       1.306301      -0.701634      -0.014389       0.004502      -0.030497       0.034020      -0.009466       0.002551       0.000204       0.019233       0.017340      -0.016444       0.004925       0.011519              1.827891       1.692706      -0.046489       0.302428       1.347960      -0.055953       2.443006          -0.000014
           39              H       4.947109       0.053557       5.952402       0.108702       1.186663 0.90137986E+01  0.92340669E+02                                 1.913459                            1.798757      -1.562390       2.121964                    0.991616       4.129262      12.311418       0.444173       1.346072      -0.691151       0.030073      -0.010787       0.002929       0.032083      -0.002139      -0.002205       0.002902       0.015868       0.004031      -0.009528       0.001011       0.008516              1.955679       2.474227      -0.283375       0.037819       1.521312       0.035611       1.871499          -0.000014
           40              H       3.675658       0.451404       7.846000       0.076220       1.317406 0.93443235E+01  0.97478192E+02                                 2.112247                            1.870291      -1.686103       2.040808                    0.991705       4.607835      14.283000       0.418259       1.403788      -0.677720       0.020189      -0.000053       0.035563       0.040894       0.002221       0.002924       0.003293       0.012369       0.005612      -0.008312       0.000499       0.007813              2.277029       1.967455      -0.012273       0.536640       1.672701      -0.068220       3.190932          -0.000010
           41              H       9.094950      17.964312       4.165916       0.117097       1.268441 0.96735552E+01  0.98931728E+02                                 1.906360                            1.799033      -0.955097       2.425408                    0.998339       3.468207       9.698784       0.477346       1.254653      -0.717157       0.006252      -0.024669       0.028694       0.038353      -0.011059      -0.007150      -0.008359      -0.003260       0.001455      -0.017891       0.006478       0.011413              1.938224       1.595446      -0.082393      -0.057176       1.798922      -0.382708       2.420303          -0.000008
           42              H      10.510043      17.711832       2.367954       0.112319       1.177090 0.88598617E+01  0.88817832E+02                                 1.807928                            1.714720      -1.054785       2.365108                    0.998217       3.553390       9.902338       0.490956       1.244488      -0.717190       0.022854      -0.029405       0.008102       0.038113      -0.010556       0.000779      -0.011318      -0.014757       0.001849      -0.014957      -0.003795       0.018751              1.857060       2.152699      -0.480658      -0.172736       1.845337       0.063006       1.573145          -0.000009
           43              H       5.055208       1.606689       0.478181       0.101127       1.027474 0.77413474E+01  0.76675346E+02                                 1.776200                            1.697469      -1.394380       2.205379                    0.991989       4.007447      11.915467       0.443046       1.395784      -0.681960      -0.005988       0.021624      -0.027190       0.035252      -0.007069      -0.005168      -0.008858      -0.003621       0.010213      -0.014325       0.003529       0.010796              1.820307       1.637330      -0.122018       0.055469       1.766988      -0.425347       2.056602          -0.000014
           44              H       3.652914       1.897423       2.295271       0.111623       1.250945 0.96556880E+01  0.99206074E+02                                 1.899673                            1.803513      -1.238841       2.284203                    0.994801       3.719642      10.600417       0.471916       1.263241      -0.712307      -0.022489       0.026634      -0.001437       0.034888      -0.008802      -0.006694      -0.001518      -0.009761       0.005109      -0.013722       0.003801       0.009921              1.931296       2.163568      -0.511905      -0.055463       1.940205      -0.073187       1.690114          -0.000004
           45              H       7.699750      17.708008      13.534446       0.092459       1.382631 0.10302909E+02  0.10699042E+03                                 2.009570                            1.847476      -0.976385       2.407266                    0.997475       3.609997      10.156823       0.474779       1.242308      -0.719277      -0.044178      -0.019362       0.005519       0.048549       0.014379      -0.003648      -0.005010       0.024637       0.016107      -0.021963       0.003449       0.018514              2.079637       2.875032       0.398937       0.014696       1.624378       0.070513       1.739501          -0.000023
           46              H       8.964793      18.033172      15.485426       0.117070       1.092172 0.78582029E+01  0.77186175E+02                                 1.773400                            1.653175      -1.202280       2.305531                    0.994879       3.674339      10.458357       0.478128       1.304205      -0.702063      -0.014222      -0.004664       0.030655       0.034114       0.009894      -0.002597       0.000167       0.019239       0.017716      -0.016812       0.005035       0.011777              1.828344       1.692943       0.046504      -0.302737       1.348110      -0.056044       2.443979          -0.000023
           47              H      12.058082      19.073694      13.174853       0.109314       1.186507 0.90081947E+01  0.92215951E+02                                 1.908427                            1.794397      -1.573061       2.117166                    0.991765       4.121794      12.261651       0.446383       1.340388      -0.692280       0.029839       0.010501      -0.002927       0.031768       0.002162       0.002134       0.002884       0.016258       0.004441      -0.009765       0.001173       0.008592              1.950377       2.466633       0.282124      -0.037581       1.517930       0.035510       1.866569          -0.000019
           48              H      10.786640      18.675847      11.281255       0.077720       1.317157 0.93433640E+01  0.97475776E+02                                 2.112553                            1.870546      -1.690354       2.039164                    0.991693       4.608730      14.291165       0.418069       1.404316      -0.677586       0.019479       0.000015      -0.035097       0.040140      -0.002079      -0.003040       0.003218       0.012574       0.005470      -0.008317       0.000409       0.007908              2.277387       1.967847       0.012273      -0.536686       1.672993      -0.068231       3.191322          -0.000012
           49              H       9.094934       1.162939      14.961339       0.116929       1.267979 0.96691547E+01  0.98863800E+02                                 1.904706                            1.797681      -0.954473       2.425475                    0.998310       3.468555       9.694892       0.477958       1.253337      -0.717430       0.006004       0.024445      -0.029021       0.038416       0.011120       0.007024      -0.008541      -0.003759       0.001225      -0.017969       0.006257       0.011712              1.936452       1.594386       0.082252       0.057102       1.797355      -0.381956       2.417615          -0.000013
           50              H       3.399019       1.415419      16.759301       0.111576       1.182736 0.89133282E+01  0.89505249E+02                                 1.815213                            1.721044      -1.056402       2.363848                    0.998128       3.562494       9.942258       0.489466       1.246164      -0.716813       0.023466       0.029108      -0.008372       0.038315       0.010584      -0.000866      -0.011300      -0.015154       0.001403      -0.014935      -0.003967       0.018902              1.864849       2.162690       0.484296       0.173937       1.853125       0.063418       1.578732          -0.000010
           51              H      12.166158      17.520562      18.649074       0.102137       1.027468 0.77443122E+01  0.76753601E+02                                 1.780044                            1.700752      -1.408691       2.199300                    0.991751       4.014772      11.962188       0.441225       1.400653      -0.680997      -0.005945      -0.021067       0.027376       0.035052       0.007192       0.005278      -0.008520      -0.003472       0.009882      -0.014270       0.003879       0.010391              1.824418       1.640457       0.122494      -0.055794       1.770940      -0.427351       2.061859          -0.000015
           52              H      10.763873      17.229828      16.831984       0.112306       1.248747 0.96385244E+01  0.99011559E+02                                 1.899670                            1.803710      -1.232884       2.287296                    0.994789       3.717834      10.603338       0.471061       1.265768      -0.711766      -0.022384      -0.026509       0.001582       0.034731       0.008839       0.006652      -0.001396      -0.009470       0.005388      -0.013637       0.003708       0.009929              1.931230       2.163359       0.511385       0.055524       1.939928      -0.073227       1.690401          -0.000017
           53              H       2.966699      13.534441       1.419242       0.092592       1.379834 0.10276145E+02  0.10662827E+03                                 2.005576                            1.844087      -0.966391       2.411418                    0.997481       3.606278      10.137742       0.475664       1.240977      -0.719570       0.044223       0.005033       0.019276       0.048503       0.004069       0.014273       0.004820       0.004348      -0.045364      -0.021895       0.003189       0.018705              2.075367       2.868427      -0.014631       0.397750       1.736144      -0.070303       1.621530          -0.000009
           54              H       8.812652      15.485420       1.094079       0.118121       1.092684 0.78644710E+01  0.77280677E+02                                 1.775521                            1.655013      -1.206461       2.304256                    0.994854       3.676513      10.474537       0.477244       1.306064      -0.701654       0.014130       0.030102       0.004205       0.033519       0.002654       0.009869      -0.000044       0.000490      -0.038196      -0.016929       0.005125       0.011804              1.830615       1.695058       0.303281       0.046605       2.447304       0.056126       1.349482          -0.000016
           55              H       5.719370      13.174848       0.053556       0.107465       1.188568 0.90276908E+01  0.92468266E+02                                 1.911065                            1.796720      -1.558007       2.122831                    0.991631       4.127258      12.282611       0.445938       1.340959      -0.692186      -0.030676      -0.003152      -0.010692       0.032639      -0.002026       0.002120      -0.002916       0.005849      -0.026151      -0.009637       0.001215       0.008422              1.953117       2.470507       0.037685       0.282782       1.869152      -0.035569       1.519692          -0.000013
           56              H       6.990817      11.281251       0.451403       0.077149       1.319852 0.93660337E+01  0.97790226E+02                                 2.116980                            1.873923      -1.699083       2.035314                    0.991685       4.617686      14.333612       0.417241       1.405980      -0.677256      -0.019770      -0.034939      -0.000187       0.040145       0.002996      -0.002386      -0.003319       0.003175      -0.021725      -0.008454       0.000493       0.007961              2.282506       1.971739       0.538752       0.012392       3.199973       0.068572       1.675807          -0.000007
           57              H       8.682482      14.961336      17.964318       0.118050       1.266483 0.96576963E+01  0.98756696E+02                                 1.907099                            1.799729      -0.966508       2.421852                    0.998212       3.464126       9.695610       0.476256       1.257686      -0.716524      -0.006283      -0.028550      -0.024547       0.038173      -0.007076       0.011039       0.008212      -0.002326       0.004552      -0.017737       0.006320       0.011417              1.938953       1.596025      -0.057238       0.082446       2.421269       0.382922       1.799563          -0.000015
           58              H       7.267392      16.759297      17.711838       0.110968       1.182274 0.89084299E+01  0.89435658E+02                                 1.814016                            1.720042      -1.058985       2.363015                    0.998135       3.562159       9.937245       0.489879       1.245398      -0.716988      -0.023373      -0.008183      -0.029461       0.038487       0.000562       0.010453       0.011479      -0.008138       0.021861      -0.015033      -0.003807       0.018840              1.863546       2.160929      -0.173754       0.483621       1.577915      -0.063387       1.851793          -0.000015
           59              H       5.611277      18.649067       1.606689       0.101069       1.030134 0.77658503E+01  0.76984327E+02                                 1.779548                            1.700316      -1.397117       2.203609                    0.991952       4.014182      11.943419       0.442579       1.396052      -0.681878       0.006268       0.027162       0.021769       0.035369      -0.005323       0.006797       0.008639      -0.006688      -0.000127      -0.014074       0.003603       0.010471              1.823877       1.639956       0.055742       0.122422       2.061234       0.427105       1.770441          -0.000014
           60              H       7.013566      16.831979       1.897424       0.112469       1.249463 0.96460492E+01  0.99114979E+02                                 1.901018                            1.804878      -1.249428       2.280460                    0.994604       3.718761      10.609753       0.470694       1.266420      -0.711625       0.022384       0.001415       0.026899       0.035023      -0.006456       0.008681       0.001485      -0.007198       0.011419      -0.013368       0.003676       0.009691              1.932642       2.165007      -0.055573       0.512056       1.691513       0.073327       1.941405          -0.000011
           61              H      10.077666       5.592810      17.708013       0.093158       1.380043 0.10278940E+02  0.10668324E+03                                 2.007430                            1.845599      -0.969806       2.410293                    0.997508       3.606140      10.144397       0.474898       1.242675      -0.719197       0.043863      -0.005328      -0.019060       0.048121      -0.003727      -0.014350       0.005071       0.004127      -0.044994      -0.021954       0.003427       0.018527              2.077413       2.871697       0.014701      -0.398308       1.737741      -0.070393       1.622803          -0.000007
           62              H       8.812619       3.641831      18.033176       0.118543       1.088866 0.78311885E+01  0.76867169E+02                                 1.770997                            1.651248      -1.203657       2.305689                    0.995015       3.669818      10.447408       0.477930       1.305654      -0.701754       0.014660      -0.030148      -0.004151       0.033779      -0.002379      -0.009628       0.000009       0.000564      -0.038216      -0.016743       0.005225       0.011518              1.825749       1.690932      -0.301713      -0.046370       2.439609       0.055880       1.346704          -0.000017
           63              H       5.719330       5.952403      19.073699       0.107704       1.193309 0.90716036E+01  0.93041634E+02                                 1.916673                            1.801379      -1.574485       2.115584                    0.991542       4.137413      12.325687       0.445200       1.341397      -0.692049      -0.030279       0.002850       0.010636       0.032219       0.002195      -0.002133      -0.002912       0.006066      -0.026604      -0.009772       0.001090       0.008682              1.959079       2.479712      -0.038111      -0.284423       1.874154      -0.035585       1.523370          -0.000009
           64              H       6.990777       7.846000      18.675852       0.076412       1.315078 0.93265410E+01  0.97248338E+02                                 2.110059                            1.868752      -1.684735       2.041646                    0.991628       4.604414      14.270087       0.418341       1.404152      -0.677662      -0.019900       0.035511       0.000406       0.040709      -0.002935       0.002297      -0.003449       0.003111      -0.021330      -0.008392       0.000551       0.007841              2.274416       1.965604      -0.535474      -0.012160       3.186249       0.067985       1.671396          -0.000005
           65              H       1.571526       4.165915       1.162937       0.117316       1.266386 0.96532647E+01  0.98655670E+02                                 1.902651                            1.795813      -0.948159       2.428177                    0.998373       3.466143       9.684279       0.478387       1.252792      -0.717545      -0.006428       0.028620       0.024717       0.038358       0.007082      -0.011100       0.008380      -0.002474       0.003948      -0.017899       0.006468       0.011431              1.934362       1.592743       0.056962      -0.082177       2.414746       0.381379       1.795598           0.000006
           66              H       7.267438       2.367954       1.415417       0.110966       1.179080 0.88747481E+01  0.88970228E+02                                 1.806710                            1.713559      -1.037905       2.371455                    0.998274       3.556607       9.899050       0.492430       1.240718      -0.718010      -0.024002       0.008197       0.029672       0.039035      -0.000805      -0.010399       0.011445      -0.008406       0.021513      -0.014891      -0.003943       0.018834              1.855818       2.151164       0.172501      -0.480306       1.572073      -0.062932       1.844215          -0.000003
           67              H       5.611250       0.478184      17.520566       0.101444       1.029024 0.77601640E+01  0.76950614E+02                                 1.781789                            1.702470      -1.411853       2.197879                    0.991732       4.019531      11.979769       0.441007       1.400617      -0.680997       0.005916      -0.027498      -0.021344       0.035309       0.005134      -0.006917       0.008565      -0.006830       0.000784      -0.014003       0.003505       0.010497              1.826174       1.642139      -0.055803      -0.122679       2.063853       0.427729       1.772529          -0.000017
           68              H       7.013538       2.295272      17.229831       0.111588       1.257194 0.97188562E+01  0.10005638E+03                                 1.909196                            1.811927      -1.261912       2.274565                    0.994463       3.729533      10.652654       0.469655       1.266770      -0.711538       0.022730      -0.001693      -0.026770       0.035159       0.006694      -0.008601       0.001327      -0.007720       0.011720      -0.013562       0.003787       0.009775              1.941195       2.175560       0.055861      -0.516358       1.697905       0.073785       1.950119          -0.000012
           69              C       7.406796       3.901960       8.461898       0.068682      28.643179 0.34718299E+03  0.77327482E+04                                 8.171395                            6.221089       0.207115       2.069004                    0.999809      26.689523      75.214235       0.657847       0.418028      -1.060867      -0.033281      -0.035232       0.018440       0.051856       0.013783      -0.006616      -0.002866       0.043533       0.050249      -0.034155       0.009920       0.024235              9.424956      10.562359      -1.619841      -1.842522      13.018748       0.487500       4.693762           0.000017
           70              C       6.648051       5.068722       8.626392      -0.196293      35.925851 0.46332313E+03  0.11060951E+05                                 9.436333                            7.157690       0.205216       2.029143                    0.999714      30.168037      87.228526       0.618735       0.414661      -1.065952      -0.005759      -0.012237       0.007698       0.015562       0.018635       0.001371      -0.010620      -0.028722       0.005169      -0.025744      -0.000293       0.026037             11.036916      12.878196      -2.812039      -1.958086      15.126794       0.960237       5.105756           0.000032
           71              C       5.335360       4.957784       9.016588       0.105146      36.396767 0.38451349E+03  0.87314278E+04                                 9.643832                            6.565639      -0.065860       1.993806                    0.999086      25.925417      72.293161       0.641592       0.420411      -1.065943       0.005218      -0.003402      -0.000111       0.006230      -0.010836      -0.000173      -0.006111      -0.011572       0.068506      -0.023939      -0.000260       0.024199             12.602088      13.226423      -4.993613      -2.002438      19.396586       1.108822       5.183255           0.000007
           72              C       4.842568       3.708775       9.225075      -0.181934      37.883717 0.45904580E+03  0.11011864E+05                                10.012806                            7.252590      -0.083115       1.944161                    0.999206      30.517625      90.541433       0.594210       0.429696      -1.048980       0.017078      -0.003571       0.003891       0.017876       0.001606       0.016688       0.006687       0.048843       0.101470      -0.041924      -0.000532       0.042456             12.236693      11.197513      -2.731301      -1.636678      20.123278       0.818392       5.389290           0.000010
           73              C       5.608424       2.576442       9.033803       0.095878      30.722323 0.36163947E+03  0.82184643E+04                                 8.916668                            6.567308      -0.272959       1.923703                    0.998582      27.334332      80.374105       0.602644       0.447229      -1.032809       0.041107       0.018278      -0.005215       0.045289       0.012870       0.026929      -0.003232       0.007518       0.169278      -0.045546      -0.019030       0.064576             10.590006      11.501665      -1.218342      -1.490356      15.244576       0.538569       5.023777          -0.000005
           74              C       4.425862       6.130284       9.167693       0.061962      37.337856 0.42228794E+03  0.97969711E+04                                 9.802466                            6.877899      -0.021091       2.004785                    0.999398      26.515795      74.251625       0.628476       0.420082      -1.068277      -0.006063       0.003229       0.000229       0.006873      -0.006246       0.000281       0.008646      -0.010100      -0.080331      -0.028429       0.005792       0.022638             12.746515      12.144891      -7.097442      -2.638758      18.764969       0.089513       7.329683           0.000015
           75              C       3.439564       6.145586      10.150834      -0.132232      33.274096 0.42351236E+03  0.99021550E+04                                 8.970842                            6.830566       0.221422       2.043345                    0.999822      29.284897      84.246275       0.634109       0.413122      -1.065201      -0.016737       0.026681      -0.005181       0.031919       0.011959       0.000020      -0.018077      -0.019293       0.016504      -0.021330      -0.004965       0.026296             10.523893      11.036730      -5.038670      -2.667341      13.437272       0.274611       7.097677           0.000017
           76              C       9.708621       7.212887      10.300027      -0.150333      34.625642 0.44986298E+03  0.10692508E+05                                 9.262079                            7.090310       0.201671       2.030356                    0.999732      30.007606      87.419393       0.614930       0.419065      -1.059982       0.022202      -0.027439      -0.009597       0.036578       0.017607      -0.012768      -0.007569       0.024072       0.045220      -0.028878      -0.000397       0.029276             10.854014      11.175086      -5.028975      -2.250339      13.900110      -0.633835       7.486846           0.000013
           77              C       9.811732       8.326093       9.466078       0.070853      35.577979 0.45363116E+03  0.10790106E+05                                 9.741999                            7.326068      -0.283138       1.916953                    0.998926      27.598111      80.078493       0.580381       0.443680      -1.046366      -0.013261       0.017704      -0.001431       0.022166      -0.019834       0.012304       0.016023      -0.006118      -0.043378      -0.033584       0.005758       0.027826             11.987550      13.222540      -5.385906      -2.417858      14.378324      -1.112118       8.361787           0.000021
           78              C       3.720451       8.318441       8.509716      -0.134342      35.338883 0.47656021E+03  0.11547555E+05                                 9.589390                            7.433521      -0.219605       1.902304                    0.998278      30.597446      91.443306       0.581341       0.434813      -1.045153       0.016019      -0.024594       0.008713       0.030617       0.013320       0.019330      -0.010657       0.000060       0.027812      -0.029764       0.006840       0.022924             11.353404      13.275021      -4.999320      -2.919015      12.910610      -0.497914       7.874581           0.000027
           79              C       4.565239       7.249228       8.339483      -0.133502      33.256346 0.43703152E+03  0.10333760E+05                                 9.088351                            7.027435       0.044694       1.988894                    0.999028      29.822440      87.235623       0.611291       0.423752      -1.054879      -0.017948       0.019473       0.011513       0.028877       0.007812      -0.004686       0.009479       0.020837       0.039772      -0.022708       0.006208       0.016500             10.616027      10.436089      -4.379485      -1.889384      14.296102      -1.423688       7.115892           0.000041
           80              C       7.406785      15.225291      10.665357       0.068215      28.680571 0.34775103E+03  0.77492421E+04                                 8.181462                            6.228444       0.206748       2.068517                    0.999822      26.708758      75.308566       0.657042       0.418333      -1.060582      -0.032252       0.035255      -0.018824       0.051356      -0.013084       0.007544      -0.002166       0.045550       0.050639      -0.034706       0.009491       0.025215              9.436876      10.574181       1.622443       1.844407      13.037705       0.488362       4.698743          -0.000003
           81              C       6.648042      14.058529      10.500863      -0.194651      35.860060 0.46224411E+03  0.11028712E+05                                 9.425425                            7.149733       0.205603       2.029801                    0.999725      30.132228      87.098155       0.619032       0.414705      -1.065928      -0.005401       0.012378      -0.007220       0.015313      -0.019608      -0.001667      -0.010254      -0.029964       0.000939      -0.026281      -0.000963       0.027245             11.023615      12.861187       2.807062       1.955127      15.109639       0.958310       5.100018           0.000010
           82              C       5.335353      14.169467      10.110667       0.105547      36.411287 0.38465009E+03  0.87355398E+04                                 9.647702                            6.567531      -0.066724       1.993513                    0.999079      25.928596      72.312549       0.641376       0.420504      -1.065856       0.004701       0.002258       0.000052       0.005216       0.011399      -0.000423      -0.005810      -0.011243       0.067879      -0.024183       0.000225       0.023958             12.608453      13.231747       4.999951       2.003125      19.408430       1.110014       5.185182          -0.000002
           83              C       4.842560      15.418476       9.902180      -0.182461      37.907807 0.45934767E+03  0.11020870E+05                                10.018287                            7.256512      -0.077905       1.945652                    0.999225      30.529110      90.581503       0.593863       0.429878      -1.048873       0.018056       0.004353      -0.003242       0.018854      -0.000382      -0.016082       0.007983       0.050312       0.105264      -0.043543       0.000401       0.043142             12.243973      11.199408       2.735243       1.636285      20.140456       0.819586       5.392054          -0.000006
           84              C       5.608414      16.550809      10.093452       0.093428      30.762746 0.36219928E+03  0.82345877E+04                                 8.924674                            6.572641      -0.267146       1.925160                    0.998580      27.358674      80.469254       0.602349       0.447264      -1.032761       0.041282      -0.019090       0.004937       0.045749      -0.012661      -0.026249      -0.001532       0.011914       0.176703      -0.046062      -0.020534       0.066595             10.599943      11.511485       1.218614       1.491514      15.260455       0.538815       5.027891          -0.000011
           85              C       4.425857      12.996967       9.959562       0.062918      37.302902 0.42180779E+03  0.97832159E+04                                 9.797382                            6.874234      -0.020290       2.005281                    0.999391      26.501849      74.206795       0.628599       0.420112      -1.068239      -0.006906      -0.003895      -0.000452       0.007942       0.006070       0.000652       0.007834      -0.011124      -0.077656      -0.027232       0.004901       0.022331             12.739483      12.138572       7.092105       2.637694      18.752956       0.088899       7.326921           0.000005
           86              C      10.550563      12.981665       8.976421      -0.133218      33.307075 0.42400554E+03  0.99167712E+04                                 8.978739                            6.836119       0.221083       2.043154                    0.999813      29.299336      84.306483       0.633619       0.413313      -1.065057      -0.017389      -0.026060       0.004294       0.031622      -0.012613      -0.000302      -0.017746      -0.017449       0.018561      -0.021883      -0.003883       0.025766             10.533966      11.051217       5.045684       2.672224      13.446660       0.278122       7.104020           0.000015
           87              C       9.708622      11.914364       8.827228      -0.149071      34.558722 0.44875685E+03  0.10659391E+05                                 9.247645                            7.078951       0.201650       2.030847                    0.999735      29.977285      87.296060       0.615782       0.418753      -1.060206       0.022567       0.027395       0.008854       0.036581      -0.016699       0.013952      -0.006852       0.024387       0.049109      -0.028863      -0.001231       0.030094             10.836441      11.161116       5.017646       2.251897      13.869006      -0.631683       7.479201           0.000009
           88              C       9.811730      10.801158       9.661177       0.070534      35.599928 0.45398100E+03  0.10800592E+05                                 9.747180                            7.330126      -0.287749       1.915539                    0.998866      27.606524      80.112955       0.580069       0.443830      -1.046270      -0.014688      -0.017916       0.000852       0.023183       0.019981      -0.014234       0.015089      -0.007932      -0.042974      -0.034408       0.006657       0.027750             11.993770      13.229570       5.386793       2.420242      14.384000      -1.113871       8.367740           0.000019
           89              C      10.831445      10.808810      10.617539      -0.133520      35.272970 0.47546499E+03  0.11512129E+05                                 9.567513                            7.416422      -0.175233       1.916429                    0.998353      30.560291      91.238457       0.583133       0.433812      -1.045961       0.016382       0.026896      -0.010024       0.033049      -0.013397      -0.020125      -0.010712       0.000792       0.031589      -0.030509       0.006067       0.024442             11.326605      13.239664       4.983856       2.910779      12.881955      -0.500823       7.858196           0.000019
           90              C       4.565231      11.878023      10.787772      -0.136004      33.358784 0.43870867E+03  0.10383888E+05                                 9.108144                            7.041915       0.042634       1.987424                    0.999041      29.880756      87.464991       0.610500       0.423874      -1.054750      -0.017825      -0.019295      -0.010956       0.028462      -0.008224       0.003457       0.009373       0.021022       0.039844      -0.022755       0.006701       0.016054             10.640424      10.458956       4.392493       1.891299      14.333361      -1.428045       7.128954           0.000018
           91              C      10.370643       8.461897      15.225295       0.070161      28.643204 0.34719088E+03  0.77337544E+04                                 8.176379                            6.225064       0.208945       2.069377                    0.999816      26.682455      75.223347       0.656952       0.418553      -1.060427       0.033525       0.018925       0.035765       0.052547       0.007266       0.013631       0.003823      -0.002614      -0.088231      -0.033438       0.008652       0.024786              9.430933      10.564464       1.842190      -1.621911       4.696105      -0.488106      13.032231           0.000013
           92              C      11.129389       8.626391      14.058532      -0.196848      35.903464 0.46292167E+03  0.11048888E+05                                 9.431706                            7.153792       0.194465       2.026434                    0.999720      30.158063      87.187737       0.619011       0.414569      -1.066019       0.005104       0.007296       0.012613       0.015439      -0.002296       0.017624       0.010824      -0.017850       0.044003      -0.025904      -0.000115       0.026020             11.031438      12.868561       1.956141      -2.807785       5.102951      -0.958703      15.122801           0.000023
           93              C       5.331079       9.016587      14.169471       0.105499      36.414773 0.38471377E+03  0.87370602E+04                                 9.646158                            6.566799      -0.065372       1.993849                    0.999039      25.933013      72.317402       0.641619       0.420340      -1.065994      -0.004520      -0.000433       0.002814       0.005342      -0.000790      -0.011818       0.005404      -0.039230      -0.019528      -0.024357       0.000300       0.024056             12.605647      13.229098       2.002699      -4.996077       5.184249      -1.108953      19.403594           0.000004
           94              C       5.823869       9.225074      15.418480      -0.180378      37.879412 0.45890119E+03  0.11007751E+05                                10.014695                            7.253825      -0.082895       1.944331                    0.999202      30.512925      90.530829       0.593855       0.429978      -1.048787      -0.016254       0.004408       0.003159       0.017135      -0.015572       0.002340      -0.007527      -0.025563      -0.129527      -0.043914       0.001469       0.042445             12.239528      11.196045       1.636026      -2.732753       5.389970      -0.818589      20.132568           0.000009
           95              C       5.058012       9.033802      16.550814       0.094544      30.718865 0.36158915E+03  0.82163550E+04                                 8.911118                            6.562658      -0.259609       1.927665                    0.998611      27.336873      80.355134       0.603486       0.446658      -1.033224      -0.041363      -0.005902      -0.018959       0.045882      -0.026010       0.013418       0.003073      -0.083465      -0.101627      -0.046829      -0.019289       0.066118             10.583426      11.491533       1.488708      -1.213236       5.020330      -0.537088      15.238415           0.000002
           96              C       6.240579       9.167692      12.996970       0.062122      37.338018 0.42225560E+03  0.97962289E+04                                 9.802886                            6.877879      -0.023024       2.004320                    0.999384      26.517672      74.261758       0.628431       0.420112      -1.068236       0.005742      -0.000065      -0.004531       0.007314      -0.000559      -0.005918      -0.007776       0.033879       0.056199      -0.027679       0.005391       0.022287             12.746801      12.145539       2.639686      -7.096494       7.330726      -0.089013      18.764138           0.000011
           97              C       7.226874      10.150833      12.981668      -0.132805      33.287635 0.42374491E+03  0.99084989E+04                                 8.971003                            6.830273       0.229591       2.045434                    0.999823      29.291242      84.255798       0.634454       0.412860      -1.065419       0.016985      -0.006444      -0.027505       0.032962       0.000121       0.011247       0.016769      -0.017868       0.018224      -0.020097      -0.004522       0.024619             10.524336      11.039087       2.669198      -5.039407       7.098373      -0.275513      13.435547           0.000013
           98              C       8.068819      10.300025      11.914367      -0.147486      34.562564 0.44878799E+03  0.10661243E+05                                 9.252798                            7.082794       0.197827       2.029908                    0.999753      29.976752      87.323886       0.615092       0.419179      -1.059844      -0.021256      -0.009287       0.025793       0.034689       0.014097       0.017221       0.007267      -0.010599      -0.060689      -0.029000      -0.001386       0.030386             10.842865      11.166268       2.252058      -5.021888       7.481977       0.631998      13.880351           0.000006
           99              C       7.965712       9.466077      10.801161       0.068061      35.649894 0.45477517E+03  0.10822883E+05                                 9.749523                            7.331431      -0.295022       1.912893                    0.998963      27.628675      80.157610       0.580695       0.443212      -1.046763       0.014289      -0.001896      -0.018665       0.023583      -0.014555      -0.021066      -0.017000       0.018479       0.032474      -0.036536       0.007465       0.029071             11.997047      13.233254       2.420869      -5.389483       8.368947       1.113277      14.388939           0.000020
          100              C       6.945995       8.509714      10.808812      -0.131737      35.240636 0.47484247E+03  0.11494545E+05                                 9.567898                            7.416651      -0.181620       1.914788                    0.998264      30.543875      91.211988       0.582461       0.434408      -1.045488      -0.015584       0.010006       0.025102       0.031194      -0.019762       0.012334       0.009963      -0.014677      -0.012473      -0.029056       0.005836       0.023220             11.327073      13.240225       2.911571      -4.984497       7.858441       0.499821      12.882554           0.000023
          101              C       6.101206       8.339482      11.878025      -0.136569      33.360802 0.43874359E+03  0.10384439E+05                                 9.105594                            7.039811       0.047514       1.988750                    0.999057      29.884620      87.461851       0.610930       0.423587      -1.054977       0.017798       0.011482      -0.019612       0.028865       0.003748       0.008148      -0.010176      -0.008959      -0.051371      -0.023142       0.006845       0.016297             10.637255      10.456141       1.892022      -4.390494       7.127668       1.426952      14.327956           0.000029
          102              C       3.259668      10.665354       3.901960       0.068363      28.668024 0.34754070E+03  0.77434693E+04                                 8.179962                            6.227105       0.204593       2.068093                    0.999832      26.698650      75.277502       0.657019       0.418406      -1.060523       0.033710      -0.018218      -0.034812       0.051770      -0.006740      -0.012797       0.003431      -0.002730      -0.090733      -0.033745       0.009468       0.024277              9.435678      10.572035      -1.843711       1.623148       4.697942      -0.488393      13.037056           0.000022
          103              C       4.018409      10.500860       5.068723      -0.197566      35.958840 0.46382457E+03  0.11076366E+05                                 9.443661                            7.162964       0.200631       2.027822                    0.999735      30.184093      87.300091       0.618300       0.414823      -1.065804       0.005733      -0.008139      -0.013195       0.016529       0.002095      -0.017443       0.011290      -0.019174       0.042053      -0.026103       0.000230       0.025872             11.046294      12.889015      -1.959448       2.818522       5.109346      -0.961733      15.140521           0.000033
          104              C       5.331100      10.110664       4.957784       0.104758      36.432148 0.38494674E+03  0.87437628E+04                                 9.649575                            6.569149      -0.062057       1.994781                    0.999084      25.940531      72.346606       0.641445       0.420387      -1.065954      -0.005201       0.000708      -0.002503       0.005815      -0.000091       0.010839       0.004929      -0.039260      -0.020739      -0.023500      -0.000448       0.023948             12.610282      13.234225      -2.003407       4.998537       5.185750      -1.109270      19.410870           0.000013
          105              C       5.823895       9.902177       3.708775      -0.179744      37.761825 0.45725986E+03  0.10957398E+05                                 9.988085                            7.235838      -0.080875       1.945392                    0.999215      30.465156      90.312552       0.595273       0.429384      -1.049260      -0.017223      -0.004616      -0.003947       0.018262       0.015882      -0.002547      -0.007625      -0.026068      -0.127566      -0.043291       0.000736       0.042555             12.204281      11.174367      -1.633863       2.720982       5.377079      -0.814918      20.061397           0.000025
          106              C       5.058043      10.093449       2.576441       0.094772      30.776603 0.36246028E+03  0.82421582E+04                                 8.929019                            6.576535      -0.268557       1.924508                    0.998652      27.362921      80.494609       0.601950       0.447471      -1.032622      -0.040868       0.006040       0.018291       0.045181       0.026254      -0.013907       0.002488      -0.080933      -0.097167      -0.046269      -0.018188       0.064457             10.605014      11.520118      -1.492891       1.223215       5.030202      -0.540074      15.264720           0.000011
          107              C       6.240594       9.959559       6.130285       0.061189      37.374245 0.42276772E+03  0.98109487E+04                                 9.808243                            6.881488      -0.022253       2.004130                    0.999376      26.533672      74.314010       0.628352       0.420043      -1.068295       0.005836      -0.000259       0.002848       0.006499       0.000554       0.005963      -0.008721       0.033713       0.058565      -0.028286       0.005098       0.023188             12.754162      12.152683      -2.640858       7.101384       7.334219      -0.088451      18.775584           0.000016
          108              C       7.226890       8.976418       6.145587      -0.132399      33.296612 0.42383093E+03  0.99121378E+04                                 8.978788                            6.836309       0.216401       2.041804                    0.999811      29.292643      84.297980       0.633358       0.413506      -1.064881       0.016550       0.005465       0.026771       0.031945       0.000207      -0.011986       0.017774      -0.017786       0.019903      -0.021297      -0.004568       0.025865             10.533868      11.049872      -2.671153       5.045463       7.103596      -0.277573      13.448137           0.000032
          109              C       8.068830       8.827226       7.212888      -0.148187      34.589714 0.44921210E+03  0.10673764E+05                                 9.259124                            7.087882       0.203197       2.031216                    0.999727      29.985604      87.357691       0.614649       0.419385      -1.059722      -0.022285       0.008974      -0.027130       0.036238      -0.013425      -0.017211       0.006532      -0.012169      -0.059461      -0.028883      -0.000561       0.029444             10.850701      11.172580      -2.250438       5.027344       7.485020       0.632820      13.894502           0.000021
          110              C       7.965718       9.661174       8.326094       0.070829      35.594494 0.45387876E+03  0.10797682E+05                                 9.746272                            7.329110      -0.287292       1.915655                    0.998929      27.604805      80.109368       0.580125       0.443807      -1.046271       0.013705       0.001518       0.018827       0.023336       0.012271       0.020139      -0.016464       0.017848       0.032905      -0.034007       0.005615       0.028393             11.993177      13.228934      -2.420346       5.387649       8.366275       1.112205      14.384321           0.000020
          111              C       6.946000      10.617537       8.318443      -0.134213      35.300644 0.47593014E+03  0.11526308E+05                                 9.573237                            7.420771      -0.176273       1.915983                    0.998442      30.573734      91.292700       0.582872       0.433896      -1.045901      -0.016962      -0.009300      -0.025880       0.032311       0.019818      -0.012852       0.011116      -0.013687      -0.014144      -0.029964       0.006522       0.023442             11.333997      13.250447      -2.914448       4.988619       7.862392       0.498931      12.889154           0.000023
          112              C       6.101216      10.787769       7.249230      -0.133420      33.211780 0.43626624E+03  0.10310389E+05                                 9.075288                            7.016658       0.056530       1.992330                    0.999022      29.805913      87.144084       0.612410       0.423195      -1.055304       0.018070      -0.011321       0.018258       0.028072      -0.003844      -0.007490      -0.009385      -0.009062      -0.050037      -0.022056       0.006204       0.015852             10.600370      10.423678      -1.891235       4.370538       7.108518       1.421014      14.268914           0.000031
          113              C       1.481919       1.101730       5.661667       0.068693      28.643162 0.34718284E+03  0.77327458E+04                                 8.171404                            6.221100       0.207124       2.069006                    0.999809      26.689518      75.214290       0.657845       0.418030      -1.060866       0.033281      -0.018434       0.035235       0.051855      -0.006617       0.013785      -0.002862      -0.003364      -0.090435      -0.034159       0.009921       0.024238              9.424961      10.562355      -1.842520      -1.619861       4.693766       0.487503      13.018763           0.000012
          114              C       2.240665       0.937236       4.494905      -0.196303      35.926097 0.46332722E+03  0.11061065E+05                                 9.436328                            7.157687       0.205229       2.029144                    0.999714      30.168254      87.229025       0.618740       0.414657      -1.065955       0.005750      -0.007694       0.012234       0.015554       0.001367       0.018634      -0.010617      -0.016967       0.040491      -0.025748      -0.000286       0.026034             11.036900      12.878171      -1.958082      -2.812013       5.105752       0.960228      15.126779           0.000022
          115              C       3.553356       0.547040       4.605843       0.105183      36.396350 0.38450712E+03  0.87312658E+04                                 9.643849                            6.565647      -0.065869       1.993808                    0.999086      25.925180      72.292941       0.641581       0.420419      -1.065936      -0.005224       0.000091       0.003425       0.006247      -0.000163      -0.010851      -0.006130      -0.040053      -0.016849      -0.023959      -0.000250       0.024209             12.602116      13.226454      -2.002443      -4.993657       5.183267       1.108834      19.396626           0.000002
          116              C       4.046145       0.338553       5.854853      -0.181970      37.885838 0.45907716E+03  0.11012810E+05                                10.013192                            7.252859      -0.083152       1.944140                    0.999207      30.518618      90.545308       0.594196       0.429699      -1.048978      -0.017069      -0.003869       0.003588       0.017865       0.016682       0.001571       0.006678      -0.026345      -0.124019      -0.041928      -0.000532       0.042460             12.237196      11.197843      -1.636711      -2.731459       5.389481       0.818439      20.124264           0.000004
          117              C       3.280288       0.529826       6.987186       0.095890      30.721559 0.36162855E+03  0.82181512E+04                                 8.916516                            6.567203      -0.272949       1.923713                    0.998582      27.333899      80.372418       0.602650       0.447229      -1.032809      -0.041103       0.005218      -0.018276       0.045284       0.026925       0.012872      -0.003233      -0.080873      -0.095940      -0.045547      -0.019028       0.064575             10.589817      11.501423      -1.490319      -1.218282       5.023700       0.538548      15.244329          -0.000006
          118              C       4.462855       0.395935       3.433342       0.061956      37.338043 0.42229016E+03  0.97970304E+04                                 9.802479                            6.877900      -0.021085       2.004786                    0.999398      26.515874      74.251757       0.628479       0.420080      -1.068279       0.006063      -0.000229      -0.003231       0.006874       0.000279      -0.006237       0.008647       0.035107       0.055310      -0.028424       0.005795       0.022629             12.746545      12.144918      -2.638757      -7.097479       7.329691       0.089516      18.765026           0.000008
          119              C       9.004642      18.540042       3.418040      -0.132228      33.274405 0.42351693E+03  0.99022955E+04                                 8.970934                            6.830630       0.221423       2.043342                    0.999822      29.285025      84.246980       0.634102       0.413126      -1.065198       0.016744       0.005182      -0.026693       0.031933       0.000020       0.011951      -0.018077      -0.017891       0.020702      -0.021322      -0.004971       0.026293             10.524013      11.036878      -2.667376      -5.038764       7.097740       0.274645      13.437420           0.000007
          120              C       9.846587      18.390849       2.350740      -0.150336      34.625679 0.44986345E+03  0.10692523E+05                                 9.262095                            7.090321       0.201667       2.030355                    0.999732      30.007620      87.419490       0.614928       0.419066      -1.059982      -0.022203       0.009593       0.027441       0.036579      -0.012772       0.017611      -0.007572      -0.010576      -0.058712      -0.028880      -0.000401       0.029281             10.854037      11.175114      -2.250337      -5.029005       7.486849      -0.633822      13.900149           0.000002
          121              C       6.187989       0.097549       1.237533       0.070851      35.577883 0.45363006E+03  0.10790073E+05                                 9.741990                            7.326065      -0.283148       1.916952                    0.998926      27.598061      80.078343       0.580380       0.443681      -1.046365       0.013263       0.001429      -0.017705       0.022168       0.012300      -0.019831       0.016020       0.018632       0.030870      -0.033578       0.005754       0.027824             11.987539      13.222512      -2.417857      -5.385907       8.361771      -1.112106      14.378333           0.000015
          122              C       5.168271       1.053912       1.245184      -0.134343      35.338980 0.47656275E+03  0.11547628E+05                                 9.589407                            7.433542      -0.219619       1.902299                    0.998278      30.597468      91.443332       0.581341       0.434813      -1.045153      -0.016018      -0.008717       0.024593       0.030617       0.019326       0.013319      -0.010658      -0.013875      -0.013982      -0.029761       0.006843       0.022917             11.353420      13.275034      -2.919023      -4.999334       7.874600      -0.497906      12.910627           0.000015
          123              C       4.323482       1.224144       2.314398      -0.133493      33.255796 0.43702308E+03  0.10333498E+05                                 9.088194                            7.027317       0.044738       1.988908                    0.999028      29.822176      87.234241       0.611304       0.423746      -1.054884       0.017948      -0.011513      -0.019475       0.028878      -0.004692       0.007807       0.009477      -0.009465      -0.051131      -0.022702       0.006203       0.016499             10.615835      10.435906      -1.889370      -4.379381       7.115797      -1.423664      14.295800           0.000028
          124              C       8.592892      18.025521      13.465588       0.068217      28.680617 0.34775182E+03  0.77492614E+04                                 8.181457                            6.228441       0.206709       2.068506                    0.999823      26.708786      75.308562       0.657044       0.418331      -1.060583       0.032257       0.018818      -0.035256       0.051358       0.007548      -0.013081      -0.002165      -0.002544      -0.093631      -0.034701       0.009485       0.025216              9.436870      10.574172       1.844406       1.622444       4.698742       0.488367      13.037697          -0.000010
          125              C       9.351633      18.190015      14.632350      -0.194654      35.860201 0.46224667E+03  0.11028782E+05                                 9.425422                            7.149732       0.205619       2.029803                    0.999725      30.132327      87.098310       0.619035       0.414703      -1.065930       0.005402       0.007219      -0.012379       0.015314      -0.001669      -0.019605      -0.010254      -0.015455       0.044479      -0.026281      -0.000961       0.027242             11.023610      12.861178       1.955127       2.807066       5.100020       0.958318      15.109632          -0.000002
          126              C      10.664324      18.580211      14.521412       0.105543      36.411602 0.38465414E+03  0.87356518E+04                                 9.647742                            6.567556      -0.066718       1.993513                    0.999079      25.928727      72.312919       0.641376       0.420502      -1.065857      -0.004707      -0.000052      -0.002259       0.005221      -0.000426       0.011406      -0.005810      -0.039567      -0.017066      -0.024192       0.000231       0.023960             12.608509      13.231799       2.003136       4.999979       5.185203       1.110031      19.408525          -0.000009
          127              C      11.157119      18.788698      13.272402      -0.182457      37.907633 0.45934572E+03  0.11020803E+05                                10.018224                            7.256473      -0.077895       1.945656                    0.999225      30.529053      90.581028       0.593868       0.429876      -1.048875      -0.018058       0.003240      -0.004358       0.018856      -0.016086      -0.000384       0.007984      -0.027486      -0.128100      -0.043543       0.000394       0.043149             12.243887      11.199334       1.636275       2.735208       5.392026       0.819587      20.140302          -0.000013
          128              C      10.391267      18.597425      12.140069       0.093433      30.762532 0.36219649E+03  0.82345065E+04                                 8.924634                            6.572617      -0.267124       1.925170                    0.998580      27.358522      80.468660       0.602350       0.447264      -1.032762      -0.041295      -0.004945       0.019086       0.045761      -0.026238      -0.012666      -0.001534      -0.082419      -0.106252      -0.046073      -0.020532       0.066605             10.599892      11.511429       1.491505       1.218605       5.027872       0.538820      15.260374          -0.000014
          129              C      11.573818      18.731316      15.693913       0.062921      37.303097 0.42181003E+03  0.97832819E+04                                 9.797422                            6.874257      -0.020292       2.005278                    0.999392      26.501911      74.207050       0.628597       0.420113      -1.068239       0.006905       0.000452       0.003884       0.007935       0.000655       0.006064       0.007837       0.033259       0.055557      -0.027236       0.004898       0.022338             12.739544      12.138623       2.637705       7.092150       7.326934       0.088915      18.753074          -0.000001
          130              C       9.004623       0.587209      15.709215      -0.133223      33.307233 0.42400773E+03  0.99168328E+04                                 8.978756                            6.836131       0.221110       2.043161                    0.999813      29.299424      84.306717       0.633620       0.413312      -1.065057       0.017390      -0.004295       0.026058       0.031621      -0.000307      -0.012609      -0.017745      -0.018008       0.016883      -0.021882      -0.003880       0.025763             10.533988      11.051236       2.672227       5.045705       7.104021       0.278133      13.446708           0.000003
          131              C       9.846563       0.736402      16.776515      -0.149068      34.558821 0.44875803E+03  0.10659426E+05                                 9.247663                            7.078963       0.201674       2.030852                    0.999735      29.977346      87.296284       0.615781       0.418753      -1.060206      -0.022565      -0.008852      -0.027393       0.036577       0.013946      -0.016694      -0.006851      -0.012364      -0.061142      -0.028861      -0.001227       0.030088             10.836464      11.161122       2.251899       5.017650       7.479211      -0.631687      13.869058          -0.000003
          132              C      13.298941      19.029702      17.889722       0.070515      35.600545 0.45399029E+03  0.10800861E+05                                 9.747245                            7.330167      -0.287732       1.915541                    0.998866      27.606847      80.113902       0.580072       0.443826      -1.046273       0.014689      -0.000846       0.017926       0.023191      -0.014244       0.019976       0.015082       0.017530       0.033364      -0.034407       0.006665       0.027743             11.993855      13.229647       2.420241       5.386830       8.367781      -1.113898      14.384137           0.000013
          133              C      12.279224      18.073339      17.882071      -0.133533      35.273615 0.47547645E+03  0.11512496E+05                                 9.567694                            7.416562      -0.175301       1.916406                    0.998353      30.560678      91.240473       0.583120       0.433818      -1.045955      -0.016373       0.010028      -0.026910       0.033057      -0.020123      -0.013417      -0.010703      -0.015384      -0.016984      -0.030517       0.006081       0.024436             11.326822      13.239921       2.910826       4.983953       7.858324      -0.500833      12.882222           0.000008
          134              C      11.434440      17.903107      16.812857      -0.135992      33.357968 0.43869537E+03  0.10383482E+05                                 9.107960                            7.041782       0.042696       1.987448                    0.999041      29.880305      87.462925       0.610510       0.423871      -1.054753       0.017831       0.010971       0.019295       0.028472       0.003471      -0.008227       0.009383      -0.009420      -0.051482      -0.022771       0.006701       0.016070             10.640198      10.458726       1.891259       4.392372       7.128812      -1.428013      14.333058           0.000004
          135              C       9.184558      13.465583       1.101730       0.070165      28.643222 0.34719071E+03  0.77337555E+04                                 8.176414                            6.225088       0.208952       2.069381                    0.999816      26.682417      75.223444       0.656946       0.418557      -1.060424      -0.033526      -0.035765      -0.018923       0.052547       0.013626       0.007269       0.003822       0.042808       0.048040      -0.033435       0.008648       0.024787              9.430979      10.564507      -1.621931       1.842200      13.032304      -0.488116       4.696126           0.000008
          136              C       8.425814      14.632345       0.937235      -0.196854      35.903775 0.46292574E+03  0.11049011E+05                                 9.431767                            7.153833       0.194471       2.026434                    0.999720      30.158223      87.188336       0.619008       0.414570      -1.066018      -0.005105      -0.012610      -0.007294       0.015436       0.017622      -0.002292       0.010820      -0.030915       0.004792      -0.025900      -0.000112       0.026012             11.031515      12.868666      -2.807837       1.956163      15.122893      -0.958723       5.102986           0.000012
          137              C       7.113124      14.521407       0.547039       0.105507      36.414758 0.38471276E+03  0.87370318E+04                                 9.646159                            6.566792      -0.065367       1.993851                    0.999039      25.932973      72.317278       0.641619       0.420340      -1.065994       0.004516      -0.002818       0.000433       0.005341      -0.011821      -0.000786       0.005401      -0.009840       0.068609      -0.024357       0.000303       0.024055             12.605658      13.229110      -4.996100       2.002706      19.403613      -1.108960       5.184251          -0.000002
          138              C       6.620333      13.272397       0.338552      -0.180375      37.879208 0.45889809E+03  0.11007658E+05                                10.014651                            7.253793      -0.082849       1.944345                    0.999202      30.512839      90.530484       0.593857       0.429977      -1.048787       0.016248      -0.003159      -0.004404       0.017128       0.002344      -0.015573      -0.007529       0.051974       0.103119      -0.043912       0.001463       0.042449             12.239470      11.196015      -2.732724       1.636029      20.132446      -0.818583       5.389949           0.000004
          139              C       7.386188      12.140064       0.529825       0.094547      30.718541 0.36158439E+03  0.82162158E+04                                 8.911042                            6.562603      -0.259618       1.927664                    0.998611      27.336676      80.354276       0.603490       0.446657      -1.033225       0.041365       0.018958       0.005904       0.045884       0.013412      -0.026006       0.003071       0.009079       0.176015      -0.046822      -0.019295       0.066117             10.583332      11.491439      -1.213215       1.488701      15.238267      -0.537084       5.020289           0.000000
          140              C       6.203627      15.693907       0.395934       0.062121      37.337905 0.42225330E+03  0.97961598E+04                                 9.802852                            6.877848      -0.023049       2.004314                    0.999384      26.517640      74.261554       0.628434       0.420110      -1.068238      -0.005742       0.004549       0.000067       0.007326      -0.005912      -0.000556      -0.007777      -0.011126      -0.078878      -0.027666       0.005401       0.022266             12.746765      12.145497      -7.096495       2.639673      18.764104      -0.089025       7.330695           0.000006
          141              C       8.772790      15.709212      18.540048      -0.132805      33.287922 0.42374864E+03  0.99086185E+04                                 8.971106                            6.830345       0.229576       2.045429                    0.999823      29.291348      84.256535       0.634444       0.412865      -1.065414      -0.016984       0.027505       0.006444       0.032962       0.011244       0.000124       0.016767      -0.018045       0.017687      -0.020091      -0.004525       0.024616             10.524469      11.039232      -5.039509       2.669239      13.435729      -0.275552       7.098445           0.000001
          142              C       7.930847      16.776512      18.390856      -0.147485      34.562523 0.44878686E+03  0.10661208E+05                                 9.252783                            7.082779       0.197848       2.029913                    0.999753      29.976720      87.323700       0.615094       0.419178      -1.059845       0.021257      -0.025793       0.009290       0.034691       0.017222       0.014095       0.007266       0.025044       0.046242      -0.029000      -0.001383       0.030383             10.842851      11.166247      -5.021894       2.252060      13.880341       0.631982       7.481964          -0.000005
          143              C       4.478498      17.889715       0.097549       0.068061      35.650024 0.45477650E+03  0.10822924E+05                                 9.749545                            7.331440      -0.295017       1.912895                    0.998963      27.628755      80.157913       0.580694       0.443212      -1.046763      -0.014288       0.018669       0.001896       0.023586      -0.021065      -0.014551      -0.017000      -0.006993      -0.043949      -0.036532       0.007463       0.029069             11.997083      13.233298      -5.389522       2.420889      14.388989       1.113256       8.368963           0.000013
          144              C       5.498213      17.882064       1.053912      -0.131743      35.240778 0.47484452E+03  0.11494614E+05                                 9.567940                            7.416682      -0.181606       1.914793                    0.998264      30.543987      91.212554       0.582457       0.434409      -1.045486       0.015587      -0.025102      -0.010008       0.031196       0.012335      -0.019760       0.009961      -0.001102       0.028255      -0.029055       0.005837       0.023218             11.327126      13.240271      -4.984517       2.911591      12.882625       0.499820       7.858481           0.000013
          145              C       6.343000      16.812851       1.224144      -0.136566      33.360700 0.43874172E+03  0.10384381E+05                                 9.105575                            7.039798       0.047500       1.988746                    0.999057      29.884544      87.461506       0.610930       0.423587      -1.054977      -0.017799       0.019611      -0.011481       0.028866       0.008146       0.003751      -0.010179       0.021209       0.039117      -0.023142       0.006845       0.016297             10.637234      10.456095      -4.390490       1.892005      14.327958       1.426954       7.127650           0.000018
          146              C       9.184523       5.661668      18.025525       0.068364      28.668108 0.34754131E+03  0.77434865E+04                                 8.179960                            6.227096       0.204610       2.068095                    0.999832      26.698755      75.277823       0.657022       0.418404      -1.060525      -0.033698       0.034823       0.018205       0.051766      -0.012796      -0.006747       0.003415       0.044021       0.049495      -0.033757       0.009471       0.024286              9.435674      10.572093       1.623141      -1.843730      13.036987      -0.488389       4.697941           0.000015
          147              C       8.425780       4.494906      18.190020      -0.197563      35.958843 0.46382412E+03  0.11076350E+05                                 9.443644                            7.162946       0.200655       2.027829                    0.999735      30.184127      87.300099       0.618303       0.414822      -1.065805      -0.005723       0.013203       0.008130       0.016528      -0.017445       0.002093       0.011292      -0.030612       0.007738      -0.026104       0.000230       0.025875             11.046271      12.889017       2.818501      -1.959454      15.140461      -0.961727       5.109336           0.000022
          148              C       7.113088       4.605844      18.580216       0.104761      36.432256 0.38494820E+03  0.87438015E+04                                 9.649573                            6.569144      -0.062068       1.994776                    0.999084      25.940586      72.346707       0.641448       0.420384      -1.065956       0.005205       0.002505      -0.000711       0.005820       0.010840      -0.000095       0.004929      -0.009262       0.069232      -0.023497      -0.000442       0.023939             12.610279      13.234251       4.998530      -2.003410      19.410835      -1.109266       5.185750           0.000006
          149              C       6.620295       5.854854      18.788703      -0.179744      37.762757 0.45727228E+03  0.10957795E+05                                 9.988343                            7.236009      -0.080831       1.945407                    0.999215      30.465571      90.314869       0.595255       0.429393      -1.049253       0.017224       0.003950       0.004615       0.018264      -0.002550       0.015885      -0.007624       0.050758       0.102894      -0.043298       0.000736       0.042561             12.204612      11.174671       2.721084      -1.633908      20.061957      -0.814949       5.377208           0.000019
          150              C       7.386149       6.987187      18.597430       0.094775      30.776622 0.36246041E+03  0.82421626E+04                                 8.929017                            6.576530      -0.268635       1.924484                    0.998652      27.362955      80.494732       0.601951       0.447470      -1.032623       0.040868      -0.018291      -0.006040       0.045180      -0.013912       0.026259       0.002489       0.008108       0.169983      -0.046275      -0.018185       0.064460             10.605013      11.520144       1.223227      -1.492895      15.264691      -0.540078       5.030204           0.000009
          151              C       6.203592       3.433344      18.731321       0.061200      37.373923 0.42276328E+03  0.98108217E+04                                 9.808208                            6.881465      -0.022310       2.004116                    0.999376      26.533494      74.313464       0.628351       0.420045      -1.068293      -0.005840      -0.002854       0.000260       0.006505       0.005969       0.000552      -0.008718      -0.012428      -0.079870      -0.028290       0.005096       0.023194             12.754118      12.152650       7.101371      -2.640833      18.775524      -0.088456       7.334181           0.000010
          152              C       1.661838       3.418039       0.587207      -0.132404      33.296794 0.42383446E+03  0.99122337E+04                                 8.978804                            6.836329       0.216420       2.041809                    0.999811      29.292700      84.297992       0.633359       0.413505      -1.064883      -0.016550      -0.026773      -0.005464       0.031946      -0.011986       0.000209       0.017775      -0.018856       0.016725      -0.021300      -0.004568       0.025868             10.533888      11.049921       5.045483      -2.671157      13.448142      -0.277595       7.103601           0.000022
          153              C       0.819895       2.350739       0.736399      -0.148189      34.589491 0.44920940E+03  0.10673665E+05                                 9.259020                            7.087814       0.203203       2.031216                    0.999727      29.985472      87.356666       0.614659       0.419379      -1.059727       0.022282       0.027130      -0.008977       0.036236      -0.017208      -0.013429       0.006533       0.023643       0.047985      -0.028881      -0.000567       0.029447             10.850569      11.172449       5.027261      -2.250405      13.894311       0.632818       7.484946           0.000010
          154              C       4.478463       1.237536      19.029706       0.070830      35.594563 0.45388038E+03  0.10797726E+05                                 9.746279                            7.329122      -0.287251       1.915668                    0.998929      27.604797      80.109269       0.580125       0.443807      -1.046271      -0.013702      -0.018830      -0.001520       0.023338       0.020138       0.012276      -0.016463      -0.007523      -0.043201      -0.034007       0.005621       0.028386             11.993179      13.228935       5.387641      -2.420330      14.384326       1.112218       8.366276           0.000013
          155              C       5.498183       1.245187      18.073343      -0.134216      35.300397 0.47592682E+03  0.11526190E+05                                 9.573119                            7.420688      -0.176175       1.916012                    0.998442      30.573614      91.291749       0.582882       0.433890      -1.045906       0.016966       0.025879       0.009302       0.032313      -0.012856       0.019821       0.011117       0.000230       0.027600      -0.029970       0.006525       0.023445             11.333844      13.250227       4.988512      -2.914380      12.889005       0.498974       7.862299           0.000011
          156              C       6.342970       2.314400      17.903111      -0.133422      33.211852 0.43626810E+03  0.10310431E+05                                 9.075274                            7.016661       0.056541       1.992332                    0.999022      29.805928      87.143751       0.612412       0.423193      -1.055306      -0.018070      -0.018260       0.011319       0.028072      -0.007492      -0.003842      -0.009382       0.020477       0.038608      -0.022051       0.006201       0.015850             10.600351      10.423629       4.370539      -1.891184      14.268940       1.421033       7.108483           0.000017
          157              C       8.888723       9.563625       9.563628      -0.023505      36.229119 0.40818499E+03  0.95164683E+04                                10.857492                            7.716412      -0.540529       1.845439                    0.994195      28.470088      83.498824       0.480266       0.547022      -0.986717       0.000208       0.000313      -0.000204       0.000428      -0.000640      -0.000743      -0.000023      -0.003711       0.003022      -0.002616       0.001128       0.001488             14.169994      18.235897      -0.002715      -0.000391      12.137017      -0.000248      12.137066          -0.000003
          158              C       0.000000       0.000000       0.000000      -0.023500      36.228846 0.40818113E+03  0.95163547E+04                                10.857441                            7.716378      -0.540535       1.845439                    0.994195      28.469946      83.498274       0.480267       0.547023      -0.986717      -0.000213       0.000206      -0.000312       0.000431      -0.000732      -0.000651      -0.000023      -0.003351       0.004094      -0.002615       0.001113       0.001502             14.169923      18.235798      -0.000418      -0.002681      12.137002      -0.000256      12.136969          -0.000009
          159              I       9.777596      18.112166       8.548544      -0.443266     461.525690 0.18983104E+05  0.10474715E+07                                36.159053                           33.944851       1.485224       1.836834                    0.999776     167.733654     548.835107       0.487662       0.227621      -1.355539       0.000327      -0.011964      -0.011725       0.016755       0.016718      -0.016941      -0.077624       0.130875      -0.129988      -0.121176       0.024958       0.096218             38.387034      41.192963       2.333456      -2.332453      36.982048      -6.816128      36.986091          -0.000010
          160              I       2.666600       1.015085      10.578711      -0.443267     461.525536 0.18983095E+05  0.10474709E+07                                36.159044                           33.944841       1.485227       1.836834                    0.999776     167.733666     548.835181       0.487662       0.227621      -1.355539      -0.000328       0.011738       0.011958       0.016759      -0.016951       0.016722      -0.077626       0.130404      -0.131407      -0.121178       0.024953       0.096225             38.387028      41.192973      -2.332514       2.333506      36.986109      -6.816106      36.982003          -0.000013
          161              I       7.999868       8.548541       1.015083      -0.442820     461.294971 0.18970217E+05  0.10465804E+07                                36.146247                           33.932251       1.487476       1.837437                    0.999788     167.696162     548.661387       0.487777       0.227606      -1.355564      -0.000007      -0.011787       0.011790       0.016671       0.017649       0.017656       0.078958       0.131526      -0.131496      -0.122798       0.025151       0.097646             38.374452      41.181393       2.336773       2.336813      36.970973       6.812996      36.970991           0.000073
          162              I       7.999828      10.578710      18.112172      -0.443029     461.545344 0.18984357E+05  0.10475675E+07                                36.161326                           33.946932       1.483313       1.836355                    0.999772     167.727832     548.839610       0.487622       0.227634      -1.355508       0.000007       0.011895      -0.011908       0.016831      -0.016687      -0.016684       0.078498       0.130929      -0.130887      -0.122137       0.025801       0.096336             38.389467      41.200593      -2.336367      -2.336356      36.983929       6.818261      36.983880           0.000020
          163              N       6.900493       2.691205       8.739243      -0.182104      37.213516 0.50773764E+03  0.12227281E+05                                 9.368799                            7.314859      -0.061155       2.001487                    0.999499      27.822903      77.142547       0.643594       0.395188      -1.094250      -0.063600       0.097192       0.026058       0.119039       0.044693      -0.001048      -0.010030       0.025499       0.046633      -0.055024       0.014391       0.040634             10.797991      12.724398      -0.870146      -1.877034      14.235731      -0.121089       5.433845          -0.000007
          164              N       6.900482      16.436046      10.388012      -0.180690      37.178240 0.50713032E+03  0.12209317E+05                                 9.363916                            7.311215      -0.062465       2.001311                    0.999480      27.806582      77.093250       0.643641       0.395267      -1.094167      -0.063715      -0.097050      -0.026283       0.119034      -0.043873       0.001779      -0.010898       0.024926       0.042751      -0.053599       0.012667       0.040932             10.791824      12.717480       0.867677       1.876011      14.226728      -0.121471       5.431264          -0.000016
          165              N      10.876943       8.739242      16.436050      -0.182621      37.238496 0.50811675E+03  0.12239432E+05                                 9.374951                            7.319118      -0.062871       2.000777                    0.999473      27.833865      77.197658       0.643166       0.395353      -1.094070       0.063501       0.026741      -0.095031       0.117381       0.002200       0.044174       0.010996      -0.010518      -0.063163      -0.054792       0.013772       0.041020             10.805620      12.732604       1.878148      -0.871867       5.436921       0.120975      14.247334          -0.000004
          166              N       3.765974      10.388009       2.691205      -0.181015      37.188735 0.50729183E+03  0.12214499E+05                                 9.366378                            7.312796      -0.062464       2.001234                    0.999461      27.811680      77.118096       0.643499       0.395312      -1.094107       0.063342      -0.026075       0.096350       0.118217      -0.002498      -0.044503       0.010902      -0.009939      -0.058658      -0.054262       0.012683       0.041579             10.795405      12.719933      -1.876000       0.869739       5.432450       0.121082      14.233831           0.000000
          167              N       1.988219       0.824385       6.872423      -0.182106      37.213419 0.50773681E+03  0.12227248E+05                                 9.368755                            7.314834      -0.061139       2.001493                    0.999499      27.822869      77.142228       0.643598       0.395186      -1.094252       0.063602      -0.026064      -0.097184       0.119035      -0.001048       0.044689      -0.010020      -0.010563      -0.061574      -0.055020       0.014392       0.040628             10.797935      12.724320      -1.877020      -0.870165       5.433823      -0.121085      14.235661          -0.000008
          168              N       9.099198      18.302866      12.254832      -0.180694      37.178242 0.50713069E+03  0.12209324E+05                                 9.363907                            7.311212      -0.062432       2.001323                    0.999480      27.806563      77.093103       0.643642       0.395267      -1.094168       0.063709       0.026289       0.097052       0.119034       0.001779      -0.043870      -0.010898      -0.008909      -0.058757      -0.053594       0.012664       0.040931             10.791812      12.717466       1.876006       0.867673       5.431260      -0.121466      14.226710          -0.000017
          169              N       8.678256      12.254828       0.824385      -0.182616      37.238182 0.50811109E+03  0.12239262E+05                                 9.374908                            7.319084      -0.062909       2.000772                    0.999473      27.833681      77.197044       0.643167       0.395354      -1.094069      -0.063499       0.095029      -0.026740       0.117378       0.044176       0.002206       0.010994       0.026325       0.047371      -0.054795       0.013772       0.041023             10.805571      12.732543      -0.871860       1.878144      14.247270       0.120972       5.436900          -0.000005
          170              N       8.678219       6.872423      18.302870      -0.181009      37.188868 0.50729386E+03  0.12214553E+05                                 9.366370                            7.312788      -0.062416       2.001244                    0.999462      27.811755      77.118169       0.643503       0.395310      -1.094110      -0.063343      -0.096355       0.026075       0.118223      -0.044503      -0.002494       0.010900       0.024353       0.044234      -0.054261       0.012685       0.041577             10.795393      12.719955       0.869724      -1.876005      14.233781       0.121090       5.432444           0.000000

******************************************************
Auxiliary information for the entire system
The total spin magnetic moment of the unit cell is   0.000062
The total net atomic charge of the unit cell is   0.000003
Accuracy of reproducing the electrostatic potential in the unit cell:
  The inner radius (bohr) =    5.0000
  The outer radius (bohr) =   12.0000
  Valid grid points have density less than (e/(bohr^3)) =    0.0001
  The number of valid grid points were=        91482
  The rms potential error without charges in kcal/mol is=      3.65320
  The rms potential error with partial charges in kcal/mol is=      0.70081
  The RRMSE value at monopole order=      0.19183
  The rms potential error with partial charges and cloud penetration in kcal/mol is=      0.68837
  The RRMSE value at monopole order with cloud penetration is=      0.18843
  The rms potential error with partial charges and atomic dipoles in kcal/mol is=      0.41221
  The RRMSE value at dipole order=      0.11284
  The rms potential error with partial charges, atomic dipoles and cloud penetration in kcal/mol is=      0.38369
  The RRMSE value at dipole order with cloud penetration=      0.10503

******************************************************
The electron densities and ab initio electrostatic potential were computed in VASP using the PBE functional and
projector augmented wave method. See the main text of the journal article for a description of computational details.
The atomic charges, dipoles, and quadrupoles were computed with the DDEC6 method as described in
(a) T. A. Manz and N. Gabaldon Limas, RSC Adv. 6 (2016) 47771-47801 DOI: 10.1039/c6ra04656h
(b) N. Gabaldon Limas and T. A. Manz, RSC Adv. 8 (2018) 2678-2707 DOI: 10.1039/c7ra11829e.
For each atom in the material, the electron cloud parameters were fit to the spherically averaged atom-in-material
electron density using radial positions for which this density was between 10^-4 and 10^-2 electrons per cubic bohr.
The polarizabilities, dispersion coefficients, and quantum Drude oscillator (QDO) parameters were fit using the MCLF method.
The magnetic structure of the system was optimized in VASP from the default ferromagnetic initial guess using spin polarization.
The atomic spin moments (ASMs) were computed on this optimized magnetic structure using the DDEC6 partition as inputs
to the method of T. A. Manz and D. S. Sholl, J. Chem. Theory Comput. 7 (2011) 4146-4164 DOI: 10.1021/ct200539n.
The RMSE and RRMSE were computed using a uniform grid with Ewald summation.
