# Supplementary material for: A collection of forcefield precursors for metal–organic frameworks
Source: RSC Adv. 2019 Nov 13;9(63):36492–507. doi: 10.1039/c9ra07327b (PMC9075174; doi:10.1039/c9ra07327b)
Supplement: RA-009-C9RA07327B-s6375 [file RA-009-C9RA07327B-s6375.xyz]

   72
jmolscript: load "" {1 1 1} spacegroup "x,y,z" unitcell [{      7.220000     0.000000     0.000000 }, {      0.000000    10.463000     0.000000 }, {      0.000000     0.000000    11.190000 }]
Zn     2.686562     7.102284     2.340948     0.863646
Zn     6.296562     3.360716     3.254052     0.863646
Zn     0.923438     1.870784     8.849052     0.863646
Zn     4.533438     8.592216     7.935948     0.863646
H      2.895220     4.812980     5.326440     0.090955
H      0.931380     5.262889     6.423060     0.115607
H      1.790560     6.581227     6.702810     0.121507
H      6.859000     6.612616     4.778130     0.139646
H      0.866400     7.920491     5.102640     0.105253
H      3.963780     6.612616     4.241010     0.354009
H      2.873560     7.418267     4.766940     0.337776
H      6.505220     5.650020     0.268560     0.090955
H      4.541380     5.200111    10.361940     0.115607
H      5.400560     3.881773    10.082190     0.121507
H      3.249000     3.850384     0.816870     0.139647
H      4.476400     2.542509     0.492360     0.105253
H      0.353780     3.850384     1.353990     0.354009
H      6.483560     3.044733     0.828060     0.337776
H      0.714780    10.044480     5.863560     0.090956
H      2.678620     0.031389     4.766940     0.115607
H      1.819440     1.349727     4.487190     0.121507
H      3.971000     1.381116     6.411870     0.139647
H      2.743600     2.688991     6.087360     0.105253
H      6.866220     1.381116     6.948990     0.354009
H      0.736440     2.186767     6.423060     0.337776
H      4.324780     0.418520    10.921440     0.090955
H      6.288620    -0.031389     0.828060     0.115607
H      5.429440     9.113273     1.107810     0.121507
H      0.361000     9.081884    10.373130     0.139646
H      6.353600     7.774009    10.697640     0.105253
H      3.256220     9.081884     9.836010     0.354009
H      4.346440     8.276233    10.361940     0.337776
C      1.517644     4.914471     3.803481     0.587726
C      2.300292     5.625955     4.918005     0.081829
C      1.351584     6.113531     5.996721    -0.225549
C      0.260642     7.036367     5.487576    -0.278751
C      6.585362     7.583582     6.590910     0.626381
C      5.127644     5.548529     1.791519     0.587726
C      5.910292     4.837045     0.676995     0.081829
C      4.961584     4.349469    10.788279    -0.225549
C      3.870642     3.426632     0.107424    -0.278751
C      2.975362     2.879418    10.194090     0.626381
C      2.092356    10.145971     7.386519     0.587726
C      1.309708     0.394455     6.271995     0.081829
C      2.258416     0.882031     5.193279    -0.225549
C      3.349358     1.804867     5.702424    -0.278751
C      4.244638     2.352082     4.599090     0.626381
C      5.702356     0.317029     9.398481     0.587726
C      4.919708    10.068545    10.513005     0.081829
C      5.868416     9.580969     0.401721    -0.225549
C      6.959358     8.658133    11.082576    -0.278751
C      0.634638     8.110918     0.995910     0.626381
N      3.123372     6.716200     4.361862    -0.690121
N      6.733372     3.746800     1.233138    -0.690121
N      0.486628     1.484700     6.828138    -0.690121
N      4.096628     8.978300     9.956862    -0.690121
O      1.634608     5.299509     2.625174    -0.524215
O      0.773262     3.963384     4.191774    -0.558283
O      5.529076     8.210316     6.201498    -0.572351
O      6.820012     7.414082     7.801668    -0.575066
O      5.244608     5.163491     2.969826    -0.524215
O      4.383262     6.499616     1.403226    -0.558283
O      1.919076     2.252684    10.583502    -0.572350
O      3.210012     3.048918     8.983332    -0.575066
O      1.975392     0.068009     8.564826    -0.524215
O      2.836738     9.194884     6.998226    -0.558283
O      5.300924     2.978816     4.988502    -0.572350
O      4.009988     2.182582     3.388332    -0.575065
O      5.585392    10.394991     8.220174    -0.524215
O      6.446738     1.268116     9.786774    -0.558283
O      1.690924     7.484184     0.606498    -0.572350
O      0.399988     8.280418     2.206668    -0.575065

The following XYZ coordinates are in angstroms. Other properties are in atomic units.
The sperically averaged electron density of each atom fit to a function of the form exp(a - br)
eigen_1, eigen_2 and eigen_3 are the three eigenvalues of traceless quadrupole moment tensor
  atom number  atomic symbol              X              Y              Z     net charge C6 coefficient C8 coefficient C10 coefficient fluctuating dipole atomic polarizability isotropic forcefield polarizability              a              b squared Pearson coefficient          <r^3>          <r^4>         wp_QDO          m_QDO          q_QDO       dipole_x       dipole_y       dipole_z         dipole            Qxy            Qxz            Qyz     Q(x^2-y^2)  Q(3z^2 - R^2)        eigen_1        eigen_2        eigen_3 static polarizability      alpha(xx)      alpha(xy)      alpha(xz)      alpha(yy)      alpha(yz)      alpha(zz) atomic spin moment
            1             Zn       2.686562       7.102284       2.340948       0.863646      75.995549 0.17704880E+04  0.55567749E+05                                14.855048                           13.896695       0.487872       2.011356                    0.998872      46.010144     124.755565       0.477106       0.409036      -1.137500       0.007827       0.002793      -0.079246       0.079680       0.054372      -0.002753       0.026285      -0.101076      -0.106171      -0.063425      -0.032563       0.095987             15.609087      17.365965      -2.351889       0.547730      12.934292      -3.374748      16.527004           0.000013
            2             Zn       6.296562       3.360716       3.254052       0.863646      75.995546 0.17704879E+04  0.55567745E+05                                14.855048                           13.896694       0.487872       2.011356                    0.998872      46.010143     124.755561       0.477106       0.409036      -1.137500       0.007827      -0.002793       0.079246       0.079680      -0.054372       0.002753       0.026285      -0.101076      -0.106172      -0.063424      -0.032563       0.095987             15.609087      17.365965       2.351889      -0.547730      12.934292      -3.374748      16.527003           0.000013
            3             Zn       0.923438       1.870784       8.849052       0.863646      75.995558 0.17704883E+04  0.55567758E+05                                14.855049                           13.896695       0.487872       2.011356                    0.998872      46.010147     124.755575       0.477106       0.409036      -1.137500      -0.007827       0.002793       0.079246       0.079680      -0.054372      -0.002753      -0.026285      -0.101076      -0.106171      -0.063424      -0.032563       0.095987             15.609088      17.365966       2.351890       0.547731      12.934293       3.374748      16.527005           0.000013
            4             Zn       4.533438       8.592216       7.935948       0.863646      75.995558 0.17704883E+04  0.55567760E+05                                14.855050                           13.896696       0.487872       2.011356                    0.998872      46.010147     124.755577       0.477106       0.409036      -1.137500      -0.007827      -0.002793      -0.079245       0.079680       0.054372       0.002753      -0.026285      -0.101076      -0.106172      -0.063424      -0.032563       0.095987             15.609088      17.365966      -2.351889      -0.547730      12.934294       3.374749      16.527005           0.000013
            5              H       2.895220       4.812980       5.326440       0.090955       1.344573 0.11044662E+02  0.11714173E+03                                 1.989153                            1.915312      -0.988305       2.371719                    0.994810       3.965683      11.414777       0.463649       1.245540      -0.716123       0.028442      -0.038495       0.022313       0.052808      -0.003091       0.001671      -0.004429      -0.003148      -0.008452      -0.005211      -0.001869       0.007080              2.029309       1.971513      -0.503845       0.171369       2.416324      -0.268904       1.700089           0.000004
            6              H       0.931380       5.262889       6.423060       0.115607       1.226329 0.10057397E+02  0.10443630E+03                                 1.889402                            1.847303      -1.034933       2.370344                    0.996977       3.772445      10.823190       0.463573       1.272395      -0.710720      -0.019545      -0.022126       0.012601       0.032099       0.005391      -0.004199      -0.009745       0.002604      -0.029057      -0.014923       0.000628       0.014294              1.899240       1.660335       0.230430      -0.158601       2.317070      -0.266740       1.720315           0.000004
            7              H       1.790560       6.581227       6.702810       0.121507       1.089785 0.85203655E+01  0.85407635E+02                                 1.783519                            1.731668      -1.165438       2.325786                    0.994955       3.670488      10.557102       0.462983       1.319782      -0.699921       0.007420       0.019436       0.022858       0.030908      -0.004186       0.007845       0.002459       0.010149       0.008236      -0.010340      -0.000858       0.011198              1.803732       1.668885       0.177066       0.248861       1.802678       0.367766       1.939632           0.000004
            8              H       6.859000       6.612616       4.778130       0.139646       1.077607 0.84821710E+01  0.85691856E+02                                 1.827245                            1.768964      -1.296004       2.258974                    0.993383       3.899326      11.592776       0.438239       1.383446      -0.685570      -0.025535      -0.018313      -0.015870       0.035203       0.002015       0.006188       0.000502       0.006478      -0.006067      -0.005938      -0.002482       0.008421              1.858696       1.897652       0.190886       0.355171       1.682325       0.366664       1.996111           0.000003
            9              H       0.866400       7.920491       5.102640       0.105253       1.435867 0.12620597E+02  0.13956864E+03                                 2.122174                            2.079363      -1.378994       2.172130                    0.991685       4.489531      13.564460       0.431108       1.284730      -0.704624       0.028245       0.019582      -0.004242       0.034630       0.005076      -0.003030      -0.008859      -0.004442      -0.042390      -0.017180       0.001752       0.015427              2.142374       2.076799       0.344250      -0.204151       2.481772      -0.112397       1.868552           0.000003
           10              H       3.963780       6.612616       4.241010       0.354009       0.460127 0.27674502E+01  0.21518358E+02                                 1.126489                            1.087433      -1.170847       2.467623                    0.999985       2.455576       6.796988       0.491610       1.602346      -0.648933       0.022126      -0.000703       0.000386       0.022141       0.006817      -0.001566      -0.004483      -0.003013      -0.040815      -0.014489      -0.000012       0.014501              1.145538       1.441021      -0.049909      -0.131915       0.978114       0.053025       1.017480           0.000003
           11              H       2.873560       7.418267       4.766940       0.337776       0.466693 0.28912439E+01  0.22761306E+02                                 1.142239                            1.115055      -1.168234       2.460664                    0.999962       2.549520       7.134725       0.482452       1.612647      -0.646952      -0.006966       0.015583       0.015799       0.023259       0.005340      -0.008846       0.002712      -0.005694      -0.032975      -0.016294       0.004444       0.011851              1.155837       1.104689      -0.085073      -0.106719       1.292614       0.178943       1.070207           0.000003
           12              H       6.505220       5.650020       0.268560       0.090955       1.344573 0.11044656E+02  0.11714166E+03                                 1.989152                            1.915311      -0.988305       2.371719                    0.994810       3.965682      11.414775       0.463649       1.245540      -0.716123       0.028442       0.038495      -0.022313       0.052808       0.003091      -0.001671      -0.004429      -0.003148      -0.008452      -0.005211      -0.001869       0.007080              2.029309       1.971513       0.503845      -0.171369       2.416324      -0.268904       1.700089           0.000003
           13              H       4.541380       5.200111      10.361940       0.115607       1.226329 0.10057392E+02  0.10443624E+03                                 1.889402                            1.847303      -1.034933       2.370344                    0.996977       3.772444      10.823188       0.463573       1.272395      -0.710720      -0.019545       0.022126      -0.012601       0.032099      -0.005391       0.004199      -0.009745       0.002604      -0.029057      -0.014923       0.000628       0.014294              1.899240       1.660335      -0.230430       0.158601       2.317070      -0.266740       1.720315           0.000004
           14              H       5.400560       3.881773      10.082190       0.121507       1.089785 0.85203662E+01  0.85407646E+02                                 1.783520                            1.731668      -1.165438       2.325786                    0.994955       3.670488      10.557103       0.462983       1.319782      -0.699921       0.007420      -0.019436      -0.022858       0.030908       0.004186      -0.007845       0.002459       0.010149       0.008236      -0.010340      -0.000858       0.011198              1.803732       1.668885      -0.177066      -0.248861       1.802679       0.367766       1.939633           0.000004
           15              H       3.249000       3.850384       0.816870       0.139647       1.077607 0.84821745E+01  0.85691902E+02                                 1.827245                            1.768964      -1.296005       2.258974                    0.993383       3.899326      11.592778       0.438239       1.383446      -0.685570      -0.025535       0.018313       0.015870       0.035203      -0.002015      -0.006188       0.000502       0.006478      -0.006067      -0.005938      -0.002482       0.008421              1.858696       1.897652      -0.190886      -0.355171       1.682326       0.366664       1.996111           0.000003
           16              H       4.476400       2.542509       0.492360       0.105253       1.435867 0.12620599E+02  0.13956865E+03                                 2.122174                            2.079362      -1.378994       2.172130                    0.991685       4.489532      13.564460       0.431109       1.284729      -0.704624       0.028245      -0.019582       0.004242       0.034630      -0.005076       0.003031      -0.008859      -0.004442      -0.042390      -0.017180       0.001752       0.015427              2.142374       2.076799      -0.344250       0.204152       2.481771      -0.112398       1.868552           0.000003
           17              H       0.353780       3.850384       1.353990       0.354009       0.460127 0.27674507E+01  0.21518362E+02                                 1.126489                            1.087433      -1.170847       2.467623                    0.999985       2.455576       6.796987       0.491610       1.602345      -0.648933       0.022126       0.000703      -0.000386       0.022141      -0.006817       0.001566      -0.004483      -0.003013      -0.040815      -0.014489      -0.000012       0.014501              1.145538       1.441021       0.049909       0.131915       0.978114       0.053025       1.017480           0.000003
           18              H       6.483560       3.044733       0.828060       0.337776       0.466693 0.28912439E+01  0.22761306E+02                                 1.142239                            1.115055      -1.168234       2.460664                    0.999962       2.549520       7.134725       0.482452       1.612647      -0.646952      -0.006966      -0.015583      -0.015799       0.023259      -0.005340       0.008846       0.002712      -0.005694      -0.032975      -0.016294       0.004444       0.011851              1.155837       1.104689       0.085073       0.106719       1.292615       0.178943       1.070207           0.000003
           19              H       0.714780      10.044480       5.863560       0.090956       1.344572 0.11044653E+02  0.11714161E+03                                 1.989152                            1.915311      -0.988305       2.371719                    0.994810       3.965681      11.414773       0.463649       1.245540      -0.716123      -0.028442      -0.038495      -0.022313       0.052808       0.003091       0.001671       0.004429      -0.003148      -0.008452      -0.005211      -0.001869       0.007080              2.029308       1.971513       0.503845       0.171369       2.416323       0.268904       1.700089           0.000004
           20              H       2.678620       0.031389       4.766940       0.115607       1.226329 0.10057391E+02  0.10443622E+03                                 1.889402                            1.847302      -1.034933       2.370344                    0.996977       3.772444      10.823186       0.463573       1.272395      -0.710720       0.019545      -0.022126      -0.012601       0.032099      -0.005391      -0.004199       0.009745       0.002604      -0.029057      -0.014923       0.000628       0.014294              1.899239       1.660334      -0.230430      -0.158601       2.317069       0.266740       1.720315           0.000004
           21              H       1.819440       1.349727       4.487190       0.121507       1.089785 0.85203660E+01  0.85407639E+02                                 1.783519                            1.731668      -1.165438       2.325787                    0.994955       3.670488      10.557101       0.462984       1.319782      -0.699921      -0.007420       0.019436      -0.022858       0.030908       0.004186       0.007845      -0.002459       0.010149       0.008236      -0.010340      -0.000858       0.011198              1.803732       1.668884      -0.177066       0.248861       1.802678      -0.367766       1.939632           0.000004
           22              H       3.971000       1.381116       6.411870       0.139647       1.077607 0.84821723E+01  0.85691872E+02                                 1.827245                            1.768964      -1.296005       2.258974                    0.993383       3.899326      11.592776       0.438240       1.383445      -0.685570       0.025535      -0.018313       0.015870       0.035203      -0.002015       0.006188      -0.000502       0.006478      -0.006067      -0.005938      -0.002482       0.008421              1.858696       1.897651      -0.190886       0.355171       1.682325      -0.366664       1.996111           0.000003
           23              H       2.743600       2.688991       6.087360       0.105253       1.435867 0.12620597E+02  0.13956863E+03                                 2.122174                            2.079362      -1.378994       2.172130                    0.991685       4.489531      13.564458       0.431108       1.284729      -0.704624      -0.028245       0.019582       0.004242       0.034630      -0.005076      -0.003031       0.008859      -0.004442      -0.042390      -0.017180       0.001752       0.015427              2.142374       2.076799      -0.344250      -0.204151       2.481771       0.112397       1.868552           0.000003
           24              H       6.866220       1.381116       6.948990       0.354009       0.460127 0.27674502E+01  0.21518358E+02                                 1.126489                            1.087433      -1.170847       2.467623                    0.999985       2.455576       6.796988       0.491610       1.602346      -0.648933      -0.022126      -0.000703      -0.000386       0.022141      -0.006817      -0.001566       0.004483      -0.003013      -0.040815      -0.014489      -0.000012       0.014501              1.145538       1.441021       0.049909      -0.131915       0.978114      -0.053025       1.017480           0.000003
           25              H       0.736440       2.186767       6.423060       0.337776       0.466693 0.28912439E+01  0.22761306E+02                                 1.142239                            1.115055      -1.168233       2.460664                    0.999962       2.549520       7.134725       0.482452       1.612647      -0.646952       0.006966       0.015583      -0.015799       0.023259      -0.005340      -0.008846      -0.002712      -0.005694      -0.032975      -0.016294       0.004444       0.011851              1.155837       1.104689       0.085073      -0.106719       1.292614      -0.178943       1.070207           0.000003
           26              H       4.324780       0.418520      10.921440       0.090955       1.344573 0.11044657E+02  0.11714167E+03                                 1.989153                            1.915312      -0.988305       2.371719                    0.994810       3.965682      11.414777       0.463649       1.245541      -0.716123      -0.028442       0.038495       0.022313       0.052808      -0.003091      -0.001671       0.004429      -0.003148      -0.008452      -0.005211      -0.001869       0.007080              2.029309       1.971513      -0.503845      -0.171369       2.416324       0.268904       1.700090           0.000003
           27              H       6.288620      -0.031389       0.828060       0.115607       1.226329 0.10057398E+02  0.10443632E+03                                 1.889403                            1.847303      -1.034933       2.370344                    0.996977       3.772445      10.823192       0.463573       1.272395      -0.710720       0.019545       0.022126       0.012601       0.032099       0.005391       0.004199       0.009745       0.002604      -0.029057      -0.014923       0.000628       0.014294              1.899241       1.660335       0.230430       0.158602       2.317070       0.266740       1.720316           0.000004
           28              H       5.429440       9.113273       1.107810       0.121507       1.089786 0.85203709E+01  0.85407703E+02                                 1.783520                            1.731668      -1.165439       2.325786                    0.994955       3.670489      10.557106       0.462983       1.319782      -0.699921      -0.007420      -0.019436       0.022858       0.030908      -0.004186      -0.007845      -0.002459       0.010149       0.008236      -0.010340      -0.000858       0.011198              1.803732       1.668885       0.177066      -0.248861       1.802679      -0.367766       1.939633           0.000004
           29              H       0.361000       9.081884      10.373130       0.139646       1.077607 0.84821716E+01  0.85691865E+02                                 1.827245                            1.768964      -1.296004       2.258974                    0.993383       3.899326      11.592777       0.438239       1.383446      -0.685570       0.025535       0.018313      -0.015870       0.035203       0.002015      -0.006188      -0.000502       0.006478      -0.006067      -0.005938      -0.002482       0.008421              1.858696       1.897652       0.190886      -0.355172       1.682325      -0.366664       1.996111           0.000003
           30              H       6.353600       7.774009      10.697640       0.105253       1.435868 0.12620604E+02  0.13956872E+03                                 2.122174                            2.079363      -1.378993       2.172130                    0.991685       4.489532      13.564461       0.431108       1.284729      -0.704624      -0.028245      -0.019582      -0.004242       0.034630       0.005076       0.003030       0.008859      -0.004442      -0.042390      -0.017180       0.001752       0.015427              2.142374       2.076799       0.344250       0.204151       2.481772       0.112398       1.868552           0.000003
           31              H       3.256220       9.081884       9.836010       0.354009       0.460127 0.27674508E+01  0.21518362E+02                                 1.126489                            1.087433      -1.170847       2.467623                    0.999985       2.455576       6.796987       0.491610       1.602345      -0.648933      -0.022126       0.000703       0.000386       0.022141       0.006817       0.001566       0.004483      -0.003013      -0.040815      -0.014489      -0.000012       0.014501              1.145538       1.441021      -0.049909       0.131915       0.978114      -0.053025       1.017480           0.000003
           32              H       4.346440       8.276233      10.361940       0.337776       0.466693 0.28912447E+01  0.22761314E+02                                 1.142239                            1.115055      -1.168233       2.460664                    0.999962       2.549520       7.134725       0.482452       1.612647      -0.646952       0.006966      -0.015583       0.015799       0.023259       0.005340       0.008846      -0.002712      -0.005694      -0.032975      -0.016294       0.004444       0.011851              1.155837       1.104690      -0.085073       0.106719       1.292615      -0.178943       1.070208           0.000003
           33              C       1.517644       4.914471       3.803481       0.587726      20.483374 0.25995152E+03  0.54489194E+04                                 6.966965                            5.806775       0.006265       2.064286                    0.999553      22.540910      64.014370       0.600730       0.486417      -1.009604      -0.043398      -0.045006      -0.051544       0.081029      -0.079830      -0.027713       0.008669       0.024735      -0.144386      -0.066168      -0.043221       0.109389              7.501939       6.404837       2.631709       0.185658       7.370728      -0.337860       8.730253           0.000008
           34              C       2.300292       5.625955       4.918005       0.081829      25.436114 0.39267705E+03  0.89716255E+04                                 7.548968                            6.588910      -0.049637       2.026229                    0.998438      25.660694      71.980557       0.646618       0.414594      -1.068725       0.056529       0.138544       0.008248       0.149860       0.030943      -0.049213      -0.034802      -0.005543      -0.113854      -0.069759      -0.010163       0.079922              8.119192       8.011025       0.305589      -0.988373       8.445848       0.990011       7.900704           0.000001
           35              C       1.351584       6.113531       5.996721      -0.225549      28.208993 0.46617147E+03  0.11249432E+05                                 8.224690                            7.265086      -0.328612       1.869785                    0.998753      31.118301      93.232496       0.597798       0.424587      -1.049924      -0.034220       0.046752      -0.073467       0.093563      -0.020108      -0.012382      -0.004997       0.066292      -0.043387      -0.035001      -0.012820       0.047821              8.789555       8.754004      -2.009206      -1.525315       9.113318       1.570835       8.501341           0.000001
           36              C       0.260642       7.036367       5.487576      -0.278751      33.509933 0.54085770E+03  0.13413102E+05                                 8.975689                            7.640019      -0.229086       1.915484                    0.997263      31.052244      91.330821       0.610271       0.404704      -1.073096       0.051038      -0.064660       0.030152       0.087720      -0.007559       0.015650      -0.022207       0.028938      -0.096709      -0.044806       0.005721       0.039085              9.900423      11.221966      -2.520750      -1.940307       9.271892       2.338815       9.207410          -0.000002
           37              C       6.585362       7.583582       6.590910       0.626381      21.458436 0.25739410E+03  0.53576212E+04                                 7.137247                            5.697866      -0.032444       2.044394                    0.999779      22.141445      61.737768       0.622122       0.472996      -1.021316      -0.020543       0.008733       0.009353       0.024202       0.050312       0.019314       0.012080      -0.091543      -0.198807      -0.072641      -0.030624       0.103264              7.940969       8.773786      -2.865064      -1.732582       5.914122       1.471567       9.134998           0.000008
           38              C       5.127644       5.548529       1.791519       0.587726      20.483373 0.25995149E+03  0.54489188E+04                                 6.966965                            5.806775       0.006265       2.064286                    0.999553      22.540909      64.014369       0.600730       0.486417      -1.009604      -0.043398       0.045006       0.051544       0.081029       0.079830       0.027713       0.008669       0.024735      -0.144386      -0.066168      -0.043221       0.109389              7.501939       6.404837      -2.631709      -0.185659       7.370728      -0.337860       8.730253           0.000008
           39              C       5.910292       4.837045       0.676995       0.081829      25.436113 0.39267705E+03  0.89716257E+04                                 7.548968                            6.588910      -0.049637       2.026229                    0.998438      25.660694      71.980558       0.646618       0.414594      -1.068725       0.056529      -0.138544      -0.008248       0.149860      -0.030943       0.049213      -0.034802      -0.005543      -0.113854      -0.069759      -0.010163       0.079922              8.119192       8.011024      -0.305590       0.988373       8.445848       0.990011       7.900704           0.000001
           40              C       4.961584       4.349469      10.788279      -0.225549      28.208997 0.46617163E+03  0.11249436E+05                                 8.224691                            7.265087      -0.328612       1.869785                    0.998753      31.118301      93.232497       0.597798       0.424587      -1.049924      -0.034220      -0.046752       0.073467       0.093563       0.020108       0.012382      -0.004997       0.066292      -0.043387      -0.035001      -0.012820       0.047821              8.789556       8.754003       2.009206       1.525316       9.113321       1.570836       8.501343           0.000001
           41              C       3.870642       3.426632       0.107424      -0.278751      33.509934 0.54085772E+03  0.13413103E+05                                 8.975690                            7.640019      -0.229086       1.915484                    0.997263      31.052246      91.330831       0.610271       0.404704      -1.073096       0.051038       0.064660      -0.030152       0.087720       0.007559      -0.015650      -0.022207       0.028938      -0.096709      -0.044806       0.005721       0.039085              9.900424      11.221966       2.520747       1.940312       9.271892       2.338816       9.207412          -0.000002
           42              C       2.975362       2.879418      10.194090       0.626381      21.458435 0.25739406E+03  0.53576201E+04                                 7.137246                            5.697866      -0.032444       2.044394                    0.999779      22.141445      61.737766       0.622122       0.472996      -1.021316      -0.020543      -0.008733      -0.009353       0.024202      -0.050312      -0.019314       0.012080      -0.091543      -0.198807      -0.072641      -0.030624       0.103264              7.940968       8.773786       2.865063       1.732583       5.914120       1.471566       9.134998           0.000008
           43              C       2.092356      10.145971       7.386519       0.587726      20.483373 0.25995150E+03  0.54489190E+04                                 6.966965                            5.806775       0.006265       2.064286                    0.999553      22.540909      64.014367       0.600730       0.486417      -1.009604       0.043398      -0.045006       0.051544       0.081029       0.079830      -0.027713      -0.008669       0.024735      -0.144386      -0.066168      -0.043221       0.109389              7.501939       6.404837      -2.631709       0.185658       7.370728       0.337860       8.730252           0.000008
           44              C       1.309708       0.394455       6.271995       0.081829      25.436115 0.39267707E+03  0.89716261E+04                                 7.548968                            6.588910      -0.049637       2.026229                    0.998438      25.660694      71.980556       0.646618       0.414594      -1.068725      -0.056529       0.138544      -0.008248       0.149860      -0.030943      -0.049213       0.034802      -0.005543      -0.113854      -0.069759      -0.010163       0.079922              8.119192       8.011025      -0.305590      -0.988373       8.445848      -0.990011       7.900704           0.000001
           45              C       2.258416       0.882031       5.193279      -0.225549      28.208991 0.46617144E+03  0.11249431E+05                                 8.224690                            7.265085      -0.328612       1.869785                    0.998753      31.118299      93.232486       0.597798       0.424587      -1.049924       0.034220       0.046752       0.073467       0.093563       0.020108      -0.012382       0.004997       0.066292      -0.043387      -0.035001      -0.012819       0.047821              8.789554       8.754004       2.009205      -1.525315       9.113317      -1.570835       8.501341           0.000002
           46              C       3.349358       1.804867       5.702424      -0.278751      33.509936 0.54085776E+03  0.13413104E+05                                 8.975690                            7.640019      -0.229086       1.915484                    0.997263      31.052246      91.330826       0.610271       0.404704      -1.073096      -0.051038      -0.064660      -0.030152       0.087720       0.007559       0.015650       0.022207       0.028938      -0.096709      -0.044806       0.005721       0.039085              9.900423      11.221967       2.520750      -1.940307       9.271892      -2.338816       9.207410          -0.000002
           47              C       4.244638       2.352082       4.599090       0.626381      21.458438 0.25739412E+03  0.53576218E+04                                 7.137247                            5.697867      -0.032444       2.044394                    0.999779      22.141446      61.737770       0.622122       0.472996      -1.021316       0.020543       0.008733      -0.009353       0.024202      -0.050312       0.019314      -0.012080      -0.091543      -0.198807      -0.072641      -0.030624       0.103264              7.940969       8.773786       2.865064      -1.732582       5.914123      -1.471567       9.134998           0.000008
           48              C       5.702356       0.317029       9.398481       0.587726      20.483372 0.25995149E+03  0.54489187E+04                                 6.966965                            5.806776       0.006265       2.064286                    0.999553      22.540909      64.014370       0.600730       0.486417      -1.009604       0.043398       0.045006      -0.051544       0.081029      -0.079830       0.027713      -0.008669       0.024735      -0.144386      -0.066168      -0.043221       0.109389              7.501939       6.404837       2.631709      -0.185659       7.370728       0.337860       8.730253           0.000008
           49              C       4.919708      10.068545      10.513005       0.081829      25.436114 0.39267706E+03  0.89716257E+04                                 7.548968                            6.588910      -0.049637       2.026229                    0.998438      25.660694      71.980559       0.646618       0.414594      -1.068725      -0.056529      -0.138544       0.008248       0.149860       0.030943       0.049213       0.034802      -0.005543      -0.113854      -0.069759      -0.010163       0.079922              8.119192       8.011025       0.305589       0.988373       8.445848      -0.990011       7.900704           0.000001
           50              C       5.868416       9.580969       0.401721      -0.225549      28.208990 0.46617141E+03  0.11249430E+05                                 8.224690                            7.265085      -0.328612       1.869785                    0.998753      31.118300      93.232496       0.597798       0.424587      -1.049924       0.034220      -0.046752      -0.073467       0.093563      -0.020108       0.012382       0.004997       0.066292      -0.043387      -0.035001      -0.012820       0.047821              8.789554       8.754004      -2.009205       1.525315       9.113318      -1.570835       8.501341           0.000001
           51              C       6.959358       8.658133      11.082576      -0.278751      33.509929 0.54085762E+03  0.13413099E+05                                 8.975688                            7.640018      -0.229086       1.915485                    0.997263      31.052242      91.330812       0.610271       0.404704      -1.073096      -0.051038       0.064660       0.030152       0.087720      -0.007559      -0.015650       0.022207       0.028938      -0.096709      -0.044806       0.005721       0.039085              9.900422      11.221965      -2.520750       1.940306       9.271891      -2.338815       9.207408          -0.000002
           52              C       0.634638       8.110918       0.995910       0.626381      21.458438 0.25739413E+03  0.53576219E+04                                 7.137247                            5.697866      -0.032444       2.044394                    0.999779      22.141446      61.737767       0.622122       0.472996      -1.021316       0.020543      -0.008733       0.009353       0.024202       0.050312      -0.019314      -0.012080      -0.091543      -0.198807      -0.072641      -0.030624       0.103264              7.940968       8.773786      -2.865064       1.732582       5.914122      -1.471566       9.134997           0.000008
           53              N       3.123372       6.716200       4.361862      -0.690121      32.235879 0.57728671E+03  0.14472114E+05                                 8.675578                            7.920743      -0.527357       1.829730                    0.995512      32.150733      93.385314       0.599507       0.407541      -1.077117      -0.043321      -0.122423       0.072942       0.148945       0.063724      -0.034676      -0.009371      -0.062184      -0.180244      -0.079418      -0.025824       0.105242              9.073925      10.274466       1.747496      -1.832421       8.540531       0.217569       8.406776           0.000006
           54              N       6.733372       3.746800       1.233138      -0.690121      32.235876 0.57728663E+03  0.14472111E+05                                 8.675577                            7.920743      -0.527357       1.829730                    0.995512      32.150731      93.385306       0.599507       0.407541      -1.077117      -0.043321       0.122423      -0.072942       0.148945      -0.063724       0.034675      -0.009371      -0.062184      -0.180244      -0.079418      -0.025824       0.105242              9.073924      10.274465      -1.747496       1.832421       8.540531       0.217570       8.406776           0.000006
           55              N       0.486628       1.484700       6.828138      -0.690121      32.235880 0.57728674E+03  0.14472115E+05                                 8.675578                            7.920744      -0.527357       1.829730                    0.995512      32.150734      93.385319       0.599507       0.407541      -1.077117       0.043321      -0.122423      -0.072942       0.148945      -0.063724      -0.034675       0.009371      -0.062184      -0.180244      -0.079418      -0.025824       0.105242              9.073925      10.274466      -1.747496      -1.832421       8.540532      -0.217570       8.406777           0.000006
           56              N       4.096628       8.978300       9.956862      -0.690121      32.235875 0.57728661E+03  0.14472111E+05                                 8.675577                            7.920743      -0.527357       1.829730                    0.995512      32.150731      93.385306       0.599507       0.407541      -1.077117       0.043321       0.122423       0.072942       0.148945       0.063724       0.034676       0.009371      -0.062184      -0.180244      -0.079418      -0.025824       0.105242              9.073924      10.274465       1.747496       1.832421       8.540531      -0.217569       8.406775           0.000005
           57              O       1.634608       5.299509       2.625174      -0.524215      31.394274 0.53343730E+03  0.12752341E+05                                 7.758732                            7.114079       0.460604       2.230598                    0.993340      26.442058      68.498768       0.720136       0.355783      -1.145688      -0.008341      -0.009146      -0.000247       0.012380      -0.032100      -0.020729      -0.038935       0.005084       0.055648      -0.063935       0.018750       0.045186              8.043317       6.594475       1.356618      -0.706824       6.840000      -1.726920      10.695476           0.000002
           58              O       0.773262       3.963384       4.191774      -0.558283      36.121231 0.56764242E+03  0.13779780E+05                                 8.531877                            7.312480       0.458126       2.212306                    0.994919      27.167657      70.873866       0.714254       0.353253      -1.147964       0.006927       0.024994      -0.015812       0.030376       0.016005      -0.032980      -0.020551       0.019915      -0.219551      -0.084021       0.017771       0.066251              9.213827      10.407373       4.009588       0.392856      10.724999      -1.167147       6.509108           0.000006
           59              O       5.529076       8.210316       6.201498      -0.572351      30.940591 0.48206253E+03  0.11218768E+05                                 7.611446                            6.625008       0.841039       2.320393                    0.999247      27.042841      68.773290       0.770839       0.341429      -1.159330       0.020766       0.011105       0.007763       0.024796      -0.042495       0.002767       0.015611       0.037920      -0.191579      -0.068105      -0.010630       0.078735              8.158182      10.989695      -3.118396      -0.119154       6.926256       0.844930       6.558594           0.000001
           60              O       6.820012       7.414082       7.801668      -0.575066      29.814918 0.50417463E+03  0.11886268E+05                                 7.430698                            6.849900       0.867305       2.313756                    0.998773      27.696258      71.295249       0.744428       0.348995      -1.150997       0.031469       0.003347      -0.017895       0.036356       0.054617       0.031265      -0.002626      -0.088463       0.116724      -0.096153       0.036888       0.059265              7.639904       5.913871      -0.633344      -0.037716       5.558459       0.203694      11.447381           0.000001
           61              O       5.244608       5.163491       2.969826      -0.524215      31.394275 0.53343732E+03  0.12752342E+05                                 7.758733                            7.114080       0.460604       2.230598                    0.993340      26.442058      68.498771       0.720136       0.355783      -1.145688      -0.008341       0.009146       0.000247       0.012380       0.032100       0.020729      -0.038935       0.005084       0.055648      -0.063935       0.018750       0.045186              8.043318       6.594476      -1.356618       0.706824       6.840000      -1.726920      10.695477           0.000002
           62              O       4.383262       6.499616       1.403226      -0.558283      36.121230 0.56764240E+03  0.13779780E+05                                 8.531877                            7.312480       0.458126       2.212306                    0.994919      27.167656      70.873863       0.714254       0.353253      -1.147964       0.006927      -0.024994       0.015812       0.030376      -0.016006       0.032980      -0.020551       0.019915      -0.219551      -0.084021       0.017771       0.066251              9.213827      10.407373      -4.009588      -0.392856      10.724999      -1.167147       6.509108           0.000006
           63              O       1.919076       2.252684      10.583502      -0.572350      30.940591 0.48206253E+03  0.11218768E+05                                 7.611446                            6.625008       0.841038       2.320393                    0.999247      27.042840      68.773289       0.770839       0.341429      -1.159330       0.020766      -0.011105      -0.007763       0.024796       0.042495      -0.002767       0.015611       0.037920      -0.191580      -0.068105      -0.010630       0.078735              8.158182      10.989696       3.118396       0.119155       6.926256       0.844930       6.558594           0.000001
           64              O       3.210012       3.048918       8.983332      -0.575066      29.814920 0.50417463E+03  0.11886267E+05                                 7.430698                            6.849900       0.867305       2.313756                    0.998773      27.696257      71.295247       0.744428       0.348995      -1.150997       0.031469      -0.003347       0.017895       0.036356      -0.054617      -0.031265      -0.002626      -0.088464       0.116723      -0.096153       0.036888       0.059265              7.639904       5.913872       0.633344       0.037717       5.558459       0.203694      11.447382           0.000001
           65              O       1.975392       0.068009       8.564826      -0.524215      31.394270 0.53343722E+03  0.12752338E+05                                 7.758731                            7.114079       0.460604       2.230599                    0.993340      26.442056      68.498762       0.720136       0.355783      -1.145688       0.008341      -0.009146       0.000247       0.012380       0.032100      -0.020729       0.038935       0.005084       0.055648      -0.063935       0.018750       0.045186              8.043317       6.594475      -1.356618      -0.706824       6.839999       1.726920      10.695476           0.000002
           66              O       2.836738       9.194884       6.998226      -0.558283      36.121229 0.56764239E+03  0.13779779E+05                                 8.531877                            7.312479       0.458126       2.212306                    0.994919      27.167656      70.873863       0.714254       0.353253      -1.147964      -0.006927       0.024994       0.015812       0.030376      -0.016006      -0.032980       0.020551       0.019915      -0.219551      -0.084021       0.017771       0.066251              9.213827      10.407373      -4.009588       0.392856      10.724998       1.167147       6.509108           0.000006
           67              O       5.300924       2.978816       4.988502      -0.572350      30.940584 0.48206241E+03  0.11218765E+05                                 7.611445                            6.625007       0.841039       2.320393                    0.999247      27.042838      68.773280       0.770839       0.341429      -1.159330      -0.020766       0.011105      -0.007763       0.024796       0.042495       0.002767      -0.015611       0.037920      -0.191579      -0.068105      -0.010630       0.078735              8.158180      10.989693       3.118395      -0.119154       6.926255      -0.844929       6.558593           0.000001
           68              O       4.009988       2.182582       3.388332      -0.575065      29.814916 0.50417458E+03  0.11886266E+05                                 7.430697                            6.849900       0.867306       2.313756                    0.998773      27.696258      71.295246       0.744428       0.348995      -1.150997      -0.031469       0.003347       0.017895       0.036356      -0.054617       0.031265       0.002626      -0.088463       0.116724      -0.096153       0.036888       0.059265              7.639903       5.913871       0.633344      -0.037716       5.558458      -0.203694      11.447380           0.000001
           69              O       5.585392      10.394991       8.220174      -0.524215      31.394274 0.53343731E+03  0.12752341E+05                                 7.758732                            7.114079       0.460604       2.230598                    0.993340      26.442058      68.498769       0.720136       0.355783      -1.145688       0.008341       0.009146      -0.000247       0.012380      -0.032100       0.020729       0.038935       0.005084       0.055648      -0.063935       0.018750       0.045186              8.043317       6.594475       1.356618       0.706824       6.840000       1.726920      10.695477           0.000002
           70              O       6.446738       1.268116       9.786774      -0.558283      36.121232 0.56764244E+03  0.13779781E+05                                 8.531877                            7.312480       0.458126       2.212306                    0.994919      27.167657      70.873867       0.714254       0.353253      -1.147964      -0.006927      -0.024994      -0.015812       0.030376       0.016006       0.032980       0.020551       0.019915      -0.219551      -0.084021       0.017771       0.066251              9.213827      10.407374       4.009588      -0.392856      10.724999       1.167147       6.509109           0.000006
           71              O       1.690924       7.484184       0.606498      -0.572350      30.940586 0.48206245E+03  0.11218766E+05                                 7.611445                            6.625007       0.841039       2.320393                    0.999247      27.042839      68.773283       0.770839       0.341429      -1.159330      -0.020766      -0.011105       0.007763       0.024796      -0.042495      -0.002767      -0.015611       0.037920      -0.191579      -0.068105      -0.010630       0.078735              8.158181      10.989694      -3.118395       0.119154       6.926255      -0.844929       6.558593           0.000001
           72              O       0.399988       8.280418       2.206668      -0.575065      29.814915 0.50417456E+03  0.11886265E+05                                 7.430697                            6.849900       0.867306       2.313756                    0.998773      27.696257      71.295244       0.744428       0.348995      -1.150997      -0.031469      -0.003347      -0.017895       0.036356       0.054617      -0.031265       0.002626      -0.088464       0.116723      -0.096153       0.036888       0.059265              7.639903       5.913871      -0.633344       0.037716       5.558458      -0.203694      11.447379           0.000001

******************************************************
Auxiliary information for the entire system
The total spin magnetic moment of the unit cell is   0.000274
The total net atomic charge of the unit cell is   0.000004
Accuracy of reproducing the electrostatic potential in the unit cell:
  The inner radius (bohr) =    5.0000
  The outer radius (bohr) =   12.0000
  Valid grid points have density less than (e/(bohr^3)) =    0.0001
  The number of valid grid points were=         1224
  The rms potential error without charges in kcal/mol is=      3.82241
  The rms potential error with partial charges in kcal/mol is=      0.79017
  The RRMSE value at monopole order=      0.20672
  The rms potential error with partial charges and cloud penetration in kcal/mol is=      0.77497
  The RRMSE value at monopole order with cloud penetration is=      0.20274
  The rms potential error with partial charges and atomic dipoles in kcal/mol is=      0.47628
  The RRMSE value at dipole order=      0.12460
  The rms potential error with partial charges, atomic dipoles and cloud penetration in kcal/mol is=      0.46011
  The RRMSE value at dipole order with cloud penetration=      0.12037

******************************************************
The electron densities and ab initio electrostatic potential were computed in VASP using the PBE functional and
projector augmented wave method. See the main text of the journal article for a description of computational details.
The atomic charges, dipoles, and quadrupoles were computed with the DDEC6 method as described in
(a) T. A. Manz and N. Gabaldon Limas, RSC Adv. 6 (2016) 47771-47801 DOI: 10.1039/c6ra04656h
(b) N. Gabaldon Limas and T. A. Manz, RSC Adv. 8 (2018) 2678-2707 DOI: 10.1039/c7ra11829e.
For each atom in the material, the electron cloud parameters were fit to the spherically averaged atom-in-material
electron density using radial positions for which this density was between 10^-4 and 10^-2 electrons per cubic bohr.
The polarizabilities, dispersion coefficients, and quantum Drude oscillator (QDO) parameters were fit using the MCLF method.
The magnetic structure of the system was optimized in VASP from the default ferromagnetic initial guess using spin polarization.
The atomic spin moments (ASMs) were computed on this optimized magnetic structure using the DDEC6 partition as inputs
to the method of T. A. Manz and D. S. Sholl, J. Chem. Theory Comput. 7 (2011) 4146-4164 DOI: 10.1021/ct200539n.
The RMSE and RRMSE were computed using a uniform grid with Ewald summation.
