# Supplementary material for: A collection of forcefield precursors for metal–organic frameworks
Source: RSC Adv. 2019 Nov 13;9(63):36492–507. doi: 10.1039/c9ra07327b (PMC9075174; doi:10.1039/c9ra07327b)
Supplement: RA-009-C9RA07327B-s6376 [file RA-009-C9RA07327B-s6376.xyz]

   72
jmolscript: load "" {1 1 1} spacegroup "x,y,z" unitcell [{      7.177000     0.000000     0.000000 }, {      0.000000    10.396000     0.000000 }, {      0.000000     0.000000    11.121000 }]
Zn     2.708887     0.737180     0.454960     0.865338
Zn     0.879613     9.658820     6.015460     0.865338
Zn     4.468113     5.935180     5.105540     0.865338
Zn     6.297387     4.460820    10.666040     0.865338
H      5.654758     1.284946     9.112547     0.139716
H      4.678686     0.033267     8.919042     0.137531
H      4.451893     2.498159     7.498890     0.115867
H      3.500223     1.239203     7.243107     0.109084
H      2.451663     2.880732     8.588748     0.094819
H      2.246401     0.426236     9.074736     0.335968
H      1.428223     1.341084     9.630786     0.335777
H      5.110742     9.111054     3.552047     0.139716
H      6.086814    -0.033267     3.358542     0.137532
H      6.313607     7.897841     1.938390     0.115867
H      0.088277     9.156797     1.682607     0.109085
H      1.136837     7.515268     3.028248     0.094819
H      1.342099     9.969764     3.514236     0.335968
H      2.160277     9.054916     4.070286     0.335778
H      1.522242     6.482946     7.568953     0.139716
H      2.498314     5.231267     7.762458     0.137532
H      2.725107     7.696159     9.182610     0.115867
H      3.676777     6.437203     9.438393     0.109084
H      4.725337     8.078732     8.092752     0.094819
H      4.930599     5.624236     7.606764     0.335968
H      5.748777     6.539084     7.050714     0.335778
H      2.066258     3.913054     2.008453     0.139716
H      1.090186     5.164733     2.201958     0.137532
H      0.863393     2.699841     3.622110     0.115867
H      7.088723     3.958797     3.877893     0.109084
H      6.040163     2.317268     2.532252     0.094819
H      5.834901     4.771764     2.046264     0.335968
H      5.016723     3.856916     1.490214     0.335777
C      6.012891     0.255742     7.358877     0.643578
C      5.104282     0.795294     8.450959    -0.326387
C      4.023426     1.717419     7.933499    -0.205187
C      3.850460     2.937910    10.113660     0.604485
C      3.071756     2.218506     9.009567     0.066354
C      4.752609    10.140258     1.798377     0.643578
C      5.661218     9.600706     2.890459    -0.326387
C      6.742074     8.678581     2.372999    -0.205187
C      6.915039     7.458090     4.553160     0.604485
C      0.516744     8.177494     3.449067     0.066354
C      1.164109     5.453742     9.322623     0.643578
C      2.072718     5.993294     8.230541    -0.326387
C      3.153574     6.915419     8.748001    -0.205187
C      3.326539     8.135910     6.567840     0.604485
C      4.105244     7.416506     7.671933     0.066354
C      2.424391     4.942258     3.762123     0.643578
C      1.515782     4.402706     2.670041    -0.326387
C      0.434926     3.480581     3.187501    -0.205187
C      0.261960     2.260090     1.007340     0.604485
C      6.660256     2.979494     2.111433     0.066354
N      2.256449     1.128174     9.574625    -0.674609
N      1.332051     9.267826     4.014125    -0.674609
N      4.920551     6.326174     7.106875    -0.674609
N      5.844949     4.069826     1.546375    -0.674609
O      7.061450    10.026734     7.748668    -0.577560
O      5.758825     0.405236     6.152248    -0.576800
O      3.734911     2.546084     0.174488    -0.531616
O      4.593280     3.877708     9.729318    -0.556359
O      3.704050     0.369266     2.188168    -0.577560
O      5.006675     9.990764     0.591748    -0.576800
O      7.030589     7.849916     5.734988    -0.531615
O      6.172220     6.518292     4.168818    -0.556359
O      0.115550     4.828734     8.932832    -0.577560
O      1.418175     5.603236    10.529252    -0.576800
O      3.442089     7.744084     5.386012    -0.531615
O      2.583720     9.075708     6.952182    -0.556359
O      3.472950     5.567266     3.372332    -0.577560
O      2.170325     4.792764     4.968752    -0.576800
O      0.146411     2.651916    10.946512    -0.531615
O      1.004780     1.320292     1.391682    -0.556360

The following XYZ coordinates are in angstroms. Other properties are in atomic units.
The sperically averaged electron density of each atom fit to a function of the form exp(a - br)
eigen_1, eigen_2 and eigen_3 are the three eigenvalues of traceless quadrupole moment tensor
  atom number  atomic symbol              X              Y              Z     net charge C6 coefficient C8 coefficient C10 coefficient fluctuating dipole atomic polarizability isotropic forcefield polarizability              a              b squared Pearson coefficient          <r^3>          <r^4>         wp_QDO          m_QDO          q_QDO       dipole_x       dipole_y       dipole_z         dipole            Qxy            Qxz            Qyz     Q(x^2-y^2)  Q(3z^2 - R^2)        eigen_1        eigen_2        eigen_3 static polarizability      alpha(xx)      alpha(xy)      alpha(xz)      alpha(yy)      alpha(yz)      alpha(zz) atomic spin moment
            1             Zn       2.708887       0.737180       0.454960       0.865338      76.356081 0.17724924E+04  0.55649836E+05                                14.897137                           13.902103       0.477180       2.006333                    0.999046      46.060413     124.938620       0.477110       0.408891      -1.137530      -0.004071       0.002921       0.073652       0.073822       0.047086      -0.008810       0.017459      -0.098509      -0.109298      -0.059672      -0.028047       0.087719             15.664866      17.483413      -2.294910       0.671997      12.970297      -3.455957      16.540889           0.000014
            2             Zn       0.879613       9.658820       6.015460       0.865338      76.356072 0.17724921E+04  0.55649824E+05                                14.897136                           13.902101       0.477181       2.006333                    0.999046      46.060410     124.938606       0.477110       0.408891      -1.137530       0.004071      -0.002921       0.073652       0.073822       0.047086       0.008810      -0.017459      -0.098509      -0.109298      -0.059672      -0.028047       0.087719             15.664865      17.483411      -2.294910      -0.671997      12.970296       3.455956      16.540886           0.000014
            3             Zn       4.468113       5.935180       5.105540       0.865338      76.356071 0.17724921E+04  0.55649821E+05                                14.897136                           13.902101       0.477181       2.006333                    0.999046      46.060409     124.938604       0.477110       0.408891      -1.137530       0.004071       0.002921      -0.073652       0.073822      -0.047086      -0.008810      -0.017459      -0.098509      -0.109298      -0.059672      -0.028047       0.087719             15.664865      17.483411       2.294910       0.671997      12.970296       3.455956      16.540887           0.000014
            4             Zn       6.297387       4.460820      10.666040       0.865338      76.356083 0.17724925E+04  0.55649840E+05                                14.897138                           13.902103       0.477180       2.006333                    0.999046      46.060413     124.938622       0.477110       0.408891      -1.137530      -0.004071      -0.002921      -0.073652       0.073822      -0.047086       0.008810       0.017459      -0.098509      -0.109298      -0.059672      -0.028047       0.087719             15.664867      17.483414       2.294910      -0.671997      12.970298      -3.455957      16.540889           0.000014
            5              H       5.654758       1.284946       9.112547       0.139716       0.970191 0.73992512E+01  0.72310444E+02                                 1.712702                            1.660067      -1.194703       2.314749                    0.994319       3.727789      10.934039       0.448744       1.396673      -0.683295       0.013817       0.017100       0.014743       0.026471       0.002353       0.004487       0.000563       0.002340      -0.007755      -0.005309      -0.000696       0.006005              1.741507       1.739799       0.202139       0.301438       1.658901       0.368154       1.825820           0.000002
            6              H       4.678686       0.033267       8.919042       0.137531       0.978504 0.76963150E+01  0.75826668E+02                                 1.712153                            1.685112      -1.159491       2.331483                    0.993555       3.725432      10.910030       0.449326       1.383585      -0.686086      -0.013705      -0.015955       0.011478       0.023961       0.000974      -0.001122      -0.008332      -0.003830      -0.027960      -0.012914       0.002537       0.010377              1.719702       1.618452       0.239201      -0.161108       1.940437      -0.161231       1.600218           0.000002
            7              H       4.451893       2.498159       7.498890       0.115867       1.104722 0.87972268E+01  0.88486586E+02                                 1.774373                            1.738811      -0.923144       2.429120                    0.997447       3.619343      10.273865       0.472481       1.288813      -0.707303       0.022425       0.020608      -0.012230       0.032820       0.003354      -0.004774      -0.010152       0.004449      -0.027299      -0.015318       0.002351       0.012968              1.780432       1.601998       0.227141      -0.160699       2.107078      -0.255969       1.632219           0.000005
            8              H       3.500223       1.239203       7.243107       0.109084       1.200012 0.96364606E+01  0.99287723E+02                                 1.875162                            1.818551      -1.151386       2.314860                    0.994717       3.818775      11.016891       0.461916       1.286959      -0.706657      -0.011008      -0.018616      -0.019970       0.029436      -0.003028       0.007643       0.002614       0.011091       0.002106      -0.009410      -0.001551       0.010961              1.896500       1.814639       0.238444       0.298461       1.871383       0.396447       2.003477           0.000005
            9              H       2.451663       2.880732       8.588748       0.094819       1.086981 0.84990253E+01  0.84583543E+02                                 1.741981                            1.696698      -0.813541       2.481323                    0.997618       3.597193      10.090581       0.484527       1.270198      -0.711305      -0.033484       0.027132      -0.026208       0.050440      -0.000612       0.002967      -0.007557       0.001032      -0.006479      -0.008829       0.001011       0.007818              1.763364       1.792784      -0.393353       0.152657       1.973072      -0.212688       1.524236           0.000003
           10              H       2.246401       0.426236       9.074736       0.335968       0.481777 0.29820954E+01  0.23649225E+02                                 1.167056                            1.132848      -1.182090       2.457191                    0.999875       2.547700       7.146326       0.478583       1.613813      -0.647098      -0.002727      -0.017273      -0.015932       0.023656       0.006109      -0.007457       0.002852      -0.003132      -0.026898      -0.013982       0.002849       0.011134              1.183933       1.076627      -0.012900      -0.050120       1.353334       0.245881       1.121839           0.000003
           11              H       1.428223       1.341084       9.630786       0.335777       0.475040 0.29313412E+01  0.23118197E+02                                 1.149147                            1.116433      -1.112923       2.481636                    0.999994       2.546956       7.095370       0.487067       1.594520      -0.649860      -0.021359       0.002725      -0.005551       0.022236       0.007078       0.002485      -0.004780      -0.000423      -0.031251      -0.012901       0.000474       0.012427              1.166138       1.433967      -0.096499      -0.134620       1.032985       0.076518       1.031462           0.000002
           12              H       5.110742       9.111054       3.552047       0.139716       0.970192 0.73992605E+01  0.72310554E+02                                 1.712702                            1.660068      -1.194703       2.314749                    0.994319       3.727791      10.934045       0.448744       1.396672      -0.683295      -0.013817      -0.017100       0.014743       0.026471       0.002353      -0.004487      -0.000563       0.002340      -0.007755      -0.005309      -0.000696       0.006005              1.741507       1.739800       0.202139      -0.301438       1.658901      -0.368154       1.825821           0.000002
           13              H       6.086814      -0.033267       3.358542       0.137532       0.978504 0.76963146E+01  0.75826666E+02                                 1.712153                            1.685112      -1.159491       2.331483                    0.993555       3.725432      10.910032       0.449326       1.383585      -0.686086       0.013705       0.015955       0.011478       0.023961       0.000974       0.001122       0.008332      -0.003830      -0.027960      -0.012914       0.002537       0.010377              1.719702       1.618452       0.239201       0.161108       1.940437       0.161231       1.600218           0.000002
           14              H       6.313607       7.897841       1.938390       0.115867       1.104722 0.87972262E+01  0.88486575E+02                                 1.774372                            1.738810      -0.923144       2.429121                    0.997447       3.619343      10.273863       0.472481       1.288813      -0.707303      -0.022425      -0.020608      -0.012230       0.032820       0.003354       0.004774       0.010152       0.004449      -0.027299      -0.015318       0.002351       0.012968              1.780431       1.601997       0.227141       0.160699       2.107078       0.255969       1.632218           0.000005
           15              H       0.088277       9.156797       1.682607       0.109085       1.200010 0.96364497E+01  0.99287589E+02                                 1.875161                            1.818550      -1.151386       2.314860                    0.994717       3.818773      11.016886       0.461916       1.286959      -0.706657       0.011008       0.018616      -0.019970       0.029436      -0.003028      -0.007643      -0.002614       0.011091       0.002106      -0.009410      -0.001551       0.010961              1.896499       1.814638       0.238444      -0.298461       1.871382      -0.396446       2.003476           0.000005
           16              H       1.136837       7.515268       3.028248       0.094819       1.086981 0.84990238E+01  0.84583525E+02                                 1.741981                            1.696698      -0.813541       2.481323                    0.997618       3.597193      10.090581       0.484527       1.270198      -0.711305       0.033484      -0.027132      -0.026208       0.050440      -0.000612      -0.002967       0.007557       0.001031      -0.006479      -0.008829       0.001011       0.007818              1.763364       1.792784      -0.393352      -0.152657       1.973072       0.212688       1.524235           0.000003
           17              H       1.342099       9.969764       3.514236       0.335968       0.481777 0.29820939E+01  0.23649212E+02                                 1.167056                            1.132848      -1.182091       2.457191                    0.999875       2.547700       7.146327       0.478583       1.613814      -0.647098       0.002727       0.017273      -0.015932       0.023656       0.006109       0.007457      -0.002852      -0.003132      -0.026898      -0.013982       0.002849       0.011134              1.183933       1.076627      -0.012900       0.050120       1.353334      -0.245881       1.121839           0.000003
           18              H       2.160277       9.054916       4.070286       0.335778       0.475040 0.29313444E+01  0.23118227E+02                                 1.149148                            1.116433      -1.112923       2.481636                    0.999994       2.546957       7.095372       0.487067       1.594519      -0.649860       0.021359      -0.002725      -0.005551       0.022236       0.007078      -0.002485       0.004780      -0.000423      -0.031251      -0.012901       0.000474       0.012427              1.166138       1.433967      -0.096499       0.134620       1.032985      -0.076518       1.031462           0.000002
           19              H       1.522242       6.482946       7.568953       0.139716       0.970192 0.73992609E+01  0.72310555E+02                                 1.712702                            1.660067      -1.194703       2.314749                    0.994319       3.727791      10.934043       0.448744       1.396672      -0.683295      -0.013817       0.017100      -0.014743       0.026471      -0.002353       0.004487      -0.000563       0.002340      -0.007755      -0.005309      -0.000696       0.006005              1.741507       1.739800      -0.202139       0.301438       1.658901      -0.368154       1.825820           0.000002
           20              H       2.498314       5.231267       7.762458       0.137532       0.978504 0.76963161E+01  0.75826682E+02                                 1.712153                            1.685111      -1.159491       2.331483                    0.993555       3.725432      10.910030       0.449326       1.383584      -0.686086       0.013705      -0.015955      -0.011478       0.023961      -0.000974      -0.001122       0.008332      -0.003830      -0.027960      -0.012914       0.002537       0.010377              1.719702       1.618451      -0.239201      -0.161108       1.940436       0.161231       1.600217           0.000002
           21              H       2.725107       7.696159       9.182610       0.115867       1.104722 0.87972277E+01  0.88486592E+02                                 1.774372                            1.738810      -0.923144       2.429121                    0.997447       3.619343      10.273863       0.472481       1.288813      -0.707303      -0.022425       0.020608       0.012230       0.032820      -0.003354      -0.004774       0.010152       0.004449      -0.027299      -0.015318       0.002351       0.012968              1.780431       1.601998      -0.227141      -0.160699       2.107078       0.255969       1.632219           0.000005
           22              H       3.676777       6.437203       9.438393       0.109084       1.200011 0.96364538E+01  0.99287640E+02                                 1.875162                            1.818551      -1.151386       2.314860                    0.994717       3.818774      11.016889       0.461916       1.286959      -0.706657       0.011008      -0.018616       0.019970       0.029436       0.003028       0.007643      -0.002614       0.011091       0.002106      -0.009410      -0.001551       0.010961              1.896499       1.814639      -0.238444       0.298461       1.871383      -0.396447       2.003476           0.000005
           23              H       4.725337       8.078732       8.092752       0.094819       1.086981 0.84990243E+01  0.84583529E+02                                 1.741981                            1.696698      -0.813541       2.481323                    0.997618       3.597193      10.090580       0.484527       1.270197      -0.711305       0.033484       0.027132       0.026208       0.050440       0.000612       0.002967       0.007557       0.001032      -0.006479      -0.008829       0.001011       0.007818              1.763364       1.792784       0.393352       0.152657       1.973071       0.212688       1.524235           0.000003
           24              H       4.930599       5.624236       7.606764       0.335968       0.481777 0.29820920E+01  0.23649193E+02                                 1.167056                            1.132848      -1.182091       2.457191                    0.999875       2.547699       7.146324       0.478583       1.613814      -0.647098       0.002727      -0.017273       0.015932       0.023656      -0.006109      -0.007457      -0.002852      -0.003132      -0.026898      -0.013982       0.002849       0.011134              1.183933       1.076626       0.012900      -0.050120       1.353333      -0.245880       1.121839           0.000003
           25              H       5.748777       6.539084       7.050714       0.335778       0.475040 0.29313419E+01  0.23118203E+02                                 1.149147                            1.116433      -1.112923       2.481636                    0.999994       2.546956       7.095370       0.487067       1.594520      -0.649860       0.021359       0.002725       0.005551       0.022236      -0.007078       0.002485       0.004780      -0.000423      -0.031251      -0.012901       0.000474       0.012427              1.166138       1.433967       0.096499      -0.134620       1.032985      -0.076518       1.031462           0.000002
           26              H       2.066258       3.913054       2.008453       0.139716       0.970191 0.73992503E+01  0.72310435E+02                                 1.712702                            1.660067      -1.194703       2.314749                    0.994319       3.727789      10.934040       0.448743       1.396673      -0.683295       0.013817      -0.017100      -0.014743       0.026471      -0.002353      -0.004487       0.000563       0.002340      -0.007755      -0.005309      -0.000696       0.006005              1.741507       1.739800      -0.202139      -0.301438       1.658901       0.368154       1.825820           0.000002
           27              H       1.090186       5.164733       2.201958       0.137532       0.978504 0.76963161E+01  0.75826681E+02                                 1.712153                            1.685111      -1.159491       2.331483                    0.993555       3.725432      10.910030       0.449326       1.383584      -0.686086      -0.013705       0.015955      -0.011478       0.023961      -0.000974       0.001122      -0.008332      -0.003830      -0.027960      -0.012914       0.002537       0.010377              1.719702       1.618451      -0.239201       0.161108       1.940436      -0.161231       1.600217           0.000002
           28              H       0.863393       2.699841       3.622110       0.115867       1.104723 0.87972323E+01  0.88486649E+02                                 1.774373                            1.738811      -0.923144       2.429120                    0.997447       3.619344      10.273866       0.472481       1.288813      -0.707303       0.022425      -0.020607       0.012230       0.032820      -0.003354       0.004774      -0.010152       0.004449      -0.027298      -0.015318       0.002351       0.012968              1.780432       1.601998      -0.227141       0.160699       2.107078      -0.255969       1.632219           0.000005
           29              H       7.088723       3.958797       3.877893       0.109084       1.200012 0.96364606E+01  0.99287723E+02                                 1.875162                            1.818551      -1.151386       2.314860                    0.994717       3.818775      11.016891       0.461916       1.286959      -0.706657      -0.011008       0.018616       0.019970       0.029436       0.003028      -0.007643       0.002614       0.011091       0.002106      -0.009410      -0.001551       0.010961              1.896500       1.814639      -0.238444      -0.298461       1.871383       0.396447       2.003477           0.000005
           30              H       6.040163       2.317268       2.532252       0.094819       1.086982 0.84990290E+01  0.84583586E+02                                 1.741981                            1.696698      -0.813541       2.481323                    0.997618       3.597194      10.090583       0.484527       1.270197      -0.711305      -0.033484      -0.027132       0.026208       0.050440       0.000612      -0.002967      -0.007557       0.001031      -0.006479      -0.008829       0.001011       0.007818              1.763364       1.792784       0.393353      -0.152657       1.973072      -0.212688       1.524236           0.000003
           31              H       5.834901       4.771764       2.046264       0.335968       0.481777 0.29820948E+01  0.23649220E+02                                 1.167056                            1.132848      -1.182090       2.457191                    0.999875       2.547700       7.146327       0.478583       1.613814      -0.647098      -0.002727       0.017273       0.015932       0.023656      -0.006109       0.007457       0.002852      -0.003132      -0.026898      -0.013982       0.002849       0.011134              1.183933       1.076627       0.012900       0.050120       1.353334       0.245881       1.121840           0.000003
           32              H       5.016723       3.856916       1.490214       0.335777       0.475040 0.29313437E+01  0.23118220E+02                                 1.149148                            1.116433      -1.112923       2.481636                    0.999994       2.546957       7.095372       0.487067       1.594520      -0.649860      -0.021359      -0.002725       0.005551       0.022236      -0.007078      -0.002485      -0.004780      -0.000423      -0.031251      -0.012901       0.000474       0.012427              1.166138       1.433967       0.096499       0.134620       1.032986       0.076518       1.031462           0.000002
           33              C       6.012891       0.255742       7.358877       0.643578      20.921522 0.24907463E+03  0.51410306E+04                                 7.029090                            5.612767      -0.022442       2.053301                    0.999758      21.756155      60.370065       0.625647       0.474303      -1.020813       0.015835      -0.011709      -0.004958       0.020308       0.048690       0.012434       0.006275      -0.088164      -0.184335      -0.064775      -0.032363       0.097138              7.812249       8.665632      -2.835452      -1.600435       5.815974       1.493562       8.955141           0.000006
           34              C       5.104282       0.795294       8.450959      -0.326387      30.714080 0.49025770E+03  0.11910432E+05                                 8.559555                            7.332034      -0.223782       1.916080                    0.996102      30.912570      91.161462       0.613122       0.411203      -1.064602      -0.056489       0.058008      -0.039680       0.090169      -0.018869       0.018007      -0.025534       0.019842      -0.058553      -0.037519      -0.006944       0.044463              9.402509      10.263522      -2.569851      -1.933773       8.947760       2.149595       8.996244          -0.000002
           35              C       4.023426       1.717419       7.933499      -0.205187      27.065097 0.44888154E+03  0.10722898E+05                                 7.990106                            7.120457      -0.260905       1.897869                    0.998908      30.462276      90.600031       0.605355       0.423560      -1.051289       0.038317      -0.046767       0.077394       0.098210      -0.027980      -0.019251      -0.011314       0.048603      -0.062636      -0.043044      -0.006928       0.049972              8.490172       8.878404      -1.800209      -1.318394       8.461538       1.405294       8.130572           0.000001
           36              C       3.850460       2.937910      10.113660       0.604485      20.086707 0.25220393E+03  0.52480608E+04                                 6.899877                            5.733092      -0.012225       2.065763                    0.999494      22.201764      62.875398       0.602285       0.488717      -1.008149       0.042035       0.045137       0.046908       0.077489      -0.074328      -0.026651       0.011594       0.015216      -0.137140      -0.060466      -0.042240       0.102706              7.440485       6.404390       2.684708       0.185972       7.410853      -0.301485       8.506213           0.000006
           37              C       3.071756       2.218506       9.009567       0.066354      24.068425 0.37201832E+03  0.84025697E+04                                 7.323267                            6.449745      -0.036349       2.036306                    0.998526      25.467991      71.502622       0.646705       0.419326      -1.063539      -0.052234      -0.131299      -0.005140       0.141401       0.028669      -0.046338      -0.047907      -0.007965      -0.105787      -0.072626      -0.011193       0.083818              7.846426       8.129322       0.368300      -0.823810       7.706784       1.063582       7.703171           0.000000
           38              C       4.752609      10.140258       1.798377       0.643578      20.921525 0.24907467E+03  0.51410316E+04                                 7.029090                            5.612767      -0.022442       2.053301                    0.999758      21.756157      60.370070       0.625647       0.474303      -1.020813      -0.015834       0.011709      -0.004958       0.020308       0.048690      -0.012434      -0.006275      -0.088164      -0.184335      -0.064775      -0.032363       0.097138              7.812250       8.665633      -2.835452       1.600435       5.815974      -1.493562       8.955142           0.000006
           39              C       5.661218       9.600706       2.890459      -0.326387      30.714085 0.49025777E+03  0.11910434E+05                                 8.559557                            7.332035      -0.223782       1.916080                    0.996102      30.912575      91.161486       0.613122       0.411203      -1.064602       0.056489      -0.058008      -0.039680       0.090169      -0.018869      -0.018007       0.025534       0.019842      -0.058554      -0.037519      -0.006944       0.044463              9.402511      10.263525      -2.569852       1.933773       8.947762      -2.149596       8.996245          -0.000002
           40              C       6.742074       8.678581       2.372999      -0.205187      27.065098 0.44888159E+03  0.10722899E+05                                 7.990107                            7.120458      -0.260905       1.897869                    0.998908      30.462277      90.600038       0.605355       0.423560      -1.051289      -0.038317       0.046767       0.077394       0.098210      -0.027980       0.019251       0.011314       0.048603      -0.062636      -0.043044      -0.006928       0.049972              8.490172       8.878406      -1.800210       1.318394       8.461538      -1.405294       8.130572           0.000001
           41              C       6.915039       7.458090       4.553160       0.604485      20.086709 0.25220393E+03  0.52480608E+04                                 6.899877                            5.733091      -0.012225       2.065763                    0.999494      22.201767      62.875406       0.602285       0.488717      -1.008149      -0.042035      -0.045137       0.046907       0.077489      -0.074328       0.026651      -0.011594       0.015216      -0.137140      -0.060466      -0.042240       0.102706              7.440485       6.404390       2.684709      -0.185969       7.410855       0.301488       8.506210           0.000006
           42              C       0.516744       8.177494       3.449067       0.066354      24.068429 0.37201846E+03  0.84025735E+04                                 7.323268                            6.449747      -0.036349       2.036306                    0.998526      25.467994      71.502636       0.646705       0.419326      -1.063539       0.052234       0.131299      -0.005140       0.141401       0.028669       0.046338       0.047907      -0.007965      -0.105787      -0.072626      -0.011193       0.083818              7.846427       8.129326       0.368300       0.823810       7.706785      -1.063581       7.703169           0.000000
           43              C       1.164109       5.453742       9.322623       0.643578      20.921520 0.24907460E+03  0.51410300E+04                                 7.029090                            5.612767      -0.022442       2.053301                    0.999758      21.756154      60.370063       0.625647       0.474303      -1.020813      -0.015834      -0.011709       0.004958       0.020308      -0.048690       0.012434      -0.006275      -0.088164      -0.184335      -0.064775      -0.032363       0.097138              7.812249       8.665632       2.835452      -1.600435       5.815974      -1.493562       8.955141           0.000006
           44              C       2.072718       5.993294       8.230541      -0.326387      30.714084 0.49025776E+03  0.11910434E+05                                 8.559556                            7.332035      -0.223782       1.916080                    0.996102      30.912574      91.161479       0.613122       0.411203      -1.064602       0.056489       0.058008       0.039680       0.090169       0.018869       0.018007       0.025534       0.019842      -0.058554      -0.037519      -0.006944       0.044463              9.402510      10.263524       2.569852      -1.933773       8.947762      -2.149596       8.996245          -0.000002
           45              C       3.153574       6.915419       8.748001      -0.205187      27.065095 0.44888153E+03  0.10722897E+05                                 7.990106                            7.120457      -0.260905       1.897869                    0.998908      30.462275      90.600027       0.605355       0.423560      -1.051289      -0.038317      -0.046767      -0.077394       0.098210       0.027980      -0.019251       0.011314       0.048603      -0.062636      -0.043044      -0.006928       0.049972              8.490171       8.878404       1.800209      -1.318394       8.461537      -1.405294       8.130572           0.000002
           46              C       3.326539       8.135910       6.567840       0.604485      20.086708 0.25220392E+03  0.52480607E+04                                 6.899877                            5.733091      -0.012225       2.065763                    0.999494      22.201767      62.875407       0.602285       0.488717      -1.008149      -0.042035       0.045137      -0.046908       0.077489       0.074328      -0.026651      -0.011594       0.015216      -0.137140      -0.060466      -0.042240       0.102706              7.440485       6.404390      -2.684709       0.185969       7.410855       0.301488       8.506211           0.000006
           47              C       4.105244       7.416506       7.671933       0.066354      24.068428 0.37201843E+03  0.84025725E+04                                 7.323267                            6.449746      -0.036348       2.036306                    0.998526      25.467992      71.502624       0.646705       0.419326      -1.063539       0.052234      -0.131299       0.005140       0.141401      -0.028669      -0.046338       0.047907      -0.007965      -0.105787      -0.072626      -0.011193       0.083818              7.846426       8.129324      -0.368300      -0.823810       7.706784      -1.063581       7.703169           0.000000
           48              C       2.424391       4.942258       3.762123       0.643578      20.921523 0.24907464E+03  0.51410310E+04                                 7.029090                            5.612767      -0.022442       2.053301                    0.999758      21.756156      60.370070       0.625647       0.474303      -1.020813       0.015835       0.011709       0.004958       0.020308      -0.048690      -0.012434       0.006275      -0.088164      -0.184335      -0.064775      -0.032363       0.097138              7.812250       8.665633       2.835452       1.600435       5.815974       1.493562       8.955142           0.000006
           49              C       1.515782       4.402706       2.670041      -0.326387      30.714085 0.49025780E+03  0.11910435E+05                                 8.559557                            7.332035      -0.223782       1.916080                    0.996102      30.912574      91.161481       0.613122       0.411203      -1.064602      -0.056489      -0.058008       0.039680       0.090169       0.018869      -0.018007      -0.025534       0.019842      -0.058553      -0.037519      -0.006944       0.044463              9.402511      10.263525       2.569852       1.933774       8.947762       2.149595       8.996245          -0.000002
           50              C       0.434926       3.480581       3.187501      -0.205187      27.065097 0.44888154E+03  0.10722898E+05                                 7.990106                            7.120457      -0.260905       1.897869                    0.998908      30.462277      90.600035       0.605355       0.423560      -1.051289       0.038317       0.046767      -0.077394       0.098210       0.027980       0.019251      -0.011314       0.048603      -0.062636      -0.043044      -0.006928       0.049972              8.490172       8.878405       1.800209       1.318394       8.461538       1.405294       8.130572           0.000001
           51              C       0.261960       2.260090       1.007340       0.604485      20.086709 0.25220395E+03  0.52480614E+04                                 6.899877                            5.733092      -0.012225       2.065763                    0.999494      22.201765      62.875400       0.602285       0.488717      -1.008149       0.042035      -0.045137      -0.046908       0.077489       0.074328       0.026651       0.011594       0.015216      -0.137140      -0.060466      -0.042240       0.102706              7.440485       6.404390      -2.684708      -0.185972       7.410853      -0.301485       8.506213           0.000006
           52              C       6.660256       2.979494       2.111433       0.066354      24.068427 0.37201835E+03  0.84025705E+04                                 7.323267                            6.449746      -0.036349       2.036306                    0.998526      25.467993      71.502632       0.646705       0.419326      -1.063539      -0.052234       0.131299       0.005140       0.141401      -0.028669       0.046338      -0.047907      -0.007965      -0.105787      -0.072626      -0.011193       0.083818              7.846426       8.129323      -0.368300       0.823810       7.706785       1.063582       7.703171           0.000000
           53              N       2.256449       1.128174       9.574625      -0.674609      31.606046 0.57097750E+03  0.14264271E+05                                 8.527128                            7.838972      -0.493842       1.842962                    0.995397      31.875068      92.203933       0.607498       0.403581      -1.080537       0.080975       0.115764      -0.066866       0.156299       0.056626      -0.042949       0.000746      -0.009484      -0.184441      -0.084025      -0.009114       0.093139              8.905174       9.729546       1.982704      -1.260451       8.535222       0.414695       8.450756           0.000005
           54              N       1.332051       9.267826       4.014125      -0.674609      31.606051 0.57097761E+03  0.14264274E+05                                 8.527129                            7.838973      -0.493842       1.842962                    0.995397      31.875072      92.203948       0.607498       0.403581      -1.080537      -0.080975      -0.115764      -0.066866       0.156299       0.056626       0.042949      -0.000746      -0.009484      -0.184441      -0.084025      -0.009114       0.093139              8.905175       9.729547       1.982704       1.260452       8.535222      -0.414695       8.450757           0.000005
           55              N       4.920551       6.326174       7.106875      -0.674609      31.606049 0.57097758E+03  0.14264273E+05                                 8.527128                            7.838973      -0.493842       1.842962                    0.995397      31.875069      92.203937       0.607498       0.403581      -1.080537      -0.080975       0.115764       0.066866       0.156299      -0.056626      -0.042949      -0.000746      -0.009484      -0.184441      -0.084025      -0.009114       0.093139              8.905175       9.729546      -1.982704      -1.260451       8.535222      -0.414695       8.450757           0.000005
           56              N       5.844949       4.069826       1.546375      -0.674609      31.606049 0.57097757E+03  0.14264273E+05                                 8.527128                            7.838973      -0.493842       1.842962                    0.995397      31.875071      92.203945       0.607498       0.403581      -1.080537       0.080975      -0.115764       0.066866       0.156299      -0.056626       0.042949       0.000746      -0.009484      -0.184441      -0.084025      -0.009114       0.093139              8.905175       9.729547      -1.982704       1.260451       8.535223       0.414695       8.450756           0.000005
           57              O       7.061450      10.026734       7.748668      -0.577560      30.579317 0.47464903E+03  0.10999107E+05                                 7.534979                            6.561115       0.911009       2.345989                    0.999224      26.929240      68.248613       0.777154       0.340106      -1.160922      -0.024352      -0.015062      -0.007276       0.029543      -0.039082       0.001062       0.015483       0.040796      -0.183423      -0.065184      -0.009849       0.075033              8.070740      10.881105      -3.011606      -0.038887       6.831040       0.822716       6.500073          -0.000001
           58              O       5.758825       0.405236       6.152248      -0.576800      29.362003 0.49434172E+03  0.11589624E+05                                 7.335333                            6.766552       1.005258       2.362708                    0.999033      27.503167      70.450366       0.752186       0.347327      -1.153130      -0.035543      -0.007749       0.013823       0.038915       0.053305       0.030501      -0.000522      -0.086330       0.133185      -0.096307       0.035617       0.060690              7.536880       5.897997      -0.599658       0.096727       5.478752       0.285605      11.233892           0.000001
           59              O       3.734911       2.546084       0.174488      -0.531616      31.671766 0.54025930E+03  0.12951836E+05                                 7.802780                            7.153013       0.458636       2.228894                    0.993279      26.516530      68.707173       0.719399       0.355146      -1.146616       0.008780       0.009732      -0.001435       0.013185      -0.028812      -0.022841      -0.036195       0.001528       0.067082      -0.061226       0.015579       0.045647              8.095077       6.665920       1.397176      -0.643724       6.922766      -1.710302      10.696544           0.000001
           60              O       4.593280       3.877708       9.729318      -0.556359      35.784675 0.55840338E+03  0.13500663E+05                                 8.483955                            7.253707       0.444010       2.212693                    0.994040      26.991021      70.281774       0.716961       0.353348      -1.147830      -0.009059      -0.019934       0.015163       0.026634       0.008577      -0.026141      -0.017872       0.025384      -0.202614      -0.075799       0.019210       0.056590              9.170854      10.287560       3.978917       0.273316      10.788744      -1.270294       6.436258           0.000005
           61              O       3.704050       0.369266       2.188168      -0.577560      30.579333 0.47464935E+03  0.10999116E+05                                 7.534982                            6.561117       0.911008       2.345989                    0.999224      26.929246      68.248638       0.777154       0.340106      -1.160922       0.024352       0.015062      -0.007276       0.029543      -0.039082      -0.001062      -0.015483       0.040796      -0.183423      -0.065185      -0.009849       0.075033              8.070743      10.881110      -3.011608       0.038887       6.831043      -0.822717       6.500076          -0.000001
           62              O       5.006675       9.990764       0.591748      -0.576800      29.361987 0.49434137E+03  0.11589613E+05                                 7.335330                            6.766549       1.005259       2.362709                    0.999033      27.503159      70.450337       0.752186       0.347327      -1.153130       0.035543       0.007749       0.013823       0.038915       0.053305      -0.030501       0.000522      -0.086330       0.133185      -0.096307       0.035617       0.060690              7.536877       5.897994      -0.599658      -0.096728       5.478750      -0.285605      11.233887           0.000001
           63              O       7.030589       7.849916       5.734988      -0.531615      31.671767 0.54025930E+03  0.12951836E+05                                 7.802780                            7.153013       0.458636       2.228894                    0.993279      26.516529      68.707169       0.719399       0.355146      -1.146616      -0.008780      -0.009731      -0.001435       0.013185      -0.028812       0.022841       0.036195       0.001528       0.067083      -0.061226       0.015579       0.045647              8.095077       6.665921       1.397177       0.643728       6.922766       1.710302      10.696542           0.000001
           64              O       6.172220       6.518292       4.168818      -0.556359      35.784670 0.55840314E+03  0.13500656E+05                                 8.483954                            7.253705       0.444010       2.212692                    0.994040      26.991021      70.281776       0.716962       0.353348      -1.147830       0.009059       0.019934       0.015163       0.026634       0.008577       0.026141       0.017872       0.025384      -0.202614      -0.075799       0.019210       0.056590              9.170853      10.287557       3.978916      -0.273315      10.788745       1.270296       6.436258           0.000005
           65              O       0.115550       4.828734       8.932832      -0.577560      30.579322 0.47464913E+03  0.10999110E+05                                 7.534980                            6.561115       0.911009       2.345989                    0.999224      26.929242      68.248621       0.777154       0.340106      -1.160922       0.024352      -0.015062       0.007276       0.029543       0.039082       0.001062      -0.015483       0.040796      -0.183423      -0.065184      -0.009849       0.075033              8.070741      10.881107       3.011607      -0.038887       6.831041      -0.822716       6.500074          -0.000001
           66              O       1.418175       5.603236      10.529252      -0.576800      29.362003 0.49434173E+03  0.11589624E+05                                 7.335333                            6.766552       1.005258       2.362708                    0.999033      27.503166      70.450365       0.752186       0.347327      -1.153130       0.035543      -0.007749      -0.013823       0.038915      -0.053305       0.030501       0.000522      -0.086330       0.133185      -0.096307       0.035617       0.060690              7.536880       5.897997       0.599658       0.096727       5.478752      -0.285605      11.233892           0.000001
           67              O       3.442089       7.744084       5.386012      -0.531615      31.671777 0.54025951E+03  0.12951842E+05                                 7.802782                            7.153014       0.458636       2.228894                    0.993279      26.516534      68.707186       0.719399       0.355146      -1.146616      -0.008780       0.009731       0.001435       0.013185       0.028812      -0.022841       0.036195       0.001528       0.067082      -0.061226       0.015579       0.045647              8.095078       6.665923      -1.397177      -0.643728       6.922768       1.710303      10.696544           0.000001
           68              O       2.583720       9.075708       6.952182      -0.556359      35.784667 0.55840309E+03  0.13500655E+05                                 8.483954                            7.253705       0.444010       2.212692                    0.994040      26.991020      70.281772       0.716962       0.353348      -1.147830       0.009059      -0.019934      -0.015163       0.026634      -0.008577      -0.026141       0.017872       0.025384      -0.202614      -0.075799       0.019210       0.056590              9.170853      10.287556      -3.978916       0.273315      10.788745       1.270296       6.436258           0.000005
           69              O       3.472950       5.567266       3.372332      -0.577560      30.579330 0.47464929E+03  0.10999115E+05                                 7.534982                            6.561117       0.911008       2.345989                    0.999224      26.929245      68.248633       0.777154       0.340106      -1.160922      -0.024352       0.015062       0.007276       0.029543       0.039082      -0.001062       0.015483       0.040796      -0.183423      -0.065184      -0.009849       0.075033              8.070742      10.881109       3.011608       0.038887       6.831043       0.822717       6.500075          -0.000001
           70              O       2.170325       4.792764       4.968752      -0.576800      29.361994 0.49434152E+03  0.11589618E+05                                 7.335331                            6.766550       1.005259       2.362709                    0.999033      27.503162      70.450349       0.752186       0.347327      -1.153130      -0.035543       0.007749      -0.013823       0.038915      -0.053305      -0.030501      -0.000522      -0.086330       0.133185      -0.096307       0.035617       0.060690              7.536879       5.897996       0.599658      -0.096728       5.478751       0.285605      11.233889           0.000001
           71              O       0.146411       2.651916      10.946512      -0.531615      31.671757 0.54025910E+03  0.12951830E+05                                 7.802779                            7.153011       0.458636       2.228895                    0.993279      26.516526      68.707158       0.719399       0.355146      -1.146616       0.008780      -0.009731       0.001435       0.013185       0.028812       0.022841      -0.036195       0.001528       0.067083      -0.061227       0.015579       0.045647              8.095075       6.665919      -1.397175       0.643724       6.922764      -1.710301      10.696541           0.000001
           72              O       1.004780       1.320292       1.391682      -0.556360      35.784681 0.55840350E+03  0.13500667E+05                                 8.483956                            7.253707       0.444010       2.212693                    0.994040      26.991024      70.281783       0.716961       0.353348      -1.147830      -0.009059       0.019934      -0.015163       0.026634      -0.008577       0.026141      -0.017872       0.025384      -0.202615      -0.075799       0.019210       0.056590              9.170855      10.287562      -3.978917      -0.273316      10.788745      -1.270295       6.436258           0.000005

******************************************************
Auxiliary information for the entire system
The total spin magnetic moment of the unit cell is   0.000239
The total net atomic charge of the unit cell is   0.000004
Accuracy of reproducing the electrostatic potential in the unit cell:
  The inner radius (bohr) =    5.0000
  The outer radius (bohr) =   12.0000
  Valid grid points have density less than (e/(bohr^3)) =    0.0001
  The number of valid grid points were=          960
  The rms potential error without charges in kcal/mol is=      3.76209
  The rms potential error with partial charges in kcal/mol is=      0.65544
  The RRMSE value at monopole order=      0.17422
  The rms potential error with partial charges and cloud penetration in kcal/mol is=      0.64245
  The RRMSE value at monopole order with cloud penetration is=      0.17077
  The rms potential error with partial charges and atomic dipoles in kcal/mol is=      0.40098
  The RRMSE value at dipole order=      0.10659
  The rms potential error with partial charges, atomic dipoles and cloud penetration in kcal/mol is=      0.38446
  The RRMSE value at dipole order with cloud penetration=      0.10219

******************************************************
The electron densities and ab initio electrostatic potential were computed in VASP using the PBE functional and
projector augmented wave method. See the main text of the journal article for a description of computational details.
The atomic charges, dipoles, and quadrupoles were computed with the DDEC6 method as described in
(a) T. A. Manz and N. Gabaldon Limas, RSC Adv. 6 (2016) 47771-47801 DOI: 10.1039/c6ra04656h
(b) N. Gabaldon Limas and T. A. Manz, RSC Adv. 8 (2018) 2678-2707 DOI: 10.1039/c7ra11829e.
For each atom in the material, the electron cloud parameters were fit to the spherically averaged atom-in-material
electron density using radial positions for which this density was between 10^-4 and 10^-2 electrons per cubic bohr.
The polarizabilities, dispersion coefficients, and quantum Drude oscillator (QDO) parameters were fit using the MCLF method.
The magnetic structure of the system was optimized in VASP from the default ferromagnetic initial guess using spin polarization.
The atomic spin moments (ASMs) were computed on this optimized magnetic structure using the DDEC6 partition as inputs
to the method of T. A. Manz and D. S. Sholl, J. Chem. Theory Comput. 7 (2011) 4146-4164 DOI: 10.1021/ct200539n.
The RMSE and RRMSE were computed using a uniform grid with Ewald summation.
