# Supplementary material for: A collection of forcefield precursors for metal–organic frameworks
Source: RSC Adv. 2019 Nov 13;9(63):36492–507. doi: 10.1039/c9ra07327b (PMC9075174; doi:10.1039/c9ra07327b)
Supplement: RA-009-C9RA07327B-s6377 [file RA-009-C9RA07327B-s6377.xyz]

   30
jmolscript: load "" {1 1 1} spacegroup "x,y,z" unitcell [{      6.960000     0.000000     0.000000 }, {     -0.022900     7.717966     0.000000 }, {     -0.290937    -0.104058     9.688074 }]
Cd     0.000000     0.000000     0.000000     0.887567
Ni     3.468550     3.858983     0.000000     0.115045
H      6.572250     6.998431     2.715180     0.238141
H      4.535905     6.224186     2.001750     0.115111
H      4.096241     0.174437     1.522287     0.104438
H      5.487649     6.494485     4.745219     0.102691
H      2.326863     0.833917     2.781737     0.108702
H      0.073913     0.615477     6.972894     0.238140
H      2.110258     1.389722     7.686324     0.115111
H      2.549922     7.439471     8.165787     0.104437
H      1.158514     1.119423     4.942855     0.102697
H      4.319300     6.779991     6.906337     0.108702
C      4.505719     4.996465     9.283113     0.056501
C      2.310658     5.265663     0.315831     0.070408
C      4.623038     7.290040     2.260228    -0.091366
C      3.967050     7.497739     3.617527     0.100244
C      4.536965     7.005184     4.781065    -0.141006
C      2.770731     0.442017     3.685343    -0.128900
C      2.140444     2.617443     0.404961     0.056500
C      4.335505     2.348245     9.372243     0.070407
C      2.023125     0.323868     7.427846    -0.091368
C      2.679113     0.116169     6.070547     0.100242
C      2.109198     0.608724     4.907009    -0.140987
C      3.875432     7.171891     6.002731    -0.128883
N      5.289742     5.794393     9.077725    -0.367049
N      1.615625     6.153599     0.496998    -0.369776
N      6.070484    -0.055860     2.182723    -0.299465
N      1.356421     1.819515     0.610349    -0.367049
N      5.030538     1.460309     9.191076    -0.369775
N      0.598579    -0.048198     7.505351    -0.299462

The following XYZ coordinates are in angstroms. Other properties are in atomic units.
The sperically averaged electron density of each atom fit to a function of the form exp(a - br)
eigen_1, eigen_2 and eigen_3 are the three eigenvalues of traceless quadrupole moment tensor
  atom number  atomic symbol              X              Y              Z     net charge C6 coefficient C8 coefficient C10 coefficient fluctuating dipole atomic polarizability isotropic forcefield polarizability              a              b squared Pearson coefficient          <r^3>          <r^4>         wp_QDO          m_QDO          q_QDO       dipole_x       dipole_y       dipole_z         dipole            Qxy            Qxz            Qyz     Q(x^2-y^2)  Q(3z^2 - R^2)        eigen_1        eigen_2        eigen_3 static polarizability      alpha(xx)      alpha(xy)      alpha(xz)      alpha(yy)      alpha(yz)      alpha(zz) atomic spin moment
            1             Cd       0.000000       0.000000       0.000000       0.887567     226.927693 0.50123071E+04  0.19692196E+06                                27.833772                           21.987927       0.942300       1.985555                    0.998325      80.097575     216.317218       0.431010       0.361711      -1.215516       0.000000       0.000000      -0.000000       0.000000       0.015037      -0.006531      -0.040136       0.028827      -0.208482      -0.084818       0.024693       0.060125             33.830118      40.791508       1.045328      -5.014409      34.303510      -1.214022      26.395336           0.107285
            2             Ni       3.468550       3.858983       0.000000       0.115045     226.315294 0.30479557E+04  0.10846577E+06                                25.687828                           15.757273       0.644653       1.974801                    0.995315      59.808356     167.029142       0.563427       0.305481      -1.236147      -0.000000       0.000000       0.000001       0.000001      -0.000504       0.061578      -0.006260       0.023266       0.319397      -0.066216      -0.062701       0.128917             34.069344      33.215037       0.828647      -4.417305      55.140818       0.265500      13.852178           0.051014
            3              H       6.572250       6.998431       2.715180       0.238141       1.116316 0.90332022E+01  0.92326230E+02                                 1.863712                            1.827007      -1.372169       2.286793                    0.994043       3.380970       9.975647       0.432467       1.385702      -0.688110       0.023981      -0.030673       0.017505       0.042689      -0.006974       0.006908      -0.003127      -0.007370      -0.030196      -0.013320      -0.001254       0.014574              1.875305       2.156408      -0.212748       0.198174       1.639507      -0.153757       1.829999           0.001231
            4              H       4.535905       6.224186       2.001750       0.115111       1.708004 0.15476993E+02  0.17878050E+03                                 2.336974                            2.270083      -1.450625       2.152148                    0.994576       4.364615      13.154442       0.424663       1.248614      -0.714956      -0.002386      -0.043389      -0.006108       0.043882      -0.002418       0.001859      -0.002131      -0.011898      -0.031036      -0.010822      -0.001044       0.011866              2.377618       1.941841       0.133720       0.032648       2.918355       0.555563       2.272658           0.037464
            5              H       4.096241       0.174437       1.522287       0.104438       1.325807 0.10927241E+02  0.11739920E+03                                 2.075547                            1.984568      -1.540284       2.126024                    0.990207       4.391316      13.384735       0.421792       1.351614      -0.690809      -0.020487       0.031737      -0.026901       0.046375      -0.002580       0.007835      -0.005830       0.003149       0.000616      -0.008388      -0.003002       0.011390              2.140769       1.987268      -0.257995       0.283475       1.972945      -0.425192       2.462093          -0.001663
            6              H       5.487649       6.494485       4.745219       0.102691       1.752415 0.14732962E+02  0.16515352E+03                                 2.233425                            2.115423      -1.154939       2.286731                    0.997348       3.911790      10.961651       0.479703       1.139031      -0.744628       0.036726      -0.026153       0.003128       0.045195      -0.019774       0.000296      -0.003373       0.014761       0.022452      -0.025057       0.007232       0.017826              2.258893       2.854446      -0.487246      -0.092596       1.927261       0.011263       1.994974           0.001733
            7              H       2.326863       0.833917       2.781737       0.108702       1.533010 0.12137408E+02  0.13302031E+03                                 2.216471                            2.041632      -1.559841       2.106553                    0.993039       4.415017      13.311579       0.433964       1.287835      -0.703676      -0.020795       0.019626      -0.036683       0.046511      -0.012768      -0.001434      -0.003707       0.012639       0.018338      -0.017938       0.006631       0.011307              2.312047       2.049491      -0.233864       0.444243       1.861943      -0.454313       3.024707           0.000517
            8              H       0.073913       0.615477       6.972894       0.238140       1.116322 0.90332603E+01  0.92326970E+02                                 1.863718                            1.827013      -1.372172       2.286792                    0.994043       3.380978       9.975678       0.432466       1.385702      -0.688110      -0.023981       0.030673      -0.017505       0.042689      -0.006974       0.006908      -0.003127      -0.007370      -0.030196      -0.013320      -0.001254       0.014574              1.875311       2.156416      -0.212749       0.198176       1.639512      -0.153757       1.830005           0.001232
            9              H       2.110258       1.389722       7.686324       0.115111       1.708007 0.15477030E+02  0.17878105E+03                                 2.336978                            2.270087      -1.450629       2.152146                    0.994576       4.364619      13.154464       0.424662       1.248615      -0.714956       0.002386       0.043389       0.006108       0.043882      -0.002418       0.001859      -0.002131      -0.011898      -0.031036      -0.010822      -0.001044       0.011866              2.377622       1.941844       0.133721       0.032648       2.918360       0.555565       2.272662           0.037465
           10              H       2.549922       7.439471       8.165787       0.104437       1.325809 0.10927261E+02  0.11739948E+03                                 2.075550                            1.984570      -1.540286       2.126023                    0.990207       4.391321      13.384757       0.421792       1.351615      -0.690809       0.020487      -0.031737       0.026901       0.046375      -0.002580       0.007835      -0.005830       0.003149       0.000616      -0.008388      -0.003002       0.011390              2.140771       1.987270      -0.257995       0.283476       1.972948      -0.425192       2.462096          -0.001662
           11              H       1.158514       1.119423       4.942855       0.102697       1.752415 0.14732955E+02  0.16515336E+03                                 2.233420                            2.115417      -1.154937       2.286732                    0.997348       3.911788      10.961629       0.479706       1.139026      -0.744629      -0.036726       0.026153      -0.003128       0.045195      -0.019774       0.000296      -0.003374       0.014762       0.022452      -0.025058       0.007232       0.017826              2.258888       2.854441      -0.487246      -0.092596       1.927256       0.011263       1.994968           0.001732
           12              H       4.319300       6.779991       6.906337       0.108702       1.533023 0.12137519E+02  0.13302180E+03                                 2.216480                            2.041639      -1.559843       2.106551                    0.993039       4.415030      13.311618       0.433964       1.287831      -0.703677       0.020795      -0.019626       0.036683       0.046511      -0.012769      -0.001434      -0.003707       0.012640       0.018339      -0.017938       0.006631       0.011307              2.312057       2.049498      -0.233866       0.444248       1.861949      -0.454318       3.024724           0.000517
           13              C       4.505719       4.996465       9.283113       0.056501      41.331546 0.48353243E+03  0.11622195E+05                                10.308585                            7.497628       0.581569       2.139614                    0.999939      29.212833      83.689346       0.584507       0.435967      -1.056766       0.018039      -0.004936      -0.015940       0.024573      -0.125555       0.022487       0.025525       0.015308       0.159769      -0.157891       0.058701       0.099190             12.227993      13.417805       7.450945      -1.485958      16.430551      -1.509735       6.835621           0.001754
           14              C       2.310658       5.265663       0.315831       0.070408      41.459924 0.47904682E+03  0.11492562E+05                                10.342749                            7.478463       0.552529       2.134265                    0.999968      29.041204      83.236574       0.583162       0.437802      -1.055199      -0.020169       0.007042      -0.003448       0.021639       0.119694       0.017300      -0.029373       0.058405       0.183520      -0.158978       0.065614       0.093365             12.268354      12.611147      -7.194771      -0.995124      17.755193       1.396509       6.438722           0.001243
           15              C       4.623038       7.290040       2.260228      -0.091366      32.109018 0.46886915E+03  0.11282014E+05                                 8.874764                            7.204691      -0.265087       1.909908                    0.997123      29.625608      87.390557       0.613142       0.415155      -1.060410       0.076804       0.048779       0.037553       0.098430       0.016738      -0.006449      -0.000376       0.028531      -0.107554      -0.036497      -0.003897       0.040393             10.194920      10.933263      -0.119112      -2.972235       7.016501       0.713016      12.634995           0.015933
           16              C       3.967050       7.497739       3.617527       0.100244      34.061095 0.41753666E+03  0.96943116E+04                                 9.291130                            6.898667      -0.065590       1.987303                    0.999358      26.707726      75.705741       0.617187       0.427432      -1.059822       0.009189      -0.000410      -0.027051       0.028572       0.017738      -0.043376       0.004639       0.002952       0.078932      -0.048934      -0.006244       0.055178             10.988937      10.656048      -2.510585      -3.048374       5.781238       0.079806      16.529523           0.046271
           17              C       4.536965       7.005184       4.781065      -0.141006      36.544025 0.48386725E+03  0.11654353E+05                                 9.438763                            7.238447       0.152537       2.006416                    0.999854      30.347168      87.570269       0.626251       0.406065      -1.073665      -0.027012      -0.000889       0.027206       0.038349      -0.022966      -0.004425       0.004928       0.000631      -0.047310      -0.016782      -0.014990       0.031772             10.691217      10.052417      -2.146338      -1.846618       5.769552      -0.571131      16.251683           0.005378
           18              C       2.770731       0.442017       3.685343      -0.128900      37.682608 0.49939761E+03  0.12151995E+05                                 9.770286                            7.446529       0.129346       2.005712                    0.999469      30.386336      88.804034       0.604522       0.416383      -1.064475      -0.005773      -0.001393       0.038345       0.038802       0.002092       0.015559      -0.008106      -0.026787       0.025057      -0.025698       0.005878       0.019820             11.124608      11.390968      -2.795454      -2.395168       6.271821      -0.248706      15.711035           0.002922
           19              C       2.140444       2.617443       0.404961       0.056500      41.331559 0.48353261E+03  0.11622201E+05                                10.308587                            7.497629       0.581569       2.139614                    0.999939      29.212838      83.689361       0.584507       0.435967      -1.056766      -0.018039       0.004936       0.015940       0.024573      -0.125555       0.022487       0.025525       0.015308       0.159768      -0.157891       0.058701       0.099190             12.227995      13.417806       7.450947      -1.485957      16.430556      -1.509735       6.835622           0.001755
           20              C       4.335505       2.348245       9.372243       0.070407      41.459912 0.47904667E+03  0.11492557E+05                                10.342746                            7.478461       0.552531       2.134266                    0.999968      29.041200      83.236546       0.583162       0.437802      -1.055199       0.020169      -0.007042       0.003448       0.021639       0.119694       0.017300      -0.029373       0.058405       0.183521      -0.158979       0.065614       0.093365             12.268350      12.611143      -7.194768      -0.995124      17.755187       1.396509       6.438720           0.001243
           21              C       2.023125       0.323868       7.427846      -0.091368      32.109095 0.46887058E+03  0.11282059E+05                                 8.874782                            7.204704      -0.265092       1.909905                    0.997123      29.625676      87.390854       0.613141       0.415155      -1.060409      -0.076804      -0.048780      -0.037553       0.098430       0.016738      -0.006449      -0.000376       0.028530      -0.107555      -0.036497      -0.003897       0.040393             10.194940      10.933290      -0.119112      -2.972242       7.016514       0.713019      12.635017           0.015938
           22              C       2.679113       0.116169       6.070547       0.100242      34.061278 0.41753927E+03  0.96943867E+04                                 9.291163                            6.898689      -0.065594       1.987300                    0.999358      26.707797      75.705984       0.617186       0.427432      -1.059822      -0.009189       0.000410       0.027050       0.028571       0.017738      -0.043377       0.004639       0.002954       0.078934      -0.048934      -0.006245       0.055179             10.988980      10.656087      -2.510594      -3.048401       5.781255       0.079812      16.529597           0.046268
           23              C       2.109198       0.608724       4.907009      -0.140987      36.543544 0.48385953E+03  0.11654116E+05                                 9.438663                            7.238376       0.152561       2.006426                    0.999854      30.346926      87.569245       0.626256       0.406064      -1.073667       0.027012       0.000888      -0.027207       0.038349      -0.022966      -0.004425       0.004927       0.000632      -0.047309      -0.016781      -0.014990       0.031772             10.691101      10.052317      -2.146317      -1.846599       5.769498      -0.571121      16.251489           0.005380
           24              C       3.875432       7.171891       6.002731      -0.128883      37.682066 0.49938855E+03  0.12151713E+05                                 9.770174                            7.446444       0.129373       2.005723                    0.999469      30.386068      88.802882       0.604528       0.416381      -1.064477       0.005773       0.001394      -0.038345       0.038802       0.002092       0.015559      -0.008106      -0.026785       0.025058      -0.025697       0.005877       0.019820             11.124480      11.390831      -2.795420      -2.395131       6.271754      -0.248709      15.710855           0.002924
           25              N       5.289742       5.794393       9.077725      -0.367049      44.957111 0.60653440E+03  0.15242973E+05                                10.562907                            8.154603       0.095892       2.020611                    0.997152      30.695798      86.433759       0.592803       0.411132      -1.085432      -0.003294      -0.028526      -0.005311       0.029202      -0.102008       0.037739       0.031287      -0.005376       0.183289      -0.144225       0.068251       0.075974             12.258019      13.937081       6.991949      -0.614793      14.911257      -1.003764       7.925719           0.007138
           26              N       1.615625       6.153599       0.496998      -0.369776      45.621899 0.61388818E+03  0.15460715E+05                                10.622799                            8.182758       0.148691       2.038714                    0.997139      30.625885      86.080947       0.594599       0.409017      -1.087790       0.007752      -0.017613      -0.012358       0.022870       0.092303       0.031486      -0.024283       0.038929       0.186195      -0.133056       0.056990       0.076066             12.295559      13.730054      -6.954604      -0.314976      15.704045       0.711637       7.452577           0.014121
           27              N       6.070484      -0.055860       2.182723      -0.299465      34.467477 0.57598328E+03  0.14245264E+05                                 8.852018                            7.736621       0.215817       2.083410                    0.996437      29.001253      80.197375       0.635509       0.389694      -1.103466      -0.136235      -0.051980       0.086804       0.169697      -0.062136       0.029734       0.128012       0.025980       0.000421      -0.159746       0.033376       0.126370              9.717124      14.254921       0.723445      -1.763362       6.221373      -1.126369       8.675080           0.782449
           28              N       1.356421       1.819515       0.610349      -0.367049      44.957072 0.60653378E+03  0.15242953E+05                                10.562900                            8.154598       0.095894       2.020612                    0.997152      30.695785      86.433704       0.592803       0.411132      -1.085432       0.003294       0.028526       0.005311       0.029202      -0.102008       0.037739       0.031287      -0.005376       0.183289      -0.144225       0.068251       0.075974             12.258010      13.937070       6.991944      -0.614793      14.911247      -1.003763       7.925713           0.007137
           29              N       5.030538       1.460309       9.191076      -0.369775      45.621853 0.61388742E+03  0.15460690E+05                                10.622790                            8.182752       0.148693       2.038715                    0.997139      30.625869      86.080875       0.594600       0.409017      -1.087790      -0.007752       0.017613       0.012358       0.022870       0.092303       0.031486      -0.024283       0.038929       0.186196      -0.133056       0.056990       0.076066             12.295548      13.730042      -6.954598      -0.314977      15.704031       0.711637       7.452571           0.014121
           30              N       0.598579      -0.048198       7.505351      -0.299462      34.467445 0.57598257E+03  0.14245243E+05                                 8.852014                            7.736616       0.215818       2.083410                    0.996437      29.001239      80.197344       0.635509       0.389694      -1.103466       0.136236       0.051979      -0.086804       0.169697      -0.062137       0.029734       0.128013       0.025978       0.000419      -0.159747       0.033376       0.126371              9.717119      14.254916       0.723443      -1.763355       6.221371      -1.126370       8.675071           0.782445

******************************************************
Auxiliary information for the entire system
The total spin magnetic moment of the unit cell is   1.991284
The total net atomic charge of the unit cell is   -0.000002
Accuracy of reproducing the electrostatic potential in the unit cell:
  The inner radius (bohr) =    5.0000
  The outer radius (bohr) =   12.0000
  Valid grid points have density less than (e/(bohr^3)) =    0.0001
  The number of valid grid points were=        15410
  The rms potential error without charges in kcal/mol is=      2.79385
  The rms potential error with partial charges in kcal/mol is=      0.70413
  The RRMSE value at monopole order=      0.25203
  The rms potential error with partial charges and cloud penetration in kcal/mol is=      0.71214
  The RRMSE value at monopole order with cloud penetration is=      0.25490
  The rms potential error with partial charges and atomic dipoles in kcal/mol is=      0.45173
  The RRMSE value at dipole order=      0.16169
  The rms potential error with partial charges, atomic dipoles and cloud penetration in kcal/mol is=      0.43592
  The RRMSE value at dipole order with cloud penetration=      0.15603

******************************************************
The electron densities and ab initio electrostatic potential were computed in VASP using the PBE functional and
projector augmented wave method. See the main text of the journal article for a description of computational details.
The atomic charges, dipoles, and quadrupoles were computed with the DDEC6 method as described in
(a) T. A. Manz and N. Gabaldon Limas, RSC Adv. 6 (2016) 47771-47801 DOI: 10.1039/c6ra04656h
(b) N. Gabaldon Limas and T. A. Manz, RSC Adv. 8 (2018) 2678-2707 DOI: 10.1039/c7ra11829e.
For each atom in the material, the electron cloud parameters were fit to the spherically averaged atom-in-material
electron density using radial positions for which this density was between 10^-4 and 10^-2 electrons per cubic bohr.
The polarizabilities, dispersion coefficients, and quantum Drude oscillator (QDO) parameters were fit using the MCLF method.
The magnetic structure of the system was optimized in VASP from the default ferromagnetic initial guess using spin polarization.
The atomic spin moments (ASMs) were computed on this optimized magnetic structure using the DDEC6 partition as inputs
to the method of T. A. Manz and D. S. Sholl, J. Chem. Theory Comput. 7 (2011) 4146-4164 DOI: 10.1021/ct200539n.
The RMSE and RRMSE were computed using a uniform grid with Ewald summation.
