# Supplementary material for: A collection of forcefield precursors for metal–organic frameworks
Source: RSC Adv. 2019 Nov 13;9(63):36492–507. doi: 10.1039/c9ra07327b (PMC9075174; doi:10.1039/c9ra07327b)
Supplement: RA-009-C9RA07327B-s6378 [file RA-009-C9RA07327B-s6378.xyz]

   64
jmolscript: load "" {1 1 1} spacegroup "x,y,z" unitcell [{      9.254000     0.000000     0.000000 }, {      4.626997    11.119967     0.000000 }, {      4.626998     0.536121    12.318781 }]
Cd     0.000000     0.000000     0.000000     0.943846
Cd     4.626998     5.828044     6.159391     0.944285
Ni     7.977594     3.182083     9.239086     0.098922
Ni    10.530401     8.474006     3.079695     0.098922
H      3.328662     3.647787     4.910759     0.298370
H     11.699460     4.029581     6.230223     0.305411
H      4.926828     2.471549     6.235028     0.086833
H      3.924527     2.869450     7.671644     0.100745
H     11.218345     1.641785     8.166859     0.105780
H     14.522668    10.715624     7.848788     0.101599
H      7.955663     2.180257     1.248632     0.298039
H     11.699460     2.334584    12.247948     0.304598
H     14.180827     3.892616    12.243144     0.087351
H     13.178526     3.494715    10.806527     0.100642
H     11.218344     4.722380    10.311312     0.106082
H      9.895669     6.768508    10.629383     0.101314
H     15.179333     8.008301     7.408022     0.298370
H      6.808535     7.626507     6.088558     0.305411
H     13.581167     9.184539     6.083753     0.086833
H      5.329468     8.786638     4.647137     0.100745
H      7.289650    10.014303     4.151922     0.105780
H      3.985327     0.940464     4.469993     0.101600
H     10.552332     9.475831    11.070149     0.298039
H      6.808535     9.321504     0.070833     0.304598
H      4.327168     7.763472     0.075637     0.087351
H      5.329469     8.161373     1.512254     0.100642
H      7.289651     6.933708     2.007469     0.106082
H      8.612326     4.887580     1.689398     0.101315
C      6.683237     2.201465    10.137125     0.090024
C      9.315074     2.283981    10.167922     0.026950
C     14.604660     8.995097     5.727001    -0.032221
C     15.433818    10.230811     5.963522     0.070499
C      7.132054    10.618452     5.033454    -0.122880
C      3.258332     0.647221     5.213308    -0.141093
C      6.683236     4.162700     8.341047     0.090292
C      9.315074     4.080184     8.310250     0.026439
C      5.350661     7.952914     0.432389    -0.032095
C      6.179819     6.717200     0.195869     0.069184
C      7.132056     6.329559     1.125937    -0.123826
C      7.885332     5.180823     0.946082    -0.138870
C     11.824758     9.454623     2.181656     0.090024
C      9.192921     9.372107     2.150859     0.026949
C      3.903335     2.660991     6.591780    -0.032221
C      3.074177     1.425277     6.355259     0.070500
C     11.375941     1.037636     7.285327    -0.122880
C     15.249663    11.008867     7.105473    -0.141093
C     11.824759     7.493388     3.977734     0.090292
C      9.192921     7.575904     4.008531     0.026438
C     13.157334     3.703174    11.886392    -0.032095
C     12.328176     4.938888    12.122912     0.069184
C     11.375939     5.326529    11.192844    -0.123826
C     10.622663     6.475265    11.372699    -0.138870
N      5.908677     1.567288    10.691470    -0.427404
N     10.149785     1.778180    10.759223    -0.410336
N      5.884616     7.799177     6.430404    -0.573738
N      5.908677     4.796877     7.786701    -0.427663
N     10.149785     4.585985     7.718948    -0.409911
N     10.511614     9.684955    12.047768    -0.573103
N     12.599318    10.088800     1.627311    -0.427403
N      8.358210     9.877908     1.559558    -0.410335
N     12.623379     3.856911     5.888377    -0.573738
N     12.599318     6.859211     4.532080    -0.427663
N      8.358210     7.070103     4.599833    -0.409911
N      7.996381     1.971133     0.271013    -0.573103

The following XYZ coordinates are in angstroms. Other properties are in atomic units.
The sperically averaged electron density of each atom fit to a function of the form exp(a - br)
eigen_1, eigen_2 and eigen_3 are the three eigenvalues of traceless quadrupole moment tensor
  atom number  atomic symbol              X              Y              Z     net charge C6 coefficient C8 coefficient C10 coefficient fluctuating dipole atomic polarizability isotropic forcefield polarizability              a              b squared Pearson coefficient          <r^3>          <r^4>         wp_QDO          m_QDO          q_QDO       dipole_x       dipole_y       dipole_z         dipole            Qxy            Qxz            Qyz     Q(x^2-y^2)  Q(3z^2 - R^2)        eigen_1        eigen_2        eigen_3 static polarizability      alpha(xx)      alpha(xy)      alpha(xz)      alpha(yy)      alpha(yz)      alpha(zz) atomic spin moment
            1             Cd       0.000000       0.000000       0.000000       0.943846     160.054282 0.33207649E+04  0.11792220E+06                                22.097140                           17.620532       1.322078       2.136211                    0.997478      74.870942     193.397771       0.491946       0.350616      -1.222764      -0.000000      -0.000000      -0.000000       0.000000       0.144357       0.242187       0.079178       0.176593       0.226167      -0.226128      -0.130803       0.356931             27.032883      23.522889      -2.409953      -6.631151      35.627945      -9.087834      21.947816          -0.000009
            2             Cd       4.626998       5.828044       6.159391       0.944285     160.091435 0.33218162E+04  0.11797098E+06                                22.102802                           17.625634       1.315207       2.134527                    0.997446      74.866627     193.407312       0.491769       0.350708      -1.222662       0.000000       0.000000       0.000000       0.000000      -0.144887      -0.241312       0.078683       0.176304       0.227236      -0.226534      -0.129633       0.356167             27.039201      23.532298       2.412562       6.633072      35.631795      -9.091677      21.953510          -0.000009
            3             Ni       7.977594       3.182083       9.239086       0.098922     227.639670 0.32109406E+04  0.11610829E+06                                25.918509                           16.304752       0.554849       1.943313                    0.995322      61.107572     173.706462       0.545567       0.310476      -1.227492       0.022463      -0.000073      -0.000352       0.022466      -0.000130       0.000120       0.083714      -0.085052       0.105158      -0.060058      -0.053833       0.113891             33.303100      48.947024       0.001189      -0.001789      24.565609     -12.214033      26.396668          -0.000030
            4             Ni      10.530401       8.474006       3.079695       0.098922     227.639534 0.32109384E+04  0.11610819E+06                                25.918495                           16.304743       0.554850       1.943314                    0.995322      61.107561     173.706388       0.545567       0.310475      -1.227492      -0.022463       0.000073       0.000352       0.022466      -0.000130       0.000120       0.083714      -0.085052       0.105158      -0.060057      -0.053833       0.113891             33.303082      48.946997       0.001195      -0.001796      24.565595     -12.214027      26.396654          -0.000030
            5              H       3.328662       3.647787       4.910759       0.298370       0.868294 0.64679941E+01  0.60412855E+02                                 1.565313                            1.540633      -1.044660       2.484644                    0.999084       2.717133       7.501034       0.476526       1.376131      -0.693851       0.002183      -0.010833      -0.035295       0.036985      -0.013483      -0.001105       0.000536       0.009991       0.043043      -0.021554       0.007005       0.014549              1.569471       1.297999      -0.012835      -0.024097       1.454154      -0.007495       1.956262           0.000001
            6              H      11.699460       4.029581       6.230223       0.305411       0.928394 0.69633205E+01  0.67476839E+02                                 1.704437                            1.642015      -1.696069       2.141803                    0.995267       3.355168      10.016995       0.435310       1.452008      -0.672159      -0.024174      -0.002024       0.008057       0.025561      -0.001937       0.011032      -0.012993       0.005883       0.014488      -0.015874      -0.003528       0.019401              1.732618       2.051591      -0.234139      -0.339888       1.554750       0.051881       1.591514          -0.000001
            7              H       4.926828       2.471549       6.235028       0.086833       1.858893 0.16580457E+02  0.19160006E+03                                 2.349994                            2.260370      -1.113659       2.302329                    0.996138       4.047664      11.548608       0.458684       1.155563      -0.741310       0.042392      -0.013665      -0.018057       0.048061      -0.009447      -0.006301      -0.007912       0.012328      -0.015758      -0.017098       0.002982       0.014116              2.386495       3.146243      -0.002168      -0.226161       2.037998       0.116672       1.975244           0.000001
            8              H       3.924527       2.869450       7.671644       0.100745       1.370757 0.11304112E+02  0.12147793E+03                                 2.068905                            1.979176      -1.255561       2.256448                    0.993129       4.150528      12.316674       0.438613       1.299462      -0.703405      -0.006095       0.007837       0.049062       0.050057      -0.006848       0.003737      -0.000941      -0.008940       0.042179      -0.015484       0.000659       0.014824              2.132883       1.826621       0.154755       0.153878       1.826506       0.311115       2.745523           0.000002
            9              H      11.218345       1.641785       8.166859       0.105780       1.613382 0.12901825E+02  0.14375223E+03                                 2.303878                            2.111467      -1.691813       2.046028                    0.991494       4.535911      13.845600       0.424223       1.295832      -0.701715      -0.012769       0.026798       0.037482       0.047813       0.008930      -0.008058       0.012689      -0.009624       0.009426      -0.020057       0.004152       0.015906              2.433091       1.912605      -0.099484      -0.316904       2.448238       0.843801       2.938430           0.000000
           10              H      14.522668      10.715624       7.848788       0.101599       1.822570 0.15453892E+02  0.17554956E+03                                 2.298023                            2.169494      -1.262895       2.237311                    0.996108       4.028473      11.413219       0.472100       1.142116      -0.743136      -0.029947      -0.006463       0.034252       0.045954       0.015164      -0.016099       0.003989      -0.004825       0.014083      -0.025384       0.006051       0.019333              2.332492       2.401429       0.279749      -0.671387       2.067181      -0.095090       2.528867          -0.000000
           11              H       7.955663       2.180257       1.248632       0.298039       0.867398 0.64597516E+01  0.60315580E+02                                 1.564159                            1.539636      -1.046928       2.483645                    0.999075       2.715901       7.495943       0.476695       1.376105      -0.693866       0.001945       0.010802       0.035489       0.037148       0.013505       0.001202       0.000454       0.010026       0.042817      -0.021544       0.007054       0.014490              1.568262       1.297285       0.012782       0.023710       1.453334      -0.007673       1.954166           0.000001
           12              H      11.699460       2.334584      12.247948       0.304598       0.922622 0.69053837E+01  0.66739412E+02                                 1.693868                            1.632469      -1.670566       2.152821                    0.995418       3.340975       9.943781       0.437903       1.447217      -0.673081      -0.024447       0.001893      -0.008364       0.025907       0.001951      -0.011121      -0.012919       0.005892       0.014212      -0.015849      -0.003543       0.019392              1.721601       2.037067       0.231685       0.336234       1.545568       0.051285       1.582169          -0.000001
           13              H      14.180827       3.892616      12.243144       0.087351       1.859390 0.16586452E+02  0.19169375E+03                                 2.350778                            2.261079      -1.124152       2.298390                    0.996047       4.047359      11.549870       0.458503       1.155871      -0.741233       0.041994       0.013654       0.017982       0.047679       0.009268       0.006443      -0.007948       0.012521      -0.015815      -0.017137       0.003059       0.014078              2.387298       3.147474       0.002059       0.226393       2.038556       0.116697       1.975864           0.000001
           14              H      13.178526       3.494715      10.806527       0.100642       1.371547 0.11310647E+02  0.12155443E+03                                 2.068925                            1.979108      -1.253095       2.257172                    0.993170       4.150272      12.312495       0.438874       1.298622      -0.703584      -0.006016      -0.007684      -0.048913       0.049878       0.006843      -0.003702      -0.000911      -0.008977       0.042378      -0.015519       0.000651       0.014868              2.132942       1.826511      -0.154744      -0.153714       1.826461       0.311245       2.745853           0.000002
           15              H      11.218344       4.722380      10.311312       0.106082       1.613968 0.12907647E+02  0.14382925E+03                                 2.304044                            2.111620      -1.702591       2.042034                    0.991368       4.536304      13.846102       0.424317       1.295435      -0.701788      -0.012585      -0.026830      -0.037351       0.047680      -0.008913       0.008076       0.012589      -0.009357       0.009439      -0.019982       0.004247       0.015735              2.433271       1.912803       0.099534       0.316969       2.448326       0.843840       2.938683           0.000000
           16              H       9.895669       6.768508      10.629383       0.101314       1.824668 0.15474185E+02  0.17583036E+03                                 2.299336                            2.170547      -1.259713       2.238127                    0.996136       4.030632      11.419399       0.472126       1.141726      -0.743231      -0.029898       0.006591      -0.034228       0.045923      -0.015108       0.016100       0.003932      -0.004530       0.014241      -0.025286       0.005906       0.019380              2.333905       2.402984      -0.280088       0.672242       2.068141      -0.095316       2.530591           0.000000
           17              H      15.179333       8.008301       7.408022       0.298370       0.868294 0.64679861E+01  0.60412763E+02                                 1.565312                            1.540632      -1.044659       2.484645                    0.999084       2.717132       7.501031       0.476526       1.376131      -0.693851      -0.002183       0.010833       0.035295       0.036985      -0.013483      -0.001105       0.000536       0.009991       0.043043      -0.021554       0.007005       0.014549              1.569471       1.297998      -0.012835      -0.024097       1.454153      -0.007495       1.956261           0.000001
           18              H       6.808535       7.626507       6.088558       0.305411       0.928394 0.69633191E+01  0.67476822E+02                                 1.704436                            1.642014      -1.696068       2.141804                    0.995267       3.355168      10.016995       0.435310       1.452008      -0.672159       0.024174       0.002023      -0.008057       0.025561      -0.001937       0.011032      -0.012993       0.005883       0.014488      -0.015874      -0.003528       0.019401              1.732618       2.051590      -0.234139      -0.339888       1.554750       0.051881       1.591514          -0.000001
           19              H      13.581167       9.184539       6.083753       0.086833       1.858892 0.16580445E+02  0.19159988E+03                                 2.349993                            2.260369      -1.113659       2.302329                    0.996138       4.047663      11.548604       0.458684       1.155563      -0.741310      -0.042392       0.013665       0.018057       0.048061      -0.009447      -0.006301      -0.007912       0.012328      -0.015758      -0.017098       0.002982       0.014116              2.386494       3.146241      -0.002168      -0.226161       2.037997       0.116672       1.975243           0.000001
           20              H       5.329468       8.786638       4.647137       0.100745       1.370757 0.11304117E+02  0.12147800E+03                                 2.068906                            1.979177      -1.255561       2.256447                    0.993129       4.150529      12.316678       0.438613       1.299462      -0.703405       0.006095      -0.007837      -0.049062       0.050057      -0.006848       0.003737      -0.000941      -0.008940       0.042179      -0.015484       0.000659       0.014824              2.132884       1.826621       0.154755       0.153878       1.826506       0.311115       2.745524           0.000002
           21              H       7.289650      10.014303       4.151922       0.105780       1.613382 0.12901831E+02  0.14375232E+03                                 2.303878                            2.111467      -1.691813       2.046027                    0.991494       4.535912      13.845603       0.424223       1.295831      -0.701715       0.012769      -0.026798      -0.037482       0.047813       0.008930      -0.008058       0.012689      -0.009624       0.009426      -0.020057       0.004152       0.015906              2.433091       1.912605      -0.099484      -0.316904       2.448238       0.843801       2.938431           0.000000
           22              H       3.985327       0.940464       4.469993       0.101600       1.822567 0.15453858E+02  0.17554906E+03                                 2.298019                            2.169490      -1.262894       2.237312                    0.996108       4.028470      11.413204       0.472101       1.142115      -0.743136       0.029947       0.006463      -0.034252       0.045954       0.015164      -0.016099       0.003989      -0.004825       0.014083      -0.025384       0.006051       0.019333              2.332488       2.401424       0.279748      -0.671385       2.067178      -0.095090       2.528863          -0.000000
           23              H      10.552332       9.475831      11.070149       0.298039       0.867398 0.64597453E+01  0.60315509E+02                                 1.564159                            1.539636      -1.046928       2.483645                    0.999075       2.715900       7.495941       0.476695       1.376106      -0.693866      -0.001945      -0.010802      -0.035489       0.037148       0.013505       0.001202       0.000454       0.010026       0.042816      -0.021544       0.007054       0.014490              1.568261       1.297285       0.012782       0.023710       1.453334      -0.007673       1.954166           0.000001
           24              H       6.808535       9.321504       0.070833       0.304598       0.922622 0.69053830E+01  0.66739406E+02                                 1.693868                            1.632469      -1.670566       2.152821                    0.995418       3.340975       9.943782       0.437903       1.447217      -0.673081       0.024447      -0.001893       0.008364       0.025907       0.001951      -0.011121      -0.012919       0.005892       0.014212      -0.015849      -0.003543       0.019392              1.721601       2.037067       0.231685       0.336234       1.545568       0.051285       1.582169          -0.000001
           25              H       4.327168       7.763472       0.075637       0.087351       1.859390 0.16586448E+02  0.19169369E+03                                 2.350777                            2.261079      -1.124151       2.298390                    0.996047       4.047359      11.549870       0.458503       1.155871      -0.741233      -0.041994      -0.013654      -0.017982       0.047679       0.009268       0.006443      -0.007948       0.012521      -0.015815      -0.017137       0.003059       0.014078              2.387298       3.147474       0.002059       0.226393       2.038556       0.116697       1.975864           0.000001
           26              H       5.329469       8.161373       1.512254       0.100642       1.371547 0.11310652E+02  0.12155450E+03                                 2.068925                            1.979108      -1.253095       2.257172                    0.993170       4.150273      12.312499       0.438874       1.298622      -0.703584       0.006016       0.007684       0.048913       0.049878       0.006843      -0.003702      -0.000911      -0.008977       0.042378      -0.015519       0.000651       0.014868              2.132942       1.826512      -0.154744      -0.153714       1.826462       0.311245       2.745853           0.000002
           27              H       7.289651       6.933708       2.007469       0.106082       1.613967 0.12907641E+02  0.14382917E+03                                 2.304044                            2.111619      -1.702591       2.042035                    0.991368       4.536303      13.846099       0.424317       1.295435      -0.701788       0.012585       0.026830       0.037351       0.047680      -0.008913       0.008076       0.012589      -0.009357       0.009439      -0.019982       0.004247       0.015735              2.433271       1.912803       0.099534       0.316969       2.448325       0.843840       2.938683           0.000000
           28              H       8.612326       4.887580       1.689398       0.101315       1.824663 0.15474138E+02  0.17582968E+03                                 2.299332                            2.170544      -1.259712       2.238128                    0.996136       4.030627      11.419379       0.472127       1.141726      -0.743231       0.029898      -0.006591       0.034228       0.045923      -0.015108       0.016100       0.003932      -0.004530       0.014241      -0.025286       0.005906       0.019380              2.333901       2.402979      -0.280087       0.672239       2.068137      -0.095316       2.530585          -0.000000
           29              C       6.683237       2.201465      10.137125       0.090024      44.003746 0.49036185E+03  0.11840865E+05                                10.789309                            7.580247       0.359602       2.064930                    0.999956      29.401877      84.731758       0.577242       0.439422      -1.053514      -0.013250      -0.025667       0.017202       0.033620      -0.098991       0.096858       0.049866      -0.017179       0.048065      -0.168329       0.058043       0.110287             13.021254      16.475027       5.797119      -6.422939      11.081319      -4.982527      11.507415          -0.000001
           30              C       9.315074       2.283981      10.167922       0.026950      41.110586 0.52770885E+03  0.12999757E+05                                10.362550                            7.907181       0.333950       2.050013                    0.999827      30.459090      89.130627       0.559609       0.444304      -1.048905      -0.009404      -0.000459      -0.003631       0.010091       0.077306      -0.093742       0.033810      -0.069518       0.036274      -0.149818       0.055141       0.094677             11.757755      15.946411      -3.987720       5.011080       8.894444      -2.795094      10.432409          -0.000001
           31              C      14.604660       8.995097       5.727001      -0.032221      29.992990 0.43673595E+03  0.10295921E+05                                 8.410493                            6.903537      -0.140904       1.949529                    0.998916      28.611942      82.802610       0.634898       0.409219      -1.067131       0.074263      -0.072972       0.065641       0.123079      -0.050532      -0.005564      -0.042521      -0.047903      -0.001604      -0.068384      -0.004006       0.072390              9.595261       8.805867       2.307408       0.820474      12.643919       0.385323       7.335998          -0.000005
           32              C      15.433818      10.230811       5.963522       0.070499      34.304123 0.42071776E+03  0.97750530E+04                                 9.269440                            6.878458      -0.103375       1.972103                    0.999204      26.871647      75.900847       0.625108       0.421718      -1.064663      -0.003855      -0.011894      -0.003367       0.012948       0.012707       0.023410      -0.004404      -0.034151      -0.128741      -0.053418       0.010538       0.042881             11.042890       8.893331       4.697664      -1.361820      14.687640       3.099212       9.547699          -0.000014
           33              C       7.132054      10.618452       5.033454      -0.122880      37.467347 0.50303561E+03  0.12299354E+05                                 9.820432                            7.535290      -0.021828       1.957849                    0.999085      30.703825      90.827240       0.591821       0.423285      -1.056954       0.021963       0.025789       0.024694       0.041919      -0.021369       0.005154       0.011343      -0.007036       0.017019      -0.028299       0.007239       0.021060             11.186185       9.429404       3.943372      -2.263947      13.514675       2.866616      10.614477          -0.000013
           34              C       3.258332       0.647221       5.213308      -0.141093      37.164197 0.49162212E+03  0.11911313E+05                                 9.595492                            7.331940       0.078484       1.981841                    0.999827      30.702518      89.420970       0.616510       0.410051      -1.068977      -0.018953      -0.036351       0.006061       0.041441      -0.000134      -0.020596      -0.010386       0.020361       0.013921      -0.021681      -0.006460       0.028141             10.961322       8.339636       3.516714      -1.458331      13.992587       3.977439      10.551742          -0.000012
           35              C       6.683236       4.162700       8.341047       0.090292      43.980310 0.49004966E+03  0.11831660E+05                                10.787089                            7.578884       0.355340       2.063924                    0.999958      29.390239      84.697337       0.577163       0.439543      -1.053422      -0.013378       0.025521      -0.016474       0.033191       0.099110      -0.096645       0.049602      -0.016670       0.048521      -0.168108       0.057715       0.110394             13.018437      16.471564      -5.795620       6.421278      11.078981      -4.981253      11.504766          -0.000001
           36              C       9.315074       4.080184       8.310250       0.026439      41.112545 0.52768744E+03  0.12999225E+05                                10.363994                            7.907654       0.332603       2.049645                    0.999823      30.457479      89.128742       0.559520       0.444375      -1.048852      -0.009194       0.000573       0.004831       0.010401      -0.077697       0.094241       0.033720      -0.068636       0.034074      -0.150173       0.054700       0.095473             11.760140      15.950854       3.988570      -5.013289       8.895134      -2.795585      10.434431          -0.000001
           37              C       5.350661       7.952914       0.432389      -0.032095      29.961341 0.43613205E+03  0.10277982E+05                                 8.404309                            6.898331      -0.139793       1.950381                    0.998886      28.591903      82.725864       0.635206       0.409168      -1.067180       0.074905       0.074358      -0.065594       0.124268       0.050993       0.005173      -0.042635      -0.049375      -0.001027      -0.068754      -0.004470       0.073224              9.588068       8.799526      -2.307070      -0.818392      12.632335       0.384564       7.332342          -0.000006
           38              C       6.179819       6.717200       0.195869       0.069184      34.354823 0.42142400E+03  0.97959477E+04                                 9.279405                            6.884834      -0.101549       1.972418                    0.999209      26.896551      75.998199       0.624712       0.421793      -1.064575      -0.003822       0.012632       0.004726       0.014019      -0.013001      -0.023838      -0.004124      -0.033556      -0.132850      -0.054694       0.011131       0.043563             11.055745       8.904051      -4.704709       1.363344      14.705295       3.102828       9.557889          -0.000014
           39              C       7.132056       6.329559       1.125937      -0.123826      37.495120 0.50348505E+03  0.12312995E+05                                 9.824344                            7.537932      -0.021902       1.957578                    0.999096      30.720665      90.884518       0.591807       0.423203      -1.057013       0.021609      -0.025584      -0.024660       0.041589       0.022001      -0.005163       0.011241      -0.005248       0.016230      -0.028681       0.007344       0.021336             11.191015       9.433881      -3.945246       2.265208      13.520089       2.867877      10.619077          -0.000013
           40              C       7.885332       5.180823       0.946082      -0.138870      37.109393 0.49067966E+03  0.11882887E+05                                 9.586934                            7.325327       0.076760       1.981793                    0.999854      30.672047      89.313921       0.616730       0.410098      -1.068937      -0.019373       0.035673      -0.006710       0.041145       0.000027       0.021289      -0.009605       0.019815       0.015203      -0.021262      -0.007365       0.028627             10.951517       8.333722      -3.513785       1.458228      13.977675       3.971940      10.543155          -0.000012
           41              C      11.824758       9.454623       2.181656       0.090024      44.003755 0.49036186E+03  0.11840865E+05                                10.789310                            7.580247       0.359602       2.064930                    0.999956      29.401880      84.731768       0.577242       0.439422      -1.053514       0.013250       0.025667      -0.017203       0.033620      -0.098991       0.096857       0.049866      -0.017179       0.048066      -0.168329       0.058043       0.110287             13.021256      16.475033       5.797120      -6.422942      11.081318      -4.982527      11.507416          -0.000001
           42              C       9.192921       9.372107       2.150859       0.026949      41.110603 0.52770903E+03  0.12999763E+05                                10.362553                            7.907182       0.333949       2.050013                    0.999827      30.459097      89.130653       0.559609       0.444304      -1.048904       0.009404       0.000459       0.003631       0.010091       0.077307      -0.093742       0.033810      -0.069518       0.036275      -0.149818       0.055141       0.094677             11.757758      15.946418      -3.987720       5.011083       8.894445      -2.795095      10.432412          -0.000001
           43              C       3.903335       2.660991       6.591780      -0.032221      29.992991 0.43673595E+03  0.10295921E+05                                 8.410493                            6.903537      -0.140903       1.949529                    0.998916      28.611942      82.802608       0.634898       0.409219      -1.067131      -0.074263       0.072972      -0.065641       0.123079      -0.050532      -0.005564      -0.042521      -0.047903      -0.001604      -0.068384      -0.004006       0.072390              9.595261       8.805867       2.307409       0.820474      12.643918       0.385323       7.335997          -0.000005
           44              C       3.074177       1.425277       6.355259       0.070500      34.304113 0.42071761E+03  0.97750487E+04                                 9.269438                            6.878457      -0.103375       1.972103                    0.999204      26.871642      75.900830       0.625108       0.421719      -1.064663       0.003855       0.011894       0.003367       0.012948       0.012707       0.023410      -0.004404      -0.034151      -0.128740      -0.053418       0.010538       0.042881             11.042888       8.893330       4.697663      -1.361819      14.687638       3.099212       9.547697          -0.000014
           45              C      11.375941       1.037636       7.285327      -0.122880      37.467345 0.50303559E+03  0.12299353E+05                                 9.820431                            7.535289      -0.021827       1.957849                    0.999085      30.703823      90.827223       0.591821       0.423285      -1.056955      -0.021963      -0.025789      -0.024693       0.041919      -0.021369       0.005154       0.011343      -0.007036       0.017019      -0.028299       0.007239       0.021060             11.186183       9.429403       3.943372      -2.263947      13.514673       2.866614      10.614474          -0.000013
           46              C      15.249663      11.008867       7.105473      -0.141093      37.164163 0.49162155E+03  0.11911295E+05                                 9.595486                            7.331935       0.078485       1.981841                    0.999827      30.702501      89.420905       0.616510       0.410051      -1.068977       0.018953       0.036351      -0.006061       0.041441      -0.000134      -0.020596      -0.010386       0.020361       0.013921      -0.021681      -0.006460       0.028141             10.961315       8.339632       3.516712      -1.458332      13.992575       3.977434      10.551736          -0.000012
           47              C      11.824759       7.493388       3.977734       0.090292      43.980308 0.49004981E+03  0.11831664E+05                                10.787088                            7.578884       0.355340       2.063924                    0.999958      29.390242      84.697342       0.577164       0.439543      -1.053422       0.013378      -0.025521       0.016474       0.033191       0.099110      -0.096645       0.049602      -0.016670       0.048521      -0.168108       0.057715       0.110394             13.018435      16.471560      -5.795618       6.421276      11.078981      -4.981252      11.504764          -0.000001
           48              C       9.192921       7.575904       4.008531       0.026438      41.112571 0.52768789E+03  0.12999239E+05                                10.363999                            7.907658       0.332602       2.049645                    0.999823      30.457489      89.128781       0.559520       0.444375      -1.048852       0.009194      -0.000573      -0.004831       0.010401      -0.077697       0.094241       0.033720      -0.068636       0.034074      -0.150173       0.054700       0.095473             11.760145      15.950860       3.988573      -5.013291       8.895140      -2.795588      10.434437          -0.000001
           49              C      13.157334       3.703174      11.886392      -0.032095      29.961340 0.43613203E+03  0.10277981E+05                                 8.404309                            6.898331      -0.139793       1.950381                    0.998886      28.591901      82.725851       0.635207       0.409168      -1.067180      -0.074905      -0.074358       0.065594       0.124268       0.050994       0.005173      -0.042635      -0.049375      -0.001027      -0.068754      -0.004470       0.073224              9.588067       8.799525      -2.307070      -0.818392      12.632334       0.384563       7.332341          -0.000006
           50              C      12.328176       4.938888      12.122912       0.069184      34.354813 0.42142385E+03  0.97959432E+04                                 9.279403                            6.884833      -0.101549       1.972418                    0.999209      26.896546      75.998181       0.624712       0.421793      -1.064575       0.003822      -0.012632      -0.004726       0.014019      -0.013001      -0.023838      -0.004124      -0.033556      -0.132850      -0.054694       0.011131       0.043563             11.055743       8.904050      -4.704709       1.363344      14.705292       3.102827       9.557886          -0.000014
           51              C      11.375939       5.326529      11.192844      -0.123826      37.495128 0.50348519E+03  0.12312999E+05                                 9.824345                            7.537933      -0.021902       1.957578                    0.999096      30.720669      90.884530       0.591807       0.423203      -1.057013      -0.021609       0.025584       0.024659       0.041589       0.022001      -0.005163       0.011241      -0.005247       0.016230      -0.028681       0.007344       0.021336             11.191017       9.433882      -3.945248       2.265209      13.520090       2.867876      10.619077          -0.000013
           52              C      10.622663       6.475265      11.372699      -0.138870      37.109365 0.49067917E+03  0.11882872E+05                                 9.586929                            7.325323       0.076760       1.981793                    0.999854      30.672034      89.313873       0.616730       0.410098      -1.068937       0.019373      -0.035673       0.006710       0.041145       0.000027       0.021289      -0.009605       0.019815       0.015204      -0.021262      -0.007365       0.028627             10.951512       8.333719      -3.513783       1.458229      13.977666       3.971936      10.543151          -0.000012
           53              N       5.908677       1.567288      10.691470      -0.427404      48.043945 0.61767977E+03  0.15543563E+05                                10.880825                            8.098133       0.360621       2.085147                    0.999493      31.278449      87.206716       0.611338       0.398142      -1.097722       0.022960       0.008384      -0.010839       0.026739      -0.081422       0.046484       0.042415      -0.016825       0.069202      -0.120894       0.050567       0.070327             12.901149      14.469785       4.849435      -6.234505      11.997660      -4.991506      12.236003          -0.000002
           54              N      10.149785       1.778180      10.759223      -0.410336      40.666205 0.60598954E+03  0.15170252E+05                                 9.698251                            8.002444       0.610873       2.150825                    0.999612      31.555442      87.628446       0.617401       0.396288      -1.099472      -0.068419       0.032391      -0.036134       0.083881       0.107031      -0.087741       0.077790      -0.070614       0.103666      -0.190582       0.084973       0.105609             10.617214      13.102678      -2.427737       4.516718       8.276655      -1.665510      10.472310          -0.000003
           55              N       5.884616       7.799177       6.430404      -0.573738      34.505102 0.59855024E+03  0.14994734E+05                                 8.685790                            7.699347      -0.104161       1.966120                    0.996366      31.408571      88.342393       0.658309       0.371397      -1.113206      -0.021658       0.119048      -0.054650       0.132771      -0.076455       0.014179      -0.040707      -0.003737       0.153008      -0.104277       0.013375       0.090902              9.437819       7.754566      -0.344500      -0.107326      12.579669      -1.867355       7.979223          -0.000004
           56              N       5.908677       4.796877       7.786701      -0.427663      48.055465 0.61788779E+03  0.15549847E+05                                10.881364                            8.098603       0.359280       2.084655                    0.999481      31.285096      87.223443       0.611431       0.398054      -1.097801       0.023305      -0.008379       0.010637       0.026953       0.081331      -0.046758       0.042965      -0.016642       0.067060      -0.121050       0.050457       0.070592             12.901745      14.470766      -4.849344       6.234977      11.998018      -4.991774      12.236453          -0.000002
           57              N      10.149785       4.585985       7.718948      -0.409911      40.667029 0.60592676E+03  0.15168043E+05                                 9.697838                            8.001090       0.612742       2.151197                    0.999606      31.556911      87.626076       0.617571       0.396195      -1.099554      -0.069594      -0.032868       0.035775       0.084873      -0.105742       0.088181       0.077719      -0.071268       0.100321      -0.189733       0.084523       0.105210             10.617689      13.104959       2.426787      -4.519227       8.275088      -1.664716      10.473020          -0.000004
           58              N      10.511614       9.684955      12.047768      -0.573103      34.533499 0.59921847E+03  0.15016063E+05                                 8.695626                            7.708650      -0.108634       1.964783                    0.996409      31.413393      88.377172       0.657253       0.371880      -1.112815      -0.020251      -0.118846       0.054045       0.132118       0.076162      -0.013366      -0.040546      -0.002841       0.152503      -0.104039       0.014004       0.090036              9.449296       7.756762       0.341127       0.104018      12.603963      -1.872675       7.987163          -0.000005
           59              N      12.599318      10.088800       1.627311      -0.427403      48.043946 0.61767972E+03  0.15543561E+05                                10.880826                            8.098133       0.360621       2.085147                    0.999493      31.278447      87.206712       0.611338       0.398142      -1.097722      -0.022960      -0.008385       0.010839       0.026739      -0.081422       0.046484       0.042415      -0.016825       0.069202      -0.120895       0.050567       0.070327             12.901150      14.469788       4.849435      -6.234506      11.997659      -4.991506      12.236004          -0.000003
           60              N       8.358210       9.877908       1.559558      -0.410335      40.666189 0.60598920E+03  0.15170241E+05                                 9.698248                            8.002441       0.610874       2.150826                    0.999612      31.555435      87.628418       0.617401       0.396288      -1.099472       0.068419      -0.032391       0.036134       0.083881       0.107031      -0.087741       0.077790      -0.070614       0.103666      -0.190582       0.084973       0.105609             10.617211      13.102675      -2.427736       4.516717       8.276652      -1.665509      10.472307          -0.000004
           61              N      12.623379       3.856911       5.888377      -0.573738      34.505099 0.59855020E+03  0.14994732E+05                                 8.685788                            7.699347      -0.104161       1.966120                    0.996366      31.408571      88.342389       0.658309       0.371397      -1.113206       0.021658      -0.119048       0.054650       0.132771      -0.076455       0.014179      -0.040707      -0.003737       0.153008      -0.104277       0.013375       0.090902              9.437817       7.754566      -0.344500      -0.107326      12.579663      -1.867353       7.979222          -0.000005
           62              N      12.599318       6.859211       4.532080      -0.427663      48.055450 0.61788778E+03  0.15549847E+05                                10.881362                            8.098603       0.359280       2.084655                    0.999481      31.285095      87.223438       0.611431       0.398054      -1.097801      -0.023305       0.008379      -0.010637       0.026953       0.081331      -0.046758       0.042965      -0.016642       0.067060      -0.121050       0.050457       0.070592             12.901742      14.470762      -4.849340       6.234974      11.998015      -4.991771      12.236449          -0.000003
           63              N       8.358210       7.070103       4.599833      -0.409911      40.667008 0.60592641E+03  0.15168033E+05                                 9.697834                            8.001087       0.612743       2.151197                    0.999606      31.556904      87.626049       0.617572       0.396195      -1.099554       0.069594       0.032868      -0.035775       0.084873      -0.105741       0.088181       0.077719      -0.071268       0.100321      -0.189733       0.084523       0.105210             10.617685      13.104953       2.426786      -4.519224       8.275086      -1.664716      10.473017          -0.000004
           64              N       7.996381       1.971133       0.271013      -0.573103      34.533491 0.59921828E+03  0.15016057E+05                                 8.695624                            7.708648      -0.108634       1.964783                    0.996409      31.413389      88.377154       0.657253       0.371880      -1.112815       0.020251       0.118846      -0.054045       0.132118       0.076162      -0.013366      -0.040546      -0.002841       0.152504      -0.104039       0.014004       0.090036              9.449294       7.756761       0.341127       0.104018      12.603960      -1.872674       7.987162          -0.000004

******************************************************
Auxiliary information for the entire system
The total spin magnetic moment of the unit cell is   -0.000299
The total net atomic charge of the unit cell is   0.000002
Accuracy of reproducing the electrostatic potential in the unit cell:
  The inner radius (bohr) =    5.0000
  The outer radius (bohr) =   12.0000
  Valid grid points have density less than (e/(bohr^3)) =    0.0001
  The number of valid grid points were=        46170
  The rms potential error without charges in kcal/mol is=      6.06670
  The rms potential error with partial charges in kcal/mol is=      0.71277
  The RRMSE value at monopole order=      0.11749
  The rms potential error with partial charges and cloud penetration in kcal/mol is=      0.72804
  The RRMSE value at monopole order with cloud penetration is=      0.12001
  The rms potential error with partial charges and atomic dipoles in kcal/mol is=      0.26166
  The RRMSE value at dipole order=      0.04313
  The rms potential error with partial charges, atomic dipoles and cloud penetration in kcal/mol is=      0.25176
  The RRMSE value at dipole order with cloud penetration=      0.04150

******************************************************
The electron densities and ab initio electrostatic potential were computed in VASP using the PBE functional and
projector augmented wave method. See the main text of the journal article for a description of computational details.
The atomic charges, dipoles, and quadrupoles were computed with the DDEC6 method as described in
(a) T. A. Manz and N. Gabaldon Limas, RSC Adv. 6 (2016) 47771-47801 DOI: 10.1039/c6ra04656h
(b) N. Gabaldon Limas and T. A. Manz, RSC Adv. 8 (2018) 2678-2707 DOI: 10.1039/c7ra11829e.
For each atom in the material, the electron cloud parameters were fit to the spherically averaged atom-in-material
electron density using radial positions for which this density was between 10^-4 and 10^-2 electrons per cubic bohr.
The polarizabilities, dispersion coefficients, and quantum Drude oscillator (QDO) parameters were fit using the MCLF method.
The magnetic structure of the system was optimized in VASP from the default ferromagnetic initial guess using spin polarization.
The atomic spin moments (ASMs) were computed on this optimized magnetic structure using the DDEC6 partition as inputs
to the method of T. A. Manz and D. S. Sholl, J. Chem. Theory Comput. 7 (2011) 4146-4164 DOI: 10.1021/ct200539n.
The RMSE and RRMSE were computed using a uniform grid with Ewald summation.
