# Supplementary material for: A collection of forcefield precursors for metal–organic frameworks
Source: RSC Adv. 2019 Nov 13;9(63):36492–507. doi: 10.1039/c9ra07327b (PMC9075174; doi:10.1039/c9ra07327b)
Supplement: RA-009-C9RA07327B-s6380 [file RA-009-C9RA07327B-s6380.txt]

            NAC                C6                C8               C10     fluctuating_dipole_atomic_polarizability     isotropic_forcefield_polarizability              a              b   squared_Pearson_coefficient          <r^3>          <r^4>         wp_QDO          m_QDO          q_QDO         dipole    static_polarizability  atomic_spin_moment    atom_type
       1.263831         32.460206        471.932335      11541.524750                                    11.633618                                9.444038      -0.821274       1.781747                      0.999589      23.142240      72.184013       0.353391       0.708707      -0.914256       0.003874                13.985251           -0.000004    12[7-(6,6),8-(6),8-(6),8-(6),8-(6)]
       1.264289         39.512412        603.693595      15448.957500                                    12.681879                               10.354000      -0.681031       1.836497                      0.998753      22.094658      66.864054       0.359412       0.665934      -0.943761       0.046982                14.412678            0.000002    12[7-(6,7),7-(6,7),8-(6,12),8-(6,12)]
       1.433419         26.695898        408.923443       9590.359300                                    10.378629                                8.949119      -1.104902       1.779072                      0.999368      18.798823      56.295859       0.355601       0.734429      -0.911651       0.057915                12.310664            0.000000    12[8-(1,12,12),8-(1,12,12),8-(6),8-(6),8-(6)]
       1.436107         20.169341        292.879845       6378.934200                                     8.824585                                7.702945      -1.033062       1.803192                      0.999188      18.648575      55.504678       0.370162       0.759723      -0.895464       0.000885                10.137319            0.000001    12[8-(1,12,12),8-(1,12,12),8-(6),8-(6),8-(6,12),8-(6,12)]
       1.357902         24.112833        371.473142       8558.400213                                     9.667086                                8.466672      -0.864509       1.815669                      0.999067      20.506346      62.114471       0.367377       0.723651      -0.909353       0.049338                11.044986            0.000002    12[8-(1,12,12),8-(1,12,12),8-(6),8-(6,12),8-(6,12)]
       1.470117         28.233422        386.555025       8914.689000                                    10.707466                                8.687329      -1.153456       1.780762                      0.999533      17.875949      52.611144       0.362759       0.732137      -0.914867       0.071956                13.383269            0.000001    12[8-(1,12,12),8-(15),8-(6),8-(6),8-(6)]
       1.420707         28.241148        419.119910       9847.042100                                    10.641544                                8.988817      -1.024444       1.803055                      0.999434      18.675215      55.181596       0.360612       0.722933      -0.919265       0.017009                12.070844            0.000024    12[8-(1,6),8-(6),8-(6),8-(6)]
       1.401085         25.686000        431.085045      10222.026333                                    10.004632                                9.061414      -0.887598       1.831351                      0.998536      19.401974      58.007218       0.361636       0.714267      -0.920026       0.096327                11.573857           -0.000002    12[8-(12,15),8-(12,15),8-(12,15),8-(12,15)]
       1.500896         28.250382        398.057846       9194.676233                                    10.677454                                8.818223      -1.187572       1.792439                      0.999701      16.902536      48.862638       0.361967       0.732569      -0.919991       0.145389                13.742492           -0.004214    12[8-(49,49),8-(6),8-(6),8-(6)]
       1.408922         24.653219        325.863905       7297.354650                                     9.981914                                8.100634      -1.094430       1.760681                      0.999277      19.734843      59.776902       0.362196       0.755150      -0.895818       0.002214                11.874331           -0.000713    12[8-(6),8-(6),8-(6),8-(6),8-(6),8-(6,12)]
       1.353037         28.960542        493.489023      12047.288500                                    10.587390                                9.559627      -0.865712       1.817836                      0.999050      20.192026      60.321016       0.361292       0.694442      -0.930887       0.087990                11.391593           -0.000002    12[8-(6),8-(6),8-(6),8-(6),8-(6,6)]
       1.350850         24.522616        375.917627       8694.788838                                     9.867623                                8.574788      -0.923684       1.795050                      0.999331      20.695347      62.999068       0.361046       0.733493      -0.905450       0.006516                11.656349            0.000001    12[8-(6),8-(6),8-(6),8-(6,12),8-(6,12),8-(6,12)]
       1.512874         24.521781         338.70131         7564.8105                                     9.860551                                 8.22041      -1.273146       1.759723                       0.99827      16.998495      49.394993       0.366542       0.748172      -0.909015            0.0                11.485933              -1e-06    12[8-(6),8-(6)]
       1.478889         26.625211        441.663660      10512.009250                                    10.492412                                9.433878      -1.258799       1.755462                      0.999777      17.793794      52.894283       0.340559       0.755649      -0.909279       0.136164                11.449931           -0.000034    12[8-(6,12),8-(6,12)]
       1.595796         37.928374         551.25031         14138.409                                    12.770775                               10.107488      -0.421692       1.778754                      0.999953      31.995245     105.164927       0.343626       0.694974      -0.910734       0.017148                15.203816              -3e-06    13[1-(8),8-(1,6),8-(13),8-(13),8-(6),8-(6),8-(6)]
       1.662926         33.882120        526.440830      13320.793250                                    11.931332                                9.868171      -0.465233       1.792910                      0.999828      29.697125      96.319647       0.348955       0.693679      -0.912992       0.019065                14.078938           -0.000001    13[8-(1,13),8-(1,13),8-(1,13),8-(1,13),8-(6),8-(6),13-(8,8,8,8,8,8,13),13-(8,8,8,8,8,8,13)]
       1.690379         44.163111        468.310250      11521.336500                                    13.504975                                9.051709      -0.516993       1.796724                      0.999365      28.263840      90.727379       0.379470       0.656083      -0.924747       0.012556                19.398241           -0.003213    13[8-(1,13),8-(13),8-(6),8-(6),8-(6),8-(6)]
       1.629028          37.76421         554.47477         14236.084                                    12.738337                               10.142671       -0.43814       1.779257                      0.999949      31.432614     103.233113       0.342881       0.695751      -0.910849       0.010705                15.108711               3e-06    13[8-(1,6),8-(13),8-(13),8-(6),8-(6),8-(6)]
       1.850684         32.766563        373.362100       8766.720400                                    12.046885                                8.736803      -0.706816       1.756832                      0.999970      26.633893      86.294398       0.340246       0.766666      -0.880587       0.006288                14.780240            0.000014    13[8-(15),8-(15),8-(15),8-(15),8-(15),8-(15)]
       1.773841         39.799482        596.189900      15499.431250                                    12.094466                                9.746188      -0.592245       1.775111                      0.999981      27.887484      90.478509       0.394329       0.597470      -0.951556       0.039629                13.775858           -0.007011    13[8-(15),8-(15),8-(15),8-(15),9-(0)]
       1.809308         38.452402        518.125418      13000.340000                                    11.714366                                9.041810      -0.572402       1.792037                      0.999831      26.546151      84.501359       0.412552       0.591708      -0.954246       0.028043                13.691296           -0.002976    13[8-(15),8-(15),8-(15),8-(15),9-(13)]
       1.510604         38.801656        561.651710      14474.569500                                    12.861468                               10.151786      -0.385417       1.777671                      0.999864      33.414905     110.142868       0.345397       0.688096      -0.912881       0.007980                15.373704            0.003524    13[8-(6),8-(6),8-(6),8-(6),8-(6,13),8-(6,13),13-(8,8,8,8,8,8)]
       1.558962         54.742739        789.407677      21901.634000                                    14.184424                               10.737082      -0.399497       1.777539                      0.999958      32.604197     107.455972       0.403114       0.547649      -0.977513       0.019423                17.202078           -0.000002    13[8-(6),8-(6),8-(6),8-(6)]
       1.077577          86.22039         1769.2633         57800.154                                    16.122772                               13.592138       0.118956       1.847039                      0.998326      46.254417     145.937494       0.478801       0.391574      -1.104603       0.006653                18.204044              -5e-06    14[6-(1,1,1),6-(1,1,1),6-(1,1,1),6-(6)]
       0.748276        112.790132       2327.486725      81066.602750                                    18.707283                               15.047727       0.196627       1.833233                      0.997671      53.015591     170.191515       0.482021       0.364826      -1.129390       0.091991                23.345031            0.000000    14[6-(1,1,1),6-(6,6),6-(6,6),6-(6,6)]
       1.300788         72.627690       1252.780300      37953.200000                                    13.703803                               10.899592       0.313381       1.873200                      0.999613      50.666371     159.498934       0.568533       0.355612      -1.119307       0.147681                15.423483            0.000043    15[1-(0),8-(59),8-(59,59),8-(59,59)]
       1.299430         73.169402       1267.431800      38500.716000                                    13.779636                               10.970827       0.304933       1.870150                      0.999607      50.734336     159.818039       0.566209       0.356111      -1.119151       0.148601                15.508271            0.000043    15[1-(0),8-(60),8-(60,60),8-(60,60),60-(8,8,8,8,8,8,8)]
       1.204165         75.194280       1316.810450      40118.884500                                    13.803285                               11.031211       0.561809       1.945280                      0.999808      50.487255     155.875210       0.580131       0.346541      -1.134266       0.104793                15.545794            0.000001    15[1-(0),8-(63),8-(63,63),8-(63,63)]
       1.313885         72.259045       1239.398250      37412.914000                                    13.666350                               10.852043       0.329650       1.882343                      0.999624      50.013205     156.691335       0.569446       0.356323      -1.119772       0.150152                15.417572            0.000003    15[1-(0),8-(64),8-(64,64),8-(64,64)]
       1.328226         71.276889       1216.404000      36600.746000                                    13.578796                               10.774753       0.280331       1.869276                      0.999564      49.938787     156.953964       0.568756       0.357905      -1.116898       0.151461                15.314157            0.000034    15[1-(0),8-(67),8-(67,67),8-(67,67)]
       1.333492         70.928082       1207.564500      36274.416000                                    13.544129                               10.742761       0.275991       1.869055                      0.999558      49.800269     156.470750       0.568936       0.358387      -1.116343       0.150178                15.278692           -0.000015    15[1-(0),8-(68),8-(68,68),8-(68,68),68-(8,8,8,8,8,8,8)]
       1.206428         75.525230       1314.510200      40026.426500                                    13.842208                               11.016345       0.556353       1.944061                      0.999815      50.407283     155.522915       0.581006       0.346212      -1.134673       0.101475                15.644757            0.008518    15[1-(0),8-(70),8-(70,70),8-(70,70),70-(8,8,8,8,8,8,8)]
       0.734994         98.370996       2144.537850      73037.842000                                    17.434418                               14.902100       0.007317       1.781777                      0.999161      56.283819     177.527276       0.463126       0.388322      -1.114088       0.080348                19.264798           -0.000002    15[6-(1,1,1),6-(6,6),6-(6,6),6-(6,6)]
       1.590839         61.151121        953.835532      26872.082750                                    12.513217                                9.788923       0.498960       1.985168                      0.999081      42.278643     126.483164       0.577153       0.376739      -1.108249       0.069881                14.397297           -0.000007    15[6-(1,1,1),8-(13),8-(13),8-(13)]
       1.509366         58.743281       1036.824687      30142.660375                                    12.746793                               10.640473       0.055664       1.832032                      0.999378      46.429172     146.054082       0.514495       0.409504      -1.073956       0.054973                13.991151           -0.003773    15[6-(1,1,15),8-(94),8-(94),8-(94)]
       0.346099        123.441640       3341.127450     125300.025833                                    18.756905                               17.201158       0.440567       1.839634                      0.999571      65.178733     205.722795       0.492077       0.332342      -1.175512       0.244260                20.752612            0.081133    15[6-(1,1,6),6-(1,1,6),6-(1,1,6),27-(8,8,8)]
       0.389030        118.063356       3035.798350     111373.305000                                    18.268662                               16.520803       0.560153       1.893945                      0.999306      62.780493     197.276876       0.495737       0.337233      -1.168867       0.223939                20.331256            0.000439    15[6-(1,1,6),6-(1,1,6),6-(1,1,6),48-(8,8,8)]
       0.895228         91.215346       1796.272800      58698.325750                                    16.355392                               13.428968       0.141265       1.828167                      0.998047      53.604111     167.205778       0.497871       0.376490      -1.119455       0.105613                19.133437           -0.000007    15[6-(1,1,6),6-(6,6),6-(6,6),8-(82)]
       1.356854         69.331341       1117.726925      33419.810250                                    14.553795                               11.313294      -0.150711       1.746895                      0.999453      51.716248     170.071293       0.477050       0.429412      -1.051467       0.078004                16.532086            0.059271    15[6-(1,1,6),8-(23),8-(23),8-(23,23)]
       1.389176         64.113657       1124.230275      33339.867333                                    13.443032                               10.981276       0.071450       1.822394                      0.999745      48.750129     154.445215       0.513795       0.404040      -1.079285       0.033170                15.230623            0.007124    15[6-(1,1,6),8-(29),8-(29),8-(29)]
       1.375248         64.804183       1201.870750      35923.199000                                    13.107176                               10.995675       0.309217       1.898315                      0.999710      47.447790     146.862081       0.543215       0.377240      -1.106346       0.050488                14.567801            0.014277    15[6-(1,1,6),8-(29),8-(29),8-(29,29)]
       1.416405         65.629460       1172.986575      34892.918750                                    13.279801                               10.965799       0.245773       1.877918                      0.999834      47.267355     146.579835       0.535603       0.384432      -1.099695       0.080559                14.786943            0.000002    15[6-(1,1,6),8-(30),8-(30),8-(30,30)]
       1.425611         68.530143       1170.028300      34744.668500                                    13.529929                               10.829400       0.170963       1.861457                      0.999658      46.735157     144.284065       0.548745       0.375875      -1.107120       0.079717                15.372951           -0.000007    15[6-(1,1,6),8-(31),8-(31),8-(31)]
       0.284177        118.018983       3373.342150     126742.910000                                    17.536192                               16.570718       0.758123       1.920780                      0.999729      66.082242     208.426151       0.534059       0.305248      -1.201121       0.174668                19.310341            0.000403    15[6-(1,1,7),6-(1,1,7),6-(1,1,7),47-(7,7,8)]
       0.252058        126.925793       3531.995000     134170.470000                                    18.467272                               16.949113       0.666178       1.884764                      0.999647      67.525000     213.802183       0.528645       0.305004      -1.201960       0.181082                20.470751            0.001640    15[6-(1,1,7),6-(1,1,7),6-(1,1,7),47-(7,8)]
       0.267912        117.274006       3601.055800     137619.075000                                    17.640617                               17.342269       0.629923       1.882468                      0.999774      67.266296     214.444672       0.511734       0.313194      -1.192624       0.170116                18.690002            0.001068    15[6-(1,1,7),6-(1,1,7),6-(1,1,7),47-(8)]
       1.237107         66.397976       1283.269675      39094.110875                                    13.530123                               11.596506       0.233232       1.853544                      0.999672      51.008348     160.771287       0.511590       0.393033      -1.092176       0.104384                14.917837            0.000613    15[6-(1,1,7),8-(0),8-(0),8-(29)]
       1.313327         73.868392       1297.100200      39421.053000                                    13.856829                               11.136225       0.330056       1.881112                      0.999494      49.566936     153.497926       0.562105       0.358537      -1.123191       0.093795                15.856603            0.000000    15[6-(1,1,7),8-(0),8-(0),8-(57)]
       1.319696         73.461139       1288.602550      39133.829500                                    13.868516                               11.160953       0.321956       1.879970                      0.999545      49.568454     153.899264       0.556363       0.362506      -1.119092       0.098954                15.862755           -0.000030    15[6-(1,1,7),8-(0),8-(0),8-(60)]
       1.368927         61.931293       1146.553750      33614.205500                                    12.262754                               10.441793       0.631423       2.000707                      0.999765      45.457416     135.960566       0.585856       0.356605      -1.130503       0.099937                13.339561           -0.000004    15[6-(1,1,7),8-(0),8-(1),8-(39)]
       1.415184         58.627184       1056.372250      30416.066000                                    11.865289                               10.066046       0.523403       1.978399                      0.999730      44.532057     133.044227       0.591409       0.359693      -1.125339       0.101733                12.904584            0.000010    15[6-(1,1,7),8-(0),8-(1),8-(66)]
       1.396517         60.435881       1102.105750      32040.180500                                    12.099378                               10.271779       0.546778       1.981103                      0.999753      45.007993     134.693642       0.586861       0.359004      -1.126958       0.105778                13.182728            0.000005    15[6-(1,1,7),8-(0),8-(1),8-(68)]
       1.372111         61.467395       1125.471525      32851.604500                                    12.196529                               10.341050       0.668820       2.014334                      0.999775      45.256992     135.174728       0.588922       0.356308      -1.130455       0.102084                13.298522            0.000071    15[6-(1,1,7),8-(0),8-(1),8-(71)]
       1.340451         69.907333       1242.252067      37535.644333                                    13.862082                               11.246348       0.237191       1.856873                      0.999471      49.681585     155.931947       0.530918       0.381808      -1.100159       0.111816                16.465306           -0.000026    15[6-(1,1,7),8-(0),8-(12,12),8-(12,12)]
       1.327104         61.264793       1183.965100      35290.346500                                    12.804652                               11.156382       0.335716       1.896663                      0.999721      48.528639     150.487167       0.521415       0.394351      -1.093186       0.069026                13.667807            0.002883    15[6-(1,1,7),8-(0),8-(26),8-(26)]
       1.342897         67.465816       1258.724850      38089.958500                                    13.205848                               11.084530       0.235217       1.861270                      0.999715      49.216623     153.677762       0.552957       0.366046      -1.113827       0.082600                14.557394           -0.000006    15[6-(1,1,7),8-(0),8-(57),8-(57)]
       1.331995         65.059800       1158.451200      34449.013000                                    13.406698                               11.078276       0.259407       1.864641                      0.999562      49.498628     154.875091       0.518453       0.397281      -1.087663       0.098179                15.033774            0.000019    15[6-(1,1,7),8-(0),8-(57),8-(57,57)]
       1.371886         65.696122       1206.408450      36198.649500                                    13.079241                               10.930446       0.170998       1.847618                      0.999649      48.804068     152.807178       0.549662       0.371375      -1.107441       0.083559                14.450412           -0.000031    15[6-(1,1,7),8-(0),8-(60),8-(60)]
       1.372119         66.318853       1188.860900      35401.517000                                    13.266701                               10.943951       0.286930       1.894833                      0.999659      47.109784     145.057080       0.544461       0.377788      -1.107078       0.099832                15.129297           -0.000005    15[6-(1,1,7),8-(1),8-(57),8-(57)]
       1.384611         66.106859       1177.173200      35022.642000                                    13.335828                               10.985640       0.212275       1.874085                      0.999497      47.214415     146.071784       0.535496       0.384452      -1.100498       0.100524                15.239982           -0.000021    15[6-(1,1,7),8-(1),8-(60),8-(60)]
       1.456446         62.733857       1117.556875      32687.629750                                    12.559326                               10.464762       0.357660       1.934146                      0.999688      44.584773     134.976418       0.569865       0.367469      -1.117498       0.131851                13.789494           -0.000004    15[6-(1,1,7),8-(1),8-(64),8-(64)]
       1.411182         61.332084       1089.618725      31679.087750                                    12.411485                               10.369668       0.510041       1.975536                      0.999699      45.091750     136.237076       0.569274       0.370072      -1.115186       0.116256                13.721668            0.000008    15[6-(1,1,7),8-(1),8-(66),8-(66)]
       1.346566         60.790782       1095.064450      32295.765750                                    13.236311                               11.120520       0.085555       1.824118                      0.999417      49.583900     157.453489       0.490409       0.423489      -1.064245       0.140714                14.669265            0.011994    15[6-(1,1,7),8-(23),8-(23),8-(27)]
       1.343127         61.238232       1128.060475      33428.400750                                    13.156636                               11.167691       0.167029       1.846906                      0.999625      49.349488     155.736347       0.498537       0.414596      -1.072733       0.148091                14.482584            0.015690    15[6-(1,1,7),8-(23),8-(23),8-(48)]
       1.312613         76.632029       1292.977475      39471.437250                                    14.491454                               11.235930       0.149539       1.837386                      0.999669      49.876323     157.481915       0.547969       0.366149      -1.111449       0.099253                17.876034            0.011920    15[6-(1,1,7),8-(29),8-(29),8-(29)]
       1.319811         68.198784       1224.583325      36869.629250                                    13.519470                               11.113126       0.266398       1.867152                      0.999835      49.622543     155.470206       0.537911       0.378195      -1.102773       0.081632                15.184328            0.000004    15[6-(1,1,7),8-(29),8-(57),8-(57)]
       1.348713         66.787243       1180.835725      35314.600250                                    13.431309                               10.985772       0.184303       1.847071                      0.999780      49.378887     155.392302       0.534365       0.383268      -1.096491       0.087694                15.103117            0.003524    15[6-(1,1,7),8-(29),8-(60),8-(60)]
       1.389655         63.712944       1141.406600      33893.933500                                    13.417970                               11.111198       0.047570       1.816035                      0.999417      48.587756     153.054668       0.508525       0.405614      -1.079565       0.091853                15.252522            0.000002    15[6-(1,1,7),8-(39),8-(39),8-(39,39),39-(8,8,8,8,8,8)]
       1.274467         67.145593       1237.034675      37366.135250                                    13.493185                               11.268915       0.301247       1.872229                      0.999757      50.644207     159.309989       0.526740       0.384958      -1.097094       0.069901                15.010252           -0.000002    15[6-(1,1,7),8-(48),8-(48),8-(48,48)]
       1.326964         66.364385       1083.585825      31833.072750                                    13.879192                               10.955544       0.227976       1.862020                      0.999638      49.648746     156.707297       0.501944       0.415371      -1.070754       0.091482                16.228189           -0.000007    15[6-(1,1,7),8-(48),8-(48,48),8-(48,48)]
       1.366562         55.251757       1006.259450      29061.042500                                    12.611298                               10.799262       0.190984       1.860837                      0.999408      48.611812     152.846319       0.487973       0.434620      -1.057176       0.077938                13.950682           -0.000006    15[6-(1,1,7),8-(57),8-(57,57),8-(57,57)]
       1.349617         57.958857       1112.262450      32830.206000                                    12.646005                               11.015718       0.185291       1.852485                      0.999472      49.194170     154.673161       0.507626       0.409735      -1.076869       0.080972                13.697546            0.000005    15[6-(1,1,7),8-(59),8-(59),8-(59,59)]
       1.418247         51.180531        902.513770      25497.307000                                    12.273771                               10.450663       0.067525       1.830422                      0.999294      48.088569     152.102007       0.477750       0.453801      -1.040411       0.075124                13.622680            0.000004    15[6-(1,1,7),8-(59),8-(59,59),8-(59,59)]
       1.349821         67.220936       1157.635725      34116.575750                                    12.988220                               10.519122       0.408576       1.939745                      0.999524      46.013500     139.255849       0.579821       0.358442      -1.125883       0.125240                14.944083            0.000007    15[6-(1,1,7),8-(6),8-(64),8-(64)]
       1.342828         59.960247       1066.073550      31126.752500                                    12.843191                               10.737648       0.295395       1.883657                      0.999646      48.978907     153.079598       0.517246       0.405567      -1.079401       0.062386                14.367223           -0.000011    15[6-(1,1,7),8-(60),8-(60),8-(60,60),60-(8,8,8,8,8,8,8,8,8)]
       1.307932         58.680411       1077.290200      31578.169500                                    12.892533                               10.983150       0.324415       1.882563                      0.999749      50.149848     157.723910       0.497622       0.419906      -1.068659       0.071129                14.413970           -0.000026    15[6-(1,1,7),8-(60),8-(60),8-(60,60)]
       1.420692         62.372901       1054.077733      30676.811583                                    12.904307                               10.482672       0.225325       1.878355                      0.999375      47.236102     147.102330       0.538369       0.391353      -1.089867       0.134711                14.504103            0.000121    15[6-(1,1,7),8-(62),8-(62),8-(62)]
       1.421908         60.560392       1065.416850      31317.655250                                    13.139204                               10.825812      -0.094395       1.780641                      0.999216      48.840683     156.641973       0.505126       0.412518      -1.067457       0.096230                14.945071            0.003395    15[6-(1,1,7),8-(62),8-(62),8-(62,62),62-(8,8,8,8,8,8)]
       1.368586         56.345011       1067.593875      31246.377250                                    12.521167                               10.879263       0.150535       1.845632                      0.999426      48.836737     153.667924       0.503416       0.416735      -1.070604       0.080671                13.594596           -0.000036    15[6-(1,1,7),8-(62),8-(62),8-(62,62),62-(8,8,8,8,8,8,8,8,8)]
       1.425127         50.742657        895.074165      25245.703000                                    12.252102                               10.441875       0.055215       1.828005                      0.999232      48.000926     151.913536       0.475388       0.456803      -1.038251       0.079483                13.619622           -0.000034    15[6-(1,1,7),8-(62),8-(62,62),8-(62,62),62-(8,8,8,8,8,8,8)]
       1.304858         66.691406       1159.112192      34266.207250                                    13.102482                               10.700183       0.538130       1.960699                      0.999762      47.854417     146.376177       0.559459       0.370613      -1.113578       0.105735                14.728179           -0.010540    15[6-(1,1,7),8-(63),8-(63),8-(63)]
       1.499929         63.286529       1037.856750      30044.967250                                    12.772934                               10.153538       0.078007       1.848250                      0.999016      45.437087     140.556115       0.567993       0.372502      -1.104628       0.098085                14.364622            0.000007    15[6-(1,1,7),8-(64),8-(64),8-(64)]
       1.373917         55.604377       1052.686708      30717.053500                                    12.459984                               10.844779       0.146304       1.845816                      0.999417      48.700013     153.157753       0.500880       0.420300      -1.068005       0.080617                13.520385           -0.000028    15[6-(1,1,7),8-(65),8-(65),8-(65,65),65-(8,8,8,8,8,8,8,8,8)]
       1.412570         51.607688        924.804610      26268.671500                                    12.413939                               10.638770       0.075531       1.832182                      0.999133      48.262214     152.717813       0.469844       0.458949      -1.038201       0.081593                13.779453           -0.000029    15[6-(1,1,7),8-(65),8-(65,65),8-(65,65)]
       1.414198         60.753085       1078.861550      31796.107250                                    13.240600                               10.969776      -0.074717       1.784515                      0.999190      49.000777     157.003940       0.496795       0.418471      -1.064344       0.098089                15.010537            0.004566    15[6-(1,1,7),8-(66),8-(66),8-(66,66)]
       1.498163         63.634770       1058.737075      30887.077000                                    12.918256                               10.330148      -0.009868       1.821240                      0.998970      46.209230     144.789755       0.555471       0.377969      -1.097596       0.100257                14.456091            0.000087    15[6-(1,1,7),8-(68),8-(68),8-(68)]
       1.190545         71.392037       1453.630762      45355.747125                                    13.563060                               11.813362       0.270186       1.868731                      0.999518      50.624370     157.721072       0.545260       0.360018      -1.124482       0.141528                14.569732           -0.005640    15[6-(1,6,8),8-(0),8-(0),8-(64)]
       1.294263         75.196435       1293.881450      39388.500750                                    14.133001                               11.216507       0.184909       1.852367                      0.999400      49.316244     153.990692       0.551797       0.364630      -1.115922       0.151679                16.621973           -0.000653    15[6-(1,6,8),8-(0),8-(64),8-(64)]
       1.358216         63.065356       1221.941175      36658.836000                                    12.889125                               11.185494       0.211230       1.872994                      0.999386      47.522440     147.159106       0.531724       0.383965      -1.101944       0.161021                13.840112            0.000006    15[6-(1,6,8),8-(1),8-(57),8-(57)]
       1.387596         61.591559       1173.500300      34895.301750                                    12.748653                               11.008204       0.159873       1.863901                      0.999190      46.936685     145.300063       0.531914       0.387241      -1.098222       0.162125                13.728390            0.000006    15[6-(1,6,8),8-(1),8-(59),8-(59)]
       1.389670         61.465204       1169.342225      34737.681000                                    12.730170                               10.989541       0.162339       1.864959                      0.999210      46.867938     144.973631       0.532351       0.387301      -1.098278       0.162748                13.711327            0.000006    15[6-(1,6,8),8-(1),8-(60),8-(60)]
       1.392729         61.256823       1163.539700      34549.215000                                    12.739247                               10.993093       0.134610       1.857005                      0.999225      46.937962     145.525786       0.529614       0.389484      -1.095883       0.165424                13.725426            0.000008    15[6-(1,6,8),8-(1),8-(62),8-(62)]
       1.319948         64.527402       1249.955675      37600.030750                                    12.939944                               11.206112       0.338195       1.906921                      0.999699      47.598283     146.160293       0.540463       0.376744      -1.110495       0.135696                13.924551            0.016384    15[6-(1,6,8),8-(1),8-(63),8-(63)]
       1.301436         67.191563       1333.459838      40741.530250                                    13.087342                               11.354644       0.378713       1.908478                      0.999586      48.708506     150.440374       0.552942       0.362591      -1.121868       0.102039                14.128541            0.000001    15[6-(1,7,15),8-(0),8-(1),8-(57)]
       1.282933         64.661744       1202.617450      36098.796375                                    13.218290                               11.154636       0.319280       1.877765                      0.999696      50.573408     158.909742       0.525888       0.388151      -1.094156       0.114519                14.932701           -0.000001    15[6-(1,7,15),8-(0),8-(57),8-(57)]
       1.339563         66.579297       1252.385262      37721.528000                                    13.099027                               11.070976       0.357194       1.908862                      0.999628      47.781659     147.155977       0.554136       0.367077      -1.116960       0.122785                14.769996           -0.000000    15[6-(1,7,15),8-(1),8-(57),8-(57)]
       0.262360        165.448407       3456.554575     131288.336250                                    22.401929                               17.422306       0.304823       1.790248                      0.998885      68.677491     221.186373       0.489700       0.329384      -1.172951       0.118413                27.261825           -0.000008    15[6-(6),6-(6,6),6-(6,6),29-(7,7,7)]
       0.225045        147.519123       3341.437758     126163.900833                                    21.830579                               17.895046       0.288938       1.784406                      0.999085      69.382587     224.642911       0.451410       0.359400      -1.144716       0.076971                26.338144           -0.000006    15[6-(6,6),6-(6,6),6-(6,6),29-(7,15,17)]
       0.851384        114.969311       1958.318975      65256.294250                                    18.354616                               13.468927       0.044795       1.795600                      0.998719      54.883280     171.731172       0.529119       0.347387      -1.144529       0.129593                23.853613            0.000000    15[6-(6,6),6-(6,6),6-(6,6),8-(12)]
       0.834766        109.441228       1961.948450      65379.671500                                    17.816711                               13.592762       0.088888       1.808196                      0.998392      55.063549     172.059107       0.520467       0.353151      -1.140316       0.111644                21.844177            0.012955    15[6-(6,6),6-(6,6),6-(6,6),8-(25)]
       0.861630        107.918609       1885.378013      62335.457375                                    17.961215                               13.577732       0.045308       1.799511                      0.998439      54.676085     171.338077       0.505222       0.366680      -1.127300       0.118529                22.373524            0.005401    15[6-(6,6),6-(6,6),6-(6,6),8-(27)]
       0.861348        109.976200       1898.950000      62840.919500                                    18.033128                               13.467566       0.051542       1.802764                      0.998490      54.395833     170.041856       0.516751       0.358176      -1.134942       0.124433                23.055549            0.000113    15[6-(6,6),6-(6,6),6-(6,6),8-(39)]
       0.877414        108.225969       1859.719050      61311.444500                                    17.845861                               13.301446       0.023511       1.796454                      0.998536      54.300472     170.231541       0.520751       0.356765      -1.134411       0.136610                22.808601            0.000003    15[6-(6,6),6-(6,6),6-(6,6),8-(60)]
       0.865822        108.217004       1871.085100      61743.754750                                    17.898325                               13.414252       0.034389       1.798079                      0.998564      54.414890     170.341221       0.514679       0.360637      -1.132021       0.132854                22.843588            0.000099    15[6-(6,6),6-(6,6),6-(6,6),8-(67)]
       0.883814        105.249868       1784.002775      58237.162500                                    17.571182                               13.095603       0.033427       1.801378                      0.998349      53.933109     168.529883       0.520493       0.360485      -1.130891       0.129423                22.446134            0.000131    15[6-(6,6),6-(6,6),6-(6,6),8-(68)]
       0.877544        106.493928       1821.177800      59718.281750                                    17.728102                               13.250074       0.054247       1.806166                      0.998498      54.065391     168.955423       0.516697       0.361506      -1.130844       0.133842                22.632711            0.000158    15[6-(6,6),6-(6,6),6-(6,6),8-(69)]
       0.840216        110.192357       1894.851875      62691.078000                                    18.059510                               13.460840       0.065193       1.802904                      0.998653      54.865065     171.664770       0.516268       0.358592      -1.134257       0.106814                23.126010            0.000873    15[6-(6,6),6-(6,6),6-(6,6),8-(70)]
       0.854780        110.149817       1895.272550      62682.078750                                    18.032761                               13.447557       0.063485       1.805232                      0.998526      54.470543     170.165034       0.517593       0.357805      -1.135358       0.121973                23.070634            0.000151    15[6-(6,6),6-(6,6),6-(6,6),8-(71)]
       1.195531         79.441151       1433.381450      44348.456750                                    14.469016                               11.612429       0.447277       1.923829                      0.999665      49.413036     150.853670       0.561143       0.352789      -1.135777       0.091494                17.016206           -0.021464    15[6-(6,6),8-(0),8-(30),8-(30)]
       1.334137         70.865098       1249.219038      37612.272500                                    13.815095                               11.153998       0.299475       1.890458                      0.999675      47.942435     147.795775       0.544707       0.373470      -1.111744       0.111688                15.867585            0.016208    15[6-(6,6),8-(1),8-(25),8-(25)]
       1.340531         75.851122       1305.139925      39541.418250                                    14.186715                               11.169891       0.377413       1.911864                      0.999793      47.379836     144.275283       0.563948       0.358486      -1.128494       0.113158                17.062861           -0.000003    15[6-(6,6),8-(1),8-(30),8-(30)]
       1.296804         76.809830       1329.590925      40541.460000                                    14.321192                               11.250265       0.279097       1.875385                      0.999676      48.695307     149.585146       0.562697       0.357031      -1.127705       0.049470                17.566946            0.010673    15[6-(6,6),8-(27),8-(27),8-(30)]
       1.320631         66.581117       1233.421400      37305.265000                                    13.577215                               11.232191      -0.004442       1.796467                      0.999136      49.856853     157.976819       0.527957       0.383574      -1.095861       0.075667                15.710411           -0.005024    15[6-(6,6),8-(29),8-(29),8-(29,29)]
       1.324951         70.023220       1213.618338      36397.934250                                    13.658966                               11.007281       0.198864       1.856104                      0.999304      48.814391     151.804828       0.545503       0.374442      -1.107398       0.111148                15.248278           -0.002013    15[6-(6,6),8-(90),8-(90),8-(90)]
       1.259939         70.883368       1196.101850      35833.044500                                    14.036036                               11.174823       0.264474       1.868000                      0.999281      50.358999     157.847360       0.522212       0.391511      -1.092292       0.150236                16.045246            0.012210    15[6-(6,7),8-(27),8-(27),8-(27)]
       1.226271         61.732702       1086.205850      32013.915000                                    13.770716                               11.401613       0.056113       1.805613                      0.998977      51.560858     164.422241       0.463050       0.448799      -1.047459       0.120492                15.589916            0.002378    15[6-(6,8,15),8-(0),8-(29),8-(29,29)]
       1.079635         74.760774       1481.932667      46434.629917                                    13.902837                               11.887636       0.448325       1.892564                      0.999832      53.399423     166.395116       0.546637       0.357597      -1.127051       0.160187                15.246633            0.005137    15[6-(6,8,15),8-(0),8-(44),8-(44)]
       1.324283         56.447592       1035.639500      30093.536000                                    12.868823                               11.065969       0.096342       1.836320                      0.998908      48.707724     153.086187       0.475379       0.443406      -1.053017       0.104169                14.210156            0.011035    15[6-(6,8,15),8-(1),8-(27),8-(27,27)]
       1.292822         67.754242       1126.421350      33360.837500                                    13.945934                               11.079518       0.188710       1.854025                      0.998654      49.860322     157.198085       0.506055       0.408670      -1.076823       0.136561                16.060096            0.010136    15[6-(6,8,15),8-(27),8-(27),8-(27)]
       1.256744         71.761287       1238.599683      37535.586667                                    14.230945                               11.380646       0.108425       1.820183                      0.999158      51.207958     162.814694       0.515460       0.392542      -1.088904       0.169491                16.289522            0.002854    15[6-(6,8,15),8-(29),8-(29),8-(29)]
       1.139952         75.518985       1348.427567      41421.340000                                    14.259013                               11.514319       0.408704       1.889436                      0.999838      52.257037     163.220675       0.540791       0.368706      -1.114265       0.182903                16.596291            0.006984    15[6-(6,8,15),8-(44),8-(44),8-(44)]
       1.203550         77.000946       1475.973175      46417.804375                                    14.357177                               11.916780       0.105940       1.804565                      0.999364      52.436032     166.209166       0.539823       0.360805      -1.119305       0.173023                16.403940            0.002768    15[6-(6,8,15),8-(44),8-(44),8-(57)]
       1.045897         87.936380       1820.732338      59934.483500                                    15.537503                               13.140335       0.286210       1.832794                      0.999798      55.701197     176.639988       0.523207       0.355646      -1.131051       0.214243                17.838215            0.001943    15[6-(6,8,15),8-(44),8-(44),8-(59)]
       1.201445         78.098185       1493.865812      47161.991750                                    14.516730                               11.988839       0.092404       1.799810                      0.999375      52.718806     167.705739       0.537778       0.360974      -1.118539       0.189271                16.699621            0.002572    15[6-(6,8,15),8-(44),8-(44),8-(60)]
       1.211368         77.666120       1479.970712      46589.079750                                    14.464213                               11.944421       0.083691       1.798750                      0.999381      52.388653     166.257124       0.538238       0.361549      -1.118467       0.188251                16.644656            0.002628    15[6-(6,8,15),8-(44),8-(44),8-(64)]
       1.220474         76.560281       1445.510375      45296.188875                                    14.365144                               11.829122       0.062100       1.795113                      0.999316      52.239085     166.131978       0.538474       0.363030      -1.115831       0.187224                16.530420            0.002823    15[6-(6,8,15),8-(44),8-(44),8-(65)]
       1.204619         78.206892       1496.761825      47290.013500                                    14.558740                               12.029638       0.070726       1.793947                      0.999345      52.783073     168.259354       0.534730       0.362613      -1.116742       0.192399                16.731093            0.002465    15[6-(6,8,15),8-(44),8-(44),8-(66)]
       1.235948         75.361207       1401.400450      43618.630250                                    14.238378                               11.662513       0.052239       1.794901                      0.999323      51.908335     165.071803       0.540669       0.363992      -1.113954       0.185086                16.423699            0.002849    15[6-(6,8,15),8-(44),8-(44),8-(67)]
       1.212471         76.809341       1451.273000      45521.372625                                    14.399366                               11.854067       0.058914       1.794101                      0.999260      52.351364     166.578931       0.537818       0.363100      -1.115768       0.196456                16.584466            0.002846    15[6-(6,8,15),8-(44),8-(44),8-(68)]
       1.372491         67.965735       1165.803867      34569.662583                                    13.544600                               10.896813       0.600625       1.970978                      0.999932      47.865599     147.248198       0.540883       0.382119      -1.103478       0.066461                16.192779            0.000000    15[7-(15),7-(15),8-(6),8-(6)]
       1.431078         64.003510       1114.772550      32817.289000                                    12.895510                               10.579330       0.331481       1.898122                      0.999891      47.517069     147.693618       0.552623       0.376497      -1.102905       0.065182                14.228911           -0.031135    15[8-(0),8-(0),8-(49),8-(49)]
       1.586029         66.806421       1111.986250      32558.698000                                    13.211275                               10.542020       0.337587       1.909262                      0.999785      45.014034     137.372794       0.558161       0.374783      -1.109457       0.077430                14.877486           -0.000356    15[8-(0),8-(1),8-(30),8-(32)]
       1.609181         66.194565       1036.272900      29719.856917                                    13.124388                               10.145964       0.552918       1.986171                      0.999454      42.939514     128.392459       0.573310       0.372515      -1.114572       0.053664                15.577175           -0.007886    15[8-(0),8-(13),8-(13),8-(13)]
       1.470018         64.958533       1110.228708      32454.870875                                    12.930098                               10.461343       0.443040       1.951510                      0.999840      44.976128     136.592387       0.566868       0.369662      -1.114676       0.080037                14.504608           -0.003994    15[8-(0),8-(26),8-(26),8-(26)]
       1.507865         63.992948       1014.579350      29253.288500                                    13.002864                               10.161581       0.433914       1.933120                      0.999934      46.463197     144.211811       0.556607       0.381661      -1.096140       0.060730                14.908623           -0.016575    15[8-(0),8-(49),8-(49),8-(49)]
       1.589161         64.519265       1079.106700      31353.806500                                    12.890868                               10.343694       0.446518       1.941861                      0.999686      44.489942     135.167659       0.566972       0.371807      -1.111883       0.079516                14.613995            0.000415    15[8-(1),8-(30),8-(30),8-(32)]
       1.623317         61.629368       1037.810600      29949.640000                                    12.629940                               10.221355       0.480724       1.961248                      0.999948      44.122483     134.893026       0.562215       0.377511      -1.104388       0.042484                14.173428            0.000836    15[8-(1),8-(30),8-(32),8-(32)]
       1.577661         61.428678        989.638770      28373.891000                                    12.923312                               10.205491       0.214287       1.890085                      0.999286      44.622603     138.381016       0.541304       0.394659      -1.086350       0.015567                14.789710            0.027739    15[8-(26),8-(26),8-(26),8-(26)]
       1.545792         57.888054        981.743907      28084.948500                                    12.313478                               10.116371       0.426039       1.934718                      0.999937      45.755148     141.643403       0.547725       0.390921      -1.089191       0.050422                13.615505           -0.000441    15[8-(30),8-(30),8-(30,30),8-(30,30)]
       1.518101         57.675707       1000.340525      28717.574250                                    12.203245                               10.148563       0.514772       1.972279                      0.999195      45.263932     139.777238       0.552592       0.386306      -1.093872       0.028387                13.246454            0.000016    15[8-(47),8-(47,47),9-(0),9-(0)]
       1.381783         81.819782       1593.686200      50561.708500                                    15.533584                               13.132526       0.476055       1.938658                      0.999898      47.630410     146.576215       0.475732       0.405812      -1.098244       0.041143                17.051156            0.000033    15[9-(0),9-(0),9-(0),9-(0),9-(15),9-(15)]
      -0.700219        182.475221       5485.560050     229828.746250                                    22.423693                               20.461802       0.936359       1.886788                      0.998952      87.528667     279.775748       0.510769       0.286219      -1.236077       0.088214                24.235690            0.037827    16[1-(0),25-(7,7,7,7,16)]
      -0.642248        186.428557       5649.986762     237793.498750                                    22.392626                               20.467765       1.033729       1.916915                      0.999085      86.485987     274.503579       0.523394       0.278051      -1.248609       0.126536                24.179469            0.063703    16[1-(0),26-(7,7,7,7,16)]
      -0.597951        184.349565       5574.415713     233988.836250                                    22.303752                               20.406149       1.059914       1.923401                      0.999414      86.035948     273.287763       0.520896       0.280156      -1.245442       0.119531                24.069128            0.013401    16[1-(0),27-(16)]
      -0.694472        177.054753       5367.256713     223074.237500                                    21.890219                               20.184340       1.168528       1.956578                      0.998659      85.935207     271.288865       0.517727       0.284648      -1.240973       0.055281                23.545551            0.000003    16[1-(0),48-(7,7,7,7,16)]
      -0.053393        123.310000       3048.864283     110882.850000                                    17.390196                               15.283524       1.070389       2.005368                      0.999899      69.474842     210.187268       0.586513       0.287440      -1.228742       0.068092                18.902002            0.174317    16[1-(0),6-(6,6)]
      -0.501695        172.290461       5377.804075     224569.196250                                    21.275203                               19.860749       0.828633       1.866692                      0.999246      85.631834     274.708646       0.533277       0.275063      -1.246405       0.298412                22.730744            0.000008    16[29-(16,16,16),29-(7,7,16),74-(16,16,16)]
      -0.470683        182.185573       5766.872788     244239.253750                                    22.240163                               20.792361       0.869048       1.883707                      0.999172      84.148493     268.618840       0.514460       0.281284      -1.243913       0.308348                23.521522            0.000006    16[29-(16,16,16),74-(16,16,16)]
      -0.443838        171.792168       5440.663081     228747.706875                                    21.223848                               20.025527       0.663303       1.822275                      0.998891      86.296744     281.272107       0.526964       0.276526      -1.239991       0.310380                22.923748           -0.003427    16[29-(16,17),29-(7,7,16),74-(16,16)]
      -0.515116        178.185728       5673.294956     240815.706875                                    21.605169                               20.315635       0.740664       1.832207                      0.999167      88.343193     288.349074       0.528826       0.272975      -1.245249       0.333999                23.377206            0.017660    16[29-(16,17,42),29-(7,7,16,42),42-(16,16,29,29,29)]
      -0.457061        165.860392       5307.459725     221943.430000                                    20.739061                               19.770407       0.702221       1.829504                      0.999315      86.734884     282.775172       0.530365       0.276170      -1.239283       0.347988                21.209342            0.018179    16[29-(16,35),29-(7,16),74-(16,16)]
      -0.506835        188.887125       6024.336475     258153.505000                                    22.243145                               20.778889       0.927960       1.887135                      0.999548      86.720553     279.519116       0.531828       0.268761      -1.256797       0.266564                23.801901            0.020699    16[29-(16,35),29-(7,7,16),74-(16,16)]
      -0.521307        195.524612       6286.356813     272829.302500                                    22.857384                               21.315456       0.749534       1.835296                      0.999123      88.226147     287.560715       0.520461       0.271477      -1.251661       0.282804                24.507018            0.009319    16[29-(16,42,53),29-(7,7,16,42),42-(16,16,29,29,29)]
      -0.472915        165.754519       5177.279575     214200.020000                                    20.729804                               19.582168       0.801842       1.866270                      0.999042      84.369185     269.631685       0.533012       0.277748      -1.243063       0.427341                21.645074            0.008065    16[29-(6,7,16,42),29-(6,7,16,42),42-(8,16,16,29,29,29)]
      -0.543102        189.290714       6132.560775     263848.620000                                    22.340080                               21.067204       0.870281       1.874475                      0.999116      86.414923     277.033087       0.524651       0.272165      -1.255183       0.374881                23.687589            0.003993    16[29-(6,7,16,42),29-(7,7,16,42),42-(8,16,16,29,29,29)]
      -0.578157        209.365620       6730.947750     297360.892500                                    24.021316                               22.061538       0.680076       1.800599                      0.999655      91.657747     302.683128       0.511295       0.271161      -1.250556       0.235286                26.328221            0.054887    16[29-(7,16),29-(7,7,16),74-(16,16)]
      -0.528010        179.606568       5654.126350     239725.740000                                    21.720036                               20.269478       0.763568       1.836405                      0.999432      88.433878     288.010580       0.530171       0.272672      -1.246152       0.326665                23.761501            0.018719    16[29-(7,16,16,42),29-(7,7,16,42),42-(16,16,29,29,29)]
      -0.443020        175.690699       5660.400650     238578.770625                                    21.390078                               20.382482       0.885392       1.895008                      0.998663      83.244348     265.171566       0.527965       0.275293      -1.250588       0.322097                22.491779           -0.000082    16[29-(7,16,17),29-(7,7,16),74-(16,16,16)]
      -0.439792        177.559467       5677.207181     239472.197500                                    21.546129                               20.408669       0.877723       1.893076                      0.998636      83.219453     265.176742       0.527767       0.275207      -1.250698       0.318265                22.842939           -0.000036    16[29-(7,16,35),29-(7,7,16),74-(16,16,16)]
      -0.442290        167.593547       5267.993208     219644.689583                                    20.859504                               19.634524       0.643930       1.819615                      0.998978      85.717921     278.064015       0.535308       0.274427      -1.242589       0.332339                23.095216           -0.000028    16[29-(7,16,53),29-(7,16,53),29-(7,7,16),74-(16,16,16)]
      -0.522204        222.693077       7385.693337     332462.450000                                    24.939712                               23.099098       0.721713       1.817319                      0.999558      89.960075     295.507028       0.502273       0.270923      -1.256460       0.283102                26.619483           -0.000025    16[29-(7,16,53),29-(7,16,53),74-(16)]
      -0.466562        191.317550       6046.298400     258911.610625                                    22.611076                               20.995271       0.846424       1.876421                      0.998941      84.729757     271.568378       0.523190       0.273391      -1.253466       0.285790                24.121322           -0.000015    16[29-(7,16,53),29-(7,16,53),74-(16,16,16)]
      -0.522079        185.452845       5924.589950     253002.617500                                    22.269448                               20.831587       0.785547       1.854780                      0.998860      86.338047     278.455259       0.522182       0.274674      -1.249084       0.383963                24.043719           -0.000012    16[29-(7,16,53),29-(7,16,53),74-(8,16,16)]
      -0.428523        198.631473       6557.313475     286466.115000                                    23.100832                               21.856478       0.793573       1.856358                      0.998899      85.700340     277.138614       0.513227       0.273205      -1.254094       0.233945                24.503027           -0.000019    16[29-(7,16,53),29-(7,16,53)]
      -0.594445        195.796583       6243.058150     270627.791250                                    23.115745                               21.391417       0.688772       1.811688                      0.999311      89.996642     294.232770       0.514058       0.274878      -1.246519       0.334306                25.203263           -0.000011    16[29-(7,16,53),29-(7,7,16),74-(8,16,16)]
      -0.548138        221.589303       7401.397088     332627.021250                                    24.657175                               23.050725       0.829627       1.849123                      0.999576      89.324458     291.137258       0.506268       0.269212      -1.261147       0.257178                26.426982           -0.008479    16[29-(7,7,16),29-(7,7,16),74-(16)]
      -0.476532        177.849779       5560.894050     235507.456250                                    21.923215                               20.373486       0.626800       1.806522                      0.998917      88.006097     289.700741       0.516688       0.279909      -1.233872       0.293100                24.329978           -0.007056    16[29-(7,7,16),29-(7,7,16),74-(16,16)]
      -0.460448        186.915042       5955.921863     254011.826250                                    22.239524                               20.862310       0.790419       1.866558                      0.998667      83.931206     268.219377       0.524076       0.274036      -1.253080       0.285665                23.751293           -0.000005    16[29-(7,7,16),29-(7,7,16),74-(16,16,16)]
      -0.485553        210.839180       6958.421737     308158.445000                                    23.932005                               22.484264       0.763680       1.842113                      0.998932      87.262396     283.028832       0.507652       0.272446      -1.256446       0.229307                25.829941            0.001714    16[29-(7,7,16),29-(7,7,16)]
      -0.454162        162.360824       5165.375100     212960.272500                                    20.562445                               19.751374       0.802290       1.884147                      0.998519      81.496924     257.044212       0.524422       0.283604      -1.240819       0.276053                21.474566           -0.000321    16[32-(6,16,16),32-(6,16,16)]
       0.085116        116.869772       3034.405056     109896.664750                                    16.605935                               15.121373       1.085794       2.029803                      0.999908      65.910993     195.678613       0.599187       0.283516      -1.238797       0.153194                18.230983            0.000005    16[6-(1,1,1),6-(6,6),47-(8,8,16,47)]
      -0.079606        129.372573       3690.683894     140412.246667                                    17.841370                               16.745674       1.016274       1.983124                      0.999534      71.711156     220.242810       0.565080       0.284958      -1.234311       0.119990                19.057872            0.001175    16[6-(1,1,6),27-(16,16,16,16,16),27-(7,7,7,16,16)]
       0.082545        124.797011       3299.114887     122119.483750                                    17.615253                               15.925064       0.837455       1.954346                      0.999890      67.631633     205.360783       0.574014       0.288268      -1.229875       0.203733                19.479259           -0.000003    16[6-(1,1,6),6-(1,1,6),29-(16,35,35)]
       0.093524        114.267858       2896.866562     103468.160500                                    16.410073                               14.744723       1.172023       2.054660                      0.999942      65.402389     192.920003       0.609419       0.281494      -1.241379       0.187174                18.516963           -0.000000    16[6-(1,1,6),6-(1,1,6),47-(7,7,16)]
      -0.007838        135.018268       4105.536842     160721.662500                                    18.357526                               17.676661       0.561432       1.869717                      0.998482      71.131567     222.111984       0.548155       0.286051      -1.231909       0.017492                18.980456            0.000221    16[6-(6,16,16),6-(6,16,16),47-(8,8)]
      -0.011219        132.578796       4068.318417     158036.005000                                    17.999281                               17.576028       0.809156       1.946300                      0.998210      69.404517     212.760829       0.553798       0.284875      -1.239006       0.031765                18.453548            0.000034    16[6-(6,16,16),6-(6,16,16)]
       0.133366        116.891824       2761.201663      97690.878750                                    16.749379                               14.523728       1.196808       2.059569                      0.999742      65.092679     192.777095       0.604363       0.286479      -1.232687       0.100252                18.916537            0.002224    16[6-(6,6),6-(6,7)]
       0.084524        102.011768       2604.719350      90947.543000                                    15.259151                               14.057078       1.222110       2.073500                      0.999971      65.075428     192.349573       0.616617       0.284486      -1.233086       0.018356                16.015382           -0.000001    16[6-(6,7),6-(6,7)]
      -0.311547        161.800455       3762.920850     143794.120000                                    20.387022                               16.745865       1.350830       2.041864                      0.999934      76.954289     236.610358       0.573547       0.279461      -1.240747       0.120832                24.074527           -0.000247    16[6-(7),29-(7,16,16,42)]
      -0.307644        166.890666       4434.219925     175382.386250                                    20.327864                               17.990469       1.430619       2.066905                      0.999782      76.695226     234.784684       0.565768       0.273715      -1.255478       0.160199                21.791357           -0.000010    16[6-(7),29-(7,7)]
      -0.458979        190.612969       5025.566488     206011.530000                                    22.826086                               19.491551       0.856506       1.884653                      0.999318      82.778661     261.749368       0.527070       0.283506      -1.238977       0.170436                25.857817            0.000001    16[6-(7,8),48-(7,7,7,7,16)]
       0.424343         92.864634       2022.140400      66441.345750                                    14.362810                               12.441719       1.389604       2.136755                      0.999487      59.644319     172.422848       0.649378       0.287075      -1.227233       0.167160                15.585937            0.006003    16[7-(6),7-(6)]
       0.919377         88.667650       1797.858275      57777.837000                                    14.021541                               11.877119       0.956998       2.040557                      0.999804      55.271441     161.797113       0.647742       0.294238      -1.210896       0.150564                15.375579            0.000115    16[8-(0),8-(0),8-(0),16-(8,8,8)]
      -0.397162        132.400892       3781.087525     143377.520000                                    17.806921                               16.791243       0.935402       1.972171                      0.998000      73.369422     218.264868       0.577646       0.279628      -1.251679       0.247009                18.491249            0.117316    17[25-(7,7),25-(7,7,7,7)]
      -0.546699        139.697410       4182.706858     161797.480000                                    18.185298                               17.469121       1.502493       2.101679                      0.999832      76.277802     225.017560       0.578753       0.273730      -1.265378       0.105928                19.010273            0.083461    17[25-(7,7,17,17)]
      -0.448587        138.683843       3903.870183     148739.831667                                    18.298222                               16.965663       1.015975       1.989664                      0.998132      73.791269     217.734700       0.581429       0.276489      -1.259275       0.169480                20.517152            0.122916    17[25-(7,7,7,17),25-(7,7,7,17)]
      -0.486309        128.807798       4652.404150     185777.390000                                    17.612274                               18.950323       1.061751       1.974473                      0.999627      78.190021     238.581223       0.529912       0.289459      -1.241096       0.069634                16.408260            0.109498    17[25-(7,7,7,7)]
      -0.556336        135.310584       4285.115437     166814.825000                                    17.838664                               17.802331       1.358313       2.060498                      0.999261      76.925369     227.984047       0.567330       0.277409      -1.260632       0.079607                17.896148            0.067288    17[25-(7,7,7,7,17)]
      -0.585515        167.887466       4975.181825     202190.220000                                    21.143290                               19.469150       0.868283       1.908397                      0.999290      81.349343     251.078529       0.527520       0.285704      -1.244143       0.259741                22.553591            0.095716    17[25-(8,8,8)]
      -0.573662        136.054316       4308.869075     167542.305000                                    17.817181                               17.729100       1.548992       2.128134                      0.998627      75.676475     222.398593       0.575843       0.273553      -1.268141       0.161700                18.241618            0.101020    17[25-(8,8,8,8,8),25-(8,8,8,8,8)]
      -0.413288        121.251461       4073.093367     157212.668333                                    16.823777                               17.620552       1.167796       2.015984                      0.999949      75.106550     224.781735       0.555133       0.285855      -1.245890       0.164287                15.882744            0.172165    17[26-(7,7,7,7)]
      -0.548173        143.790903       4301.005950     166869.855000                                    18.372090                               17.623120       1.907996       2.221096                      0.999528      75.154622     219.360879       0.583013       0.270791      -1.273592       0.096146                18.913267            0.064911    17[27-(17,17,17)]
      -0.444935        124.256350       4091.138400     158046.452500                                    17.022885                               17.571969       1.264614       2.033914                      0.999924      76.079695     227.617537       0.560193       0.283027      -1.249286       0.195160                16.071182           -0.021514    17[27-(7,7,17)]
      -0.538113        127.334229       4034.949100     153968.492500                                    16.776224                               17.007185       1.971078       2.231743                      0.998837      74.589017     215.465627       0.597110       0.268818      -1.276731       0.116373                16.293667            0.076846    17[27-(7,7,7)]
      -0.436785        139.074046       3779.522225     143420.675000                                    18.525828                               16.901864       1.027662       1.983639                      0.999263      74.682469     222.845493       0.569466       0.283442      -1.246427       0.236185                19.638202            0.179700    17[27-(8,8,8)]
      -0.463782        148.198966       4642.714700     183296.440000                                    18.892516                               18.474759       1.473415       2.126531                      0.998379      72.939734     213.602841       0.562739       0.275687      -1.270004       0.045679                19.271522            0.092058    17[28-(7,7,17)]
      -0.554132        149.482287       4651.480550     185535.162500                                    19.342329                               18.668018       1.251068       2.011493                      0.999963      79.791109     242.493678       0.546556       0.280955      -1.251705       0.185888                19.378504           -0.000841    17[29-(16,16)]
      -0.550438        148.693188       4588.701700     182444.532500                                    19.263617                               18.523752       1.252275       2.013804                      0.999966      79.504149     241.381771       0.549371       0.280414      -1.252074       0.166325                19.349370           -0.002590    17[29-(16,16,42)]
      -0.378943        139.854143       3890.255600     148375.890000                                    18.444364                               16.889370       1.236632       2.047859                      0.999674      73.512573     218.388908       0.584037       0.274967      -1.258600       0.203563                19.449372            0.000014    17[29-(17,17),29-(7)]
      -0.450735        143.772370       4516.502175     178348.631250                                    18.475659                               18.102054       1.306383       2.054098                      0.999811      75.600728     225.810191       0.569848       0.272688      -1.265547       0.118093                18.593585            0.000010    17[29-(17,17),29-(7,17)]
      -0.509351        162.024293       4753.697375     191316.017500                                    20.582167                               18.937618       0.660299       1.848690                      0.999750      80.674747     249.118698       0.537942       0.282911      -1.245156       0.134412                20.808105            0.000006    17[29-(6)]
      -0.605906        151.931470       4959.030700     200849.613333                                    19.403248                               19.278019       1.088508       1.959228                      0.999967      81.423200     248.767608       0.538112       0.281034      -1.252517       0.020551                19.114920            0.000009    17[29-(7,15,15)]
      -0.528539        140.361235       4340.279038     168842.301250                                    18.196880                               17.794431       1.791216       2.195159                      0.998986      74.770734     218.821169       0.575520       0.273578      -1.269824       0.082668                18.710777           -0.000106    17[29-(7,16,16)]
      -0.494415        146.672143       4174.316875     161172.175000                                    18.758623                               17.364410       1.519576       2.117458                      0.999484      74.778140     219.626499       0.585646       0.270873      -1.270131       0.068576                20.663541            0.000000    17[29-(7,7,17),29-(7,7,17)]
      -0.421954        119.578845       3781.975950     142987.322500                                    16.484499                               16.785481       1.372831       2.072474                      0.999946      74.209744     218.275153       0.579892       0.279370      -1.255753       0.226515                16.000427           -0.027048    17[29-(7,7,17)]
      -0.585177        145.110181       4520.557025     177750.150000                                    18.565451                               18.167046       1.801169       2.179768                      0.999569      76.771478     225.847647       0.569120       0.273991      -1.269272       0.080647                18.787523            0.053437    17[29-(7,7,7,17)]
      -0.505013        153.162679       4445.006900     174165.182500                                    19.485112                               18.141520       1.579874       2.125224                      0.999889      75.518109     222.702033       0.563003       0.277655      -1.263574       0.178515                20.578737            0.102005    17[29-(7,7,7,7)]
      -0.524145        142.737837       4389.498850     171135.320000                                    18.398224                               17.922875       1.705220       2.176964                      0.998853      74.325627     217.328667       0.572466       0.274430      -1.269607       0.163450                19.009436            0.088995    17[29-(7,8,8)]
      -0.582463        148.599915       4346.491238     169465.160000                                    18.919596                               17.746644       1.448606       2.082602                      0.999856      76.910894     226.736759       0.578149       0.271722      -1.269580       0.173361                20.826423            0.038156    17[29-(8,8,8),48-(8,8,8,8,17)]
      -0.520608        137.023261       4063.635796     156198.037917                                    18.050795                               17.287086       1.465601       2.102098                      0.999376      75.305900     222.231486       0.577929       0.275807      -1.261755       0.148884                19.032375           -0.000000    17[30-(7,7,17)]
      -0.332523        133.906754       2867.133300     100540.475000                                    17.905185                               14.264935       1.817877       2.242259                      0.999953      67.382748     187.153362       0.656281       0.266148      -1.278752       0.000021                22.909368            0.211372    17[30-(8,8,8),30-(8,8,8)]
      -0.428215        120.034080       3645.759163     136108.328750                                    16.352016                               16.326273       1.736717       2.192176                      0.999626      71.819963     207.318484       0.598394       0.274336      -1.266190       0.102258                16.102819            0.000043    17[45-(7,7,7,7,17)]
      -0.524014        141.910203       4379.268575     170889.630000                                    18.420333                               17.919513       1.562927       2.135047                      0.998893      74.827211     219.945752       0.570839       0.274972      -1.267118       0.157699                19.276810            0.000162    17[48-(1,7,8,8,8)]
      -0.449215        130.618988       4048.658112     155527.958750                                    17.534668                               17.350990       1.323332       2.073759                      0.999017      74.004493     218.582071       0.571884       0.278856      -1.257810       0.214579                17.664568            0.000022    17[48-(17,17,17),48-(8,17,17,17)]
      -0.554444        138.974132       4401.253950     172096.175000                                    18.085419                               17.987830       1.618492       2.140234                      0.999118      75.974887     224.121600       0.568197       0.275685      -1.265303       0.049390                18.043849            0.000001    17[48-(6,6,6)]
      -0.478299        144.921026       4320.501433     168535.916667                                    18.820812                               17.886674       1.217498       2.043029                      0.998698      74.620859     221.204249       0.565633       0.277797      -1.260444       0.135845                19.940388            0.000003    17[48-(7,17,17),48-(7,17,17,17,17)]
      -0.515851        148.565268       4398.419725     172546.127500                                    19.266768                               18.113664       1.148477       2.019801                      0.997723      75.866003     226.619838       0.558177       0.279763      -1.256452       0.088329                22.077360            0.000195    17[48-(7,17,17,17),48-(7,7,17,17,17)]
      -0.523162        143.974680       4462.994500     175772.260000                                    18.811723                               18.250498       1.106204       2.006123                      0.997837      76.284337     228.610732       0.555731       0.279869      -1.255900       0.089956                19.584042            0.000004    17[48-(7,17,17,17,17),48-(7,7,17,17,17)]
      -0.508895        150.025235       4644.300250     185255.744167                                    19.475187                               18.742174       0.922524       1.949800                      0.998288      77.264685     234.299557       0.541889       0.283963      -1.249057       0.078891                20.541038           -0.000916    17[48-(7,7,17,17),48-(7,7,7,17,17)]
      -0.533079        148.702181       4381.665150     171532.725000                                    19.148696                               18.032312       1.285411       2.053349                      0.998516      76.017073     226.067947       0.562216       0.278288      -1.259437       0.114123                20.168627            0.000003    17[48-(7,7,7),48-(7,7,7,17)]
      -0.486566        150.661446       4181.771500     161245.920000                                    19.274254                               17.524385       1.444542       2.105436                      0.999202      73.841879     215.481375       0.576794       0.275395      -1.267129       0.147839                20.964188            0.000007    17[48-(7,7,7)]
      -0.549017        142.658624       4456.349750     175405.625000                                    18.604798                               18.229514       1.268301       2.038352                      0.999307      77.268093     231.318067       0.556467       0.279642      -1.256401       0.136175                18.897021            0.000004    17[48-(7,7,7,17)]
      -0.526147        151.961333       4674.054575     185856.035000                                    19.297732                               18.595792       1.018002       1.985499                      0.998887      75.448474     225.728600       0.555209       0.277438      -1.261093       0.156335                19.726408            0.000043    17[48-(7,7,7,17,17),48-(7,7,7,7,17)]
      -0.677727        185.902566       5749.823662     240774.876250                                    22.337127                               20.679082       1.121690       1.963369                      0.999927      82.761132     254.065527       0.524457       0.278894      -1.259492       0.240959                23.374390           -0.000032    17[48-(7,7,7,17,17)]
      -0.559271        144.452492       4482.012000     176377.835000                                    18.663785                               18.209191       1.178437       2.017975                      0.998347      76.832970     228.754311       0.561042       0.277421      -1.260987       0.026285                19.005104           -0.000036    17[48-(7,7,7,7),48-(7,7,7,7,17)]
      -0.363100        139.059646       4005.835800     154126.630000                                    18.717747                               17.540199       0.845337       1.950712                      0.996633      73.314244     219.777961       0.552732       0.288010      -1.242325       0.129090                20.370392            0.143216    17[48-(7,7,7,7,17),48-(7,7,7,7,17)]
      -0.581816        147.366363       4735.985200     189129.360000                                    18.943734                               18.746738       1.049327       1.970255                      0.999270      78.480077     236.077477       0.551170       0.278274      -1.258879       0.019977                18.981368           -0.000011    17[48-(7,7,7,7,17),48-(7,7,7,7,7)]
      -0.640588        155.934853       4854.216275     194830.255000                                    19.629176                               18.919742       1.376345       2.047093                      0.999753      79.988416     239.984089       0.552014       0.276674      -1.262596       0.054930                20.208922            0.000002    17[48-(7,7,7,7,17)]
      -0.613483        173.981733       5368.552900     219419.820000                                    20.969108                               19.809400       1.769561       2.173528                      0.999049      77.567681     229.848675       0.546727       0.274105      -1.273986       0.050854                22.007816           -0.000014    17[48-(7,7,7,7,7)]
      -0.623681        151.226809       4690.345000     185812.695000                                    19.037973                               18.440868       1.849160       2.187970                      0.999615      77.576802     228.224070       0.568652       0.271887      -1.273302       0.042611                19.242394           -0.000004    17[48-(7,7,7,8,8)]
      -0.445877        125.262583       3791.079900     142954.420000                                    16.918266                               16.698125       1.646486       2.169014                      0.999638      72.583919     210.970521       0.588936       0.275806      -1.263873       0.206383                16.830623            0.003445    17[48-(7,7,8),48-(7,7,8,8)]
      -0.581348        141.221072       4352.472817     170380.871667                                    18.478762                               17.957939       1.403982       2.066992                      0.999419      78.154342     233.649558       0.563136       0.277849      -1.257898       0.139858                19.784323            0.000005    17[48-(7,7,8)]
      -0.461759        149.173228       4170.359350     161125.537500                                    19.267203                               17.557278       1.396441       2.090858                      0.999547      74.139652     218.461624       0.571930       0.277187      -1.261705       0.202024                21.166474            0.000021    17[48-(8,17,17,17),48-(8,17,17,17)]
      -0.507657        137.333688       4343.987300     170307.087500                                    18.169083                               18.009714       0.992391       1.961072                      0.999645      77.118882     232.246022       0.557963       0.279999      -1.252960       0.275337                18.049261           -0.000159    17[48-(8,8),48-(8,8,8,8,17)]
      -0.501158        118.520523       3697.924700     138707.320000                                    16.193192                               16.408081       1.773053       2.193062                      0.999885      73.759354     214.478682       0.598103       0.273016      -1.265900       0.243163                15.928667            0.000002    17[48-(8,8,8),48-(8,8,8,8)]
      -0.483089        124.584725       3501.325963     129352.543750                                    16.732315                               15.882098       1.900482       2.227870                      0.999722      72.952631     209.473065       0.613690       0.270156      -1.271190       0.152650                17.429779            0.077898    17[48-(8,8,8,8)]
      -0.493580        140.386685       4387.358300     171231.427500                                    18.170560                               17.874271       1.366986       2.097811                      0.997336      73.472773     215.771503       0.574700       0.273077      -1.269689       0.213104                18.942435           -0.000002    17[48-(8,8,8,8,17),48-(8,8,8,8,17),48-(8,8,8,8,17)]
      -0.618969        140.798941       4460.072650     174481.847500                                    18.088759                               17.952902       1.839449       2.194071                      0.999621      76.640816     224.062814       0.577749       0.270993      -1.274341       0.100648                18.243776           -0.000017    17[48-(8,8,8,8,17)]
      -0.508379        149.366413       4246.949967     165173.168889                                    19.366691                               17.871758       1.229025       2.034808                      0.999606      75.633230     224.761518       0.558764       0.282137      -1.254169       0.214643                21.234069           -0.000002    17[49-(7,7,17,17)]
      -0.570304        180.776699       5275.546450     215189.025000                                    21.831090                               19.792665       1.047454       1.999636                      0.995655      75.970180     226.642188       0.539239       0.278466      -1.265958       0.109406                24.654216            0.000029    17[57-(7,7,17,17,17),57-(7,7,17,17,17)]
      -0.611622        153.251739       4540.265925     178764.727500                                    19.378518                               18.233494       1.602453       2.128939                      0.999405      77.139763     227.737069       0.566557       0.274593      -1.267673       0.162398                20.714550            0.000022    17[57-(7,7,17,17,17)]
       0.423453        110.702269       2489.175875      84277.972000                                    15.606013                               13.528524       1.265184       2.190414                      0.997239      54.836438     149.786151       0.656102       0.275726      -1.267169       0.015475                17.211981           -0.000906    17[7-(6,6),7-(6,6),7-(6,6),7-(6,6)]
       0.395576        112.390524       2551.921500      86769.759500                                    15.709233                               13.675631       1.393592       2.225399                      0.996522      55.106548     149.870671       0.655460       0.274826      -1.270719       0.008240                17.112114            0.006541    17[7-(6,6),7-(6,6)]
      -0.343542        128.215899       3760.809662     142430.648750                                    17.527728                               16.906307       1.100330       2.006182                      0.999902      73.251505     217.807465       0.567508       0.285013      -1.245665       0.150935                17.685545            0.063794    17[78-(7,7,17)]
      -0.102066          2.832269         29.964858        394.188230                                     2.847137                                2.813175      -0.953144       2.240659                      0.995448       5.458541      15.650980       0.470113       0.990404      -0.784706       0.124323                 2.857180            0.000012    1[15-(8,8,8,60)]
      -0.098861          2.612893         27.052931        347.682625                                     2.725192                                2.696134      -0.911771       2.274334                      0.995346       5.281453      15.078124       0.472974       1.007628      -0.779575       0.123406                 2.732263            0.000035    1[15-(8,8,8,68)]
      -0.094604          2.553945         26.233721        333.495270                                     2.644774                                2.623006      -0.909808       2.268677                      0.996696       5.204739      14.623440       0.489899       0.983491      -0.786848       0.108250                 2.649143           -0.006314    1[15-(8,8,8,70)]
       0.137989          0.735102          5.240381         47.066794                                     1.441750                                1.415404      -1.089973       2.377272                      0.999060       3.418212       9.669267       0.475691       1.433605      -0.677610       0.040190                 1.468257            0.001577    1[16-(25)]
       0.144172          1.519745         13.500492        151.055904                                     2.169060                                2.128628      -1.582460       2.092776                      0.995133       4.272975      12.769213       0.434947       1.258581      -0.711913       0.040801                 2.202285            0.002194    1[16-(26)]
       0.136491          1.508064         13.504786        151.201128                                     2.158975                                2.129585      -1.609783       2.076220                      0.994922       4.328483      12.963033       0.434415       1.259316      -0.711410       0.040921                 2.187724            0.000186    1[16-(27)]
       0.151394          0.781864          5.631922         50.883722                                     1.439837                                1.417203      -1.148701       2.363960                      0.998874       3.189697       8.699023       0.506926       1.337331      -0.697880       0.042779                 1.461606            0.000000    1[16-(48)]
       0.160539          1.389004         11.880256        130.518656                                     2.132023                                2.068760      -1.629562       2.106256                      0.991541       4.140262      12.668770       0.410008       1.373543      -0.689656       0.054015                 2.173736            0.002062    1[16-(6)]
      -0.036727          1.993059         17.066326        197.356853                                     2.311110                                2.172142      -0.739396       2.391741                      0.998176       4.573891      12.668093       0.511708       1.042290      -0.767809       0.054162                 2.386929           -0.000005    1[5-(5,5,5,5,6)]
      -0.173435          2.969149         30.664618        415.534041                                     3.141708                                3.018509      -1.289800       2.095300                      0.993915       6.247319      19.654719       0.405661       1.114244      -0.743954       0.037634                 3.165001           -0.000053    1[5-(7,7,7)]
       0.169595          1.011393          7.527773         72.972379                                     1.687537                                1.618915      -1.084345       2.384986                      0.997559       3.350168       9.386047       0.484606       1.306710      -0.704001       0.021633                 1.713975            0.000001    1[6-(1,1,16)]
       0.236826          0.681180          4.522231         39.496356                                     1.363299                                1.295874      -1.208050       2.379612                      0.997489       2.972001       8.276291       0.506207       1.409522      -0.680498       0.040171                 1.427483            0.001434    1[6-(1,1,6,6)]
       0.232645          0.846961          6.468088         61.347706                                     1.602566                                1.587477      -1.228979       2.357527                      0.996547       3.260874       9.537686       0.441868       1.462045      -0.673092       0.022386                 1.601548           -0.000202    1[6-(1,15,15)]
       0.156822          0.957846          7.306948         70.515945                                     1.644667                                1.609837      -0.985992       2.426900                      0.996778       3.405580       9.649400       0.478026       1.336420      -0.698514       0.029282                 1.656365           -0.000149    1[6-(1,6,32)]
       0.145626          1.027534          8.192479         81.938592                                     1.749898                                1.723117      -1.239759       2.292344                      0.994687       3.748268      10.989342       0.449622       1.369038      -0.689557       0.028662                 1.760430            0.000001    1[6-(1,6,50)]
       0.097975          1.285598         10.065552        104.452196                                     1.930154                                1.830283      -1.092392       2.340163                      0.996809       3.806692      10.886119       0.472935       1.248098      -0.714789       0.051724                 1.964522            0.003921    1[6-(1,8)]
       0.147809          0.956487          6.704074         63.130018                                     1.614252                                1.522235      -1.035571       2.411073                      0.997676       3.285018       9.062832       0.502854       1.301174      -0.705486       0.042590                 1.651320            0.000007    1[6-(6,6,26)]
       0.125638          1.233711          9.042212         93.301859                                     2.007146                                1.834880      -1.528338       2.148818                      0.992392       4.126645      12.609772       0.425127       1.396278      -0.680469       0.045807                 2.102572            0.000388    1[6-(6,7,29)]
       0.168873          0.961795          7.691834         76.487196                                     1.729621                                1.711181      -1.445905       2.218942                      0.992252       3.765269      11.309044       0.428955       1.449540      -0.674126       0.039275                 1.743655            0.000000    1[6-(7,15,15)]
       0.333496          0.542982          3.440115         27.574330                                     1.147449                                1.125477      -1.082403       2.497424                      0.999954       2.328950       6.050200       0.553432       1.380932      -0.689912       0.031118                 1.151599           -0.000012    1[7-(1)]
       0.314365          1.298575         10.603170        110.997296                                     1.960935                                1.900526      -1.589361       2.185304                      0.997296       3.130753       8.863644       0.458032       1.277823      -0.713737       0.039617                 1.977813            0.000002    1[7-(1,1,48)]
       0.315982          0.549719          3.659324         30.452184                                     1.255027                                1.238643      -1.118214       2.467403                      0.999383       2.713934       7.713998       0.468124       1.575065      -0.653381       0.025196                 1.257295            0.000688    1[7-(1,6,25)]
       0.237034          1.151717          8.687269         91.210949                                     2.067437                                1.902725      -2.177539       1.868924                      0.990618       4.775752      16.098440       0.373287       1.562787      -0.643695       0.038139                 2.136974            0.040470    1[7-(1,6,30),30-(7,7,8,8)]
       0.324460          0.536137          3.483883         28.722795                                     1.230470                                1.202614      -1.195594       2.431022                      0.998824       2.693667       7.614949       0.478987       1.564992      -0.654596       0.022008                 1.245036            0.000000    1[7-(1,6,31)]
       0.348514          0.523146          3.262412         25.999382                                     1.143945                                1.112329      -1.150007       2.477278                      0.999412       2.349812       6.206322       0.542166       1.424999      -0.681158       0.024488                 1.164282           -0.000003    1[7-(1,6,49)]
       0.408537          0.417561          2.644839         20.736055                                     1.137407                                1.127438      -1.508313       2.340671                      0.996778       2.572926       7.624517       0.433473       1.802260      -0.617898       0.036698                 1.150049           -0.002083    1[7-(1,6,6,28)]
       0.321213          0.591887          3.911045         32.766822                                     1.278367                                1.249279      -1.047991       2.516061                      0.999876       2.521426       6.952301       0.489770       1.498618      -0.668698       0.033183                 1.285820           -0.000062    1[7-(1,7,29)]
       0.292614          0.649464          4.403759         38.190150                                     1.369909                                1.335476      -1.214738       2.401900                      0.998425       2.880729       8.230818       0.465049       1.518728      -0.662303       0.035205                 1.395130            0.006688    1[7-(6,29)]
       0.322019          0.516037          3.284911         26.814504                                     1.233882                                1.198549      -1.379593       2.343365                      0.997901       2.802012       8.117125       0.458498       1.642927      -0.641710       0.028476                 1.253337            0.000414    1[7-(6,45)]
       0.238140          1.116319          9.033231         92.326600                                     1.863715                                1.827010      -1.372170       2.286792                      0.994043       3.380974       9.975663       0.432466       1.385702      -0.688110       0.042689                 1.875308            0.001231    1[7-(6,48)]
       0.239753          0.798135          5.958105         55.229765                                     1.525153                                1.512679      -1.084938       2.434731                      0.998177       3.088173       8.859806       0.458801       1.440179      -0.677183       0.043784                 1.524402            0.001057    1[7-(6,6,27)]
       0.259027          0.682241          4.949607         44.713258                                     1.468565                                1.451398      -1.594717       2.187197                      0.992150       3.481362      10.545261       0.424822       1.596005      -0.646572       0.038592                 1.488670            0.000000    1[7-(6,6,31)]
       0.253204          0.621394          3.848320         32.607762                                     1.362178                                1.266521      -1.282496       2.321061                      0.997891       3.267365       9.549772       0.462456       1.563101      -0.650684       0.029955                 1.437321           -0.000018    1[7-(6,6,48),48-(7,8,8,8,17)]
       0.262800          0.630694          4.356102         37.435056                                     1.318130                                1.304981      -0.999700       2.496326                      0.999289       2.817403       7.855614       0.486412       1.468020      -0.672544       0.045002                 1.324460           -0.000001    1[7-(6,6,60)]
       0.253633          0.650612          4.519133         39.108502                                     1.332500                                1.318410      -0.968978       2.502131                      0.999384       2.852471       7.927172       0.490757       1.444339      -0.676654       0.043906                 1.338985            0.002513    1[7-(6,6,63)]
       0.263237          0.624083          4.309254         36.963983                                     1.313103                                1.301435      -1.011862       2.491393                      0.999167       2.822476       7.887376       0.484838       1.476060      -0.671100       0.044917                 1.318502            0.000000    1[7-(6,6,65)]
       0.264746          0.619556          4.266580         36.496814                                     1.305850                                1.294407      -1.003367       2.496243                      0.999283       2.805037       7.820143       0.486496       1.474511      -0.671393       0.045218                 1.311107           -0.000000    1[7-(6,6,66)]
       0.598968          0.175689          0.814615          4.716226                                     0.622699                                0.616218      -1.531639       2.527290                      0.999957       1.333947       3.300611       0.605223       1.748026      -0.628141       0.010866                 0.622686            0.002304    1[8-(1,23,23)]
       0.407343          0.748978          5.194713         47.196058                                     1.485253                                1.418379      -1.654788       2.208526                      0.998420       2.828578       8.219372       0.457919       1.501213      -0.665636       0.028137                 1.514797            0.003402    1[8-(1,25)]
       0.458128          0.358817          2.090474         15.449803                                     1.022103                                0.996870      -1.357953       2.433877                      0.999444       2.305017       6.619854       0.464813       1.783927      -0.619796       0.011940                 1.040679            0.000575    1[8-(1,25,25)]
       0.382807          0.578723          3.773334         31.793681                                     1.289881                                1.243057      -1.758276       2.154732                      0.995743       2.910858       8.465031       0.473372       1.535636      -0.654022       0.024614                 1.315831            0.000213    1[8-(1,28),28-(8,8,8,8,8,8)]
       0.415123          0.341313          1.915481         13.689732                                     0.934208                                0.910959      -1.240680       2.463135                      0.999972       2.263497       6.159425       0.527518       1.624625      -0.641746       0.015306                 0.939733            0.000001    1[8-(1,30),30-(7,8,8,8,8,8)]
       0.472946          0.314238          1.716238         11.900811                                     0.886531                                0.865623      -1.309457       2.473473                      0.999985       1.971256       5.236519       0.539503       1.637257      -0.642267       0.017234                 0.892665            0.000000    1[8-(1,30)]
       0.434403          0.412963          2.447237         18.872601                                     1.096046                                1.053680      -1.772378       2.185605                      0.995587       2.688223       7.876264       0.466592       1.713355      -0.626031       0.009643                 1.114211           -0.000001    1[8-(1,39),39-(1,8,8,8,8,8,8,8,8)]
       0.452724          0.397137          2.160150         15.901051                                     1.028747                                0.962718      -1.611197       2.281833                      0.997257       2.320164       6.396640       0.517152       1.608961      -0.643637       0.016555                 1.063068           -0.000002    1[8-(1,39),39-(8,8,8,8,8,8,8,8)]
       0.459353          0.420073          2.397348         17.956598                                     1.034854                                0.988899      -1.636049       2.282564                      0.997800       2.232417       6.035316       0.534575       1.529693      -0.657487       0.020736                 1.048878            0.000000    1[8-(1,48),48-(7,8,8,8,8)]
       0.401909          0.450749          2.649967         20.371464                                     1.094342                                1.047557      -1.331114       2.399709                      0.998895       2.397906       6.587839       0.513078       1.552911      -0.654397       0.031629                 1.112347            0.000000    1[8-(1,57),57-(8,8,8,8,8,8,8,8,8)]
       0.454658          0.366773          2.134430         15.789163                                     1.025460                                0.999292      -1.348312       2.445304                      0.999645       2.215626       6.293626       0.472085       1.756688      -0.624848       0.016042                 1.038675            0.000000    1[8-(1,57,57)]
       0.483169          0.291275          1.585057         10.947343                                     0.894662                                0.874322      -1.420215       2.436199                      0.999934       2.037656       5.676158       0.490546       1.812619      -0.616951       0.013441                 0.904570            0.000076    1[8-(1,58)]
       0.315874          0.789106          5.554427         51.210689                                     1.513983                                1.449837      -1.874940       2.016272                      0.997699       3.599131      10.714552       0.468117       1.419157      -0.671474       0.017624                 1.543599            0.013603    1[8-(1,59,59),59-(8,8,8,8,8,8)]
       0.480632          0.421184          2.561644         19.793342                                     1.142564                                1.114419      -1.283283       2.540942                      0.999647       2.029847       5.844591       0.436010       1.818065      -0.620619       0.031716                 1.149290            0.002557    1[8-(1,59,59)]
       0.351778          0.621949          3.981015         33.486956                                     1.277703                                1.219252      -1.554066       2.236496                      0.997499       2.783910       7.700125       0.519996       1.400310      -0.679452       0.026360                 1.305468            0.012453    1[8-(1,62),62-(7,8,8,8,8,8)]
       0.427576          0.451904          2.618926         20.136166                                     1.114880                                1.054959      -1.416619       2.379308                      0.998432       2.333620       6.477279       0.499889       1.593598      -0.648157       0.025531                 1.145647           -0.000415    1[8-(1,62)]
       0.552567          0.172346          0.750318          4.230708                                     0.582593                                0.560942      -1.495206       2.464777                      0.999955       1.515458       3.630090       0.690735       1.572677      -0.648766       0.011412                 0.591174           -0.000068    1[8-(1,63),63-(8,8,8,8,8,8,8)]
       0.449084          0.378075          2.149670         15.628016                                     0.948187                                0.922762      -1.285205       2.464878                      0.999982       2.019978       5.248317       0.564742       1.505601      -0.664580       0.017333                 0.952786            0.000010    1[8-(1,64)]
       0.469563          0.400890          2.291831         17.313106                                     1.072100                                1.019861      -1.871379       2.156859                      0.994535       2.534877       7.341400       0.476413       1.701886      -0.627652       0.009070                 1.089684            0.000000    1[8-(1,65),65-(8,8,8,8,8,8,8)]
       0.447169          0.427344          2.376627         17.894232                                     1.071910                                1.003360      -1.695388       2.229385                      0.996510       2.415607       6.707150       0.512118       1.588488      -0.646533       0.021789                 1.107229            0.000001    1[8-(1,65),65-(8,8,8,8,8,8,8,8)]
       0.448818          0.424402          2.352180         17.666643                                     1.067207                                0.998288      -1.706655       2.224120                      0.996505       2.409967       6.685987       0.513275       1.588811      -0.646419       0.021066                 1.102650           -0.000004    1[8-(1,67),67-(8,8,8,8,8,8,8,8)]
       0.421754          0.450445          2.598629         20.027500                                     1.103157                                1.040906      -1.605107       2.255656                      0.997672       2.529010       7.065723       0.507409       1.574957      -0.648837       0.022014                 1.134133           -0.000005    1[8-(1,67)]
       0.441839          0.408875          2.420557         18.255083                                     1.044439                                1.016645      -1.339901       2.435852                      0.999475       2.189147       6.011823       0.504930       1.619868      -0.646556       0.019938                 1.056140            0.000466    1[8-(1,70)]
       0.372794          0.590057          3.921636         33.225685                                     1.282487                                1.252295      -1.792324       2.132022                      0.996137       2.904095       8.355107       0.482083       1.499607      -0.660639       0.016641                 1.292380           -0.001024    1[8-(25)]
       0.390687          0.773819          5.277313         48.052382                                     1.533607                                1.444037      -1.806011       2.120232                      0.997416       3.085909       9.138993       0.453972       1.481750      -0.664057       0.019098                 1.614664            0.003585    1[8-(28,28)]
       0.390155          0.428426          2.548287         19.514865                                     1.069879                                1.036363      -1.463636       2.317477                      0.998104       2.595362       7.256337       0.506037       1.580544      -0.647652       0.019709                 1.086774            0.000599    1[8-(29)]
       0.423921          0.384612          2.278791         17.083451                                     1.026400                                1.005758      -1.408406       2.368641                      0.998915       2.455418       6.941637       0.490818       1.664617      -0.635074       0.018888                 1.032358            0.000000    1[8-(33)]
       0.298055          1.517546         12.736149        141.905923                                     2.183133                                2.073097      -1.879723       1.982456                      0.997869       4.076954      12.464846       0.432200       1.281898      -0.703341       0.034147                 2.257302           -0.000003    1[8-(49)]
       0.425165          0.409389          2.428191         18.075370                                     0.999567                                0.986191      -1.314154       2.453402                      0.999903       2.026224       5.296047       0.547811       1.502003      -0.666725       0.028482                 1.006800            0.004194    1[8-(57)]
       0.415034          0.376721          2.135150         15.688059                                     1.003030                                0.965008      -1.239088       2.448026                      0.999837       2.382454       6.585199       0.509684       1.635552      -0.640322       0.015115                 1.026982            0.000003    1[8-(6,12)]
       0.289197          1.280181         9.3612101         96.218948                                     1.934732                                1.752299      -1.572402        2.08573                      0.999709       4.003726      11.719914       0.484464       1.230031      -0.711252       0.036619                 2.064237            -1.1e-05    1[8-(6,13),13-(8,8,8,8,8,8)]
       0.386633          0.903687         6.7073669         64.210572                                     1.655664                                1.594882      -1.597024       2.188504                       0.99938       3.128856       9.200024       0.449899        1.42212       -0.67756       0.046878                 1.691743              -2e-06    1[8-(6,13)]
       0.298150          0.506835          3.013847         23.689647                                     1.118763                                1.063411      -0.977804       2.494449                      0.999954       2.726971       7.333778       0.553804       1.407061      -0.677428       0.018239                 1.154559            0.024258    1[8-(6,25),25-(8,8,8,8,8)]
       0.403449          0.483017          3.071325         24.202002                                     1.118573                                1.111285      -1.145167       2.524800                      0.999880       2.134970       5.707384       0.515495       1.507844      -0.667291       0.034791                 1.120507           -0.000020    1[8-(6,29)]
       0.243884          0.701116          4.256632         36.362861                                     1.350786                                1.232986      -1.230283       2.322577                      0.997162       3.242348       8.999833       0.535344       1.339310      -0.687943       0.017062                 1.424621            0.000000    1[8-(6,30),30-(8,8,8,8,8)]
       0.436407          0.574506          3.533023         28.531537                                     1.218700                                1.162785      -1.189580       2.514630                      0.999936       2.043355       5.343765       0.528498       1.435104      -0.682708       0.037638                 1.251818            0.000001    1[8-(6,30)]
       0.412778          0.394035          2.325309         17.481020                                     1.016570                                0.993173      -1.323480       2.426267                      0.998395       2.317499       6.411439       0.520482       1.597010      -0.648751       0.023668                 1.031682            0.000023    1[8-(6,58)]
       0.407538          0.383580          2.236759         16.654362                                     1.022382                                0.994899      -1.339816       2.404646                      0.999432       2.429228       6.795939       0.495709       1.659473      -0.636945       0.020867                 1.036484            0.000002    1[8-(6,62)]
       0.404729          0.414299          2.533572         19.416593                                     1.075743                                1.059810      -1.268489       2.445865                      0.999009       2.399195       6.784078       0.481432       1.662867      -0.638346       0.028694                 1.085217            0.000018    1[8-(6,68)]
       0.386745          0.553958          3.724790         31.190024                                     1.260331                                1.249254      -1.499528       2.309584                      0.998202       2.601775       7.469537       0.465545       1.571198      -0.652232       0.027478                 1.258955            0.000002    1[8-(60)]
       0.331539          0.956612          6.764499         66.210464                                     1.786861                                1.642865      -1.819759       2.017772                      0.995029       4.207856      13.358317       0.418231       1.496233      -0.655717       0.000000                 1.903528           -0.003534    1[8-(63,63,63),8-(63,63,63)]
       0.386881          0.954000          6.905085         68.675779                                     1.831112                                1.693910      -2.208095       1.849621                      0.997071       4.495271      14.904054       0.395211       1.558269      -0.642089       0.000000                 1.948675           -0.000002    1[8-(64,64,64),8-(64,64,64)]
       0.460172          0.361142          2.171728         16.225054                                     1.032594                                1.024271      -1.477450       2.389902                      0.999399       2.265709       6.561014       0.452357       1.815205      -0.616632       0.025751                 1.041372            0.000025    1[8-(64,64,64)]
       0.459792          0.478905          3.163059         25.815769                                     1.243934                                1.237621      -1.368203       2.460324                      0.999616       2.265537       6.748799       0.413265       1.815932      -0.619544       0.033232                 1.256567            0.000062    1[8-(67,67,67)]
       0.454121          0.321025          1.848303         13.301198                                     0.962265                                0.950439      -1.482800       2.370745                      0.999314       2.309598       6.641416       0.464389       1.832764      -0.612911       0.017984                 0.971990            0.000005    1[8-(68,68)]
       0.410589          0.486039          3.188113         26.176737                                     1.228862                                1.211707      -1.806486       2.156136                      0.995068       2.905471       8.795933       0.431949       1.727000      -0.624852       0.022911                 1.242722            0.000001    1[8-(92,92)]
       1.914765         44.551049        612.068770      14668.165500                                     9.527106                                7.312753       1.736340       2.526447                      0.999693      34.863443      81.465741       0.780093       0.327649      -1.207485       0.029835                11.976393           -0.000003    22[8-(6),8-(6),8-(6),8-(6,22),8-(6,22),22-(8,8,8,8,8)]
       1.861154         39.584452        604.532954      14553.919125                                     9.027105                                7.469239       1.611339       2.464089                      0.999748      36.337341      87.270833       0.735160       0.346070      -1.181959       0.038205                10.661819           -0.000285    22[8-(6),8-(6),8-(6),8-(6,22),8-(6,22)]
       1.124811        135.564068       2635.227975      93399.416500                                    21.614200                               16.741539      -0.196338       1.709485                      0.999961      59.219591     183.432294       0.433288       0.398845      -1.119634       0.390211                25.410262            2.812301    23[8-(1,1,23),8-(15),8-(15),8-(15,23),8-(15,23)]
       1.515929         65.828922       1542.313437      47777.620250                                    13.194507                               12.555760       0.101311       1.858780                      0.999805      49.663666     143.479997       0.515834       0.383305      -1.131627       0.219363                13.689813            1.796977    23[8-(23),8-(23),8-(23),8-(23),8-(23,23,23,23,23)]
       1.476907         71.582674       1683.992725      53504.685750                                    14.125572                               13.249530      -0.088419       1.791207                      0.999957      51.689087     152.902055       0.493131       0.390924      -1.122299       0.262477                14.892729            1.902994    23[8-(23),8-(23),8-(23),8-(23,23,23,23,23),8-(23,30)]
       2.101145         38.232509        689.535040      16878.794250                                     8.256613                                7.655608       1.554463       2.521479                      0.999616      32.667778      75.012463       0.785042       0.318834      -1.226298       0.007516                 9.034260            0.191091    23[8-(23),8-(23),8-(23,23),8-(23,23),8-(23,23,23,23,23),8-(23,23,23,23,23)]
       1.636374         61.263590       1331.321813      39842.459375                                    12.825801                               11.822126      -0.107257       1.843443                      0.998903      46.289964     132.421353       0.519881       0.393677      -1.121556       0.109782                13.730493            1.586610    23[8-(23),8-(23),8-(23,23),8-(23,23),8-(23,23,23,23,23)]
       1.395023         84.659899       1687.269750      53579.497500                                    15.664489                               13.206099      -0.039159       1.782363                      0.999565      53.575802     157.906180       0.497618       0.387611      -1.125852       0.250904                17.920022            0.908132    23[8-(23),8-(23),8-(27)]
       1.373834         86.266772       1732.150900      55359.821000                                    15.824303                               13.351664      -0.015716       1.782150                      0.999380      54.290936     160.462680       0.496571       0.385937      -1.127215       0.265520                18.103966            0.996369    23[8-(23),8-(23),8-(28)]
       1.501902         76.153612       1661.076288      52714.740875                                    14.857796                               13.196835      -0.140777       1.778995                      0.999866      51.624462     153.748840       0.490888       0.393171      -1.118170       0.221223                16.874287            1.756960    23[8-(23),8-(23,23),8-(23,23),8-(23,23,23,23,23),8-(23,30)]
       1.187901        160.214975       2056.817675      65961.557500                                    22.855177                               14.510997       1.552452       2.330021                      0.997561      46.137259     120.051657       0.497486       0.383910      -1.174207       0.000000                31.624571            3.514374    24[7-(6),7-(6),7-(6),7-(6),7-(6),7-(6)]
       1.412623         64.974720       1001.364233      27301.906667                                    14.571849                               11.412291       0.826348       2.182824                      0.992576      41.950659     106.615061       0.460596       0.487736      -1.086674       0.063648                18.256545            2.686957    24[7-(6,6),8-(24,24),8-(6),8-(6),8-(6),8-(6)]
       1.460470         62.008057       1093.507950      30322.997375                                    13.869634                               11.739121       0.881056       2.208569                      0.993192      41.296722     104.101483       0.467386       0.472587      -1.100863       0.008637                15.859675            2.379849    24[8-(6),8-(6),8-(6),8-(6),8-(6,47),8-(6,47)]
       0.982916        143.658774       3245.263050     118457.910000                                    22.223277                               18.540608       0.133352       1.839223                      0.999577      53.792197     157.053859       0.422438       0.397218      -1.146408       0.025774                26.600808            4.639679    25[1-(8),8-(1,6),8-(6),8-(6),8-(6),8-(6,25)]
       0.622389        195.893816       6191.515900     267735.570000                                    27.254815                               25.411455       0.004797       1.686751                      0.999637      72.078533     235.087021       0.362162       0.391105      -1.141735       0.011894                28.283076            4.556087    25[35-(0),35-(0),35-(0),35-(0)]
       0.905519        133.468303       3220.910567     117239.368333                                    21.545562                               18.842820       0.511133       1.924471                      0.999395      56.080051     163.010794       0.407068       0.413375      -1.136088       0.086764                24.041145            4.578535    25[7-(1,1,6),7-(1,1,6),7-(6),7-(6),8-(6),8-(6)]
       0.997095        231.254243       3826.612300     145396.805000                                    28.930577                               19.656707       0.276891       1.854502                      0.999205      56.531498     167.808634       0.425723       0.378651      -1.161453       0.000004                39.715236            4.454444    25[7-(6),7-(6),7-(6),7-(6),7-(6),7-(6)]
       0.787807        170.475040       3427.261625     127116.090000                                    25.130412                               19.554692       0.788435       1.967977                      0.998669      60.292212     178.802998       0.394699       0.418395      -1.128978       0.000013                29.514837            4.645582    25[7-(6),7-(6),7-(6),7-(6),7-(6,6),7-(6,6)]
       0.996353        202.583963       3731.425900     141024.895000                                    27.068554                               19.708644       0.247918       1.850374                      0.999701      55.899726     166.008722       0.415160       0.390365      -1.151539       0.013240                34.030339            4.660827    25[7-(6),7-(6),7-(6),7-(6),8-(6),8-(6)]
       1.026420        165.135841       3614.762225     134613.220000                                    23.392550                               18.936368       0.398093       1.911500                      0.999790      53.261118     153.547417       0.442133       0.372002      -1.173476       0.126023                27.450090            4.907470    25[7-(6),7-(6),7-(6),8-(7)]
       0.944908        236.744236       4412.994167     173111.010000                                    30.343746                               21.488899      -0.019376       1.790651                      0.999760      55.217862     164.514371       0.397913       0.392404      -1.155471       0.009528                42.313185            4.646681    25[7-(6),7-(6)]
       0.751265        103.644593       2705.412033      95417.335500                                    18.942368                               17.754719       0.808042       1.967044                      0.997268      62.665814     186.504534       0.397454       0.436944      -1.107023       0.034664                20.087264            4.008610    25[7-(6),7-(6,6),7-(6,6),7-(6,6),7-(6,6),7-(6,6),8-(1)]
       0.732189        205.252772       5237.901200     216333.202500                                    28.120741                               23.520874       0.308468       1.794403                      0.999872      66.992608     210.694390       0.374420       0.396078      -1.142816       0.003672                34.963196            4.376383    25[7-(6,6),7-(6,6),17-(0),17-(0),17-(0)]
       0.578810        150.050052       3465.241525     129870.945000                                    23.957791                               19.985688       0.845208       1.942810                      0.998301      66.851382     204.342899       0.378087       0.432251      -1.111269       0.028633                28.569476            2.319831    25[7-(6,6),7-(6,6),7-(6,6),7-(6,6),16-(1),16-(1)]
       0.788704        127.785065       2669.083575      95324.529500                                    21.842937                               17.692870       0.566132       1.904012                      0.998140      62.216260     186.985311       0.388041       0.452848      -1.092896       0.000000                27.083850            4.008400    25[7-(6,6),7-(6,6),7-(6,6),7-(6,6),17-(0),17-(0)]
       0.877611        188.142998       2493.749950      86004.545000                                    23.738788                               14.794974       0.371833       1.886754                      0.999359      58.093930     169.844509       0.539548       0.329160      -1.190670       0.042662                34.983872            3.144464    25[7-(6,6),7-(6,6),7-(6,6),7-(6,6),17-(0)]
       0.643162        204.801001       4807.346565     192560.255625                                    26.047136                               21.090628       0.652827       1.912896                      0.998993      63.828491     191.844603       0.440697       0.346980      -1.192167       0.021598                32.432797            4.665452    25[7-(6,6),7-(6,6),7-(6,6),7-(6,6),7-(6,7)]
       0.849463        152.387480       3007.499200     108273.883333                                    23.918340                               18.561711       0.535037       1.920471                      0.998650      57.917211     170.819733       0.396028       0.429598      -1.118320       0.000005                30.250364            4.644414    25[7-(6,6),7-(6,6),7-(6,6),7-(6,6),8-(6),8-(6)]
       0.704821        219.351138       5165.487187     210842.678750                                    27.666287                               22.242086       0.527744       1.877051                      0.999053      63.626311     193.606925       0.417819       0.359146      -1.180894       0.107622                32.623622            4.754540    25[7-(6,6),7-(6,6),7-(6,6),7-(6,7),7-(6,7)]
       0.799799        192.472299       4797.604400     192373.980000                                    25.676745                               21.625066       0.415967       1.859707                      0.999462      61.118517     184.740614       0.417890       0.365529      -1.174903       0.074429                29.486151            4.750044    25[7-(6,6),7-(6,6),7-(6,6),8-(6),8-(6)]
       0.746311        132.628619       2961.891775     107531.242500                                    22.733590                               19.072417       0.377114       1.828159                      0.999780      64.186790     197.848478       0.366326       0.460547      -1.085692       0.020265                26.581036            4.602427    25[7-(6,6),7-(6,6),7-(7),7-(7),7-(7,25),7-(7,25)]
       0.853644        149.893863       3443.626300     127925.800000                                    23.612456                               19.698928       0.357920       1.867103                      0.999294      58.255961     173.124622       0.390179       0.422571      -1.125733       0.076250                29.104048            4.637830    25[7-(6,6),7-(6,6),8-(6),8-(6),8-(6),8-(6,25)]
       0.865002        184.671639       4237.831600     164606.480000                                    24.977002                               20.325270       0.399940       1.875335                      0.999718      58.183202     172.639251       0.431363       0.365561      -1.175820       0.112033                29.763913            4.713114    25[7-(6,6),7-(6,6),8-(6),8-(6),8-(7,25)]
       0.964013         92.780878       1868.570287      60167.975625                                    17.808229                               14.969558       0.573252       1.967575                      0.997497      54.677800     156.243235       0.422971       0.449717      -1.097450       0.092466                20.832968            3.682787    25[7-(6,6),7-(6,7),8-(6),8-(6),8-(6,25),8-(6,25)]
       0.959048        159.333908       4054.453000     155819.980000                                    23.037446                               20.141282       0.296063       1.865608                      0.999472      55.864741     165.118537       0.424758       0.375209      -1.167676       0.066918                25.565790            4.767114    25[7-(6,6),8-(6),8-(6),8-(6)]
       0.954959        158.075022       3841.001775     145671.020000                                    22.879001                               19.505458       0.260088       1.861456                      0.999723      55.301305     162.506206       0.434789       0.371449      -1.170324       0.077339                27.256743            4.728460    25[7-(6,6),8-(6),8-(6),8-(6,25)]
       0.821334        212.019788       4958.894975     200498.460000                                    27.465565                               22.046606       0.493894       1.880351                      0.998827      61.520402     186.748429       0.412145       0.367561      -1.173237       0.068332                34.479676            4.579511    25[7-(6,7),7-(6,7),7-(7,7),7-(7,7),8-(25,25)]
       0.881953        188.429576       4020.810633     154809.715000                                    25.846003                               20.282701       0.275585       1.842182                      0.999598      58.400487     174.992344       0.414622       0.383680      -1.156644       0.096830                32.623166            4.664563    25[7-(6,7),7-(6,7),8-(6),8-(6),8-(6),8-(6)]
       0.770253        229.548181       7163.131900     318525.067500                                    30.309792                               27.600107      -0.139416       1.689293                      0.999725      65.868859     211.884582       0.345394       0.398795      -1.145898       0.149653                32.872890            4.976805    25[7-(6,7),7-(7,7),17-(25)]
       0.725947        225.721288       5670.807433     237212.525000                                    28.715752                               23.598060       0.408149       1.834614                      0.999426      64.678427     200.004153       0.397626       0.368247      -1.172147       0.162880                36.655042            4.757032    25[7-(6,7),7-(7,7),7-(7,7),17-(25),17-(25)]
       0.872911        187.342551       4494.516550     177349.130000                                    25.462815                               21.117567       0.319476       1.849390                      0.999630      58.873669     176.677234       0.417181       0.372080      -1.169402       0.121395                29.673574            4.746694    25[7-(6,7),7-(7,7),8-(6),8-(6),8-(7)]
       0.930701        189.551611       3978.348075     151861.290000                                    25.558979                               19.881487       0.304297       1.871742                      0.999399      55.522026     162.459658       0.430661       0.372586      -1.172123       0.123310                30.903426            4.761920    25[7-(6,7),7-(7,7),8-(6),8-(6)]
       0.712460        232.025176       5245.996875     215035.452500                                    28.921628                               22.500968       0.522413       1.877733                      0.998478      63.696872     194.458967       0.412875       0.361914      -1.178208       0.203207                37.624468            4.703340    25[7-(7,7),7-(7,7),7-(7,7),7-(7,7),17-(25)]
       0.835056        177.131435       3373.272750     125465.410000                                    26.692183                               19.815645       0.579178       1.897936                      0.998453      62.828849     190.763961       0.377257       0.436512      -1.109532       0.043688                38.905124            3.999330    25[7-(7,7),7-(7,7),7-(7,7),7-(7,7),8-(25,25),8-(25,25)]
       0.643030        187.165754       3752.598500     143242.390000                                    27.385373                               20.715697       0.750339       1.918892                      0.997529      66.670811     204.604815       0.374169       0.428843      -1.115237       0.000000                39.550652            4.590604    25[7-(7,7),7-(7,7),7-(7,7),7-(7,7)]
       0.959528        184.581236       4328.057850     168908.705000                                    25.697508                               21.107768       0.258167       1.864575                      0.999330      55.490653     164.752854       0.406560       0.386032      -1.160531       0.138913                32.653674            4.789454    25[7-(7,7),7-(7,7),8-(25,25)]
       1.131682        121.946080       2521.466950      87088.413250                                    21.099572                               17.380962      -0.017643       1.812702                      0.999963      51.402541     149.758164       0.394706       0.449289      -1.102994       0.051567                24.936812            4.695377    25[8-(1,1),8-(15),8-(6),8-(6),8-(6),8-(6,25)]
       1.089583        139.128738       3245.142100     117892.565000                                    21.150745                               18.055809       0.121083       1.854326                      0.999870      51.128389     146.635844       0.447530       0.376731      -1.167203       0.024425                24.576383            4.740939    25[8-(1,1,25),8-(6),8-(6),8-(6),8-(6,25)]
       1.053891        142.936892       3379.258550     124063.015000                                    21.538587                               18.396099       0.106440       1.843391                      0.999630      52.113625     150.443354       0.444246       0.375545      -1.167663       0.024751                25.234012            4.755631    25[8-(1,1,25),8-(6),8-(6),8-(6,25),8-(6,25)]
       1.094656         84.060569       1924.580800      62662.376000                                    17.349153                               15.579904       0.042916       1.837854                      0.999382      51.273063     149.121330       0.397751       0.472961      -1.079705       0.000016                20.150854            4.710130    25[8-(1,25,25),8-(1,25,25),8-(1,25,25),8-(1,25,25),8-(6),8-(6)]
       1.142615        102.967697       2232.767350      74968.162000                                    19.109201                               16.468437       0.057627       1.844693                      0.999846      50.478123     146.017878       0.400479       0.455504      -1.096863       0.010774                21.739736            4.717574    25[8-(1,25,25),8-(1,25,25),8-(6),8-(6),8-(6),8-(6)]
       1.033062        102.964605       2372.571125      81106.666750                                    19.471301                               17.064664       0.086385       1.828242                      0.999934      53.581967     157.824990       0.389279       0.460264      -1.090973       0.033169                22.649655            4.685295    25[8-(1,25,25),8-(1,25,25),8-(6),8-(6),8-(6),8-(6,25)]
       1.085934        111.594187       2690.921850      94143.948000                                    19.826825                               17.720078       0.084141       1.842919                      0.999604      51.627889     149.711613       0.400086       0.437584      -1.114081       0.008182                21.749615            4.717741    25[8-(1,25,25),8-(1,25,25),8-(6),8-(6),8-(6,25),8-(6,25)]
       1.072299        102.323552       2431.149700      83337.361750                                    19.065007                               17.107416       0.078321       1.835444                      0.999474      52.371015     152.785799       0.395813       0.451428      -1.099958       0.038345                20.896352            4.668360    25[8-(1,25,25),8-(1,25,25),8-(6),8-(6),8-(6,25),8-(7)]
       1.133185         87.567346       1928.928800      62932.148500                                    17.793886                               15.688771      -0.040255       1.809450                      0.999897      51.439557     150.481515       0.392335       0.478512      -1.074974       0.000014                20.587916            4.671684    25[8-(1,25,25),8-(1,25,25),8-(6,25),8-(6,25),8-(6,25),8-(6,25)]
       1.063470        108.042647       2519.702800      87238.694250                                    19.811324                               17.481639       0.079324       1.831929                      0.999606      53.022872     155.982977       0.388954       0.454832      -1.096767       0.034258                22.236985            4.657393    25[8-(1,25,25),8-(6),8-(6),8-(6),8-(7),8-(7,25)]
       1.076582        129.806242       3390.939200     124787.882500                                    20.305391                               18.558715       0.038736       1.829271                      0.999615      51.925143     150.818031       0.436966       0.380899      -1.161783       0.035666                21.781821            4.774207    25[8-(1,25,25),8-(6),8-(6),8-(7,25)]
       1.097847        134.595592       3383.312100     124663.790000                                    20.864038                               18.537723       0.021204       1.820308                      0.999921      52.121054     152.388012       0.436421       0.380892      -1.159671       0.033708                23.483274            4.741354    25[8-(1,25,25),8-(6),8-(6,25),8-(6,25),8-(6,25)]
       1.106117        139.808433       3118.828000     112007.885000                                    21.125003                               17.725401       0.153999       1.879050                      0.999069      49.891363     141.536458       0.451458       0.377774      -1.168237       0.014273                23.912953            4.799621    25[8-(1,6),8-(6),8-(6),8-(6)]
       1.185675        129.799285       3021.628025     108151.157500                                    20.400092                               17.595428      -0.065788       1.816029                      0.999989      49.536351     142.387007       0.445375       0.384229      -1.158033       0.045254                22.781001            4.762196    25[8-(15),8-(15),8-(15),8-(15)]
       1.086900        122.558463       2624.145475      91882.964000                                    21.420977                               17.893317      -0.016166       1.789271                      0.999829      53.969328     160.239645       0.382326       0.457535      -1.093936       0.052053                25.024550            4.674138    25[8-(15),8-(6),8-(6),8-(6),8-(6),17-(25)]
       1.228140        143.879873       2921.091550     103451.295000                                    21.614830                               17.138612       0.073524       1.858426                      0.999090      49.278618     139.920788       0.458646       0.377084      -1.165962       0.078675                29.190652            4.271123    25[8-(25,25),8-(6),8-(6),8-(6),8-(6)]
       1.191196        111.063133       2468.819400      84907.037250                                    20.013559                               17.234928       0.060237       1.831522                      0.999795      51.821972     151.155014       0.394722       0.451193      -1.100719       0.023916                22.896907            2.140300    25[8-(25,25),8-(6),8-(6),8-(6),8-(6,25)]
       1.100779        148.593799       3607.629650     134917.450000                                    22.261722                               19.231587      -0.065755       1.787209                      0.999956      52.848875     155.051263       0.426013       0.384455      -1.158379       0.042500                24.683169            4.675876    25[8-(25,25),8-(6),8-(6),8-(6)]
       1.082043        144.135898       3745.600225     141531.595000                                    21.996859                               19.729207      -0.128451       1.772710                      0.999709      53.176111     157.308866       0.415954       0.389701      -1.153361       0.068705                23.643610            4.770829    25[8-(25,25),8-(6),8-(6)]
       0.967771        156.239440       3973.860175     152689.805000                                    23.021149                               20.080427      -0.027197       1.775221                      0.999844      56.630172     170.010102       0.418932       0.380509      -1.158011       0.013072                26.129479            4.583969    25[8-(6),8-(6),8-(6),17-(0)]
       1.071418        161.808029       3341.577300     122595.710000                                    23.219016                               18.248568       0.012197       1.811533                      0.999848      52.524363     152.630085       0.446730       0.373713      -1.166616       0.026954                28.696230            4.652690    25[8-(6),8-(6),8-(6),8-(6),8-(6)]
       0.985023        137.284309       3440.087150     127892.352500                                    22.417364                               19.796993       0.080445       1.804824                      0.999928      55.954505     166.906304       0.385630       0.427229      -1.121503       0.040305                25.658561            4.661326    25[8-(6),8-(6),8-(6),8-(6),8-(6,25),17-(25)]
       1.143905        123.484335         2296.6862         77707.457                                    21.435487                               16.685842       0.056699       1.826685                      0.999965      51.928498     151.088628       0.398216       0.454596      -1.096746          8e-06                27.747308            3.357902    25[8-(6),8-(6),8-(6),8-(6),8-(6,27),8-(6,27)]
       1.104627        125.677748       2419.785650      82940.627000                                    21.657412                               17.139802       0.039571       1.818917                      0.999936      52.437356     153.515671       0.392509       0.455267      -1.096442       0.008087                27.111222            4.667876    25[8-(6),8-(6),8-(6),8-(6,25),8-(6,25),8-(6,25)]
       1.134721        135.243288       3015.751975     107423.902500                                    20.915246                               17.518125       0.093634       1.866003                      0.999977      48.962240     138.433178       0.450601       0.381603      -1.165039       0.099668                24.787956            4.763273    25[8-(6),8-(6),8-(6,25)]
       0.322346         77.450626       1466.290712      45125.282125                                    16.628289                               13.769623       0.362616       1.852930                      0.999762      64.091569     188.251431       0.410441       0.484903      -1.060571       0.025900                18.551442           -0.000999    26[6-(1,6,6),6-(1,6,6),6-(1,6,6),6-(1,6,6),6-(1,6,6),6-(1,6,6),6-(1,6,6),6-(1,6,6),6-(1,6,6),6-(6,6,6),6-(6,6,6)]
       0.652717        252.337856       3672.753375     137252.057500                                    29.457019                               18.721405       0.694198       1.973305                      0.996752      58.872781     169.755534       0.457997       0.357863      -1.185469       0.000001                40.396622            0.000523    26[7-(6),7-(6),7-(6),7-(6),7-(6),7-(6)]
       0.916567        175.961613       3150.016775     113340.235000                                    23.901571                               17.391343       0.552488       1.965463                      0.999556      52.509822     147.933513       0.473281       0.360821      -1.184372       0.009763                29.647778            3.802479    26[7-(6),7-(6),7-(6),7-(6)]
       0.650394        154.466133       2736.365100      95985.746000                                    23.630038                               17.427160       0.887291       2.012352                      0.996625      59.552099     172.039250       0.419530       0.416208      -1.129878       0.000000                30.764629            0.001107    26[7-(6),7-(6),7-(6,6),7-(6,6),7-(6,6),7-(6,6)]
       0.514574        130.789778       2823.791550     100475.665000                                    21.870684                               18.011928       0.899607       1.985516                      0.996829      64.040536     190.268696       0.399539       0.430843      -1.113008       0.003422                26.381696            3.841969    26[7-(6,6),7-(6,6),7-(6,6),7-(6,6),16-(1),16-(1)]
       0.657427        176.468764       3642.273817     136493.040000                                    23.401491                               18.139387       0.421066       1.886425                      0.998096      60.359164     177.079676       0.482463       0.338769      -1.195990       0.016124                29.818670            2.817138    26[7-(6,6),7-(6,6),7-(6,6),7-(6,6),17-(0)]
       0.756002        121.201921       2817.786700      99294.458000                                    19.484724                               17.120356       0.523793       1.937594                      0.998443      57.207393     164.135026       0.445591       0.390105      -1.151537       0.052276                21.757523            2.218278    26[7-(6,6),7-(6,6),7-(6,6),7-(6,6),8-(26)]
       0.879212        114.269717       2324.157863      78724.149625                                    20.239916                               16.556402       0.434620       1.916401                      0.999263      55.117552     159.482067       0.408852       0.442280      -1.106364       0.016609                24.760416            3.974344    26[7-(6,6),7-(6,6),8-(6),8-(6),8-(6)]
       0.482344        252.170213       5235.284000     214758.555000                                    30.316205                               22.408128       0.248783       1.790983                      0.999580      66.098804     202.704839       0.415139       0.359668      -1.178549       0.022075                39.606648            3.420850    26[7-(6,6),7-(6,6),8-(6),8-(6)]
       0.871870        147.941049       3417.952775     125830.200000                                    21.655190                               18.261388       0.336482       1.894968                      0.998747      54.446290     157.349017       0.454731       0.365875      -1.175406       0.080289                24.708163            3.857915    26[7-(6,6),8-(6),8-(6),8-(6)]
       0.402784        103.988591       1528.480450      47251.959750                                    19.504977                               13.777202       0.538518       1.924465                      0.995486      62.566468     180.688248       0.425454       0.465687      -1.077656       0.013996                26.763648            0.951960    26[7-(6,7),7-(6,7),7-(6,7),7-(6,7),7-(6,7),7-(6,7)]
       1.464295         82.952852       1438.896725      42974.874000                                    16.226913                               12.984202       0.123661       1.943857                      0.997817      42.614116     113.542705       0.466755       0.439372      -1.114840       0.039122                19.055259            4.308662    26[8-(15),8-(15),8-(15),8-(15),8-(15),9-(26)]
       1.451152         84.687199       1553.980392      47275.871250                                    16.353017                               13.419587       0.096057       1.934707                      0.998014      43.033345     115.347670       0.463138       0.435082      -1.118767       0.013229                18.836134            4.324815    26[8-(15),8-(15),8-(15),8-(15),9-(26),9-(26)]
       1.276274        101.839764       2312.485750      77305.273000                                    16.998573                               15.080496       0.232869       1.933995                      0.999853      46.336240     128.118859       0.496812       0.368793      -1.171635       0.033171                18.355455            4.592619    26[8-(15),8-(15),8-(15),8-(15)]
       1.182435        117.232499       2296.641783      76882.675667                                    18.670178                               14.941392       0.055721       1.874775                      0.998423      48.077272     134.376857       0.501940       0.364530      -1.171414       0.029193                23.658485            3.477268    26[8-(26,26),8-(26,26),8-(6),8-(6),8-(6)]
       1.241733        116.765004       2107.548417      68975.317833                                    18.609451                               14.316501       0.038330       1.886723                      0.997909      46.188299     126.759133       0.513247       0.365265      -1.173193       0.055517                24.601647            3.491465    26[8-(26,26),8-(6),8-(6),8-(6),8-(6)]
       1.098013        128.102402       2800.871150      97947.871750                                    19.739660                               16.539265       0.214426       1.898971                      0.999023      49.481197     138.640299       0.478269       0.366249      -1.177021       0.074044                24.061757            4.095555    26[8-(6),8-(6),8-(6),8-(6),8-(6,26)]
       0.910444        130.988743       3357.636175     123033.105000                                    20.394620                               18.422404       0.083113       1.837379                      0.999528      52.632950     151.642212       0.440989       0.379045      -1.165321       0.072953                22.236649            3.729503    26[8-(6),8-(6),8-(6),8-(6,26)]
       0.880960        152.587674       3019.335450     107913.925000                                    21.997742                               17.064669       0.358878       1.909805                      0.999623      53.170975     152.103583       0.473832       0.361673      -1.177148       0.058721                28.833746            3.799355    26[8-(6,26),8-(6,26),8-(6,26),8-(6,26)]
       0.357623        122.825884       2531.720675      86866.879500                                    20.280722                               16.526619       1.132335       2.099143                      0.993563      59.751355     169.162870       0.441342       0.404624      -1.141110       0.007456                24.695670            0.918194    27[16-(1),16-(1)]
       0.071322         69.997626       1469.054733      45291.120000                                    15.704885                               13.777887       0.599993       1.908570                      0.996558      67.437443     199.108792       0.409989       0.484572      -1.059359       0.008517                17.883899           -0.063097    27[16-(6,27),16-(6,27),16-(6,27),16-(6,27),16-(6,27),16-(6,27)]
       0.723372        131.228074       3547.446250     132390.650000                                    20.155936                               18.652067       0.063293       1.806067                      0.999487      56.517712     166.801373       0.446267       0.367764      -1.168808       0.010888                21.045088            2.701284    27[17-(0),17-(0),17-(0),17-(0)]
       0.360028         61.495611       1374.035383      40980.309667                                    13.566483                               12.729601       0.503336       1.971807                      0.994864      56.177687     154.610543       0.464372       0.442245      -1.101805       0.049419                14.603600           -0.011891    27[7-(1,1,6),7-(1,1,6),7-(1,1,6),16-(6,27),16-(6,27),16-(6,27)]
       0.908170         91.806809       1947.532000      61720.178500                                    16.104706                               14.079777       0.846921       2.143197                      0.993069      45.674092     118.834464       0.506320       0.381714      -1.173795       0.012758                18.106927            2.846635    27[7-(1,1,6),7-(6,6),8-(6),8-(6),8-(6)]
       0.975924         84.364329       1721.316738      53085.189750                                    15.565878                               13.471929       0.897195       2.170562                      0.994662      44.355295     115.179585       0.502290       0.395436      -1.159312       0.048423                17.739340            2.838434    27[7-(1,1,6),8-(1,27,27),8-(6),8-(6),8-(6)]
       0.871116         94.519428       2289.348525      75504.407750                                    15.636317                               14.495558       0.767387       2.091623                      0.998474      47.053724     124.665041       0.539581       0.344183      -1.205226       0.091343                16.507837            2.819965    27[7-(1,1,6),8-(6),8-(6),8-(6)]
       0.828942        101.601512       2338.865600      77590.847500                                    16.413983                               14.606727       0.716372       2.076088                      0.996638      47.735835     127.054817       0.539721       0.342083      -1.206456       0.075624                18.289191            2.759596    27[7-(1,6,6),8-(6),8-(6),8-(6,27)]
       1.005348        111.398848       1962.211800      62071.708750                                    17.240151                               13.243958       1.275535       2.260719                      0.998371      44.801386     115.055472       0.577614       0.335213      -1.217045       0.076344                20.806180            3.286687    27[7-(6),7-(6),7-(6),7-(6),8-(1)]
       0.909971        127.658252       2145.480600      69663.596500                                    18.965936                               14.009212       0.980078       2.155665                      0.998809      46.545466     122.606379       0.549909       0.343032      -1.205493       0.103439                23.204936            2.793541    27[7-(6),7-(6),7-(6),7-(6)]
       0.936753        119.781689       2264.720275      74789.969250                                    18.614405                               14.632047       0.533501       2.023406                      0.997868      46.879062     125.923372       0.523179       0.354509      -1.191561       0.106440                22.800452            2.798908    27[7-(6),7-(6),7-(6)]
       0.674917        159.752774       2743.737587      94664.443312                                    21.658474                               15.611856       1.076890       2.146050                      0.994909      51.526284     139.550210       0.532922       0.333118      -1.215319       0.160828                28.760565            2.650206    27[7-(6),7-(6),7-(6,7),7-(6,7),7-(6,7)]
       0.933102        104.685132       1809.195025      56390.099750                                    17.697009                               13.691279       0.993273       2.189502                      0.994567      45.200727     117.310204       0.505772       0.388539      -1.166524       0.000001                21.467490            2.796629    27[7-(6),7-(6),8-(6),8-(6),8-(6),8-(6)]
       0.782511        138.426231       2702.776025      93261.780000                                    20.086904                               15.734918       0.779325       2.063795                      0.996780      50.960628     139.783812       0.516728       0.343519      -1.201350       0.090292                24.346057            1.839728    27[7-(6),7-(7,7),7-(7,7),8-(27,48),8-(27,48)]
       0.451334        141.777066       2780.768550      97410.857500                                    22.148580                               17.275603       0.835927       2.029777                      0.994210      58.276390     165.307210       0.434441       0.402470      -1.145549       0.000001                27.603556            0.643725    27[7-(6,6),7-(6,6),17-(0),17-(0)]
       0.652592        137.204323       2956.015275     104183.520000                                    19.736379                               16.302826       0.754934       2.043394                      0.997403      52.700500     145.519054       0.515423       0.337171      -1.208426       0.049977                22.607404            2.718173    27[7-(6,6),7-(6,6),7-(6,6),17-(0)]
       0.315778        132.407538         2446.0337         83111.199                                    21.141715                               16.157182       1.082956       2.091386                      0.993498      59.762528     167.813634       0.450411       0.400221      -1.145359            0.0                 27.82377            1.136088    27[7-(6,6),7-(6,6),7-(6,6),7-(6,6),7-(6,7),7-(6,7)]
       0.530849        150.065472         2246.4439         74508.658                                    22.975992                                15.47848       0.880299       2.077571                      0.993747       54.34998     149.379309       0.461745       0.399938      -1.148849            0.0                34.357787            1.115019    27[7-(6,6),7-(6,6),7-(6,6),7-(6,6),8-(6),8-(6)]
       0.730638        145.606248       2691.441650      92889.593500                                    20.883565                               15.710517       0.738984       2.060766                      0.995629      50.636633     139.479534       0.516056       0.343896      -1.199515       0.159992                25.833485            3.574493    27[7-(6,6),7-(6,6),7-(6,6),8-(42),8-(42)]
       0.700087         86.757727       1470.773900      44045.047000                                    16.301198                               12.738909       0.424731       2.007689                      0.992142      49.085455     129.771625       0.494316       0.413761      -1.134870       0.074160                19.646675           -0.182868    27[7-(6,6),7-(6,6),7-(6,6),8-(6),8-(6),8-(6)]
       0.706803        115.459617       2250.847175      74424.950000                                    19.104896                               15.389248       0.848277       2.089593                      0.993673      51.023682     138.323688       0.469641       0.394622      -1.157086       0.027442                23.586665            1.856123    27[7-(6,6),7-(6,6),7-(6,6),8-(6),8-(6)]
       0.403171        176.767757       3823.018300     144107.700000                                    23.586045                               18.689304       0.691468       1.968074                      0.997872      59.238891     170.778601       0.474257       0.342618      -1.200097       0.081977                28.865297            2.238642    27[7-(6,6),7-(6,6),7-(6,6),8-(6)]
       0.393876        168.906894       3599.859850     133450.870000                                    22.774767                               17.950114       0.810728       2.009148                      0.997150      58.595932     166.623699       0.492255       0.335645      -1.208270       0.070294                28.703296            2.308785    27[7-(6,6),7-(6,6),7-(6,6),8-(7),8-(7)]
       0.331870        133.159363       2450.761450      83227.555000                                    21.114465                               16.110560       1.086591       2.099289                      0.992725      59.197582     165.491859       0.454148       0.397305      -1.148863       0.000000                26.913012           -0.163817    27[7-(6,6),7-(6,6),7-(6,7),7-(6,7)]
       0.613550         96.578441       1942.299750      62631.304000                                    17.768611                               14.838074       0.634817       2.004692                      0.995185      53.789604     149.721352       0.446858       0.425082      -1.122248       0.141622                20.644496            1.134110    27[7-(6,6),7-(6,6),7-(7,29),7-(7,29),8-(6),8-(6)]
       0.898670         87.227360       1725.668700      53554.243500                                    16.229398                               13.710808       0.720877       2.093326                      0.994066      46.864975     124.370575       0.483136       0.408507      -1.143407       0.150886                19.266434            2.809054    27[7-(6,6),7-(6,6),8-(1,27,27),8-(1,27,27),8-(6,27),8-(6,27)]
        1.04944         80.201127         1550.0341         46774.403                                    15.376465                                12.99261       0.858845       2.159106                      0.995284      44.110966     114.986676          0.497       0.408397      -1.144843          1e-06                17.861537            2.966755    27[7-(6,6),7-(6,6),8-(15),8-(15),8-(15),8-(15)]
       0.835547        123.916039         2503.3515         84381.036                                    18.708366                               15.174769        0.95315       2.133905                      0.998589      48.040396     128.441423        0.52678       0.344948      -1.205223          1e-06                21.734729             2.65839    27[7-(6,6),7-(6,6),8-(15),8-(15)]
       0.558675        179.746341       3515.095075     129634.805000                                    24.144756                               18.150922       0.544808       1.949570                      0.998223      55.666364     158.282745       0.472531       0.351473      -1.193507       0.046237                30.632614            3.001433    27[7-(6,6),7-(6,6),8-(15)]
       0.884776          89.75489         1573.3127         48113.843                                     17.20125                               13.487029        0.43552       2.004146                      0.995066      47.650144     129.026475       0.461958        0.43356      -1.117081          2e-06                22.076986            2.894247    27[7-(6,6),7-(6,6),8-(23),8-(23),8-(23),8-(23)]
       0.989119         99.154552       1779.401575      55320.246125                                    17.178599                               13.631818       0.823398       2.148849                      0.993526      44.589996     116.121172       0.502985       0.391845      -1.162383       0.065670                20.038966            3.083056    27[7-(6,6),7-(6,6),8-(23),8-(23),8-(6),8-(6)]
        0.49732        203.464197         3617.0634         134876.47                                    25.978628                               18.399806       0.327879       1.876614                      0.998444      57.855091     167.534004       0.467977       0.350996      -1.189274          3e-06                 33.84377           -0.305794    27[7-(6,6),7-(6,6),8-(23),8-(23)]
       0.867085         99.595621       1859.155425      58763.106375                                    17.663292                               14.196765       0.874989       2.122101                      0.995121      47.925783     128.212312       0.476662       0.406564      -1.145159       0.122218                22.269366            2.811544    27[7-(6,6),7-(6,6),8-(27,27),8-(6),8-(6)]
       0.785407        115.216909       2150.418050      70160.019000                                    19.002466                               14.997723       0.883892       2.120541                      0.995144      48.656582     130.261784       0.478608       0.392246      -1.160840       0.149380                23.549962            2.596050    27[7-(6,6),7-(6,6),8-(6),8-(6),8-(6),8-(6,64)]
       0.955365         98.518732       1901.781000      60130.269500                                    17.238498                               14.138553       0.921022       2.158167                      0.994669      45.883066     120.656813       0.491465       0.394168      -1.160207       0.002384                20.761306            2.902646    27[7-(6,6),7-(6,6),8-(6),8-(6),9-(27),9-(27)]
       0.519947        164.711449       3332.740250     121340.450000                                    22.534112                               17.436571       0.660655       1.983232                      0.997350      56.459671     159.754518       0.491756       0.342099      -1.201037       0.081852                29.745494            1.824847    27[7-(6,6),7-(6,7),7-(6,7)]
       0.717151         92.562981       1976.291550      63549.144500                                    16.849391                               14.649608       0.722692       2.057642                      0.993704      50.914226     138.261891       0.467753       0.407223      -1.142469       0.107194                19.085991           -0.326342    27[7-(6,6),7-(7,27),8-(1),8-(6),8-(6)]
       0.968737         86.775210       1743.669725      54092.600500                                    16.046464                               13.651585       0.832896       2.135305                      0.993482      45.887490     120.578516       0.492606       0.400805      -1.152278       0.086091                19.017699            2.893553    27[7-(6,6),8-(1),8-(27,27),8-(6),8-(6)]
       1.023399         76.556196       1504.087700      45143.729500                                    15.030197                               12.886961       0.708104       2.113097                      0.994137      44.348433     116.098604       0.492859       0.414056      -1.138485       0.065875                17.512188            2.914983    27[7-(6,6),8-(1,27,27),8-(1,27,27),8-(6),8-(6),8-(6)]
       0.889135         88.565877       1772.079875      55330.937500                                    16.366455                               13.857701       0.784569       2.107806                      0.993873      47.103366     125.165203       0.482715       0.406378      -1.145518       0.122275                19.085440            2.832716    27[7-(6,6),8-(1,27,27),8-(6),8-(6),8-(6)]
       0.954079         91.393807       1915.666500      60456.779750                                    16.049292                               13.963886       0.834569       2.149841                      0.993373      44.775522     116.230097       0.508460       0.381702      -1.173876       0.046080                17.911600            2.833329    27[7-(6,6),8-(1,6),8-(6),8-(6),8-(6),8-(6)]
       0.845604        103.523878       2329.334400      77342.591000                                    16.590245                               14.616615       0.551885       2.024787                      0.996536      47.860242     128.235175       0.536323       0.343948      -1.202530       0.032994                18.106486            2.811161    27[7-(6,6),8-(1,6),8-(6),8-(6),8-(6)]
       1.190831         77.227114       1501.573600      44832.691000                                    14.841705                               12.745005       0.702232       2.140455                      0.996104      41.499826     106.663416       0.505700       0.405662      -1.149862       0.084852                16.730821            3.002930    27[7-(6,6),8-(15),8-(15),8-(15),8-(15,27),8-(15,27)]
       1.037841         84.596363       1623.034075      49637.108250                                    16.025799                               13.373380       0.706061       2.101165                      0.994634      45.120235     119.132379       0.484679       0.413228      -1.139360       0.060554                18.900796            1.480415    27[7-(6,6),8-(27,27),8-(27,27),8-(6),8-(6),8-(6)]
       1.041060        102.134172       2102.321650      67853.669500                                    16.649741                               14.058849       0.778282       2.123309                      0.995323      44.820552     117.354630       0.538270       0.352559      -1.198370       0.084031                19.702586            2.930687    27[7-(6,6),8-(27,27),8-(27,27),8-(6),8-(6),8-(6,27)]
       0.938161        101.838445       2176.071050      70988.432500                                    16.383581                               14.060045       0.623391       2.066130                      0.996834      46.170672     122.357911       0.551141       0.340670      -1.206204       0.060657                18.619526            2.881210    27[7-(6,6),8-(27,27),8-(6),8-(6)]
       0.919931        104.125191       1902.564975      60233.826750                                    17.925148                               14.181738       0.568300       2.053752                      0.994066      46.723437     123.432243       0.488039       0.396416      -1.157163       0.033844                23.222958            0.442574    27[7-(6,6),8-(30,30),8-(6),8-(6),8-(6),8-(6)]
       0.660698         90.917997       1394.073308      41526.416750                                    17.363312                               12.760395       0.266717       1.943761                      0.993780      50.615639     137.024164       0.469454       0.438000      -1.109845       0.116567                25.521876           -0.000002    27[7-(6,6),8-(6),8-(6),8-(6),8-(6),27-(7,8,8,8,8)]
       0.932689        106.608754       2212.470350      72438.584750                                    17.180339                               14.374834       0.621506       2.070279                      0.994861      45.868009     121.574585       0.534139       0.350235      -1.198492       0.083715                21.133030            2.800038    27[7-(6,6),8-(6),8-(6),8-(6,27),8-(6,27)]
       0.952906         99.902165       1925.010050      61032.258000                                    17.375738                               14.210363       0.924271       2.158957                      0.994453      45.902964     120.762198       0.491102       0.393377      -1.161123       0.002840                20.994841            2.893623    27[7-(6,6),8-(6),8-(6),9-(27),9-(27)]
       0.603900        132.275788       2972.778400     104765.155000                                    19.573580                               16.504173       0.929365       2.085911                      0.996672      52.831892     145.159811       0.505822       0.343604      -1.204541       0.141494                22.789813            2.667153    27[7-(6,6),8-(6)]
       0.832504         83.777056       1979.112250      63257.718250                                    15.085149                               14.097715       0.632958       2.085139                      0.994492      45.983483     121.928770       0.508892       0.376599      -1.172494       0.209283                16.344893            2.492103    27[7-(6,6,6),8-(1,27,27),8-(1,27,27),8-(1,27,27)]
       0.736752        123.234216       2614.546200      89144.997500                                    18.424067                               15.284608       0.931476       2.107274                      0.996850      50.669025     136.513615       0.536120       0.335076      -1.213279       0.126239                21.776155            2.931063    27[7-(6,7),7-(6,7),7-(6,7),8-(6),8-(6)]
       0.717307        101.294209         1935.4685         61925.488                                    17.836639                               14.526247       0.711311       2.055924                      0.995191      50.314561     136.384775       0.468242       0.408839      -1.141099          8e-06                20.782941            1.105638    27[7-(6,7),7-(6,7),8-(6),8-(6),8-(6),8-(6)]
       0.707407        139.519616       2843.811100      99102.631500                                    20.211289                               16.206740       0.904923       2.090012                      0.997699      51.312649     140.141932       0.507458       0.346355      -1.202288       0.078110                23.283707            2.679112    27[7-(6,7),7-(7,7),8-(6)]
       0.880699        116.608803       2342.094550      77807.578750                                    17.909865                               14.607886       0.573536       2.036518                      0.997570      47.320248     126.476651       0.539619       0.341666      -1.205539       0.122735                21.900167            2.800476    27[7-(6,7),8-(6),8-(6),8-(6)]
       1.085805         83.576895         1600.7311         48584.546                                       15.638                               13.116905       0.876624       2.168858                      0.995768      43.552199     113.021531       0.500669       0.403065      -1.151209       0.000427                18.520442              3.1544    27[7-(7,27),7-(7,27),8-(6),8-(6),8-(6),8-(6)]
       0.556640        126.879881       2373.227250      80191.508500                                    20.830430                               16.171509       0.755578       2.020823                      0.993718      56.326929     158.767298       0.438656       0.413231      -1.133955       0.000027                26.030472           -0.263390    27[7-(7,7),7-(7,7),7-(7,7),7-(7,7),8-(27,27),8-(27,27)]
       0.267067        172.239947       3252.340225     117978.817500                                    24.327163                               18.235200       0.980206       2.039688                      0.992907      62.428729     177.725120       0.440394       0.383404      -1.164462       0.000476                31.956094            0.831823    27[7-(7,7),7-(7,7),7-(7,7),7-(7,7)]
       0.606424        140.265353       3206.252562     115668.661250                                    20.900215                               17.666844       0.522085       1.977254                      0.996063      52.978436     149.459265       0.465089       0.365049      -1.181114       0.357567                25.697448            2.418410    27[7-(7,7),7-(7,7),7-(7,7)]
       0.789244        125.380725       2762.631950      95792.492250                                    18.871361                               15.900682       0.854179       2.089022                      0.995134      50.657120     139.014303       0.514705       0.343194      -1.202363       0.070061                22.068098            3.060784    27[7-(7,7),7-(7,7),8-(27,27),8-(27,27)]
       1.005823         97.033400       1914.824300      60317.960000                                    16.061518                               13.321213       0.804372       2.144531                      0.998117      43.396773     111.905187       0.559498       0.347528      -1.203831       0.000016                18.807530            2.801037    27[8-(1,1),8-(1,1),8-(6),8-(6)]
       0.961371        103.060834         2087.0856         67305.557                                    16.835478                               14.008224       0.691565       2.094634                      0.998152      44.813876     117.664661       0.538689        0.35258      -1.197177       0.004376                19.659691            2.758117    27[8-(1,1),8-(1,1,27),8-(6),8-(6)]
       1.129372         91.288708       1614.820525      48756.125000                                    15.464171                               12.206943       0.678646       2.142545                      0.994152      41.166329     103.994855       0.586251       0.346036      -1.204885       0.071374                20.560455            2.995312    27[8-(1,1,27),8-(6),8-(6),8-(6),8-(6)]
       0.793292        106.105517       2364.098433      81111.325583                                    20.303078                               17.316895      -0.138087       1.765872                      0.999383      55.291528     165.697469       0.376048       0.475729      -1.077616       0.197687                23.407473            2.482543    27[8-(1,27,27),8-(1,27,27),8-(1,27,27),8-(1,27,27),8-(1,27,27)]
       1.053331         75.947061          1482.263         44377.244                                    15.146917                                12.89681       0.462623       2.051009                       0.99506       43.33063     113.716901       0.486184       0.420795      -1.132601       0.000429                18.057123               2.724    27[8-(1,27,27),8-(1,27,27),8-(6),8-(6),8-(6),8-(6)]
       1.096628         74.750652       1532.352613      46156.836250                                    14.810280                               13.029246       0.411324       2.041960                      0.994460      42.900985     112.114717       0.489460       0.415443      -1.138762       0.002852                16.776907            2.848013    27[8-(1,27,27),8-(1,27,27),8-(6),8-(6),8-(6,27)]
       1.108684         88.003694       1598.027400      48560.058500                                    16.402222                               13.226862       0.570186       2.089177                      0.995324      42.914060     112.018795       0.490965       0.410545      -1.144087       0.022016                20.435091            2.909853    27[8-(1,27,27),8-(27,27),8-(6),8-(6),8-(6,27),8-(6,27)]
       1.025514         77.659658       1591.561262      48452.414000                                    15.164298                               13.287189       0.535756       2.059456                      0.995333      44.329530     116.902701       0.483660       0.415982      -1.137087       0.038957                17.104713            2.804566    27[8-(1,27,27),8-(6),8-(6),8-(6,27),8-(6,27),8-(6,27)]
       0.919645         97.759511         1740.7416         54097.699                                    17.456848                                13.77606       0.629109       2.066772                      0.997986      45.767809      121.23699       0.482075       0.408834      -1.144065       0.000585                22.498695            2.701905    27[8-(1,6),8-(1,6),8-(6),8-(6),8-(6,27),8-(6,27)]
       1.002970         86.819304       1680.342300      51589.179125                                    15.955701                               13.376277       0.869277       2.158891                      0.994433      44.690144     116.388553       0.499622       0.399304      -1.154678       0.055074                18.838696            3.015058    27[8-(1,6),8-(27,27),8-(6),8-(6),8-(6)]
       1.175582         89.541117       1807.810900      56080.424375                                    15.063823                               12.837800       0.681427       2.119192                      0.998860      41.952738     106.987326       0.577636       0.341892      -1.210025       0.041632                17.551138            3.363964    27[8-(15),8-(15),8-(6),8-(6)]
       0.765751        172.329297         3303.2085         120175.34                                    24.128223                               18.090368       0.191172       1.861608                      0.999889       52.65497     149.653884       0.453144       0.371527      -1.174777        1.2e-05                30.547765            2.433837    27[8-(15),8-(15)]
       1.018191        101.728566       2004.335438      63907.071250                                    16.517035                               13.574839       0.755392       2.119847                      0.998577      44.022491     114.466701       0.557182       0.344771      -1.205396       0.080931                20.022786            2.848548    27[8-(15),8-(6),8-(6),8-(6),8-(6,27)]
       1.107562         76.716899       1482.830800      44411.409500                                    15.250849                               12.894769       0.593808       2.083086                      0.994563      43.752657     114.955831       0.486336       0.420501      -1.132470       0.000002                18.942360            3.046063    27[8-(27,27),8-(27,27),8-(6),8-(6),8-(6),8-(6)]
       1.118063         90.647703       1857.313025      58131.951000                                    15.382062                               13.077225       0.563363       2.083491                      0.997652      42.709534     110.212132       0.566760       0.345286      -1.204331       0.044179                19.700507            3.163565    27[8-(27,27),8-(6),8-(6),8-(6)]
       1.086136        103.289668       1904.332050      60120.454500                                    16.993061                               13.340677       0.593075       2.078035                      0.998074      43.681994     114.013222       0.553624       0.350570      -1.197141       0.021285                23.915859            2.803479    27[8-(27,27),8-(6),8-(6)]
       0.818845        105.821742       2680.897175      91787.327167                                    16.848179                               15.684386       1.127711       2.168364                      0.997569      49.884444     133.701041       0.519925       0.344331      -1.207839       0.230311                18.321909            3.313171    27[8-(6),8-(6),8-(6),15-(6,6,6)]
       0.978063        104.574580       2200.299125      72136.081250                                    16.807064                               14.248583       0.381246       1.991411                      0.997169      46.401593     124.165377       0.539936       0.346014      -1.198877       0.023980                19.636984            3.004356    27[8-(6),8-(6),8-(6),17-(0)]
       0.926551         93.931690       2108.252700      68089.434500                                    15.506635                               13.902859       0.746069       2.099155                      0.997860      45.680938     119.625586       0.551610       0.343809      -1.205987       0.076247                16.694549            2.817598    27[8-(6),8-(6),8-(6),8-(6),8-(6,6)]
       1.059970         79.894655       1524.331450      45898.434500                                    15.462071                               13.002458       0.501540       2.056292                      0.995305      43.756724     114.684047       0.489086       0.415913      -1.137363       0.000000                18.419300            2.801357    27[8-(6),8-(6),8-(6),8-(6),8-(7,27),8-(7,27)]
       1.010204        106.388350       2034.669150      65082.588500                                    17.011250                               13.643701       0.561239       2.067108                      0.997223      44.004432     114.398066       0.558127       0.343085      -1.207536       0.050244                21.901668            3.221340    27[8-(6),8-(6),8-(6),8-(6,25)]
       0.980307        100.570514       1912.854617      60484.508333                                    16.394005                               13.271569       0.649957       2.084695                      0.997484      44.677243     116.960176       0.560984       0.345298      -1.200903       0.024952                20.637345            2.780029    27[8-(6),8-(6),8-(6,27),8-(6,27)]
       1.118150         78.290267       1385.440650      40764.986000                                    15.307868                               12.459140       0.592858       2.101831                      0.997113      42.268591     109.805017       0.495436       0.420164      -1.133551       0.000000                18.394821            2.809836    27[8-(6),8-(6),8-(6,64),8-(6,64),8-(6,64),8-(6,64)]
       0.686372        103.684680       2129.618300      69632.771000                                    18.028817                               15.054964       1.103117       2.154344                      0.993752      51.921847     141.163871       0.469788       0.399156      -1.150946       0.000001                21.189706            2.010708    27[9-(0),9-(0)]
       0.957605         81.891506       1621.272350      49310.111500                                    15.358651                               13.141441       0.340192       2.023296                      0.993721      43.099472     111.555695       0.504156       0.399449      -1.155093       0.051298                17.924314            1.152211    28[1-(8),8-(1,1),8-(28,28),8-(28,28),8-(6),8-(6),8-(6)]
       0.675767        111.379336       2115.536250      67985.850500                                    17.668520                               14.069216       1.131622       2.223518                      0.993506      46.603193     119.440093       0.543197       0.350874      -1.206890       0.000000                22.392138            1.743928    28[7-(1,1,6),7-(1,1,6),7-(1,1,6),7-(1,1,6),7-(6),7-(6)]
       0.438516        125.407946       2762.896100      95600.907500                                    18.397164                               15.545707       0.806552       2.060443                      0.998317      52.481150     142.875331       0.539661       0.328010      -1.218625       0.006115                21.699718            1.221108    28[7-(1,1,6),7-(1,1,6),7-(1,1,6,6),7-(6),7-(6)]
       0.831173         82.269986       1559.712200      46926.582750                                    15.299239                               12.788870       0.513961       2.073243                      0.992723      43.755821     112.217586       0.517703       0.393234      -1.160973       0.091021                18.424012            1.670774    28[7-(1,1,6),7-(1,1,6),8-(6),8-(6),8-(6,28),8-(6,28)]
       0.860342         67.314982       1470.930300      43866.391750                                    13.685329                               12.675615       0.449327       2.046183                      0.993585      44.070952     114.688329       0.501406       0.409616      -1.142516       0.058994                15.154746            1.736177    28[7-(1,1,6),8-(1,28,28),8-(6),8-(6,28),8-(6,28),8-(6,28)]
       0.574723         77.516009       1833.833050      58309.234500                                    15.447275                               14.442194       0.767730       2.052576                      0.996044      52.127797     144.238304       0.451638       0.426518      -1.120924       0.099125                16.372341            1.690497    28[7-(1,6,6),7-(1,6,6),17-(0),17-(0)]
       0.747810         73.429754       1542.396367      46402.407333                                    14.296181                               12.780223       0.779108       2.145526                      0.992056      45.167476     116.868500       0.512683       0.397111      -1.154981       0.000000                16.145944            1.749593    28[7-(1,6,6),7-(1,6,6),8-(6),8-(6),8-(6,57),8-(6,57)]
       0.628687         72.951569       1474.170200      44021.316500                                    14.285367                               12.566344       0.950599       2.163854                      0.991078      48.128203     125.647542       0.510610       0.401700      -1.147214       0.018888                15.809971            1.744801    28[7-(1,6,6),7-(6),7-(6),7-(6),7-(6,6),7-(6,6)]
       0.575578         80.941597       1624.028050      49460.239000                                    15.008627                               12.959839       1.137952       2.212099                      0.991953      48.640078     126.359096       0.518569       0.387826      -1.162585       0.018887                16.911850            1.759277    28[7-(1,6,6),7-(6),7-(6),7-(6,6),7-(6,6),7-(6,6)]
       0.766173        101.415524       2001.680875      63884.435917                                    17.087628                               14.160941       0.658510       2.087938                      0.992799      46.068741     120.356426       0.510840       0.375682      -1.178261       0.113620                20.528354            1.448967    28[7-(1,6,6),8-(6),8-(6),8-(6),8-(6)]
       0.887597        111.331997       2026.017725      65013.528000                                    17.647890                               13.757305       0.478882       2.033571                      0.997053      44.873242     118.482535       0.544868       0.350312      -1.196148       0.106773                21.724218            1.758478    28[7-(6),7-(6),7-(6)]
       0.648720        145.963892       2381.914494      79197.628812                                    20.261925                               14.410690       1.041267       2.170870                      0.993524      48.683345     128.751384       0.563437       0.326945      -1.222997       0.148346                27.143611            1.704982    28[7-(6),7-(6),7-(6,7),7-(6,7),7-(6,7)]
       0.867643        102.776929       1920.521094      60689.045813                                    16.373578                               13.131623       0.760330       2.131289                      0.994398      44.363284     115.487679       0.575660       0.336705      -1.210458       0.057803                19.780751            1.769477    28[7-(6),7-(6),8-(6,28,28),8-(6,28,28),8-(6,28,28)]
       0.717574         77.867250       1553.078812      46798.041125                                    14.739668                               12.780282       0.916978       2.177750                      0.990738      46.120947     119.376722       0.515411       0.394383      -1.157132       0.124231                16.673168            1.326696    28[7-(6),7-(6,6,6),7-(6,6,6),8-(6),8-(6),8-(6,57)]
       0.733175         63.252360       1165.635538      32901.405125                                    13.181276                               11.313719       0.713391       2.140523                      0.989608      44.870314     114.776849       0.526957       0.411793      -1.137411       0.116388                14.986421            1.191288    28[7-(6),7-(6,6,6),7-(6,6,6),8-(6),8-(6),8-(6,58)]
       0.721217         76.655660       1531.132550      45973.596875                                    14.592846                               12.689884       0.928542       2.182899                      0.990706      45.963632     118.764977       0.517222       0.394397      -1.157104       0.128230                16.496490            1.328556    28[7-(6),7-(6,6,6),7-(6,6,6),8-(6),8-(6),8-(6,59)]
       0.515283        109.265394       2038.098700      65711.207000                                    18.300894                               14.508143       1.352907       2.234868                      0.992369      51.882644     138.776464       0.490526       0.387284      -1.162741       0.021226                22.156197            1.768873    28[7-(6,6),7-(6,6),7-(6,6),7-(6,6),7-(6,6)]
       0.712648         99.333526       1727.962700      53409.464500                                    17.358314                               13.418377       0.949157       2.168451                      0.990601      47.165836     123.147182       0.507137       0.390748      -1.161245       0.005989                22.746676            1.412436    28[7-(6,6),7-(6,6),7-(6,6),7-(6,6),8-(74),8-(74)]
       0.646892         94.630393       1850.749175      58286.983750                                    16.901873                               13.956883       0.925764       2.143813                      0.992150      48.562856     128.651505       0.492744       0.394694      -1.156501       0.079746                20.890096            1.755052    28[7-(6,6),7-(6,6),7-(6,6),8-(6),8-(6),8-(6,28)]
       0.257826        173.849941       3896.684550     147735.995000                                    23.256452                               18.696137       0.491713       1.907118                      0.997559      60.323455     174.963932       0.480268       0.336403      -1.204430       0.137779                28.650946            1.251949    28[7-(6,6),7-(6,6),7-(6,6),8-(7),8-(7)]
       0.695431         84.992410       1625.567350      49936.886000                                    16.169324                               13.436046       0.665606       2.063209                      0.993231      48.615609     130.373863       0.478763       0.416456      -1.132506       0.132448                18.883057            1.781150    28[7-(6,6),7-(6,6),7-(7,29),7-(7,29),8-(6),8-(6)]
       0.442996        162.572567       3234.566017     117287.263333                                    22.481586                               17.208947       0.383381       1.911740                      0.997568      55.618039     158.807274       0.491981       0.343340      -1.195877       0.201967                31.049326            1.277624    28[7-(6,6),7-(6,6),8-(1,1,28),8-(6),8-(6)]
       0.770663         92.530467       1768.473350      54911.170500                                    16.476309                               13.581046       0.756356       2.124956                      0.991890      45.837910     119.468802       0.504364       0.391110      -1.162415       0.066203                19.410410            1.594287    28[7-(6,6),7-(6,6),8-(1,6),8-(6),8-(6),8-(6)]
       0.904635         81.048511         1394.4866         41225.886                                     15.90932                               12.557932       0.500892       2.058661                      0.993622      44.307761     116.552374       0.488537       0.424085      -1.127413          6e-06                20.241999            1.921006    28[7-(6,6),7-(6,6),8-(23),8-(23),8-(23),8-(23)]
       0.920129         91.684724       1586.764437      47933.258875                                    16.378722                               12.905763       0.772494       2.156331                      0.992363      43.068942     110.560496       0.515090       0.393677      -1.161014       0.067017                19.179465            2.020111    28[7-(6,6),7-(6,6),8-(23),8-(23),8-(6),8-(6)]
       0.491913        183.044312         3131.0109         112477.71                                    24.182028                               17.035824       0.313394       1.899116                       0.99809      54.339008      153.83025       0.490514       0.347595      -1.193629          2e-06                31.564838            1.341008    28[7-(6,6),7-(6,6),8-(23),8-(23)]
       0.780688         82.814192       1552.287575      47039.511250                                    15.847046                               13.077988       0.671262       2.086495                      0.993011      46.514207     123.038177       0.489187       0.413181      -1.137144       0.110580                19.089627           -1.743597    28[7-(6,6),7-(6,6),8-(28),8-(6),8-(6),8-(6)]
       0.801360         90.219990       1646.061150      50200.492500                                    16.232650                               13.093328       0.855577       2.161449                      0.991458      45.180550     116.692189       0.514231       0.390558      -1.162857       0.037840                20.110005            1.567900    28[7-(6,6),7-(6,6),8-(6),8-(6),8-(6),8-(6,6)]
       0.865384         91.715914       1594.214050      48288.164500                                    16.434141                               12.976785       0.975042       2.196531                      0.994881      44.246005     114.323666       0.510497       0.396112      -1.157407       0.001120                21.016306            1.816324    28[7-(6,6),7-(6,6),8-(6),8-(6),8-(6,28),8-(6,28)]
       0.776328        103.813383       2076.911650      66819.745000                                    16.485653                               13.629925       0.717652       2.106142                      0.995300      45.704139     119.416884       0.567570       0.335429      -1.213573       0.176823                19.380390            1.758433    28[7-(6,6),7-(6,6),8-(6),8-(6),8-(6,64)]
       0.305988        223.978855       4420.502717     173232.812500                                    28.218868                               20.649115       0.240116       1.835681                      0.998597      60.240491     178.560021       0.432101       0.361712      -1.180911       0.081052                41.985848            1.105234    28[7-(6,6),7-(6,6),8-(6)]
       0.290455        227.911430       3939.101817     150334.010000                                    27.808923                               19.075610       0.312765       1.860292                      0.998250      60.595749     178.616225       0.463292       0.346410      -1.190940       0.099485                37.048097            0.163757    28[7-(6,6),7-(6,7),7-(6,7),8-(28,28)]
       0.476731        151.311641       3048.371000     108155.360000                                    21.112432                               16.649406       0.676208       2.014513                      0.997188      53.215712     146.930247       0.506250       0.341005      -1.206271       0.089669                24.514955            0.166125    28[7-(6,6),7-(6,7),7-(7,7),8-(6)]
       0.656357        136.878218       2611.741783      89289.694167                                    20.332244                               15.752356       0.391073       1.963804                      0.997993      49.046047     133.606161       0.502855       0.356280      -1.191274       0.070774                26.099479            1.378672    28[7-(6,6),7-(6,7),8-(6,28)]
       0.745662         70.805081       1395.517567      41539.486500                                    14.725859                               12.767496       0.473139       2.015852                      0.993788      47.865475     129.118528       0.469757       0.438034      -1.110912       0.082606                16.548216            1.714540    28[7-(6,6),7-(7,28),7-(7,28,28),7-(7,28,28),8-(6),8-(6)]
       0.837150         75.416520       1524.111417      45974.773000                                    14.880111                               13.009649       0.561468       2.066132                      0.994021      45.174879     119.223272       0.487593       0.416434      -1.134915       0.097177                16.675129            1.724100    28[7-(6,6),7-(7,28),7-(7,28,28),8-(1,1),8-(6),8-(6)]
       0.932207         93.340614       1634.311025      49566.642917                                    16.420719                               12.941835       0.750000       2.152751                      0.992626      42.647269     108.505446       0.525492       0.384317      -1.171943       0.048101                20.718552            1.380338    28[7-(6,6),8-(1,28,28),8-(6),8-(6),8-(6),8-(6)]
       0.867730         93.096395       1942.741650      61500.209250                                    15.442899                               13.270444       0.627672       2.091117                      0.995544      44.119398     114.541724       0.569190       0.339928      -1.208909       0.104497                18.220158            1.751999    28[7-(6,6),8-(1,28,28),8-(6),8-(6),8-(6,28)]
       0.951651         96.917877       1718.676725      52801.368750                                    16.852587                               13.280197       0.699559       2.128541                      0.993382      43.158454     110.626005       0.518095       0.384810      -1.171209       0.040366                22.036943            1.095349    28[7-(6,6),8-(30,30),8-(6),8-(6),8-(6),8-(6)]
       0.648517        125.138632       2272.585700      75030.990500                                    19.700604                               15.075201       0.558368       2.029829                      0.993318      49.016060     131.168058       0.494707       0.375005      -1.176247       0.064057                28.039277            0.964819    28[7-(6,6),8-(6),8-(6),8-(6),8-(6)]
       0.777574         83.643155       1747.619475      54156.645000                                    15.444912                               13.544379       0.762086       2.123156                      0.992178      45.870170     119.822361       0.502110       0.393643      -1.159390       0.094164                17.271270            1.276164    28[7-(6,6),8-(6),8-(6),8-(6),8-(6,28)]
       0.821766         96.643249       2128.113912      68933.913250                                    15.957591                               14.035025       0.568530       2.058075                      0.996922      45.121988     118.570503       0.544760       0.347107      -1.202384       0.098508                17.543780            1.688542    28[7-(6,6),8-(6),8-(6),8-(6,28)]
       0.858308         89.918948       1824.784783      56659.969833                                    14.954708                               12.772185       0.867128       2.184592                      0.993261      42.939813     109.077796       0.588430       0.335251      -1.217606       0.167554                17.489496            1.766743    28[7-(6,6,6),8-(6),8-(6),8-(6),8-(6)]
       0.829257         90.322418       1990.028750      63466.560000                                    15.159040                               13.463452       0.504614       2.053009                      0.994308      44.748351     117.145465       0.562258       0.341574      -1.205747       0.116753                17.016735            1.717675    28[7-(6,6,6),8-(6),8-(6),8-(6,28),8-(6,28)]
       0.696577        105.415055       1898.584600      59871.176000                                    17.720196                               13.915270       1.153985       2.228255                      0.992127      47.104282     122.813051       0.507848       0.382459      -1.171580       0.000002                22.304153            1.770463    28[7-(6,7),7-(6,7),7-(6,7),7-(6,7),8-(1,1,28),8-(1,1,28)]
       0.249392        223.577662       3769.604400     141621.665000                                    26.973515                               18.340311       0.417732       1.895767                      0.997809      59.939889     172.616752       0.487218       0.334618      -1.206983       0.004372                41.779158           -0.000004    28[7-(6,7),7-(6,7),7-(6,7),7-(6,7)]
       0.117960        245.842056       5659.180375     237068.278750                                    29.998738                               23.454687       0.442835       1.804934                      0.999888      72.021289     224.300368       0.401097       0.364533      -1.172823       0.018090                45.072543            1.447974    28[7-(6,7),7-(6,7),7-(6,7)]
       0.794298        100.177326       1797.872900      55992.318000                                    17.311194                               13.661881       0.701874       2.114012                      0.991219      45.343460     117.929055       0.505176       0.389308      -1.165052       0.116645                21.849269            1.758182    28[7-(6,7),7-(6,7),8-(1,1,28),8-(6),8-(6),8-(6)]
       0.818880        112.755641       1979.045200      62847.702667                                    18.195981                               13.967516       0.600888       2.085808                      0.991874      45.183068     116.926208       0.521745       0.369670      -1.185564       0.032301                23.697541            0.974854    28[7-(6,7),7-(6,7),8-(6),8-(6),8-(6,28),8-(6,28)]
       1.019950         82.736623       1501.581375      44427.537500                                    14.909796                               12.211555       0.675393       2.174244                      0.991217      39.830587      98.929548       0.555877       0.372413      -1.185430       0.048967                17.931815            0.901126    28[8-(1,1),8-(1,1,28),8-(6),8-(6),8-(6),8-(6)]
       1.046971         80.041614       1428.148400      41724.614500                                    14.635231                               11.937856       0.776488       2.212688                      0.991737      39.204065      96.731075       0.560243       0.374206      -1.184118       0.000176                17.683536           -0.011562    28[8-(1,1,28),8-(1,1,28),8-(6),8-(6),8-(6),8-(6)]
       0.948716        100.355354       1898.938025      59550.217250                                    16.326169                               13.188811       0.542166       2.097934                      0.992960      42.151174     107.604584       0.568593       0.343504      -1.210237       0.019591                19.919566            1.507578    28[8-(1,1,28),8-(6),8-(6),8-(6),8-(6),8-(6)]
       0.776372         88.918442       2135.919650      69317.343500                                    15.222469                               14.232943       0.387440       1.999719                      0.999634      44.986481     118.701689       0.530656       0.355661      -1.193929       0.087548                15.952170            1.409536    28[8-(1,1,28),8-(6),8-(6)]
       0.951987         88.808306       1731.207437      53328.409250                                    15.223284                               12.723330       0.432730       2.049024                      0.997283      42.347059     108.977792       0.567083       0.350667      -1.197761       0.060435                18.500240            1.761974    28[8-(1,28),8-(6),8-(6),8-(6)]
       1.008818         74.616090       1616.041100      49078.698500                                    14.550917                               13.143027       0.550553       2.102556                      0.992820      41.692183     107.600041       0.503148       0.400838      -1.154857       0.000002                16.813622            1.809506    28[8-(1,28,28),8-(1,28,28),8-(1,28,28),8-(1,28,28)]
       1.037752         80.731563          1439.669         42706.923                                    15.608019                               12.664094       0.167194       1.994217                      0.993997      41.421683     107.531193       0.494258        0.41775      -1.136839          2e-06                18.756861             0.11145    28[8-(1,28,28),8-(1,28,28),8-(6),8-(6),8-(6),8-(6)]
       0.965367         91.293184       1855.738300      58264.076500                                    15.521002                               13.141556       0.310002       2.009842                      0.995543      42.983523     112.308139       0.559003       0.348986      -1.197130       0.012853                19.045693            1.803508    28[8-(1,28,28),8-(1,28,28),8-(6),8-(6),8-(6,28)]
       0.995822         85.981685       1876.804175      58924.139000                                    14.837778                               13.257844       0.581259       2.096587                      0.996993      42.073427     108.912261       0.555487       0.351203      -1.198641       0.035481                16.582581            1.746447    28[8-(1,28,28),8-(6),8-(6),8-(6,28)]
       1.062786         86.510578         1553.6405         46836.143                                    16.116278                                12.99184        0.24623       2.004554                      0.994509      42.003259      108.87194       0.498716       0.407401       -1.14736            0.0                19.404371            0.846448    28[8-(28,28),8-(28,28),8-(6),8-(6),8-(6),8-(6)]
       0.914033         92.751570       2036.324700      65581.130500                                    15.780474                               13.922023       0.284154       1.980319                      0.997177      44.691201     119.126329       0.532825       0.356935      -1.187766       0.019273                17.665899            1.747636    28[8-(28,28),8-(28,28),8-(6),8-(6)]
       1.012459        104.224487       1906.152000      59770.677000                                    16.546865                               13.041493       0.542764       2.094766                      0.994849      41.874065     106.527953       0.583777       0.334601      -1.219481       0.021714                20.805656           -1.045372    28[8-(28,28),8-(6),8-(6),8-(6),8-(6),8-(6)]
       1.009018         84.917453       1585.265200      47725.158333                                    14.627771                               12.026951       0.444019       2.077346                      0.995075      41.034059     104.088202       0.594604       0.342175      -1.206212       0.063511                18.018490            0.257972    28[8-(28,28),8-(6),8-(6),8-(6),8-(6)]
       0.926297        100.854068       2053.766525      65697.476000                                    16.253184                               13.557859       0.604300       2.096493                      0.995275      43.250825     111.610134       0.570487       0.335631      -1.216950       0.024216                19.390169            1.677361    28[8-(6),8-(6),8-(6),8-(6),8-(6),8-(6,28)]
       0.974071         96.086664       1907.658675      59910.564500                                    15.680286                               13.110826       0.540693       2.092064                      0.993930      42.224893     107.978734       0.577182       0.337902      -1.214851       0.054963                18.353694            1.423344    28[8-(6),8-(6),8-(6),8-(6),8-(6,28)]
       0.898891         85.969216       1632.175375      49617.486250                                    15.661670                               13.060292       0.672208       2.120423                      0.993440      43.229744     111.077652       0.514124       0.391895      -1.163133       0.006167                18.254274            1.777124    28[8-(6),8-(6),8-(6,28),8-(6,28),8-(6,28),8-(6,28)]
       0.986620         91.374746       1758.819375      54294.538000                                    15.364776                               12.717235       0.521219       2.090831                      0.994486      41.698372     106.799982       0.575408       0.344822      -1.204952       0.044518                18.137813            1.815937    28[8-(6),8-(6),8-(6,28),8-(6,28),8-(6,28)]
       0.898734         82.724127       1858.570825      58183.566500                                    14.477286                               13.280538       0.481476       2.052261                      0.999501      42.577411     109.898272       0.549796       0.355863      -1.195229       0.112193                15.228381            1.530327    28[8-(6),8-(6),8-(6,28)]
       0.781381        141.694112       2593.261525      88604.964250                                    21.245422                               16.039886       0.102217       1.891334                      0.999299      47.321874     129.312598       0.481878       0.372098      -1.177155       0.023338                27.738547            1.568092    28[8-(6),8-(6)]
       0.923600         71.375915       1439.357350      42647.262500                                    14.188546                               12.514351       0.577052       2.092108                      0.993615      43.145682     111.529209       0.506648       0.408018      -1.144850       0.012646                15.653026           -0.014342    28[8-(6,28),8-(6,28),8-(6,28),8-(6,28),8-(6,28),8-(6,28)]
       0.856938         71.133730       1384.517700      40959.297000                                    14.590111                               12.584143       0.488536       2.038441                      0.994707      45.447990     120.565774       0.482694       0.428924      -1.121434       0.000001                17.345672            1.714959    28[8-(7),8-(7),8-(7),8-(7),8-(7),8-(7)]
       0.409446         84.179127       2057.534738      68169.920375                                    17.710029                               16.527977       0.197640       1.844164                      0.999538      56.965564     167.533859       0.371310       0.497879      -1.065145       0.059341                18.398905           -0.006873    29[16-(29,42),16-(29,42),17-(0),42-(16,16,16,29,29)]
       0.335860         83.467767       1956.644950      63731.820500                                    17.997546                               16.539013       0.564379       1.949680                      0.998630      56.803308     163.236758       0.358693       0.524250      -1.056203       0.002789                19.712309           -0.015409    29[16-(29,42),16-(29,42),42-(16,16,16,29,29),53-(0)]
       0.327188        101.320545       2145.624400      71542.648500                                    20.245350                               16.873817       0.430034       1.900784                      0.999262      58.102009     169.133844       0.369140       0.497627      -1.069669       0.018332                23.965539           -0.000021    29[16-(29,74),16-(29,74),16-(74),16-(74)]
       0.411919         83.347851       2057.854012      68167.903125                                    17.609334                               16.536988       0.208166       1.847855                      0.999679      56.764616     166.805610       0.371032       0.498344      -1.065134       0.054805                18.220854           -0.002457    29[16-(29,74),16-(29,74),17-(0)]
       0.384315         93.326883       2117.788650      70686.895750                                    18.967312                               16.726528       0.126562       1.821867                      0.999332      57.548938     169.974508       0.370416       0.495405      -1.066283       0.028496                20.400147            0.016189    29[16-(29,74),16-(29,74),35-(0)]
       0.114215        110.649214       2684.441875      93750.785750                                    20.253308                               18.154854       0.991884       2.038709                      0.998468      60.585447     174.860925       0.380910       0.460429      -1.101286       0.134678                22.856746            0.000015    29[16-(6,6),16-(6,6),35-(29),35-(29)]
       0.268160        108.949674       2795.372575      99911.137500                                    21.406782                               19.605287       0.063355       1.767313                      0.999994      61.682647     187.928251       0.332348       0.515630      -1.056694       0.052934                22.924431           -0.000038    29[17-(29),17-(29),17-(29)]
        0.21279         95.735885         2348.5446         80473.729                                    20.853647                               18.936751       0.343077       1.843779                      0.999935      61.570498     184.490432       0.312182        0.57259      -1.027973       0.071171                23.120736               2e-05    29[35-(29),35-(29),35-(29),35-(29,29,29)]
       0.210308        104.928878         2505.8776         87070.058                                     21.64439                               19.140781       0.349983       1.846097                      0.999965      61.481012     184.139266       0.321519       0.548265      -1.041553       0.036176                24.485155              -9e-06    29[35-(29,29),35-(29,29),35-(29,29),35-(29,29,29)]
       0.118101        109.824920       2623.285400      92773.293500                                    23.082420                               20.208733       0.333416       1.812437                      0.999877      66.300556     204.440300       0.296664       0.583800      -1.018981       0.052857                25.976872           -0.000040    29[53-(29,29),53-(29,29),53-(29,29),53-(29,29,29)]
       0.322982        148.027645       1978.011675      64764.323250                                    24.447795                               16.056611       0.263575       1.859050                      0.999867      57.049071     165.715605       0.382727       0.488777      -1.072188       0.095788                33.436329            0.005377    29[6-(1,6,7),7-(6,6),7-(7,7)]
       0.462299         93.840690       1665.872462      51439.038875                                    17.646785                               14.148905       1.005992       2.132833                      0.997810      50.485228     135.303635       0.440169       0.450646      -1.111473       0.080605                20.517130            0.335435    29[6-(6),7-(6),7-(6,6)]
       0.435157        100.554249       1833.643075      58122.538750                                    18.756403                               14.838468       0.856689       2.070746                      0.997161      52.614187     143.904456       0.429123       0.450292      -1.109235       0.019282                23.650992            0.100543    29[6-(6),7-(6,6),16-(29,42),16-(29,42),42-(8,16,16,16,29,29)]
       0.392566        112.306340       1695.710800      52678.143500                                    19.753773                               14.159988       1.041241       2.123237                      0.997110      52.728972     142.493479       0.444654       0.443410      -1.114182       0.125796                25.924755            0.304829    29[6-(7),6-(7),7-(6),29-(6,6,7)]
       0.260466        102.065049       2102.924275      69183.041500                                    19.071998                               16.109003       0.920346       2.052709                      0.997655      57.084230     160.585372       0.402332       0.462748      -1.098480       0.055558                21.911584            0.006885    29[6-(7),7-(6,6),16-(29,42),16-(29,42),42-(8,16,16,16,29,29)]
       0.181811        105.839979       2404.751900      82227.749250                                    19.945693                               17.609842       0.518572       1.909873                      0.999938      60.146243     175.390052       0.370413       0.483584      -1.080935       0.160694                20.176623           -0.000011    29[6-(7,7),17-(0)]
       0.809104         59.059122       1191.846700      33720.897667                                    13.161647                               11.995098       0.816043       2.174347                      0.995557      42.257114     107.096883       0.478199       0.452708      -1.114346       0.083338                13.931397            0.719024    29[7-(1,1,6),8-(6),8-(6),17-(0)]
       0.449720         89.478003       1422.908100      42488.075500                                    17.781361                               13.360535       0.511167       2.000507                      0.998549      49.333295     132.541457       0.436028       0.470438      -1.093142       0.000017                23.144127           -0.182281    29[7-(1,1,7),7-(1,1,7),8-(6),8-(6)]
       0.542890         77.447297       1330.317375      38941.103500                                    15.881803                               12.764950       0.696933       2.078666                      0.995819      47.440499     124.937246       0.455553       0.459319      -1.103076       0.116698                19.090215           -0.162305    29[7-(1,1,7),7-(6,7),7-(6,7),8-(6)]
       0.661886         73.978441       1183.904625      33513.134125                                    15.206087                               11.849542       0.976538       2.192995                      0.993681      45.103129     115.154781       0.486508       0.444752      -1.116863       0.136096                19.545790            0.842224    29[7-(1,6),7-(6,6),7-(6,6),8-(6)]
       0.882344         57.199555       1024.459300      27708.619500                                    12.569513                               10.857117       1.473842       2.412929                      0.996328      39.678897      96.037802       0.524832       0.431485      -1.135953       0.086458                14.805708            0.728648    29[7-(1,6,6),7-(6,6),8-(15),8-(15)]
       0.857922         64.195512        916.656007      24480.947000                                    14.224550                               10.717747       0.764626       2.140785                      0.998849      42.011508     106.163446       0.488036       0.469929      -1.095267       0.035118                17.906174            0.649793    29[7-(6),7-(6),7-(6)]
       0.424728        101.445772       1634.433337      50285.290750                                    18.615863                               14.090505       0.954726       2.115297                      0.996073      50.738389     136.237904       0.437034       0.455530      -1.107228       0.021961                23.417408            0.000108    29[7-(6),7-(6),7-(6,6),7-(6,7)]
       0.372968         95.626314       1976.902400      64060.188500                                    18.195733                               15.513233       0.749889       2.019568                      0.998471      54.539350     152.426183       0.414050       0.456510      -1.101866       0.070356                20.606216            0.006501    29[7-(6),7-(6,6),16-(29,42),16-(29,42),42-(8,16,16,16,29,29)]
       0.280398        105.299690       2175.221637      71978.632375                                    19.278694                               16.276402       0.840360       2.039595                      0.997971      55.408988     154.984834       0.405286       0.456714      -1.105001       0.051228                21.751059            0.000011    29[7-(6),7-(6,6),16-(6)]
       0.330871         96.738906       1823.288887      57548.952750                                    18.061536                               14.780318       1.035712       2.128418                      0.996059      52.396927     141.684266       0.431898       0.449311      -1.113002       0.073382                21.581299            0.000024    29[7-(6),7-(6,6),7-(6,6),7-(6,6)]
       0.798096         61.054756       1123.133825      30995.794750                                    12.875003                               11.231210       1.853293       2.505473                      0.998012      41.211878      99.828162       0.526965       0.421166      -1.146098       0.116854                14.443287            0.948057    29[7-(6),7-(6,6,6),8-(6),8-(6),8-(6,57)]
       0.023911        115.692597       2539.670917      87280.016333                                    20.652568                               17.584219       1.293741       2.126966                      0.995686      61.602634     175.098082       0.390364       0.456562      -1.106065       0.190344                25.221685           -0.000004    29[7-(6,6),15-(6,6,6),15-(6,6,6),17-(0)]
       0.360685         75.710270       1621.383288      50614.132437                                    17.575840                               15.692611       0.536654       1.951135                      0.997816      56.143347     160.206726       0.344472       0.569728      -1.029955       0.052504                19.397611           -0.000099    29[7-(6,6),16-(29),16-(29,74),53-(0)]
       0.357822        103.587843       2104.036062      69548.661458                                    19.628446                               16.243995       0.468295       1.933643                      0.997918      55.784957     159.689732       0.394010       0.470288      -1.089018       0.022440                24.490268           -0.000018    29[7-(6,6),16-(29,29,74),16-(29,29,74),53-(0)]
       0.354866         92.917092       2041.875550      66855.145500                                    18.184877                               15.943714       0.599388       1.975197                      0.998101      55.210654     156.265375       0.400700       0.466854      -1.093213       0.028937                21.336807            0.008414    29[7-(6,6),16-(29,42),16-(29,42),16-(6),42-(16,16,16,29,29)]
       0.372179         87.799453       2023.389363      66060.619750                                    17.661231                               15.995512       0.666165       1.992986                      0.998752      54.904760     154.880208       0.395635       0.474185      -1.089602       0.062470                19.458037           -0.000893    29[7-(6,6),16-(29,74),16-(29,74),17-(0)]
       0.334682         90.488685       2111.579650      69742.302625                                    18.130409                               16.434980       0.662335       1.981598                      0.998914      56.144893     159.769833       0.386594       0.479692      -1.085477       0.047833                20.036028           -0.000236    29[7-(6,6),16-(29,74),16-(29,74),35-(0)]
       0.276027        100.047000       2170.606875      72511.726000                                    19.981208                               17.168132       0.459363       1.910145                      0.998628      58.264439     169.203744       0.360067       0.509209      -1.064615       0.059982                23.262055           -0.000018    29[7-(6,6),16-(29,74),16-(29,74),53-(29)]
       0.409344         95.645726       1919.897650      62017.512250                                    18.683016                               15.577100       0.438491       1.940385                      0.998470      53.919337     152.518412       0.400077       0.473944      -1.087052       0.036801                22.425742            0.019223    29[7-(6,6),16-(29,74),16-(29,74)]
       0.302101        105.544843       2211.601075      74069.513750                                    20.239052                               17.046677       0.331721       1.878741                      0.999863      56.916147     164.350365       0.371167       0.492724      -1.075700       0.083619                22.629916            0.000014    29[7-(6,6),17-(29)]
       0.151575        120.006972       2648.248800      93077.165500                                    22.485806                               18.963650       0.422268       1.862967                      0.999329      62.773698     187.629391       0.342230       0.509311      -1.063473       0.026344                26.419182           -0.000025    29[7-(6,6),29-(7,29,53,53,53),53-(29,29),53-(29,29),53-(29,29,29)]
       0.262176        104.690170       2409.615400      82451.080500                                    20.487614                               17.999423       0.504866       1.909644                      0.998994      59.267269     172.992237       0.355023       0.504198      -1.069514       0.030893                22.646860            0.271022    29[7-(6,6),29-(7,35,35),35-(29),35-(29),35-(29,29)]
       0.207834        109.306286       2475.463200      85391.457000                                    21.151696                               18.333876       0.431403       1.882108                      0.998919      60.556251     178.248911       0.348710       0.509194      -1.065451       0.056063                23.620918            0.183389    29[7-(6,6),29-(7,35,35,35),35-(29),35-(29,29)]
       0.140671        138.674138       2615.577850      91760.729000                                    24.689045                               18.821517       0.387838       1.853590                      0.999034      63.149731     189.376513       0.343751       0.507894      -1.062815       0.045327                32.475023           -0.000022    29[7-(6,6),29-(7,53,53,53),29-(7,53,53,53),53-(29,29),53-(29,29),53-(29,29)]
       0.247189         98.127522       2381.925775      81390.824562                                    19.876864                               18.128656       0.424144       1.891634                      0.999205      58.811448     172.300715       0.346577       0.518263      -1.061079       0.070065                21.714677            0.000023    29[7-(6,6),35-(29,29),35-(29,29),35-(29,29,29)]
       0.176181        113.201154       2671.926225      93622.812750                                    20.848632                               18.421964       0.505711       1.902905                      0.999522      60.267924     176.798222       0.367004       0.476298      -1.087120       0.038279                23.211266            0.000034    29[7-(6,6),35-(29,29),35-(29,29)]
       0.352930         85.391024       1778.551394      56318.234875                                    17.503784                               15.222977       0.620232       1.992075                      0.996390      54.630041     152.576968       0.395952       0.488838      -1.079694       0.038270                20.283665           -0.005912    29[7-(6,6),7-(6,6),16-(29),16-(29,74)]
       0.780050         77.815226       1281.464000      37000.678750                                    16.021946                               12.556868       0.618429       2.103961                      0.993159      43.666785     112.603784       0.459743       0.461411      -1.106623       0.000000                19.938004           -0.121228    29[7-(6,6),7-(6,6),17-(0),17-(0)]
       0.090745        109.249441       2260.682313      75145.878500                                    19.293075                               16.144593       1.312754       2.166011                      0.994975      57.806779     159.373749       0.426182       0.432365      -1.125984       0.150421                23.382252            0.000002    29[7-(6,6),7-(6,6),7-(6,6),15-(6,6,6)]
       0.594522         81.309368       1487.010500      44566.350000                                    16.251557                               13.359574       0.966472       2.158031                      0.994163      47.634498     125.182161       0.454058       0.450093      -1.113418       0.081818                19.229131            0.703437    29[7-(6,6),7-(6,6),7-(6,6),17-(0),17-(0)]
       0.271217        100.880476       2070.628650      67616.992750                                    18.825924                               15.881690       0.883716       2.062585                      0.996798      54.825999     151.886934       0.410611       0.456800      -1.105963       0.062537                22.587448            0.000007    29[7-(6,6),7-(6,6),7-(6,6),35-(0)]
       0.553402         77.992530       1431.427225      42480.333000                                    15.631809                               12.978809       1.099784       2.197817                      0.994066      47.968375     125.310429       0.467687       0.441298      -1.119281       0.053824                17.799855            0.701048    29[7-(6,6),7-(6,6),7-(6,6),7-(6,6),17-(0)]
       0.385231         82.384235       1529.095900      46020.851250                                    16.851428                               14.014079       1.613151       2.332113                      0.993428      49.872973     130.157458       0.422533       0.481644      -1.097756       0.000010                20.161914            0.214529    29[7-(6,6),7-(6,6),7-(6,6),7-(6,6),7-(6,6),7-(6,6)]
       0.707048         66.967141       1037.501434      28345.538250                                    14.164370                               11.038524       1.407202       2.345382                      0.995873      42.993407     106.744939       0.508971       0.440938      -1.122612       0.116733                17.389905            0.093334    29[7-(6,6),7-(6,6),7-(6,7),8-(1,29)]
       0.432384         92.473176       1578.143050      48029.119833                                    17.458759                               13.659719       1.103633       2.171931                      0.994949      50.149061     133.012636       0.453920       0.443372      -1.117081       0.084029                21.598902            0.400846    29[7-(6,6),7-(6,6),7-(6,8),8-(7)]
       0.260648        122.597742       1864.048863      59212.338375                                    20.923693                               14.837349       1.080819       2.141004                      0.992837      53.534566     145.506537       0.435377       0.443070      -1.116173       0.037434                29.042592           -0.006253    29[7-(6,6),7-(6,6),7-(7,7),7-(7,7),7-(7,7)]
       0.904281         50.146438         816.62114         20974.209                                    11.678524                                9.787555       1.453979       2.400147                      0.998375      39.574616      94.872107       0.542103       0.439905      -1.124861        1.2e-05                13.261825            0.002696    29[7-(6,6),7-(6,6),8-(1),8-(1)]
       0.593944         83.263511       1372.211963      40738.057125                                    17.010127                               13.225209       0.440774       1.984489                      0.997767      48.571804     131.452823       0.431678       0.478076      -1.085328       0.119037                20.259442           -0.124379    29[7-(6,6),7-(6,6),8-(1,29),8-(6)]
       0.878935         59.041774       1057.407400      28831.994250                                    12.833459                               11.046383       1.511578       2.414595                      0.996466      40.030454      97.336413       0.519093       0.432742      -1.134931       0.014857                14.747134           -0.035543    29[7-(6,6),7-(6,6),8-(15),8-(15)]
       0.806739         76.488795       1158.705700      32245.981500                                    15.277404                               11.558043       1.559051       2.415020                      0.996120      40.972906      99.832633       0.509107       0.432358      -1.138020       0.000775                20.660500            0.545639    29[7-(6,6),7-(6,6),8-(6),8-(6),8-(6),8-(6)]
       0.730125         62.626525       1167.304825      32789.681500                                    13.534859                               11.707159       1.232304       2.298575                      0.994869      42.806266     107.396509       0.495225       0.440302      -1.124356       0.076967                15.347189            0.686462    29[7-(6,6),7-(6,6),8-(6),8-(6),8-(6)]
       0.398547         96.171523       1602.049983      49388.350833                                    18.454090                               14.103390       0.671551       2.019602                      0.997792      52.318726     143.883292       0.426732       0.465589      -1.093499       0.104908                23.217508           -0.135857    29[7-(6,6),7-(6,6),8-(6,29),8-(6,29)]
       0.623140         64.955069       1291.640800      37095.806500                                    14.022177                               12.532162       1.496326       2.365827                      0.993528      44.276029     111.179988       0.467716       0.455976      -1.118061       0.081876                16.410830            0.732243    29[7-(6,6),7-(6,6,6),7-(6,6,6),8-(6)]
       0.797517         54.024531        984.337472      26578.723250                                    12.340429                               10.829477       1.172983       2.287364                      0.995446      41.931613     104.199288       0.507792       0.446791      -1.116832       0.052093                13.745738            0.484534    29[7-(6,6),7-(6,6,6),8-(15),8-(15)]
       0.517713         94.727026       1419.627033      42310.397667                                    18.081430                               13.163196       0.700038       2.070045                      0.995398      48.929891     130.792785       0.449134       0.457798      -1.102152       0.090913                23.591707            0.498463    29[7-(6,6),7-(6,7),7-(6,7),8-(1,29,29)]
       0.515348        107.796708       1488.439063      45126.725667                                    19.982643                               13.732559       0.553033       2.006839                      0.996498      50.531479     138.583412       0.425207       0.475120      -1.086119       0.099747                26.799250           -0.000005    29[7-(6,6),7-(6,7),7-(6,7),8-(29,29)]
       0.273313        142.522343       2075.698875      68330.589000                                    23.866858                               16.363068       0.461419       1.920822                      0.999638      56.413314     160.778564       0.384644       0.483723      -1.082155       0.097654                35.544144           -0.000000    29[7-(6,6),7-(6,7)]
       0.802062         66.071355       1214.676383      34679.731333                                    14.400272                               12.260981       0.694921       2.128402                      0.992641      43.620470     112.632729       0.462242       0.464110      -1.102663       0.140762                16.307112            0.188262    29[7-(6,6),7-(6,8),8-(29,29),8-(7),9-(0)]
       0.828336         66.874634       1144.786100      31961.779000                                    14.212116                               11.653909       0.968765       2.228600                      0.995511      41.421327     103.192479       0.493116       0.444887      -1.122820       0.051404                17.945152            0.706501    29[7-(6,6),7-(7,29),8-(6),8-(6),8-(6)]
       0.726603         75.508160       1237.302775      35292.627250                                    15.329754                               12.052413       0.988006       2.211181                      0.993622      43.783637     110.970400       0.487747       0.440254      -1.123527       0.052538                20.080542            0.729251    29[7-(6,6),7-(7,29),8-(6),8-(6)]
       0.494219        118.750942       1506.922475      45846.478833                                    21.299315                               13.839610       0.492324       1.992008                      0.995391      50.836443     139.843925       0.422380       0.476637      -1.084823       0.100894                33.024378            0.241195    29[7-(6,6),7-(7,7),7-(7,7),8-(29,29)]
       0.593393         95.163314       1464.945000      44371.966500                                    18.875182                               13.858813       0.185555       1.914362                      0.997138      48.919830     135.429178       0.411298       0.491657      -1.073620       0.106914                24.397275           -0.215899    29[7-(6,6),8-(1,29,29),8-(1,29,29),8-(6)]
       0.824645         57.344680       1028.599600      28187.722750                                    12.982432                               11.194367       0.784187       2.168000                      0.996400      42.085028     106.664879       0.489226       0.456861      -1.106372       0.104707                14.295522            0.309519    29[7-(6,6),8-(1,29,29),8-(6),8-(6)]
       0.295577        132.994203       2456.220175      84958.853250                                    23.968563                               18.343995       0.059788       1.788116                      0.999570      59.413349     177.818466       0.344677       0.513750      -1.058122       0.186775                30.841756           -0.000098    29[7-(6,6),8-(1,29,29)]
       1.009295         50.095797        873.582600      22760.747000                                    11.617806                               10.114521       1.412472       2.413314                      0.997951      37.798332      90.510601       0.535310       0.439156      -1.128203       0.086016                13.018580            0.665272    29[7-(6,6),8-(15),8-(15),8-(15,29)]
       0.904691         62.041226       1038.176650      28381.213750                                    13.650634                               11.170879       0.867298       2.217536                      0.993364      40.487674     100.916759       0.497063       0.450749      -1.115379       0.090460                16.687299            0.512147    29[7-(6,6),8-(29,29),8-(29,29),8-(6)]
       0.781837         68.204240       1107.316200      31037.520000                                    14.803979                               11.785629       0.626595       2.081400                      0.997849      44.402107     115.356711       0.464552       0.470404      -1.093805       0.123688                17.589075            0.558862    29[7-(6,6),8-(29,29),8-(6),8-(6)]
       0.721367         72.246665       1210.486400      34606.433250                                    15.197917                               12.124113       0.964309       2.179337                      0.996338      45.160870     117.531245       0.470476       0.455377      -1.105474       0.103430                18.574709            0.617506    29[7-(6,6),8-(29,29),8-(6),8-(6,29)]
       0.294705        135.766979       2455.158625      85240.266250                                    24.099152                               18.223365      -0.002721       1.752241                      0.999711      61.874439     187.877066       0.347802       0.507235      -1.057428       0.238719                30.896677            0.054828    29[7-(6,6),8-(29,29),8-(6,29)]
       0.763129         71.315083       1291.765566      38355.162875                                    16.208598                               13.533739       0.117586       1.926303                      0.996895      46.119083     126.551376       0.388145       0.541467      -1.046809       0.181040                19.038007            0.194952    29[7-(6,6),8-(42),8-(42),8-(42)]
       0.877719         55.998705        966.468930      25882.952000                                    12.530865                               10.651651       1.260680       2.343571                      0.995257      39.943566      97.683597       0.519521       0.440227      -1.124993       0.092519                14.292862            0.733137    29[7-(6,6),8-(6),8-(6),8-(6),8-(6,29)]
       0.855889         56.495249       1007.443400      27275.109000                                    12.713710                               10.941330       1.081297       2.276494                      0.996005      40.496465      99.734045       0.507702       0.445606      -1.121036       0.087154                14.467600            0.736961    29[7-(6,6),8-(6),8-(6),8-(6,29)]
       0.225867         85.795658       2021.254333      66463.580000                                    19.102885                               17.381376       0.467405       1.911304                      0.999027      57.926753     168.001839       0.332326       0.560504      -1.037280       0.059348                21.316590            0.000068    29[7-(6,6,6),35-(29),35-(29,29,29)]
       0.211645         94.578490       2439.128700      83602.646667                                    19.419322                               18.271016       0.578288       1.934878                      0.999338      58.641615     170.559117       0.348176       0.513242      -1.066206       0.051922                20.768464            0.000082    29[7-(6,6,6),35-(29,29),35-(29,29),35-(29,29,29)]
       0.134619        104.919002       2125.557121      71213.915589                                    22.159839                               18.069942       0.437677       1.871791                      0.998487      62.609325     186.641558       0.317280       0.576760      -1.024076       0.037722                29.510618            0.012442    29[7-(6,6,6),53-(29,29),53-(29,29),53-(29,29)]
       0.499281         60.246246         1391.2368         40610.013                                    13.332067                               12.987936       1.842046       2.450386                      0.994942       45.96235     115.469312       0.461491       0.454685      -1.121473            0.0                14.722022            0.666728    29[7-(6,6,6),7-(6,6,6),7-(6,6,6),7-(6,6,6)]
       0.492065          57.79301          1255.029         35882.793                                    13.461165                               12.755718       1.769455       2.424788                      0.994212      46.188688     116.746723       0.440642       0.486169      -1.097318            0.0                15.562975            0.619197    29[7-(6,6,6),7-(6,6,6),8-(6),8-(6)]
       0.534382         64.735378         1394.5959         40711.774                                    14.014694                               13.011469       1.982485       2.488091                      0.996205      45.898333     115.121116       0.460892       0.455235      -1.121708            0.0                16.446502            0.767076    29[7-(6,6,6),7-(6,6,6)]
       0.850959         50.502375        923.438193      24536.788500                                    11.879852                               10.549399       1.037416       2.267496                      0.994855      40.504804      99.808544       0.510055       0.451938      -1.113706       0.143938                13.061719            0.000026    29[7-(6,6,6),8-(15),8-(6),8-(6,57)]
       0.863776         49.714768        904.397968      23900.186250                                    11.743633                               10.428352       1.027136       2.270691                      0.994775      40.146251      98.576948       0.513998       0.450923      -1.114604       0.139706                12.886221            0.363955    29[7-(6,6,6),8-(15),8-(6),8-(6,60)]
       0.729773         59.020929       1059.701500      29313.137000                                    13.517522                               11.568162       0.692325       2.105850                      0.997852      43.813221     112.266033       0.467575       0.473562      -1.094388       0.092705                15.817357            0.627364    29[7-(6,6,6),8-(6),8-(6)]
       0.750456         61.789046       1112.077988      30915.120625                                    13.454791                               11.502000       1.190061       2.284063                      0.995708      42.535419     106.759985       0.493887       0.446111      -1.118757       0.088784                15.290512            0.000097    29[7-(6,6,6),8-(6),8-(6,29),8-(6,29)]
       0.152768        105.400937       2158.621288      72697.756875                                    22.186872                               18.324806       0.391983       1.850817                      0.999472      63.370383     190.592122       0.311765       0.583356      -1.019329       0.047574                27.722575           -0.000000    29[7-(6,7),29-(7,53,53,53),53-(29,29),53-(29,29),53-(29,29)]
       0.350594        104.975177       2123.451512      69961.653500                                    20.080416                               16.697919       0.612750       1.983997                      0.997215      54.269649     152.306675       0.377550       0.492395      -1.082587       0.082660                25.039482           -0.000011    29[7-(6,7),7-(6,7),17-(29),17-(29)]
       0.232486        115.080202       2255.488700      75573.562000                                    20.791234                               16.883314       0.777035       2.003338                      0.999343      57.125310     162.605445       0.385719       0.473921      -1.091070       0.065434                25.091990           -0.000082    29[7-(6,7),7-(6,7),35-(0)]
       0.295249        105.309839       2215.426700      73950.311250                                    20.506866                               17.374758       0.589928       1.960036                      0.997593      56.337503     160.419861       0.359097       0.510989      -1.069983       0.055827                24.241138           -0.000001    29[7-(6,7),7-(6,7),35-(29),35-(29)]
       0.224718        111.523506       2124.300150      69883.441875                                    19.953888                               16.066668       0.758253       2.013990                      0.996302      56.152183     156.640013       0.408584       0.455691      -1.105547       0.030095                24.438964           -0.000119    29[7-(6,7),7-(6,7),7-(6,7),7-(7,7)]
       0.467472        107.286389       1493.018200      45237.456250                                    19.880226                               13.726802       0.570628       2.015486                      0.995891      50.541070     137.939408       0.427139       0.473267      -1.088693       0.098726                27.960887           -0.382129    29[7-(6,7),7-(6,7),7-(6,7),8-(1,29,29)]
       0.330380        108.032164       1738.231650      54354.725000                                    19.435614                               14.439106       0.875129       2.080890                      0.993495      53.243720     144.533593       0.435484       0.449784      -1.109799       0.042148                25.677552           -0.433587    29[7-(6,7),7-(6,7),7-(7,7),7-(7,7)]
       0.458922         94.987502       1516.830500      45884.609000                                    18.012131                               13.545749       0.914335       2.120792                      0.994299      50.089589     134.128983       0.446381       0.453628      -1.106464       0.091107                23.929718           -0.457859    29[7-(6,7),7-(6,7),7-(7,7),8-(1,29,29)]
       0.635915         83.466204       1349.757675      39492.636250                                    16.642392                               12.882846       1.159064       2.229808                      0.997129      45.779474     118.944033       0.453990       0.461104      -1.106502       0.006848                21.261328            0.278726    29[7-(6,7),7-(6,7),8-(1,29),8-(1,29)]
       0.887642         66.563464       1116.207283      30904.690500                                    13.991326                               11.418349       1.306579       2.341409                      0.994650      40.775581     100.491382       0.505049       0.438019      -1.129488       0.076978                16.834684            0.980347    29[7-(6,7),7-(6,7),8-(29),8-(6)]
       0.792219         73.576903        997.512832      27043.511208                                    15.213707                               10.918094       1.027766       2.223073                      0.997069      42.792656     106.798225       0.504145       0.448133      -1.115146       0.014844                20.998970            0.124312    29[7-(6,7),7-(6,7),8-(29,29)]
       0.600218         90.149907       1298.914958      37915.733083                                    17.665099                               12.660404       0.622443       2.051212                      0.997400      47.797944     127.004238       0.453452       0.462760      -1.097552       0.113510                25.592573            0.342263    29[7-(6,7),7-(6,7),8-(6),8-(6,29)]
       0.450183         95.305522       1622.210958      50345.482250                                    18.772988                               14.447579       0.465459       1.953477                      0.999052      52.634639     146.933220       0.409016       0.482523      -1.079929       0.102808                25.431537            0.332216    29[7-(6,7),7-(6,7),8-(6,29)]
       0.910735         62.741604       1074.455050      29554.762667                                    13.467599                               11.222939       1.226393       2.310112                      0.996506      40.763523     101.116726       0.506536       0.439599      -1.125102       0.056542                15.730035            0.321014    29[7-(6,7),8-(29),8-(29),8-(6)]
       0.915244         57.037397        999.076462      27022.694125                                    12.751807                               10.894861       1.062904       2.273846                      0.995836      40.216896      99.361949       0.508309       0.445530      -1.119849       0.082333                14.659054            0.317292    29[7-(6,7),8-(29),8-(6),8-(6)]
       0.873879         61.738994       1102.846900      30573.750500                                    13.450688                               11.495857       0.941891       2.228697                      0.996412      40.744194     101.894705       0.491670       0.449365      -1.117491       0.002033                15.143892           -0.631339    29[7-(7,27),7-(7,27),8-(6),8-(6)]
       0.878276         61.300294       1092.479950      30210.654500                                    13.365922                               11.422854       0.955198       2.233943                      0.996536      40.678853     101.530104       0.494595       0.447912      -1.118647       0.000001                15.037777            0.291063    29[7-(7,28),7-(7,28),8-(6),8-(6)]
       0.765604         65.410900       1000.856892      27273.585750                                    14.205037                               11.066294       0.970502       2.216946                      0.996484      42.762534     108.488782       0.489888       0.458863      -1.103877       0.004920                16.739944            0.112302    29[7-(7,7),7-(7,7),8-(1,29),8-(1,29)]
       0.552453        100.956637       1383.686100      41263.085000                                    19.217654                               13.289092       0.320306       1.954187                      0.997340      49.350791     134.985604       0.429143       0.478613      -1.082277       0.000001                26.558636           -0.403853    29[7-(7,7),7-(7,7),8-(1,29,29),8-(1,29,29)]
       1.009189         47.674720        797.851695      20553.804750                                    11.679673                                9.935083       0.719027       2.186343                      0.997380      38.546304      95.085426       0.512685       0.464206      -1.100635       0.077100                13.770057            0.677445    29[8-(1,29),8-(1,29,29),8-(1,29,29),8-(6)]
       0.837768         52.885899        921.783821      24679.819625                                    12.684628                               10.831141       0.495915       2.055514                      0.999608      42.271198     107.345140       0.479339       0.477255      -1.089821       0.020604                14.898706            0.633315    29[8-(1,29),8-(6),8-(6)]
       1.010215         52.551630        917.140730      24431.729000                                    12.476867                               10.701743       0.512505       2.133997                      0.995105      38.539806      96.421037       0.491003       0.468279      -1.099166       0.061872                14.149435            0.019731    29[8-(1,29,29),8-(1,29,29),8-(1,29,29),8-(1,29,29)]
       0.995918         52.282903        895.984643      23431.348500                                    11.834569                               10.167906       1.247078       2.370110                      0.997341      37.265099      88.478063       0.541513       0.432951      -1.135743       0.031644                13.308127            0.698190    29[8-(1,29,29),8-(1,29,29),8-(6),8-(6)]
       0.841202         64.186085       1089.943975      29942.197500                                    13.587206                               11.208783       1.148659       2.298954                      0.994204      40.417452      98.597782       0.515858       0.432269      -1.135413       0.128817                16.814780            0.342769    29[8-(1,6),8-(6),8-(6),8-(6),8-(6)]
       1.089243         44.813598        679.902610      16709.017500                                    10.897681                                8.968103       1.147360       2.344035                      0.999336      36.398054      85.824851       0.561845       0.443594      -1.120623       0.056983                12.569648           -0.468966    29[8-(15),8-(15),8-(15),8-(15,29)]
       1.020725         49.388719        795.586115      20346.904500                                    11.756279                                9.807271       1.066015       2.295287                      0.999189      37.887244      91.303483       0.528269       0.453357      -1.113907       0.000000                13.443560            0.743563    29[8-(15),8-(15),8-(15,29),8-(15,29)]
       0.899773         53.468623        890.001720      23584.920000                                    12.681635                               10.609213       0.711223       2.141656                      0.999886      40.663863     102.132919       0.487491       0.474375      -1.093387       0.025329                14.560262           -0.394953    29[8-(15),8-(15),8-(15,29)]
       1.039970         49.150539        756.782820      19093.703000                                    11.501504                                9.408335       1.134347       2.307544                      0.999516      38.127467      90.943803       0.553479       0.438617      -1.124348       0.059209                13.330022           -0.065863    29[8-(29),8-(29),8-(6),8-(6)]
       0.955576         57.158768        992.718425      26667.949250                                    12.639029                               10.746387       1.112626       2.303399                      0.996309      38.973875      94.337096       0.522652       0.436245      -1.131641       0.095810                14.548707            0.390869    29[8-(29),8-(6),8-(6),8-(6),8-(6)]
       1.003029         52.303559        933.987885      24783.606500                                    12.140380                               10.548476       0.996417       2.274519                      0.997302      38.535060      93.600682       0.516670       0.446755      -1.121612       0.020991                13.894074            0.502344    29[8-(29),8-(6),8-(6),8-(6)]
       0.924470         49.216674        880.601190      23271.646500                                    12.060247                               10.573919       0.741149       2.161371                      0.998849      40.309748     101.162689       0.486782       0.476128      -1.092230       0.048156                13.646663            0.661439    29[8-(29),8-(6),8-(6)]
       1.035557         50.554517        799.639463      20357.618000                                    11.692111                                9.655293       1.116376       2.324137                      0.996587      37.281321      87.949206       0.550307       0.437188      -1.130634       0.020262                14.109413            0.383896    29[8-(29,29),8-(29,29),8-(6),8-(6),8-(6)]
       0.928393         48.569566        813.044325      20995.498750                                    11.769075                               10.019020       0.767910       2.170553                      0.998834      39.783359      97.683225       0.512303       0.462985      -1.103374       0.031451                14.073316            0.673108    29[8-(29,29),8-(6),8-(6),8-(6)]
       0.766339         70.303281       1106.607875      31123.145500                                    15.335533                               11.973351       0.348109       1.979353                      0.999710      45.083470     118.702468       0.448278       0.485812      -1.081160       0.089208                19.043576            0.488230    29[8-(29,29),8-(6),8-(6)]
       0.768948         59.966910        907.992870      24049.077083                                    13.476881                               10.492304       1.152465       2.264133                      0.997664      42.038738     103.763058       0.508627       0.454664      -1.110914       0.166990                19.953688            0.657152    29[8-(6),8-(6),29-(8,8)]
       0.855630         65.318071       1059.455987      29204.621750                                    14.343410                               11.453748       0.728819       2.140522                      0.997090      41.967338     106.157127       0.478513       0.464348      -1.103544       0.067124                18.917908            0.731458    29[8-(6),8-(6),8-(6),17-(48)]
       0.887310         60.161012       1087.625100      29858.415000                                    13.056268                               11.252546       1.115219       2.289926                      0.993899      40.123780      97.816240       0.511059       0.436573      -1.132715       0.171992                14.934761            0.138583    29[8-(6),8-(6),8-(6),8-(6),8-(6,29)]
       0.896068         52.596939        840.650493      21892.133500                                    12.386973                               10.175280       0.841698       2.207707                      0.996727      39.905805      98.423821       0.509243       0.461858      -1.103958       0.054280                15.441742            0.582798    29[8-(6),8-(6),8-(6,29),8-(6,29)]
       0.721611         71.809156         1282.8626         37341.682                                    15.793277                               13.070888       0.200715       1.935751                       0.99972      45.317599     120.366151       0.421338       0.499415      -1.076501       0.000557                18.498154            0.389294    29[8-(6,29),8-(6,29)]
       0.465046        152.823698       3463.845775     130943.735000                                    24.054371                               19.815636      -0.237572       1.675484                      0.999352      63.935496     201.952683       0.381146       0.425098      -1.106215       0.378697                27.404214            0.309255    30[1-(7),7-(1,1,6),7-(6,6),8-(6),8-(6)]
       0.820499         82.756105       1787.893725      56315.435500                                    16.336504                               14.562741       0.443992       1.997805                      0.995822      46.883935     127.826601       0.437164       0.444811      -1.112639       0.044757                17.902153            0.000007    30[1-(8),7-(6,6),8-(1,1),8-(6),8-(6),8-(6),8-(6,6)]
       0.926157         87.613330       1696.710400      52980.070000                                    16.657129                               13.858337       0.120361       1.913366                      0.996791      45.785159     126.079970       0.462121       0.424469      -1.120815       0.053471                19.905007            0.000000    30[1-(8),8-(1,6),8-(6),8-(6),8-(6),8-(6,30)]
       0.513226        136.881620       2492.200717      85288.265500                                    21.113931                               16.024631       0.655511       1.979615                      0.996984      55.498407     157.673215       0.463207       0.386389      -1.152608       0.081470                26.972418            0.009125    30[6-(6),6-(6),7-(6,6),7-(6,6)]
       0.886258         79.103499       1760.291950      55091.556000                                    15.026739                               13.662627       0.401921       2.005756                      0.997603      45.004627     121.274194       0.492175       0.397697      -1.147188       0.092327                16.618330            0.000000    30[7-(1,1,6),7-(1,1,6),8-(15),8-(15)]
       0.983237         77.198943       1696.977375      52872.460000                                    15.033893                               13.645074       0.128281       1.929272                      0.998275      44.356937     121.119953       0.477800       0.411453      -1.132115       0.079212                16.364572            0.000003    30[7-(1,1,6),8-(15),8-(15),8-(15)]
       0.820752         96.407946       1852.484550      58742.479000                                    17.054445                               14.015968       0.461542       2.006318                      0.995499      46.630618     126.662956       0.485720       0.397670      -1.146723       0.080805                20.577533            0.000001    30[7-(1,6,6),7-(6,6),8-(6),8-(6),8-(6)]
       0.368589        171.503068       4004.077450     155954.956667                                    25.620085                               21.109703      -0.015008       1.714628                      0.999806      66.219173     207.942339       0.376805       0.417343      -1.118418       0.290281                31.859376            0.435339    30[7-(1,6,6),7-(6,6),8-(6),8-(6)]
       0.933799        122.095315       1890.812125      60588.939000                                    20.326175                               14.545659       0.243778       1.924355                      0.998351      46.996649     130.589948       0.455524       0.419614      -1.125390       0.034907                26.054461           -0.000011    30[7-(6),7-(6),7-(6),7-(6),8-(7)]
       0.947406        107.190989       1489.531850      44812.584000                                    18.491304                               12.705360       0.345829       1.982383                      0.998482      44.419564     118.259481       0.500957       0.406401      -1.138339       0.014443                25.384985            0.003017    30[7-(6),7-(6),7-(6)]
       0.989918         97.021163       1351.308750      39619.384500                                    17.547661                               12.163627       0.551311       2.060436                      0.999796      42.615170     111.478596       0.508803       0.410585      -1.137059       0.000001                24.191242            0.000016    30[7-(6),7-(6)]
       0.606897        115.033833       2619.956675      91177.553083                                    19.460927                               16.816249       0.262533       1.875556                      0.998094      54.756695     159.079241       0.434851       0.404769      -1.134448       0.061609                22.903817            0.000000    30[7-(6,6),7-(6,6),17-(0),17-(0)]
       0.534034        123.859672       2946.131200     105465.603333                                    20.394959                               17.808884       0.353447       1.882436                      0.998425      56.973379     167.282844       0.423887       0.403708      -1.136440       0.027327                24.946883            0.000000    30[7-(6,6),7-(6,6),35-(0),35-(0)]
       0.648315        111.508720       2318.659075      77870.211000                                    18.688837                               15.629088       0.530768       1.977125                      0.997593      51.712956     145.176286       0.461647       0.395059      -1.147117       0.046583                21.246558           -0.000010    30[7-(6,6),7-(6,6),7-(6,6),17-(0)]
       0.616688        115.022651       2419.822150      82318.825625                                    19.199978                               16.038283       0.445095       1.946249                      0.996634      52.911746     150.565185       0.451676       0.398625      -1.142057       0.030114                22.001371            0.000005    30[7-(6,6),7-(6,6),7-(6,6),35-(0)]
       0.588367        113.601043       2213.506500      73440.798000                                    18.729063                               15.062179       0.712991       2.023126                      0.995691      52.456943     146.110083       0.480312       0.384350      -1.155660       0.050642                23.136282            0.000000    30[7-(6,6),7-(6,6),7-(6,6),7-(6,6),7-(6,6)]
       0.777158        109.784115       2135.576950      70098.784250                                    18.718668                               15.182738       0.589229       2.021908                      0.996618      48.461928     133.484884       0.460994       0.404778      -1.142820       0.068034                22.187108           -0.000003    30[7-(6,6),7-(6,6),7-(6,6),8-(6),8-(6,60)]
       0.672341        102.620384       2169.167862      71359.050625                                    17.546367                               14.933270       0.659544       2.040984                      0.994916      49.533003     135.833532       0.482949       0.385524      -1.158788       0.028247                20.549733            0.000010    30[7-(6,6),7-(6,6),7-(6,6,6),8-(6),8-(6)]
       0.615859        111.822054       2420.153550      82000.734500                                    18.556597                               15.835567       0.616216       2.004067                      0.994446      52.056009     145.894119       0.465239       0.388558      -1.154038       0.029336                21.071480            0.000003    30[7-(6,6),7-(6,6),7-(6,7),7-(6,7),7-(6,7)]
       0.588755        116.737908       2486.741350      84820.281250                                    19.082688                               16.032627       0.628024       2.001639                      0.994607      52.701718     148.136669       0.463261       0.387626      -1.154875       0.026717                22.445245            0.000002    30[7-(6,6),7-(6,6),7-(6,7),7-(6,7),7-(7,7)]
       0.658217        141.298178       2142.229600      70607.303000                                    23.085000                               15.875781       0.776782       2.053948                      0.995218      51.155243     142.735397       0.421195       0.441238      -1.114739       0.000000                34.025341           -0.000002    30[7-(6,6),7-(6,6),7-(6,7),7-(6,7),8-(6),8-(6)]
       0.565124        110.329992       2438.289625      82723.255250                                    18.390811                               15.873636       0.494868       1.975330                      0.993943      52.256228     146.283284       0.465870       0.387524      -1.155454       0.008278                20.816795            0.000006    30[7-(6,6),7-(6,6),7-(7,7),7-(7,7)]
       0.784886        107.020307       1963.014800      63178.715500                                    18.414536                               14.452979       0.448247       1.985253                      0.997613      47.880903     131.183542       0.476910       0.399046      -1.145319       0.066338                24.119913            0.000001    30[7-(6,6),7-(6,6),8-(1,1,30),8-(6),8-(6)]
       0.796179        104.030529       1980.950875      63957.806750                                    18.050053                               14.536775       0.417442       1.976441                      0.997523      47.971855     132.022454       0.474234       0.400031      -1.143598       0.087638                22.590833            0.000001    30[7-(6,6),7-(6,6),8-(1,30),8-(6),8-(6)]
       0.886951         85.532264       1632.933200      50539.104375                                    17.284840                               14.357932       0.414467       1.987496                      0.997099      46.447640     127.640443       0.418023       0.473420      -1.089857       0.101550                20.399575            0.000002    30[7-(6,6),7-(6,6),8-(1,30,30),8-(1,30,30),8-(6),8-(6)]
       0.797854        106.894185       2190.558275      72575.806750                                    18.552069                               15.417360       0.444235       1.975166                      0.997455      48.988349     136.877664       0.454331       0.406908      -1.137957       0.077280                22.479867            0.000009    30[7-(6,6),7-(6,6),8-(30,30),8-(6),8-(6)]
       0.842089         92.988304       2028.898525      66063.630750                                    16.946195                               14.851860       0.394246       1.967152                      0.997152      48.036527     133.850524       0.461393       0.407692      -1.135346       0.097081                18.876368            0.000002    30[7-(6,6),7-(6,6),8-(30,30,30),8-(6),8-(6)]
       0.777415         97.262677       2037.217363      66425.143625                                    17.420165                               14.821748       0.334559       1.942574                      0.997323      49.034304     136.877104       0.464535       0.404383      -1.137272       0.083165                21.947796            0.000270    30[7-(6,6),7-(6,6),8-(30,30,30),8-(6)]
       0.842287        106.965092       2251.491425      75660.136500                                    19.126197                               16.145785       0.160323       1.889436                      0.997303      49.598782     142.948943       0.419788       0.434190      -1.111474       0.072219                21.030572            0.075545    30[7-(6,6),7-(6,6),8-(42),8-(42)]
       0.658030        112.306472       2421.572525      82329.787500                                    18.905689                               16.032972       0.428975       1.941772                      0.998103      52.254273     148.276697       0.452569       0.398072      -1.143333       0.093384                21.552050           -0.000008    30[7-(6,6),7-(6,6),8-(6),53-(0)]
       0.788898         95.817659       1903.179800      60822.430250                                    17.791239                               14.916461       0.487671       2.000842                      0.995781      47.735192     130.616001       0.437159       0.438412      -1.117927       0.076572                20.494535            0.000021    30[7-(6,6),7-(6,6),8-(6),8-(6),8-(6),8-(6,30)]
       0.881664         94.316823       1679.228450      52400.532000                                    18.382047                               14.623674       0.460972       1.989868                      0.997985      47.171206     130.683564       0.411004       0.477567      -1.086153       0.000461                23.490274           -0.000001    30[7-(6,6),7-(6,6),8-(6),8-(6),8-(6,30),8-(6,30)]
       0.893645         81.026547       1591.677025      48628.508250                                    15.439917                               13.138327       0.531832       2.040523                      0.997401      44.770051     119.648809       0.492962       0.406683      -1.139494       0.200271                17.586261            0.000001    30[7-(6,6),7-(6,6),8-(6),8-(6,60)]
       0.878632         82.657610       1633.536650      50244.041000                                    15.648091                               13.311991       0.534067       2.034703                      0.997694      45.283850     121.521892       0.489510       0.406807      -1.139142       0.192527                17.822460            0.008445    30[7-(6,6),7-(6,6),8-(6),8-(6,63)]
       0.896122         80.973385       1592.684750      48668.666000                                    15.440732                               13.150394       0.518916       2.036914                      0.997330      44.741709     119.597975       0.492275       0.407173      -1.139112       0.202533                17.560523            0.000000    30[7-(6,6),7-(6,6),8-(6),8-(6,64)]
       0.119150        231.193008       5829.904500     250345.655000                                    31.230035                               25.759486      -0.182602       1.622600                      0.999746      77.403550     258.292737       0.334182       0.426819      -1.108087       0.493468                36.546264            0.714469    30[7-(6,6),7-(6,7),7-(6,7)]
       0.883017         95.468946       1850.781975      58753.911750                                    17.211495                               14.181460       0.277193       1.952427                      0.997502      46.057487     125.726610       0.473485       0.407491      -1.138220       0.040591                21.165886            0.000000    30[7-(6,6),8-(1,1,30),8-(6),8-(6),8-(6)]
       0.711605        105.724885       2348.169300      79873.077750                                    18.697487                               16.188375       0.074876       1.836479                      0.999089      52.702694     153.637304       0.430258       0.418512      -1.119910       0.067140                21.632098           -0.023115    30[7-(6,6),8-(1,30),8-(1,30),8-(6)]
       0.920953         92.305938       1815.365675      57468.271250                                    16.868394                               14.119387       0.177806       1.925860                      0.997528      45.814407     125.717465       0.469833       0.411812      -1.132924       0.072793                19.794491            0.000001    30[7-(6,6),8-(1,30),8-(6),8-(6),8-(6)]
       0.914965         83.448177       1727.473300      54157.146000                                    16.897233                               14.677951       0.304754       1.960064                      0.996933      46.040195     126.834718       0.417745       0.467682      -1.094508       0.073409                19.868169            0.000003    30[7-(6,6),8-(1,30,30),8-(6),8-(6),8-(6,30)]
       0.026223        276.138097       8144.055575     382000.870000                                    35.559258                               30.651591      -0.523728       1.479885                      0.998151      89.395893     316.619931       0.301846       0.432610      -1.099159       0.574430                39.249951           -0.000322    30[7-(6,6),8-(1,30,30)]
       0.905426         92.062435       1843.805775      58813.555500                                    17.641683                               14.832224       0.255844       1.930013                      0.998139      47.251424     131.747388       0.430324       0.448066      -1.105921       0.073461                22.329693            0.042742    30[7-(6,6),8-(30,30),8-(30,30),8-(6),8-(6)]
       0.947501         79.009446       1424.955725      42853.499750                                    16.765985                               13.706777       0.181703       1.933120                      0.996553      45.471333     125.341767       0.411927       0.494426      -1.072355       0.057893                20.269044            0.006711    30[7-(6,6),8-(30,30),8-(6),8-(6),8-(6),8-(6)]
       0.864582         91.540549       1956.984975      63015.655000                                    16.841994                               14.564025       0.328839       1.963817                      0.997386      46.659267     128.395866       0.467992       0.406450      -1.138630       0.091610                21.400808           -0.002120    30[7-(6,6),8-(30,30,30),8-(6),8-(6)]
       0.502140         84.059285       1213.573025      36659.606500                                    17.020819                               12.295657      -0.068136       1.703769                      0.999938      64.796466     206.588858       0.434094       0.467691      -1.040635       0.330433                24.077477            0.338994    30[7-(6,6),8-(30,30,30),8-(6,30),8-(6,30),30-(7,8,8,8)]
       0.740535        105.772263       2339.421000      79137.121500                                    18.451258                               15.981387       0.257367       1.897782                      0.999113      51.439829     147.316455       0.442265       0.409404      -1.131268       0.092546                20.713965            0.000015    30[7-(6,6),8-(6),8-(6),53-(0)]
       0.865097        101.393107       1980.810075      64075.741250                                    18.387446                               15.086712       0.366370       1.960750                      0.998084      47.433372     131.492264       0.439418       0.430901      -1.120376       0.056028                22.391631            0.000003    30[7-(6,6),8-(6),8-(6),8-(6),8-(6),8-(6,30)]
       0.906824         94.577107       1896.105125      60658.474750                                    17.281797                               14.442044       0.211160       1.933688                      0.996967      46.120119     127.070717       0.464142       0.412502      -1.132865       0.076476                21.296131            0.000000    30[7-(6,6),8-(6),8-(6),8-(6,30),8-(6,30)]
       0.973771         78.821832       1601.132300      49105.088000                                    15.533193                               13.454496       0.204504       1.951210                      0.998226      43.954813     118.601788       0.471051       0.423974      -1.125049       0.144790                17.541271           -0.000011    30[7-(6,6),8-(6),8-(6,30)]
       0.956673         86.411122       1693.941500      53043.144000                                    17.556518                               14.779747       0.087912       1.895037                      0.998190      45.970986     128.115681       0.404490       0.483578      -1.081373       0.095702                20.759235            0.000002    30[7-(6,6),8-(6),9-(30),9-(30),9-(30,30),9-(30,30)]
       0.863777        104.234205       2292.481600      76560.084500                                    18.324689                               15.901662       0.725434       2.046082                      0.998525      48.220803     133.775078       0.443403       0.413629      -1.137170       0.089189                20.696505           -0.000001    30[7-(6,6),8-(6)]
       0.614463         65.710016       1569.015767      47912.601333                                    14.154556                               13.700299       0.965651       2.140717                      0.990578      49.561729     133.727699       0.447080       0.448719      -1.108467       0.000000                15.617777            0.038028    30[7-(6,6,6),7-(6,6,6),7-(6,6,6),7-(6,6,6),8-(6),8-(6)]
       0.749537         69.984095       1453.111437      43741.385000                                    15.115233                               13.496960       0.695899       2.063883                      0.994274      47.971853     130.600357       0.432821       0.470115      -1.090256       0.143145                17.904799            0.003845    30[7-(6,6,6),7-(6,6,6),7-(6,6,6),8-(6),8-(6),8-(6)]
       0.933618         77.314505       1567.418742      47673.935833                                    14.983208                               13.037379       0.622329       2.072840                      0.996571      44.074808     117.287269       0.495203       0.406656      -1.140229       0.062994                17.110489            0.000001    30[7-(6,6,6),8-(1,1,30),8-(6),8-(6),8-(6)]
       0.898097         79.951467       1550.760725      47198.892750                                    16.395252                               13.820002       0.281270       1.975370                      0.994178      44.798008     120.560405       0.435729       0.461852      -1.100834       0.038105                20.298114           -0.000155    30[7-(6,6,6,6),8-(6),8-(6),8-(6),8-(6)]
       0.614089        111.853349       2271.071388      75977.216625                                    18.702911                               15.447307       0.467292       1.955338                      0.996504      52.474254     147.659865       0.464673       0.394009      -1.146375       0.056043                22.912503            0.000000    30[7-(6,7),7-(6,7),7-(6,7),17-(0)]
       0.709232        126.449978       2263.386775      76067.703875                                    20.880830                               15.779884       0.248910       1.895666                      0.997244      51.989590     149.253983       0.441758       0.412553      -1.127136       0.144315                27.137834            0.021419    30[7-(6,7),7-(6,7),7-(6,7),8-(23,23)]
       0.618529        180.921646       3353.161375     126142.640000                                    27.423051                               19.807771      -0.416651       1.645610                      0.999020      61.307049     195.234060       0.371065       0.438781      -1.093937       0.000004                34.531304            0.000417    30[7-(6,7),7-(6,7),8-(1,30,30),8-(1,30,30)]
       0.780131         97.121611       1989.177287      64216.092375                                    17.225414                               14.551802       0.404817       1.972795                      0.997244      48.038325     131.702206       0.475274       0.399201      -1.145509       0.076344                20.850317           -0.000002    30[7-(6,7),7-(6,7),8-(1,30,30),8-(6),8-(6)]
       0.778917         97.286661       1998.152587      64602.950250                                    17.269011                               14.608762       0.393624       1.967561                      0.997405      48.181236     132.357097       0.472991       0.400525      -1.144127       0.075262                20.830092            0.000000    30[7-(6,7),7-(6,7),8-(1,30,30),8-(6)]
       0.790478         93.702978       1978.885300      63911.040000                                    16.957558                               14.632532       0.498472       1.996121                      0.997186      48.294851     133.180936       0.467414       0.405742      -1.138901       0.075748                18.918610           -0.000005    30[7-(6,7),7-(6,7),8-(6),8-(6),8-(6)]
       0.856583         96.883624       1887.561700      60337.874000                                    17.900951                               14.821813       0.337406       1.959981                      0.997138      47.090770     129.840745       0.439020       0.436448      -1.116610       0.013869                20.854353            0.000002    30[7-(6,7),8-(6),8-(6),8-(6),8-(6)]
       0.446248        152.138852       2826.716650      99817.661625                                    24.031556                               18.177901       0.992204       2.048794                      0.994873      58.216246     167.937609       0.395680       0.438366      -1.116953       0.009981                32.379134            0.000000    30[7-(7,7),7-(7,7),7-(7,7),7-(7,7),7-(7,7)]
       0.826944         93.998224       2007.572300      65222.408000                                    17.468384                               15.152360       0.448062       1.987224                      0.995496      47.851913     133.357508       0.439602       0.428865      -1.120625       0.352762                19.829303           -0.000005    30[7-(7,7),7-(7,7),7-(7,7)]
       1.057347         69.574928       1344.772600      39683.654500                                    15.358532                               13.185058       0.110578       1.949856                      0.996132      42.226138     113.634657       0.428151       0.484782      -1.082458       0.000000                18.266862           -0.000005    30[8-(1,30,30),8-(1,30,30),8-(1,30,30),8-(1,30,30),8-(6),8-(6)]
       1.045865         83.710822         1653.9003         51317.467                                    16.324558                               13.759316       0.027241       1.902095                      0.998095      43.687707     119.947158        0.45987       0.429255      -1.117611            0.0                18.688213             2.5e-05    30[8-(1,30,30),8-(1,30,30),8-(15,30),8-(15,30)]
       1.038510         73.998167       1395.515350      41733.543500                                    16.128554                               13.607623       0.059735       1.909715                      0.997759      43.797756     120.238919       0.411618       0.497578      -1.071065       0.038039                19.434404            0.000000    30[8-(1,30,30),8-(1,30,30),8-(6),8-(6),8-(6),8-(6,30)]
       1.093882         66.991753       1375.713850      40623.731500                                    13.850986                               12.435125       0.286964       1.996987                      0.999148      41.474068     109.831428       0.492097       0.421506      -1.126621       0.113844                15.114489            0.000016    30[8-(1,30,30),8-(15),8-(15),8-(6)]
       1.001980         82.338423       1762.797400      55485.991500                                    15.876500                               14.023053       0.013374       1.887761                      0.998295      44.531318     122.497782       0.465169       0.418325      -1.126651       0.042776                17.783886            0.000026    30[8-(1,30,30),8-(15,30),8-(6),8-(6)]
       0.997076         81.366997       1611.349350      49596.523500                                    15.747967                               13.449504       0.160544       1.935715                      0.998081      44.108165     120.014057       0.472705       0.420973      -1.124788       0.044378                18.665436            0.000003    30[8-(1,30,30),8-(6),8-(6),8-(6,30),8-(6,30)]
       1.066277         75.756136       1515.479775      45896.805250                                    15.098265                               13.118226       0.263812       1.978810                      0.998516      42.587838     114.624576       0.474944       0.425825      -1.122524       0.102570                17.591188            0.000001    30[8-(1,30,30),8-(6),8-(6),8-(6,30)]
       0.943770         94.348013       1798.006950      56737.238000                                    17.300824                               14.108231       0.066253       1.896424                      0.998753      45.195120     123.500254       0.467567       0.415130      -1.131548       0.042643                22.606468            0.000000    30[8-(1,6),8-(6),8-(6),8-(6)]
       1.038723         80.599556       1676.310875      52046.902500                                    15.614951                               13.717029       0.163652       1.932989                      0.999249      43.975537     119.712612       0.468672       0.420917      -1.126153       0.049825                17.279454            0.060408    30[8-(15),8-(15),8-(15),17-(30)]
       1.088617         69.565932       1580.645300      48518.010500                                    14.317877                               13.405427       0.008006       1.904017                      0.998477      42.954194     117.502884       0.468036       0.426342      -1.118920       0.006925                15.265616            0.005954    30[8-(15),8-(15,30),8-(15,30),8-(15,30),8-(15,30)]
       1.065892         77.279232       1612.856500      49501.437000                                    15.131981                               13.374218       0.135565       1.943819                      0.997863      42.633475     114.673746       0.479857       0.415884      -1.131702       0.053638                16.770023            0.075921    30[8-(15),8-(15,30),8-(15,30),8-(6),8-(6)]
       1.028585         82.336166       1642.714950      50841.112000                                    15.770393                               13.541444       0.092995       1.913103                      0.999505      44.035061     120.415235       0.472775       0.418600      -1.125606       0.048955                17.696899            0.000008    30[8-(15),8-(15,30),8-(6),8-(6)]
       1.064544         71.243037       1453.035100      43469.557000                                    14.434670                               12.782716       0.280296       1.985692                      0.998797      42.175173     112.181761       0.485507       0.421698      -1.127218       0.065085                15.887593            0.000004    30[8-(15,30),8-(15,30),8-(6),8-(6)]
       0.957926         92.148410       1767.231700      55647.360250                                    17.114487                               14.036285       0.053001       1.894410                      0.998501      45.334090     124.634213       0.465278       0.418064      -1.127094       0.021029                21.979478            0.025780    30[8-(27,30),8-(6),8-(6),8-(6)]
       0.964297         92.390256       1758.378113      55299.208500                                    17.149905                               14.006345       0.055229       1.895604                      0.998533      45.244549     124.310931       0.465512       0.418378      -1.126880       0.019270                22.185813            0.016014    30[8-(28,30),8-(6),8-(6),8-(6)]
       0.918917         92.172072       1866.619875      59562.834875                                    16.847623                               14.304620       0.173317       1.917578                      0.998638      46.348996     128.107470       0.466937       0.411081      -1.132298       0.077895                20.076587            0.038748    30[8-(30),8-(6),8-(6),8-(6)]
       1.038823         77.822322       1348.888000      40278.305500                                    17.092311                               13.674512      -0.055325       1.856575                      0.998562      45.637344     128.084756       0.394577       0.519851      -1.052028       0.023131                23.741518            0.149484    30[8-(30,30),8-(30,30),8-(30,30),8-(6),8-(6),8-(6)]
       0.959786         74.762227       1733.830450      54817.805500                                    15.984570                               14.884583      -0.059218       1.846290                      0.998544      47.016725     133.290345       0.404336       0.479201      -1.079775       0.028805                16.917021            0.044317    30[8-(30,30),8-(30,30),8-(30,30),8-(6),8-(6)]
       1.023017         81.026529       1538.324600      47128.370750                                    17.047047                               14.240311       0.065676       1.895652                      0.998376      45.187060     125.470141       0.404436       0.494336      -1.073051       0.043536                20.631082            0.102939    30[8-(30,30),8-(30,30),8-(6),8-(6),8-(6),8-(6,30)]
       1.071037         78.293469       1566.469875      47964.676750                                    15.533858                               13.367033       0.063183       1.911053                      0.998165      43.478454     118.709445       0.467657       0.427739      -1.118239       0.063356                18.320467            0.053770    30[8-(30,30),8-(30,30),8-(6),8-(6),8-(6)]
       0.991579         63.818938       1181.705200      34154.885500                                    15.000509                               12.793024       0.014571       1.890481                      0.997351      44.869800     124.096057       0.408031       0.519360      -1.051755       0.006210                17.556930            0.006466    30[8-(30,30),8-(6),8-(6),8-(6),8-(6),8-(6)]
       1.061724         78.165733       1521.844875      46163.487000                                    15.379916                               13.129495       0.271168       1.976506                      0.998931      42.926592     115.838593       0.475358       0.424773      -1.122596       0.105139                18.046566            0.025375    30[8-(30,30),8-(6),8-(6),8-(6,30)]
       1.023518         78.551356       1450.844250      44094.639000                                    17.165425                               14.163644      -0.011735       1.862517                      0.999282      46.064383     130.193183       0.388670       0.518514      -1.053291       0.000018                20.624080            0.010954    30[8-(30,30,30),8-(30,30,30),8-(6),8-(6),8-(6),8-(6)]
       0.917879        104.433181       2029.515633      66801.967458                                    18.950744                               15.321362      -0.115722       1.801794                      0.999753      49.575490     143.843500       0.429018       0.433744      -1.105964       0.128891                22.370511           -0.000002    30[8-(30,30,30),8-(30,30,30),8-(6,30),8-(6,30)]
       0.958425         80.032946       1694.285729      52856.299417                                    15.803874                               13.969729       0.113605       1.911694                      0.997586      45.262404     124.359648       0.454543       0.431937      -1.116554       0.015756                17.764031           -0.000001    30[8-(30,30,30),8-(6),8-(6),8-(6,30),8-(6,30),8-(6,6)]
       0.949149         85.818477       1766.777067      55478.126417                                    16.245495                               14.043787       0.261164       1.956147                      0.997302      44.958638     122.336330       0.465959       0.418618      -1.129794       0.056360                18.232867            0.000000    30[8-(6),8-(6),8-(6),8-(6),8-(6,6)]
       1.020008         69.520952       1440.146925      42906.265750                                    14.130753                               12.663198       0.442146       2.041134                      0.997431      42.164677     111.227557       0.492358       0.417553      -1.132161       0.150919                15.372538            0.000003    30[8-(6),8-(6),8-(6),8-(6,6)]
       1.001149         87.744733       1871.670600      59851.379500                                    16.749656                               14.615675      -0.033157       1.868459                      0.998459      45.112423     125.417154       0.447530       0.427996      -1.119312       0.003428                19.455250            0.000001    30[8-(6),8-(6),9-(30,30),9-(30,30)]
       0.897731         82.360081       1813.473554      57380.973042                                    15.802091                               14.207595       0.398654       1.987542                      0.999067      45.982122     126.058325       0.463755       0.417408      -1.129351       0.038324                19.129451            0.000000    30[8-(6),8-(6,30),8-(6,30),8-(6,30)]
       1.336231         64.404015       1255.965117      36163.834167                                    12.650757                               11.095152       0.777867       2.140413                      0.994149      42.221806     109.527543       0.578748       0.367553      -1.168734       0.086682                14.390784            0.000004    31[7-(1,1,6),7-(1,1,6),7-(1,6,6),8-(15),8-(15),8-(15)]
       0.894863        108.238631       2026.984250      65237.487750                                    16.583049                               13.105195       1.673320       2.315966                      0.993682      51.137595     136.481084       0.598948       0.317747      -1.222215       0.000003                19.753671            0.000017    31[7-(6,6),7-(6,6),7-(6,6),7-(6,6),7-(6,6),7-(6,6)]
       1.459667         67.601377       1239.725900      35502.644750                                    12.645272                               10.620829       0.561214       2.078898                      0.998116      40.512890     104.062549       0.626865       0.341227      -1.193280       0.023751                14.749261            0.000024    31[8-(1,31),8-(1,31),8-(1,31),8-(1,31),8-(6),8-(6)]
       1.485116         60.640827       1085.354613      30284.501500                                    11.655703                                9.797036       0.792629       2.139153                      0.999854      40.399996     103.339765       0.661524       0.334264      -1.195042       0.068605                13.990366           -0.001870    31[8-(15),8-(15),8-(15),8-(15),8-(31)]
       1.544133         62.857622       1120.765075      31606.803000                                    13.094200                               10.969165       0.363945       2.011793                      0.999285      40.743803     107.257070       0.539481       0.402590      -1.133692       0.012068                15.001567           -0.000346    31[8-(15),8-(15),8-(15),8-(15),8-(31,31),8-(31,31)]
       1.535774         62.847010       1160.865581      32691.773750                                    11.802239                               10.113360       0.633923       2.100724                      0.999897      39.478757     100.441820       0.658274       0.330421      -1.203326       0.054101                13.794530            0.004092    31[8-(15),8-(15),8-(15),8-(15),9-(31)]
       1.508037         58.345350       1076.084531      29924.750313                                    11.340613                                9.794505       0.637503       2.093519                      0.999960      40.321588     104.076502       0.658819       0.334343      -1.192188       0.037869                12.526026            0.001598    31[8-(15),8-(15),8-(15),8-(31,31)]
       1.537884         52.341211         881.46264         23352.859                                    10.791498                                9.033713       0.869706       2.166982                      0.999596      39.319445      99.533653       0.665902       0.347184      -1.179297            0.0                 12.11733               2e-05    31[8-(15),8-(15),9-(31),9-(31)]
       0.768373        138.928068       3739.705375     142711.921250                                    19.769987                               17.837427       0.333547       1.812207                      0.998911      68.944323     211.777414       0.503106       0.319488      -1.200198       0.058071                22.011928            0.000150    32[6-(1,1,6),16-(32),16-(32),16-(32)]
       1.525980         79.957943       1604.208600      48841.993500                                    13.473246                               11.562186       1.280017       2.208737                      0.999717      46.835833     122.759463       0.643759       0.312500      -1.223681       0.135691                15.258248            0.005992    32[8-(15),8-(15),8-(15),8-(15)]
       1.492704         88.505883       1846.818900      58235.301500                                    13.334203                               11.490444       1.436660       2.203671                      0.999296      53.883453     143.663466       0.724542       0.268090      -1.271663       0.156082                14.458151            0.000007    33[6-(6,6),8-(1),8-(48),8-(48)]
       1.756576         80.017100       1596.829425      48390.550250                                    11.809839                               10.149311       1.913212       2.345130                      0.998726      54.033422     139.677494       0.835522       0.241906      -1.309180       0.013969                12.689839           -0.016093    34[8-(0),8-(0),8-(0),8-(0)]
      -0.521495        232.916057       8156.128900     367158.955000                                    24.029900                               23.187023       1.866484       2.087100                      0.999616     105.296065     319.045231       0.550431       0.247195      -1.317776       0.100667                24.597786            0.098320    35[25-(35,35,35)]
      -0.528249        247.321181       8136.010950     368394.437500                                    25.660042                               23.352762       1.480952       1.966225                      0.999745     109.214805     338.955362       0.538156       0.251360      -1.303843       0.142677                26.853808            0.000401    35[29-(16,16)]
      -0.418655        235.200976       8311.353850     377528.395000                                    24.538887                               23.657020       1.384096       1.965683                      0.999141     105.176037     324.638154       0.534009       0.252511      -1.305174       0.031592                25.378347           -0.000005    35[29-(16,16,35),29-(16,16,35)]
      -0.368736         283.12476         10438.147         498072.79                                    27.273726                               25.862449       1.214769       1.931563                      0.998687     103.705635     319.926369       0.534182       0.240296      -1.331674       0.068144                29.487526            -6.6e-05    35[29-(35,35,35),29-(7,35),29-(7,35),29-(7,35)]
      -0.374150        209.285734       7587.870167     336046.033333                                    22.156883                               22.216557       1.810387       2.088698                      0.999616     101.871096     307.896833       0.566973       0.243930      -1.319876       0.122024                22.412571           -0.000245    35[29-(35,35,35),29-(7,35)]
      -0.355431        279.994407         10158.873          481418.0                                     27.21049                                  25.546       1.301391       1.958124                      0.998538     102.857034     316.102756       0.536535       0.240897       -1.33099       0.033005                29.681252            -6.7e-05    35[29-(35,35,35),29-(7,35,35),29-(7,35,35),29-(7,35,35)]
      -0.345481        210.159344       7762.332800     345421.523333                                    22.117917                               22.400574       1.715040       2.066022                      0.999741     101.197078     305.694731       0.567795       0.242414      -1.323122       0.113571                21.940853           -0.000253    35[29-(35,35,35),29-(7,35,35),29-(7,35,35)]
      -0.239857        212.041052       7871.360200     350539.055000                                    22.376821                               22.663674       1.590709       2.059180                      0.998251      97.098968     290.823096       0.562053       0.244704      -1.323621       0.177213                22.286336            0.027760    35[29-(7,29,35),29-(7,29,35,35),29-(7,35)]
      -0.268256        208.349571       7608.859650     336361.680000                                    22.228783                               22.383139       1.724470       2.088076                      0.999030      97.904143     293.219453       0.561133       0.246919      -1.319176       0.189420                22.064624            0.041428    35[29-(7,29,35),29-(7,29,35,35)]
      -0.339942        195.974907       7451.573300     329152.150000                                    21.509450                               22.341041       1.515478       2.010772                      0.999900     101.712914     308.959782       0.552036       0.251182      -1.307718       0.175465                20.391503            0.042320    35[29-(7,29,35,35),29-(7,35)]
      -0.392612        295.520744      10283.508250     490795.180000                                    28.582135                               25.886042       1.120976       1.895401                      0.999456     106.119475     331.645182       0.525201       0.244355      -1.320898       0.004554                31.944061            0.000030    35[29-(7,35,35),29-(7,35,35),29-(7,35,35),29-(7,35,35)]
      -0.342908        261.004709       9607.361900     450412.563750                                    25.984422                               25.121684       1.276626       1.944953                      0.999132     103.655527     320.177792       0.530366       0.246334      -1.319355       0.150561                27.225865            0.000032    35[29-(7,35,35),29-(7,35,35),29-(7,35,35)]
      -0.529447        245.300024       8683.261000     397590.165000                                    25.055106                               24.081395       1.693976       2.036972                      0.999528     107.134289     328.832445       0.534123       0.250444      -1.311711       0.066643                26.032275           -0.000004    35[29-(7,7)]
      -0.434450        231.797778       7800.874212     348413.546250                                    24.178943                               22.758913       1.605279       2.025426                      0.999675     104.151166     317.712003       0.550761       0.248995      -1.311096       0.123659                25.547126            0.000015    35[29-(7,7,35),29-(7,7,35)]
      -0.586314        253.994491       8760.307300     402534.503750                                    25.863439                               24.256206       1.741348       2.037348                      0.999456     109.472693     338.053823       0.529255       0.251859      -1.308142       0.053030                28.241907            0.000005    35[29-(7,7,7)]
      -0.484931        207.315467       7512.143967     333478.612500                                    22.515804                               22.516690       1.511683       1.992266                      0.999894     106.012003     325.423926       0.545488       0.253193      -1.301870       0.207120                22.890354            0.000000    35[30-(7,7,35)]
      -0.500365        225.626812       7914.237925     354858.275000                                    23.818184                               23.090427       1.710029       2.045135                      0.999708     105.819417     323.544502       0.540780       0.252688      -1.306091       0.220576                24.293049            0.000030    35[30-(7,7,7)]
      -0.507100        222.255657       8372.622800     380131.505000                                    23.428478                               23.742451       1.407464       1.972020                      0.999375     105.509695     323.144130       0.534334       0.252476      -1.308236       0.048647                22.828713            0.000036    35[48-(7,7,7,7),48-(7,7,7,7)]
      -0.628913        252.509386       9098.795950     421286.202500                                    25.589209                               24.724277       1.715975       2.026400                      0.999717     110.370267     340.057047       0.525071       0.251938      -1.310471       0.054515                26.255662            0.000011    35[48-(7,7,7,7,35)]
      -0.608442        259.722473       9164.615500     427616.895000                                    26.435681                               25.017226       1.273966       1.900525                      0.999983     113.245366     357.084780       0.512590       0.256092      -1.297440       0.139597                27.938786            0.018313    35[48-(7,7,8,8,8)]
      -0.064111        184.626312       5235.561913     212942.482500                                    21.174222                               18.910606       1.263740       1.978455                      0.999942      92.780921     275.470489       0.587971       0.256148      -1.293998       0.168411                22.454961           -0.000002    35[6-(6,6),35-(6)]
      -0.505961        232.841224       8284.693063     375318.430000                                    24.198592                               23.515849       1.693854       2.032785                      0.999753     106.856175     327.381515       0.540184       0.250311      -1.310506       0.055799                24.664230            0.000202    35[80-(35,35,35)]
       1.728066        146.479587       3345.284800     123147.490000                                    23.183482                               19.476858       0.374299       1.816812                      0.999722      74.467986     218.971465       0.391271       0.425242      -1.126043       0.051242                26.917573            0.000066    39[1-(8),1-(8),8-(1,1),8-(1,1),8-(6),8-(6),8-(6),8-(6),8-(6),8-(6)]
       1.758954        139.025485       3013.839950     108430.840000                                    22.648283                               18.707572       0.357908       1.816214                      0.999752      73.790758     216.725378       0.390956       0.435458      -1.115859       0.043584                26.236778            0.000105    39[1-(8),8-(1,1),8-(6),8-(6),8-(6),8-(6),8-(6),8-(6,39),8-(6,39)]
       1.843364        148.096230       3742.600500     139892.025000                                    21.245029                               18.819395       0.420324       1.872129                      0.999791      68.788450     195.475201       0.461761       0.354870      -1.193314       0.153377                23.396780           -0.000002    39[7-(6,6,6),8-(15),8-(15),8-(6),8-(6),8-(6)]
       1.863471        158.873074       4071.593675     155315.960000                                    22.383412                               19.714721       0.314447       1.843739                      0.999958      68.807928     197.060613       0.448545       0.357971      -1.191587       0.057491                24.739381            0.000003    39[8-(1,1),8-(6),8-(6),8-(6),8-(6),8-(6)]
       1.917455        138.511306       3549.969050     131174.712500                                    20.667180                               18.463493       0.229045       1.833948                      0.999684      67.101505     190.651145       0.460305       0.360109      -1.186917       0.043622                23.216388            0.000000    39[8-(15),8-(15),8-(15,39),8-(15,39),8-(6),8-(6),15-(6,8,8,8)]
       1.794574        153.915401       3498.304925     129877.630000                                    23.701250                               19.787186       0.234838       1.791348                      0.999895      72.708972     212.823716       0.393086       0.419703      -1.132793       0.066771                27.305252            0.000065    39[8-(15),8-(15),8-(6),8-(6),8-(6),8-(6),8-(6),8-(6)]
       1.758844        168.424374       3697.693775     139228.135000                                    25.203625                               20.349254       0.298337       1.795355                      0.999823      74.431782     219.573638       0.387358       0.419950      -1.132363       0.022984                31.289990            0.000919    39[8-(15),8-(6),8-(6),8-(6),8-(6),8-(6),8-(6),8-(6)]
       1.793381        160.380039       4025.302050     153293.702500                                    22.346705                               19.467930       0.342169       1.838332                      0.999548      70.650044     202.952956       0.455520       0.353079      -1.194274       0.045414                24.815604            0.000038    39[8-(15),8-(6),8-(6),8-(6),8-(6),8-(6),8-(6)]
       1.837637        169.583925       4411.097200     171793.065000                                    23.287858                               20.392824       0.338065       1.831407                      0.999965      70.975923     205.870751       0.444844       0.353541      -1.194445       0.050214                27.600659           -0.000001    39[8-(6),8-(6),8-(6),8-(6),8-(6),8-(6,39),8-(6,39),8-(6,39)]
       1.889785        150.371569       3743.324150     140033.960000                                    21.669519                               18.942591       0.239645       1.828012                      0.999755      68.031358     193.891714       0.455489       0.359462      -1.188567       0.098911                25.171806            0.000015    39[8-(6),8-(6),8-(6),8-(6),8-(6),8-(6,39)]
       1.951856        133.716640       3149.813800     112921.290000                                    20.188712                               17.429316       0.317522       1.877566                      0.999195      64.940021     181.513844       0.472395       0.361691      -1.186069       0.108948                23.253188           -0.000009    39[8-(6),8-(6),8-(6),8-(6),8-(6,39)]
       2.305331        107.824519       2228.691056      71557.049375                                    16.905581                               14.267200       1.680920       2.325643                      0.999370      56.809560     139.050964       0.556991       0.342504      -1.231248       0.043105                20.529436           -0.020468    40[8-(40,40),8-(40,40),8-(40,40),8-(40,40),8-(6),8-(6),8-(6)]
       0.511247        345.171174      11476.293375     569684.843750                                    37.009477                               32.617186       0.640057       1.703707                      0.999732     124.658121     413.035784       0.354936       0.347634      -1.195185       0.048148                41.870618            1.642924    42[16-(29,29),16-(29,29),16-(29,29),29-(16,16,17),29-(7,7,16,16),29-(7,7,16,16)]
       0.497565        344.262833      11572.952750     576111.802500                                    36.974626                               32.862060       0.635920       1.699680                      0.999783     125.726615     418.168159       0.351615       0.349926      -1.192347       0.022130                40.303972            1.750192    42[16-(29,29),16-(29,29),16-(29,29),29-(16,16,53),29-(7,7,16,16),29-(7,7,16,16)]
       0.553443        337.433814      11421.473000     566692.665000                                    36.731803                               32.789278       0.563710       1.690157                      0.999894     123.473211     409.973979       0.349710       0.352998      -1.189763       0.047523                40.859528            1.673493    42[16-(29,29),16-(29,29),16-(29,29),29-(7,16,16,16),29-(7,7,16,16),29-(7,7,16,16)]
       0.506104        390.487422       9975.981500     469079.367500                                    37.584128                               29.601893       1.720857       2.025095                      0.999268     112.020036     339.296426       0.395459       0.329393      -1.234860       0.104414                42.518577            2.561695    42[6-(7),6-(7),6-(7),6-(7)]
       0.407691        563.043105      16641.388625     907727.381250                                    51.549239                               40.865477       0.456919       1.608228                      0.998932     140.249570     489.270284       0.298391       0.376318      -1.170149       0.694900                59.724013            3.629971    42[7-(6,7),7-(6,7),8-(42),8-(42)]
       1.121966        181.588192       4781.096750     189654.337500                                    25.691399                               22.629519       1.483354       2.036844                      0.999785      94.565831     275.228938       0.384429       0.401656      -1.158994       0.138893                27.829895            0.001257    42[8-(0),16-(29,29),16-(29,29),16-(29,29),29-(6,7,16,16),29-(6,7,16,16),29-(7,7,16,16)]
       2.128513         90.797891       1654.496500      50915.060000                                    18.212333                               14.814399       1.197495       2.125088                      0.997696      68.105613     181.225335       0.400122       0.497432      -1.086178       0.031012                21.052505            0.039558    42[8-(27),8-(27),8-(42),8-(42,42),8-(42,42),8-(42,42,42,42)]
       1.344004        235.543075       5874.281837     248583.572500                                    30.285512                               25.031233       0.603587       1.777020                      0.998674      98.295327     306.117991       0.363125       0.400725      -1.147247       0.459031                35.652513            0.742756    42[8-(29),8-(29),8-(29)]
       2.193478         87.441220       1580.964975      48217.528500                                    17.927770                               14.625217       1.069769       2.093406                      0.997626      67.428081     180.019369       0.395831       0.507357      -1.078246       0.028646                20.465756            0.215871    42[8-(30),8-(42),8-(42),8-(42),8-(42),8-(42,42)]
       1.388116        202.427917       4607.438925     182822.065000                                    27.626790                               22.397219       0.995077       1.895325                      0.997658      93.480648     280.741613       0.378074       0.408282      -1.143284       0.479053                31.217894            1.871229    42[8-(30),8-(42),8-(42,42),8-(42,42)]
       0.912224        297.752456       9868.448100     470050.135000                                    34.361649                               31.289744       0.571035       1.729638                      0.998693     109.223563     350.391218       0.345641       0.372038      -1.179284       0.464412                35.935566            2.854451    42[8-(42),8-(42),8-(42),8-(42,42,42,42)]
       1.374386        194.419344       5936.003362     251213.631667                                    25.764252                               23.997036       0.408382       1.753231                      0.999765      94.706279     292.041638       0.398079       0.365368      -1.177060       0.391639                26.945431            1.681158    42[8-(42),8-(42),8-(42,57),8-(42,57),42-(8,8,8,8)]
       0.924494        342.902686      11044.713750     545392.727500                                    38.568849                               33.922033      -0.075936       1.551195                      0.999715     115.381490     386.738256       0.317476       0.390698      -1.155771       0.649645                41.665706            3.450582    42[8-(42),8-(42,42),8-(42,42),8-(42,42)]
       1.507037        158.779433       4742.779550     189868.985000                                    23.867976                               22.619544       0.457776       1.769797                      0.999848      91.540853     277.613842       0.378198       0.404544      -1.144047       0.351162                24.909493           -0.852411    42[8-(42),8-(42,42),8-(42,42),8-(42,42,42,42),8-(42,42,42,42)]
       0.906313        286.001392      10266.323000     495572.055000                                    34.009486                               32.206769       0.291272       1.651059                      0.999183     111.817353     365.225077       0.334891       0.378888      -1.169856       0.490259                34.874484            2.827573    42[8-(42),8-(42,42),8-(42,42),8-(42,42,42,42)]
       1.987261        132.572945       2711.748450      92834.748500                                    19.834029                               16.333323       1.539811       2.191461                      0.999685      70.552279     187.339544       0.484969       0.368919      -1.190466       0.024682                22.815109           -0.005432    42[8-(45),8-(45),8-(45),8-(45)]
       0.847074        141.487467       3227.866625     116582.986250                                    23.145409                               19.606294       1.377377       2.056726                      0.995900      91.288688     257.245162       0.379734       0.446588      -1.123650       0.433360                27.696331           -0.000003    42[8-(6),8-(6),8-(6),8-(6),42-(8,8,8,8)]
       0.843352        163.076407       3403.895637     121319.083750                                    21.542694                               17.154481       2.035714       2.304164                      0.997602      81.934482     210.224823       0.530023       0.324335      -1.250096       0.355670                26.575725            1.300164    44[7-(6),8-(6),8-(6),8-(6),8-(6),44-(7,8,8,8,8)]
       1.018715        122.957415       2840.231350      96859.518500                                    18.085273                               15.834972       2.364733       2.405363                      0.999005      78.876627     198.769394       0.542507       0.331064      -1.242139       0.444652                20.602982            1.768984    44[8-(15),8-(15),8-(15),8-(15),8-(15),44-(8,8,8,8,8)]
       0.993427        120.653272       2659.273975      89188.795250                                    16.340440                               13.922079       1.936124       2.301250                      0.999021      77.262722     192.949814       0.668163       0.273323      -1.303385       0.421567                19.122383            1.728799    44[8-(6),8-(6),8-(6),8-(6),44-(8,8,8,8)]
       1.019651        143.374488       3293.114237     115702.267500                                    18.888131                               16.186573       1.979421       2.318668                      0.997368      77.442374     193.495450       0.584312       0.298365      -1.284050       0.425675                21.552649            1.316703    44[8-(6),8-(6),8-(6),8-(6),8-(6),44-(8,8,8,8,8)]
       0.749471        111.583073       2519.807938      84904.973125                                    19.109328                               16.760724       0.974740       2.020593                      0.993369      83.167703     220.685387       0.434674       0.418434      -1.150992       0.269966                21.251050            0.393745    45[7-(1,6),7-(1,6),8-(42),8-(6),8-(6),45-(7,7,8,8,8)]
       0.543401        116.793021       2224.739975      73183.005250                                    20.128363                               16.082914       1.095643       2.032993                      0.990520      88.245300     236.996058       0.427065       0.435995      -1.130880       0.006641                24.056443           -0.000357    45[7-(6,6),7-(6,6),7-(6,6),7-(6,6),17-(0),17-(0)]
       0.171417        207.871783       4245.739975     162219.169167                                    29.381568                               22.833980       1.145217       1.991412                      0.997228      95.370102     265.549782       0.348110       0.460512      -1.128827       0.081446                34.449375           -0.000001    46[6-(7,7),7-(6,6),53-(0),53-(0)]
       0.389611        173.804524       6202.287425     257615.225000                                    26.379544                               26.980802       0.458668       1.821873                      0.999945      87.698744     245.388378       0.335064       0.440156      -1.154610       0.000000                25.506201            0.155551    47[47-(7,7,47),47-(7,7,47)]
       0.543136        216.601902       4168.563875     156242.867500                                    28.360352                               21.269037       1.242708       2.083789                      0.999162      80.516701     211.705399       0.401561       0.406949      -1.181397       0.063964                36.526756            0.000011    47[7-(6),7-(6),7-(6)]
       0.429723        220.497512       5579.730150     224470.970000                                    29.049763                               24.649247       1.037276       2.003537                      0.997892      84.617086     228.904475       0.372850       0.408343      -1.182901       0.073622                35.499444           -0.000002    47[7-(6),7-(6),7-(6,7),7-(6,7)]
       0.603110        167.845881       4041.030183     149871.450000                                    24.021051                               20.784272       1.361899       2.135709                      0.997588      78.373736     203.123286       0.411975       0.400875      -1.189166       0.123993                28.479739            0.072257    47[7-(6),7-(6),8-(75)]
       0.450268        210.694192       5085.182075     199617.957500                                    28.028389                               23.439209       1.239889       2.070240                      0.997677      82.844924     220.419309       0.385126       0.405145      -1.186805       0.061658                34.321424           -0.000005    47[7-(6),7-(6,7),7-(6,7)]
       0.087197        208.097022       6408.449400     267135.307500                                    27.827262                               26.056779       1.757639       2.139761                      0.998268      94.407625     260.743674       0.369835       0.397301      -1.189949       0.127593                30.582292            0.000001    47[7-(6,6),7-(6,6),16-(6,6),16-(6,6)]
       0.317364        277.454975       6253.935475     261661.855000                                    34.104067                               26.546430       0.550342       1.820682                      0.999231      93.665632     267.609702       0.346441       0.422562      -1.160318       0.017522                40.787755            0.019998    47[7-(6,6),7-(6,6),47-(47),47-(47)]
       0.270431        179.980790       5940.397775     243174.020000                                    25.514317                               25.316193       1.340067       2.056875                      0.997647      89.534730     245.713068       0.369821       0.404588      -1.183579       0.058948                25.863926            0.000045    47[7-(6,6),7-(6,6),47-(7,7,7,7)]
       0.294224        199.038847       5211.384575     206244.597500                                    26.883674                               23.570686       1.600306       2.137903                      0.998312      87.220424     234.545640       0.387127       0.399782      -1.188369       0.031955                29.905497            0.000004    47[7-(6,6),7-(6,6),7-(6,6),7-(6,7)]
       0.261980        142.733194       4547.980125     175640.702500                                    23.677498                               23.802230       1.418229       2.079567                      0.996833      89.730216     245.939083       0.339509       0.467141      -1.132099       0.012982                24.251064            0.000015    47[7-(6,6),7-(6,6),7-(6,7),7-(6,7),47-(7,7)]
       0.386455        177.363503       5307.033225     210920.560000                                    25.343249                               24.045052       1.342696       2.080256                      0.998789      85.099007     229.089313       0.377232       0.408536      -1.182324       0.170378                26.647801            0.000045    47[7-(6,6),7-(6,7)]
       0.268574        309.816045       5702.468550     232343.695000                                    36.454464                               25.369262       0.842993       1.920481                      0.998847      90.557528     252.463548       0.355185       0.423237      -1.163858       0.056887                52.128242            0.012588    47[7-(6,6),7-(7,7)]
       0.249231        233.251433       7944.296737     355037.918750                                    31.793278                               30.512937       0.318920       1.746041                      0.998856      96.837337     286.336477       0.313993       0.441682      -1.146424       0.267989                32.621129            0.016818    47[7-(6,6),8-(6),47-(7,8)]
       0.153858        186.070345       5354.851600     213173.122500                                    25.800725                               23.834258       1.856966       2.205546                      0.996321      89.291349     240.111240       0.386753       0.397821      -1.190908       0.074465                28.459253            0.000038    47[7-(6,6,6),7-(6,6,6),7-(6,6,6)]
       0.146819        196.137698       5903.961250     240671.670000                                    26.451928                               24.733341       1.898658       2.197318                      0.997526      91.634846     248.784757       0.386697       0.388556      -1.198780       0.320123                29.238689            0.003201    47[7-(6,6,6),7-(6,6,6),8-(6),15-(6,6,6)]
       0.345952        168.756907       5186.926025     203816.567500                                    24.330156                               23.527177       1.858133       2.242750                      0.995276      83.515054     219.465460       0.389507       0.400185      -1.195174       0.068543                26.144711           -0.000001    47[7-(6,6,6),7-(6,6,6),8-(6),8-(6),47-(7,7,8,8)]
       0.228950        191.711469       4923.806150     192701.525000                                    26.423902                               22.866276       1.581101       2.121051                      0.999109      89.371302     241.373266       0.393007       0.398218      -1.185930       0.389792                30.374230            0.010611    47[7-(6,6,6),8-(6),15-(6,6,6)]
       0.403992        158.502913       4247.727375     159838.000000                                    23.276933                               21.293121       1.508455       2.141261                      0.998852      82.828673     217.667788       0.406658       0.400270      -1.187205       0.218991                25.425088            0.002917    47[7-(6,6,6),8-(6),8-(6),47-(8,8)]
       0.270433        234.514935       6437.742950     270931.805000                                    31.409447                               27.304944       0.710781       1.871541                      0.998351      92.362518     263.456218       0.335120       0.434291      -1.154012       0.073348                36.071785            0.034278    47[7-(6,7),7-(7,7),7-(7,7)]
       0.224587        248.390194       6314.260500     264365.270000                                    31.985761                               26.683915       0.902272       1.917635                      0.998344      93.532696     265.822157       0.345952       0.422871      -1.162104       0.021777                39.760950            0.002787    47[7-(7,7),7-(7,7),7-(7,7)]
       0.159714        251.604041       7732.471550     341166.670000                                    32.910492                               29.976081       0.562267       1.802863                      0.999458      98.224609     288.229151       0.318563       0.435775      -1.151367       0.141373                38.469099            0.077870    47[7-(7,7),7-(7,7)]
       0.260526        238.964122       7728.494137     341961.418750                                    32.539271                               30.328678       0.353149       1.751526                      0.999862      96.923231     287.462756       0.310185       0.446385      -1.141206       0.303852                34.713017            0.000599    47[8-(15),8-(15,47),16-(6,6)]
       0.184119        261.017861       8716.503675     398188.895000                                    34.602215                               32.275015       0.241106       1.701186                      0.999956     101.593958     308.155570       0.299183       0.448149      -1.137841       0.325259                36.754826            0.000948    47[8-(15,47),8-(15,47),16-(6,6)]
       0.229422        178.953923       5338.088150     212374.150000                                    25.084551                               23.730736       1.882479       2.208190                      0.998695      88.807136     238.863293       0.389155       0.395611      -1.192372       0.343093                27.177228            0.028305    47[8-(6),15-(6,6,6)]
       0.267041        204.955027       5672.511363     229491.751250                                    27.618733                               24.572059       1.603384       2.128957                      0.998736      89.145500     243.027173       0.379293       0.399153      -1.187861       0.244647                31.263216            0.000001    47[8-(6),8-(6),16-(6,6),16-(6,6),47-(8,8,16,16)]
       0.415145        153.540245       4251.538975     160091.815000                                    22.914663                               21.381609       1.598296       2.167919                      0.999100      82.641115     217.580414       0.403383       0.403242      -1.184460       0.159970                24.619773            0.000994    47[8-(6),8-(6),47-(7,8,8)]
       0.501800        160.614261       4503.246175     172340.645000                                    23.776401                               22.195649       1.072556       2.027800                      0.999096      81.725294     217.507364       0.390206       0.410824      -1.177777       0.166528                25.651439           -0.000001    47[8-(6),8-(6),47-(8,8)]
       0.532320        154.501488       4536.226000     173632.170000                                    23.115641                               22.232338       1.172671       2.057711                      0.998537      81.545784     216.584677       0.391619       0.408608      -1.180347       0.206224                23.882365            0.138320    47[8-(6),8-(6),8-(6),47-(8,8,8)]
       0.539795        154.799448       4256.361338     160732.383750                                    23.533356                               21.802109       0.924928       1.993546                      0.999458      80.647511     214.432319       0.387303       0.418784      -1.170295       0.112297                27.226996            0.000006    47[8-(6),8-(6),8-(6,47)]
       0.615073        147.929286       4024.856375     149267.712500                                    22.577817                               21.037457       1.116612       2.068066                      0.999420      77.401057     201.187513       0.400545       0.412386      -1.179709       0.077309                24.450259           -0.030021    47[8-(6),8-(6,24)]
       0.463493        160.568588       4592.272000     177654.015000                                    25.671256                               24.082062       0.952907       1.972170                      0.998504      85.488028     233.963037       0.334325       0.473577      -1.129042       0.231582                27.421165            0.088030    47[8-(6),8-(6,47),8-(6,47),47-(8,8,8)]
       0.474580        205.684609       4819.409375     187774.176250                                    28.256197                               23.147643       0.939505       1.977678                      0.999706      83.581502     225.884558       0.377062       0.416918      -1.171364       0.125834                38.832504            0.000005    47[8-(6),8-(6,47)]
       0.425252        167.382046       5441.283525     217377.942500                                    24.477353                               24.346731       1.300354       2.074121                      0.999474      83.805923     225.402389       0.375302       0.408518      -1.183605       0.011536                25.569861            0.000002    47[8-(7),8-(7)]
       0.911149        146.507562       3660.558025     134884.312500                                    23.185858                               20.487322       0.639229       1.907870                      0.998767      80.100035     219.632951       0.386578       0.429987      -1.147380       0.055363                26.675209            0.000499    48[1-(7),7-(1,6,6),8-(6),8-(6,48),8-(6,48),17-(0)]
       0.867760        148.996895       3892.319800     144048.877500                                    21.265318                               19.162968       1.105989       2.047195                      0.998798      78.232732     207.390770       0.467796       0.353792      -1.218041       0.095172                23.566407            0.000010    48[1-(8),7-(6,6),8-(1,1),8-(6),8-(6),8-(6)]
       0.833559        164.846114       5160.772350     207022.030000                                    23.797846                               22.998015       0.416433       1.812504                      0.999761      85.418329     243.634990       0.397289       0.384324      -1.181138       0.107505                24.315152            0.000074    48[17-(48),17-(48),17-(48),17-(48)]
       0.649711        245.438793       5549.146612     224280.523750                                    28.667896                               22.704612       1.359046       2.055664                      0.998697      87.473947     241.894702       0.435018       0.348364      -1.223436       0.064338                32.774899            0.122792    48[6-(6),6-(7),6-(7),7-(6)]
       1.103871        162.380196       3057.022800     107181.765000                                    23.428368                               17.805523       0.332017       1.880767                      0.997345      72.697187     191.494698       0.449213       0.388906      -1.182066       0.056238                31.583997            0.000913    48[6-(6,8,8),8-(6),8-(6),8-(6),8-(6),8-(6),8-(6,48)]
       0.483287        238.215454       6264.009650     262329.050000                                    28.578484                               24.366686       1.016558       1.928924                      0.998856      94.263180     269.914111       0.411472       0.355444      -1.210945       0.075021                31.448686           -0.000002    48[6-(7),6-(7),6-(7),17-(0)]
       0.463858        233.937282       5900.845737     243055.775000                                    28.026272                               23.508440       1.200075       1.984623                      0.998487      93.190338     263.213867       0.423399       0.351208      -1.216589       0.036939                31.036336            0.000004    48[6-(7),6-(7),6-(7),7-(6,6)]
       0.676646        225.051804       5517.520900     222607.360000                                    27.193973                               22.702736       1.313227       2.046632                      0.998981      86.509543     238.747655       0.433378       0.350303      -1.222159       0.136064                30.222333            0.000002    48[6-(7),6-(7),7-(6)]
       0.918910        215.581578       4717.810050     181947.185000                                    26.234920                               20.779862       1.197596       2.075184                      0.998305      77.512570     205.112704       0.462727       0.343223      -1.235761       0.000000                31.498182            0.000002    48[7-(1,1,1),7-(1,1,1),7-(6),7-(6),7-(6),7-(6)]
       0.824091        182.209041       4564.658750     173812.695000                                    23.331418                               20.156765       1.760292       2.243043                      0.996692      77.262531     200.197283       0.481912       0.333783      -1.250003       0.000000                27.324169            0.000001    48[7-(1,1,6),7-(1,1,6),7-(1,1,6),7-(1,1,6),7-(6),7-(6)]
       0.884896        221.105286       4875.738675     189852.700000                                    26.913575                               21.287269       1.101594       2.041992                      0.998145      78.773816     210.395472       0.451335       0.348522      -1.229347       0.013344                33.003757           -0.000004    48[7-(1,1,6),7-(1,1,6),7-(6),7-(6),7-(6)]
       0.944066        160.072858       3321.290550     117946.590000                                    22.099971                               17.623083       1.318643       2.135369                      0.997462      74.868785     193.402541       0.491858       0.350662      -1.222713       0.000000                27.036042           -0.000009    48[7-(1,1,6),7-(1,1,6),7-(6),7-(6)]
       0.945995        154.446364       4307.296800     162861.297500                                    21.615450                               20.095870       0.853547       1.993196                      0.998389      76.347150     201.993775       0.460737       0.351593      -1.224691       0.096958                23.877297            0.000002    48[7-(1,1,6),8-(6),8-(6),8-(6),8-(6,48)]
       0.887567        226.927693         5012.3071         196921.96                                    27.833772                               21.987927         0.9423       1.985555                      0.998325      80.097575     216.317218        0.43101       0.361711      -1.215516            0.0                33.830118            0.107285    48[7-(1,6),7-(1,6),7-(6),7-(6),7-(6),7-(6)]
       0.673560        143.777820       4253.213100     163195.195000                                    23.094099                               22.185882       0.938386       1.940993                      0.998708      87.905828     248.349585       0.367831       0.433978      -1.141354       0.045103                23.998238           -0.000037    48[7-(1,6,6),7-(1,6,6),35-(48),35-(48),35-(48),35-(48)]
       0.886274        152.958936       4231.836987     159871.611250                                    21.671230                               20.152123       1.034372       2.032879                      0.997136      78.023393     207.450672       0.451107       0.360705      -1.214382       0.148957                23.096769            0.000002    48[7-(1,6,6),7-(6,6),8-(6),8-(6),8-(6)]
       0.913176        237.192271       5174.898050     205020.670000                                    28.235570                               22.083875       0.998934       1.997453                      0.998952      80.075771     217.449657       0.437452       0.353411      -1.222103       0.005043                33.000985           -0.000009    48[7-(6),7-(6),7-(6),7-(6),7-(6),17-(0)]
       0.850093        241.724367       4864.911200     190136.440000                                    29.718729                               22.238909       0.911730       1.977530                      0.997362      80.732708     219.064424       0.411086       0.381227      -1.196963       0.000000                39.619455           -0.000001    48[7-(6),7-(6),7-(6),7-(6),7-(6,6),7-(6,6)]
       1.034393        221.016124       4497.008050     171953.200000                                    27.101718                               20.650821       0.818328       1.981374                      0.998615      75.788434     201.937891       0.450440       0.355617      -1.220667       0.013469                33.178349            0.000000    48[7-(6),7-(6),7-(6),7-(6),8-(6),8-(6)]
       1.039970        147.792086       3322.720775     118773.335000                                    21.423211                               17.988682       0.701349       1.955484                      0.998477      75.121911     198.836867       0.469186       0.365204      -1.202576       0.079955                25.088213            0.000008    48[7-(6),7-(6),7-(6),7-(6,6)]
       1.008022        192.298451       4244.636617     160145.900000                                    25.563953                               20.759253       1.140457       2.062739                      0.999561      76.234900     202.471561       0.426399       0.380727      -1.198753       0.000571                30.202372            0.000002    48[7-(6),7-(6),7-(6),8-(5,6),8-(5,6),8-(5,6),8-(5,6)]
       0.825954        212.982156       4763.368550     185254.345000                                    27.589440                               22.229535       1.144505       2.035890                      0.997982      81.231402     220.130929       0.404832       0.389025      -1.190497       0.000098                32.008449            0.000000    48[7-(6),7-(6),7-(6,6),7-(6,6)]
       0.781341        150.342576       4028.883600     153143.300000                                    24.307479                               22.003088       0.619043       1.860384                      0.999358      86.580853     246.790745       0.357585       0.450623      -1.125972       0.048205                27.137052            0.000001    48[7-(6,6),17-(48),17-(48),17-(48),17-(48),17-(48)]
       0.744377         175.80142         4619.4908         180418.93                                    26.119645                               22.957391       0.863394       1.925939                      0.998848      86.510996     244.237699       0.366552       0.427841      -1.148784       0.091021                32.760565            0.000155    48[7-(6,6),17-(48),17-(48),17-(48),17-(48)]
       0.784719        182.249579       5001.642900     198946.960000                                    25.020150                               22.366164       0.596232       1.859709                      0.999238      85.857734     243.346675       0.410563       0.375061      -1.189122       0.078883                28.063067            0.000003    48[7-(6,6),17-(48),17-(48),17-(48)]
       0.808364        177.495638       4703.135100     183236.461667                                    24.089509                               21.390227       0.914518       1.964462                      0.998001      82.865987     228.427146       0.430930       0.364817      -1.203794       0.071706                26.774785            0.000004    48[7-(6,6),7-(6,6),17-(48),17-(48)]
       0.654392        151.148675       4481.942650     174607.325000                                    24.058910                               22.945543       0.877978       1.910474                      0.999011      90.097590     258.263290       0.356901       0.440516      -1.134693       0.087149                25.065167            0.069413    48[7-(6,6),7-(6,6),35-(48),35-(48),35-(48),35-(48)]
       0.771780        217.965889       5633.391550     228566.065000                                    27.099612                               23.151768       0.832600       1.932867                      0.998406      84.237553     233.466155       0.423092       0.356804      -1.216022       0.030795                30.964181           -0.000001    48[7-(6,6),7-(6,6),7-(6,6),17-(48)]
       0.673979        202.521456       5414.982550     217990.925000                                    25.819190                               22.675073       0.970904       1.965892                      0.998254      86.135404     239.395410       0.427300       0.356067      -1.214153       0.020041                28.390314            0.000019    48[7-(6,6),7-(6,6),7-(6,6),53-(0)]
       0.613818        193.032691       4773.242475     186652.422500                                    26.711618                               22.634845       1.388963       2.070164                      0.996382      87.213619     240.834225       0.389147       0.402506      -1.174595       0.019014                31.446440           -0.000000    48[7-(6,6),7-(6,6),7-(6,6),7-(6,6),16-(1),16-(1)]
       0.668077        200.758542       4808.918300     188732.610000                                    27.629650                               22.918519       1.193813       2.016193                      0.997362      86.794549     241.509534       0.381022       0.409597      -1.167404       0.006319                34.315461           -0.000003    48[7-(6,6),7-(6,6),7-(6,6),7-(6,6),17-(0),17-(0)]
       0.659629        203.786924       5032.573900     199418.195000                                    27.698312                               23.304136       1.161942       2.008719                      0.997353      86.768707     241.217032       0.381965       0.404675      -1.172991       0.000000                33.481452            0.000001    48[7-(6,6),7-(6,6),7-(6,6),7-(6,6),35-(0),35-(0)]
       0.616440        209.628536       5197.378950     207891.825000                                    28.313996                               23.770044       1.160782       1.995507                      0.997698      88.709292     248.855525       0.375617       0.407668      -1.169269       0.000000                34.231940            0.000006    48[7-(6,6),7-(6,6),7-(6,6),7-(6,6),53-(0),53-(0)]
       0.589813        206.902993       4941.338450     193707.920000                                    27.158474                               22.460322       1.739383       2.175654                      0.995041      85.851618     232.640563       0.408117       0.382841      -1.196746       0.000000                34.441857            0.000005    48[7-(6,6),7-(6,6),7-(6,6),7-(6,6),7-(6,6),7-(6,6)]
       0.696132        198.071779       5029.526917     197421.390833                                    24.834241                               21.342783       1.357202       2.093869                      0.996304      82.747528     222.097519       0.459444       0.339630      -1.236976       0.004091                29.808515            0.000000    48[7-(6,6),7-(6,6),7-(6,6),7-(6,6),7-(6,7)]
       0.747519        191.573227       4371.306475     166686.805000                                    26.353878                               21.498223       1.267136       2.073555                      0.996119      81.855085     220.906252       0.405127       0.396483      -1.182782       0.005665                36.364164            0.003413    48[7-(6,6),7-(6,6),7-(6,6),7-(6,6),8-(7),8-(7)]
       0.655041        224.351471       5543.695100     223426.655000                                    27.939391                               23.358606       1.518904       2.107889                      0.997080      85.832595     235.026464       0.411760       0.369085      -1.209013       0.013118                31.961667            0.000007    48[7-(6,6),7-(6,6),7-(6,6),7-(6,7),7-(6,7)]
       0.573919        236.700239       5266.772000     210478.246000                                    29.888033                               23.445964       1.375566       2.064579                      0.995407      87.848914     242.707664       0.391505       0.391695      -1.186320       0.006903                38.545335           -0.000037    48[7-(6,6),7-(6,6),7-(6,6),7-(7,7),7-(7,7),7-(7,7)]
       0.800412        192.910468       5125.973150     202814.480000                                    24.959409                               21.981090       1.137822       2.030425                      0.998155      81.984178     223.253117       0.437956       0.353471      -1.220763       0.104410                27.616408            0.000000    48[7-(6,6),7-(6,6),7-(6,6),8-(6),8-(6),17-(0)]
       0.799194        178.061176       4602.320033     177305.305000                                    24.715060                               21.743838       1.122436       2.040687                      0.996537      80.604993     216.790204       0.412700       0.385236      -1.194444       0.068484                28.620060            0.000001    48[7-(6,6),7-(6,6),7-(6,6),8-(6),8-(6),8-(6)]
       0.847054        201.290132       4776.237200     185347.097500                                    25.437846                               21.057603       1.084283       2.035798                      0.997687      79.532722     213.280782       0.453360       0.348147      -1.227521       0.070085                29.849840           -0.000002    48[7-(6,6),7-(6,6),7-(6,6),8-(6),8-(6),8-(6,48)]
       0.291289        389.512528      10439.223500     503820.405000                                    41.837322                               33.542701      -0.017323       1.600747                      0.999672     110.792345     356.712542       0.314011       0.404165      -1.156163       0.286766                48.665247            0.406220    48[7-(6,6),7-(6,6),7-(6,6)]
       0.666239        179.555913       4594.740100     178937.535000                                    26.095755                               22.689760       1.064443       1.978388                      0.997375      87.549841     245.585900       0.374313       0.420175      -1.155754       0.037020                30.086128            0.000007    48[7-(6,6),7-(6,6),7-(6,7),7-(6,7),16-(6),16-(6)]
       0.685129        218.515479       5365.155600     215164.070000                                    28.171087                               23.546342       1.282960       2.044436                      0.997551      85.844264     236.970597       0.394115       0.387521      -1.190508       0.047169                32.475595           -0.000017    48[7-(6,6),7-(6,6),7-(6,7),7-(6,7),17-(48)]
       0.676171        208.727035       5267.682050     210484.352500                                    26.619380                               22.621056       1.230449       2.033502                      0.997375      85.809676     236.679125       0.421573       0.364402      -1.208533       0.034876                29.995266            0.000012    48[7-(6,6),7-(6,6),7-(6,7),7-(6,7),35-(48)]
       0.691971        186.372660       4502.326025     172714.027500                                    24.190273                               20.447952       1.487841       2.121378                      0.996618      83.355735     224.551932       0.458487       0.348290      -1.223505       0.044136                27.311532           -0.000004    48[7-(6,6),7-(6,6),7-(6,7),7-(6,7),7-(6,7)]
       0.730535        191.917461       4714.423750     183452.065625                                    25.009007                               21.201720       1.170848       2.027207                      0.997831      83.995805     230.018678       0.440217       0.357565      -1.212067       0.098384                28.246835           -0.000002    48[7-(6,6),7-(6,6),7-(6,7),7-(6,7)]
       0.576241        254.742205       5524.636050     222966.870000                                    30.994861                               23.762967       1.411647       2.074879                      0.995381      87.732115     242.163231       0.395950       0.383291      -1.194965       0.005147                41.308486            0.000002    48[7-(6,6),7-(6,6),7-(7,7),7-(7,7),7-(7,7)]
       0.494401        330.777587       7178.271150     312555.180000                                    36.656493                               27.022255       0.486395       1.785327                      0.998168      96.156430     285.263693       0.368761       0.381465      -1.183949       0.364046                49.000186            0.259688    48[7-(6,6),7-(6,6),7-(7,7),7-(7,7)]
       0.924929        167.012057       4317.520625     163449.791250                                    23.415642                               20.839397       0.973088       2.023465                      0.996728      77.010753     204.227741       0.428915       0.377420      -1.202608       0.103045                26.077957            0.000003    48[7-(6,6),7-(6,6),8-(1,1,48),8-(6),8-(6),8-(6)]
       0.995100        172.696710       4340.295975     164262.690000                                    23.407680                               20.442895       0.979007       2.031803                      0.997350      75.465609     199.121680       0.448218       0.361074      -1.217754       0.138524                26.030311           -0.000006    48[7-(6,6),7-(6,6),8-(1,48,48),8-(6),8-(6),8-(6)]
       0.922356        168.419210       3622.443300     131555.720000                                    23.021441                               18.522792       1.059371       2.055778                      0.996739      76.066471     199.167648       0.474849       0.355175      -1.217951       0.039169                28.054879            0.008752    48[7-(6,6),7-(6,6),8-(15),8-(6)]
       0.837676        178.899008       4162.542000     158238.155000                                    26.146177                               21.766616       0.810342       1.933441                      0.999016      82.965150     230.343604       0.377485       0.426829      -1.150593       0.037438                33.131467            0.008946    48[7-(6,6),7-(6,6),8-(48,48),8-(6),8-(6),35-(0)]
       0.708969        161.752522       4472.274667     172523.711667                                    24.208255                               22.176654       1.132294       2.009660                      0.997482      85.244556     235.872368       0.385027       0.412378      -1.164358       0.029012                28.573004           -0.000000    48[7-(6,6),7-(6,6),8-(6),17-(0)]
       0.896352        181.273964       4384.219375     166624.212500                                    23.781036                               20.203055       0.968596       2.013984                      0.997860      77.940086     207.222954       0.461622       0.349119      -1.225977       0.143215                27.357197           -0.000173    48[7-(6,6),7-(6,6),8-(6),8-(6),8-(6,48)]
       0.907474        153.645364       3732.890775     136958.247500                                    21.615595                               18.816811       1.006976       2.021346                      0.998279      77.870071     206.724174       0.469352       0.355710      -1.214249       0.139498                24.189415           -0.000338    48[7-(6,6),7-(6,6),8-(6),8-(6,48)]
       0.266881        410.156106      10368.896500     497896.405000                                    43.061500                               33.093584       0.141069       1.632296                      0.999475     110.534813     351.081153       0.322043       0.396086      -1.165950       0.473425                59.940234            0.561159    48[7-(6,6),7-(6,6),8-(7)]
       0.826215        186.332369       3890.428550     144511.055000                                    25.198363                               19.563308       0.768432       1.955625                      0.997859      79.469763     213.702737       0.446976       0.368908      -1.200783       0.000000                33.781979            0.095284    48[7-(6,6),7-(6,6)]
       0.866857        148.055109       3769.498150     138361.112500                                    21.058878                               18.854400       1.096845       2.057768                      0.995863      77.573175     204.660601       0.471848       0.353650      -1.218416       0.050493                23.486796            0.000000    48[7-(6,6),7-(6,6,6),8-(6),8-(6),8-(6)]
       0.518301        245.469744       6481.980875     275281.822500                                    30.264281                               25.536980       0.633952       1.828175                      0.998594      94.814748     278.299665       0.382273       0.377279      -1.186560       0.102787                35.054390            0.280002    48[7-(6,6),7-(6,7),7-(6,7),7-(6,7)]
       0.789019        188.048334       4910.599550     192564.660000                                    25.801596                               22.594468       1.029140       2.001253                      0.997534      82.175162     224.086303       0.400648       0.389853      -1.189090       0.088882                29.371614            0.000035    48[7-(6,6),7-(6,7),7-(6,7),8-(6),8-(6)]
       0.851944        161.424202       3876.741700     143589.605000                                    22.381459                               19.255225       1.103273       2.038631                      0.998489      79.349966     211.692831       0.461093       0.358642      -1.211695       0.060406                25.316425            0.000048    48[7-(6,6),7-(6,7),7-(6,7)]
       0.877781        173.078886       4511.359575     173233.355000                                    24.610276                               21.773905       0.928155       1.990514                      0.997895      79.528644     214.748083       0.404749       0.394091      -1.185638       0.108525                27.708776           -0.000001    48[7-(6,6),7-(6,7),8-(6),8-(6),8-(6)]
       0.827703        156.964753       4215.530150     159446.455000                                    21.988469                               20.083423       0.951965       1.992303                      0.997595      80.460725     216.935175       0.451324       0.358802      -1.211532       0.087498                23.235841           -0.000002    48[7-(6,6),7-(6,7),8-(6)]
       0.700367        203.352416       5087.529600     203118.812500                                    28.382886                               23.889860       0.904373       1.929880                      0.998467      87.888819     249.136671       0.364679       0.420680      -1.156096       0.042505                34.924474           -0.000238    48[7-(6,6),7-(7,7),17-(48),17-(48),17-(48)]
       1.004744        160.963081       4259.341000     160826.115000                                    22.660269                               20.533285       0.766191       1.970591                      0.998440      75.730566     201.155173       0.437005       0.371198      -1.206475       0.064903                25.144876            0.000022    48[7-(6,6),8-(1,48,48),8-(6),8-(6),8-(6)]
       0.979685        164.081472       4336.753250     164479.767500                                    23.215395                               20.903959       0.862484       1.995993                      0.997776      76.185681     202.781545       0.427400       0.377854      -1.201187       0.125275                26.117834           -0.000004    48[7-(6,6),8-(1,48,48),8-(6),8-(6),8-(6,48)]
       0.895057        174.869726       4487.531000     171954.575000                                    23.547362                               20.526329       0.766743       1.957391                      0.997760      78.626047     211.540464       0.453997       0.352084      -1.220485       0.092834                29.434487            0.028570    48[7-(6,6),8-(48,48),8-(6),8-(6),8-(6)]
       0.899399        183.508943       4542.525575     174171.390000                                    24.145226                               20.727120       0.771861       1.962234                      0.996560      78.068686     208.455292       0.450417       0.354660      -1.221210       0.047212                27.419797            0.000000    48[7-(6,6),8-(6),8-(6),8-(6),8-(6),48-(7,8,8,8,8)]
       0.968866        159.424485       3947.168975     146976.840000                                    23.700195                               20.664809       0.844381       1.981502                      0.998748      77.142311     206.898104       0.405447       0.405703      -1.173963       0.130919                27.785640           -0.000006    48[7-(6,6),8-(6),8-(6),8-(6),8-(6,48),8-(6,48)]
       0.899321        160.079393       4622.158850     178181.505000                                    22.843940                               21.422846       0.947632       2.002678                      0.998320      78.549585     211.020058       0.426725       0.372341      -1.205193       0.103634                25.199881            0.000001    48[7-(6,6),8-(6),8-(6),8-(6),8-(6,48)]
       1.007880        155.757069       4039.687775     150988.395000                                    22.857426                               20.596563       0.755994       1.967962                      0.997720      75.940350     202.698646       0.416136       0.393829      -1.185145       0.109011                25.317420            0.000010    48[7-(6,6),8-(6),8-(6),8-(6,48),8-(6,48),8-(6,48)]
       0.365212        329.514080       9704.931975     458138.670000                                    37.571758                               31.861666       0.325318       1.683809                      0.999215     107.669658     338.533049       0.330770       0.392262      -1.169359       0.527247                44.994921           -0.000010    48[7-(6,6),8-(6),8-(6,48)]
       0.923383        143.111580       3649.232125     133523.350000                                    21.063286                               18.886288       0.856078       1.978861                      0.999318      77.934431     208.628565       0.456696       0.366541      -1.201606       0.058204                23.242707            0.000000    48[7-(6,6),8-(6,48),8-(6,63)]
       0.677141        134.725591       4056.553875     151668.445000                                    20.822612                               20.508423       1.447904       2.132993                      0.993431      81.937675     218.241705       0.421337       0.388811      -1.189775       0.137518                24.100240            0.000001    48[7-(6,6,6),7-(6,6,6),7-(6,6,6),8-(6)]
       0.835528        136.942146       3738.307662     136659.527500                                    19.837147                               18.559823       1.268555       2.105106                      0.995513      77.567526     202.908045       0.484884       0.345544      -1.227938       0.008148                21.434991            0.000004    48[7-(6,6,6),7-(6,6,6),8-(6),8-(6),8-(6)]
       1.001766        131.915896       3213.126342     113275.525000                                    19.475046                               17.362884       1.125856       2.089845                      0.997045      73.642325     190.147433       0.493800       0.351842      -1.220492       0.067382                21.809779            0.000000    48[7-(6,6,6),8-(1,1,48),8-(6),8-(6),8-(6)]
       0.890315        142.612878       3787.809475     139310.540000                                    20.685603                               18.964389       0.927300       2.004728                      0.997255      77.714545     205.762278       0.467724       0.356058      -1.215400       0.087168                22.775119            0.000006    48[7-(6,6,6),8-(6),8-(6),8-(6,48)]
       0.810870        129.245178       2527.134725      85969.894000                                    22.210510                               17.736196       0.620610       1.904366                      0.995992      81.865264     224.849357       0.385713       0.466792      -1.109830       0.139876                26.123365            0.000005    48[7-(6,7),7-(6,7),7-(6,7),17-(0),17-(0),17-(48)]
       0.699172        213.222536       5623.919250     228585.965000                                    26.856026                               23.172525       0.899634       1.938232                      0.998494      86.484404     241.628402       0.420878       0.358046      -1.212308       0.062862                30.167296            0.000002    48[7-(6,7),7-(6,7),7-(6,7),17-(0),17-(48)]
       0.781691        164.486412       4183.601400     158340.105000                                    22.866582                               20.099201       1.039977       1.999331                      0.998322      82.398764     224.083579       0.446917       0.362108      -1.205690       0.140946                25.285390            0.000000    48[7-(6,7),7-(6,7),7-(6,7),17-(0)]
       0.659433        215.898290       5321.196000     213344.990000                                    28.322745                               23.722234       1.244172       2.029743                      0.996986      86.822428     241.047514       0.385212       0.396582      -1.181528       0.050240                32.275171           -0.000008    48[7-(6,7),7-(6,7),7-(6,7),7-(6,7),7-(6,7),17-(48)]
       0.800149        196.744140       4575.801650     176659.960000                                    26.695154                               22.098412       1.052955       2.007761                      0.997609      81.993768     223.355054       0.396414       0.400208      -1.178888       0.116740                30.547937            0.000003    48[7-(6,7),7-(6,7),7-(6,7),7-(6,7),8-(6),8-(6)]
       0.696515        221.247160       5469.023675     219985.366250                                    27.897171                               23.417248       1.295703       2.054015                      0.996415      85.097361     233.874198       0.404976       0.376005      -1.201693       0.109514                31.549025           -0.000010    48[7-(6,7),7-(6,7),7-(6,7),7-(7,7),8-(6)]
       0.761219        178.501767       4477.276050     171920.530000                                    23.936203                               20.673530       1.230293       2.058771                      0.998089      82.231109     223.405064       0.445600       0.357970      -1.212205       0.093531                27.079550            0.002292    48[7-(6,7),7-(6,7),7-(6,7),8-(6),8-(6)]
       0.757783        206.793994       4903.005175     192470.860000                                    26.451470                               21.738492       1.315209       2.067183                      0.997420      83.600474     229.174872       0.431694       0.361433      -1.210052       0.067231                31.070318           -0.000036    48[7-(6,7),7-(6,7),7-(7,7),7-(7,7)]
       0.918319        171.149743       4625.017425     178881.265000                                    24.494594                               22.094692       0.773207       1.947407                      0.998175      79.414565     215.904069       0.400093       0.395817      -1.183183       0.032353                27.269693           -0.003801    48[7-(6,7),7-(6,7),8-(27,27),8-(6),8-(6),8-(6)]
       0.947544        171.731307       4375.085350     166915.277500                                    24.587840                               21.605908       0.838485       1.971867                      0.997664      78.398445     211.831448       0.401243       0.400119      -1.179744       0.076143                27.262101            0.012404    48[7-(6,7),7-(6,7),8-(6),8-(6,48),17-(48)]
       0.756244        181.153822       4399.146200     168260.780000                                    24.218297                               20.476642       1.362061       2.074851                      0.999334      83.274503     226.157865       0.448034       0.357421      -1.212079       0.038070                28.354779            0.000000    48[7-(6,7),7-(6,7),8-(6)]
       0.727529        219.506047       5309.086275     213965.125000                                    29.674022                               24.334747       0.853685       1.919436                      0.998494      87.320951     247.669091       0.363344       0.418278      -1.159215       0.055013                36.683765           -0.000352    48[7-(6,7),7-(7,7),7-(7,7),17-(48),17-(48),17-(48)]
       0.834917        183.884402       4619.634050     178478.202500                                    24.359966                               20.979839       1.044075       2.015050                      0.997193      80.738038     218.809963       0.443711       0.357296      -1.214830       0.116095                27.878314            0.000001    48[7-(6,7),7-(7,7),7-(7,7),8-(6),8-(6)]
       0.866646        180.390974       4154.330900     156882.035000                                    24.226468                               20.064637       0.921614       1.985709                      0.997455      80.139621     217.359619       0.446315       0.363407      -1.205184       0.090625                28.138569            0.000003    48[7-(6,7),7-(7,7),7-(7,7),8-(6,48),8-(6,48)]
       0.891203        167.691722       4095.190025     153851.862500                                    23.248849                               19.976619       0.940169       1.998719                      0.998434      78.923297     212.408600       0.446145       0.365427      -1.205418       0.104961                26.112624            0.000410    48[7-(6,7),7-(7,7),8-(6),17-(48)]
       0.841839        178.704372       4643.803900     179968.225000                                    25.290237                               22.188051       0.908131       1.971165                      0.998511      81.283783     221.924659       0.397547       0.397554      -1.180717       0.116861                28.706983            0.000003    48[7-(6,7),7-(7,7),8-(6),8-(6),8-(6)]
       0.868794        174.639048       4601.848000     177663.542500                                    23.633303                               20.962251       0.969367       1.993304                      0.998661      80.267866     217.633231       0.443063       0.358076      -1.213868       0.098853                26.398142            0.000002    48[7-(6,7),7-(7,7),8-(6),8-(6),8-(6,48)]
       0.938920        148.682576       3717.054562     136449.383750                                    21.510759                               18.975809       0.899847       1.990998                      0.999058      77.699221     207.427705       0.459304       0.363273      -1.205916       0.065163                24.554797            0.004034    48[7-(6,7),8-(6),8-(6),8-(6),8-(6)]
       0.946159        147.155668       3623.165600     132213.508750                                    21.330426                               18.733414       0.842837       1.980022                      0.998927      77.253279     205.888795       0.462134       0.363241      -1.205464       0.067903                24.238812            0.000316    48[7-(6,7),8-(6),8-(6),8-(6)]
       0.637126        266.437357       5957.479300     246058.575000                                    32.558231                               25.100214       1.035289       1.961391                      0.997109      89.112530     252.318828       0.373944       0.396573      -1.179796       0.000003                43.564332            0.033666    48[7-(7,7),7-(7,7),7-(7,7),7-(7,7),17-(48),17-(48)]
       0.540356        296.439146       6687.933575     285123.240000                                    34.047795                               26.012531       0.940734       1.919310                      0.996296      93.074076     269.477035       0.378977       0.379753      -1.190587       0.037870                44.332829            0.061781    48[7-(7,7),7-(7,7),7-(7,7),7-(7,7),7-(7,7)]
       0.893238        156.961093       3911.482250     145680.330000                                    22.490416                               19.731776       0.789094       1.963614                      0.996049      78.835187     213.190554       0.440580       0.373269      -1.195690       0.304610                25.395352           -0.000019    48[7-(7,7),7-(7,7),7-(7,7)]
       0.946886        193.938429       4619.786300     178171.870000                                    25.562622                               21.439338       0.761356       1.956218                      0.997550      77.899606     209.724221       0.425654       0.373105      -1.203866       0.021275                29.324494            0.000017    48[7-(7,7),7-(7,7),8-(6),8-(6),8-(6),8-(6,48)]
       0.954150        186.603199       4583.588937     176246.723750                                    24.913308                               21.172906       0.876817       1.987876                      0.999060      77.441659     207.478158       0.434314       0.366766      -1.210285       0.067759                29.951801            0.000142    48[7-(7,7),8-(6),8-(6),8-(6),8-(6)]
       0.950757        155.038128       4437.564550     169566.700000                                    22.667786                               21.390476       0.717009       1.948742                      0.997789      77.494842     208.214990       0.414555       0.386658      -1.192221       0.076691                24.231184           -0.000005    48[7-(7,7),8-(6),8-(6),8-(6),8-(6,48)]
       1.149634        151.978256         3752.8885         136725.42                                    21.570414                               19.166313       0.740929       2.006857                      0.996615      70.527899     181.560172       0.458015       0.367065      -1.214844            0.0                23.706308               4e-06    48[8-(1,1),8-(1,1),8-(6),8-(6),8-(6),8-(6)]
       1.094838        149.677403       4015.005175     148866.357500                                    21.277546                               19.501088       0.735716       1.986307                      0.997683      72.532036     188.787059       0.465086       0.355192      -1.224034       0.069156                23.885126            0.024397    48[8-(1,1),8-(1,1),8-(6),8-(6),8-(6,48)]
       1.067374        154.954707       4040.655200     150868.482500                                    22.661964                               20.441990       0.629289       1.946007                      0.997748      74.325897     197.574244       0.422994       0.387887      -1.190991       0.038525                25.060990            0.000002    48[8-(1,48,48),8-(6),8-(6),8-(6),8-(7),8-(7,48)]
       1.116999        113.570541       2957.528100     102077.622500                                    17.679344                               16.740537       1.017095       2.078669                      0.998914      70.745213     180.459979       0.499417       0.355338      -1.218060       0.067411                18.352476           -0.000022    48[8-(1,48,48),8-(6),8-(6),8-(6,48)]
       1.069627        120.880893       3160.153125     111352.367500                                    18.657470                               17.484569       0.772512       1.993190                      0.998400      73.156142     191.061834       0.479187       0.362806      -1.206832       0.048542                19.675108            0.000007    48[8-(1,48,48),8-(6),8-(6),8-(7,48)]
       0.920527        193.939665       4947.198575     193245.337500                                    25.263605                               21.576851       0.928931       1.996742                      0.999118      77.892199     208.046736       0.444333       0.352897      -1.226101       0.025711                32.159442            0.000004    48[8-(1,6),8-(1,6),8-(6),8-(6),8-(6),8-(6)]
       0.992049        127.118110       3565.125125     129089.237500                                    19.063677                               18.380921       0.990150       2.036739                      0.998333      75.079880     196.940989       0.475992       0.355378      -1.216547       0.022276                19.987234            0.000001    48[8-(1,6),8-(6),8-(6),8-(6,48,48),8-(6,48,48),8-(6,48,48)]
       1.092622        125.531592       3123.580750     110870.985000                                    21.284240                               19.193610       0.342367       1.854696                      0.998885      75.609062     204.973579       0.390166       0.442274      -1.136772       0.015149                23.928029           -0.000004    48[8-(15),8-(15),8-(15,48),8-(15,48),17-(48,48),17-(48,48)]
       1.063662        133.304031       3233.322125     115683.805000                                    21.967348                               19.463843       0.421214       1.870422                      0.998954      76.378589     207.431880       0.389622       0.439379      -1.139402       0.085763                24.793768           -0.000005    48[8-(15),8-(15,48),8-(15,48),8-(6),17-(0),17-(48,48)]
       1.128560        122.134555       3068.593800     107084.372500                                    18.701525                               17.172226       0.819231       2.014968                      0.999274      71.462481     184.378464       0.487051       0.360367      -1.211603       0.021531                20.077460           -0.000010    48[8-(15,48),8-(15,48),8-(6),8-(6)]
       1.104808        136.430583       3428.561050     123953.840000                                    21.988065                               19.796028       0.384230       1.872374                      0.998862      74.732877     201.216482       0.395260       0.428623      -1.151355       0.000000                24.149513            0.000014    48[8-(33),8-(33),8-(33),8-(33),8-(6),8-(6)]
       0.997007        163.127530       4002.218000     149529.757500                                    22.488429                               19.524094       0.682366       1.939841                      0.998779      76.539565     204.246462       0.459305       0.358154      -1.213100       0.073144                25.272859            0.053760    48[8-(48,48,48),8-(6),8-(6),8-(6),8-(6)]
       0.921026        169.831059       4647.924600     182435.905000                                    24.418119                               22.204670       0.192756       1.775886                      0.998836      82.809282     237.023817       0.392278       0.397797      -1.165860       0.144415                26.238216            0.079732    48[8-(6),8-(6),17-(48)]
       0.720239        169.179725       5154.495125     204965.492500                                    23.788056                               22.731789       1.107133       2.010212                      0.998393      84.381008     232.628997       0.409731       0.377123      -1.197938       0.296226                25.278547            0.000935    48[8-(6),8-(6),8-(6),15-(6,6,6)]
       0.986030        154.729026       3801.657600     140832.770000                                    22.407947                               19.503873       0.486285       1.878610                      0.998771      77.766163     210.944053       0.440631       0.375232      -1.192026       0.025976                26.472086           -0.000002    48[8-(6),8-(6),8-(6),17-(48)]
       0.958983        190.196664       4801.366125     187224.236250                                    24.956244                               21.486506       0.580289       1.897467                      0.998469      78.815350     214.316337       0.435623       0.360577      -1.212531       0.071212                29.501913            0.011118    48[8-(6),8-(6),8-(6),8-(6),17-(0)]
       1.030535        189.501767       4059.361275     152421.040000                                    26.537601                               21.148139       0.525198       1.892802                      0.999117      76.856954     207.901179       0.394822       0.413160      -1.167068       0.000001                33.987826            0.001302    48[8-(6),8-(6),8-(6),8-(6),17-(29),17-(29)]
       1.107425        147.767145       2821.768100      97410.219500                                    23.076163                               18.086285       0.468330       1.904675                      0.997696      73.810702     195.782850       0.408145       0.434719      -1.144441       0.000894                29.526475           -0.004098    48[8-(6),8-(6),8-(6),8-(6),17-(48),17-(48)]
       1.022023        150.734297       3636.875900     132888.165000                                    21.781046                               18.879357       0.687812       1.947364                      0.998960      75.858395     202.581090       0.456112       0.367517      -1.201443       0.056257                25.838743           -0.000003    48[8-(6),8-(6),8-(6),8-(6),17-(48)]
       1.012287        144.242906       3261.795167     116101.436667                                    22.261283                               18.952542       0.644939       1.935851                      0.996548      75.999529     200.982495       0.416693       0.412962      -1.165747       0.000857                25.884649            0.261854    48[8-(6),8-(6),8-(6),8-(6),8-(6),8-(6),8-(6),8-(6)]
       1.047165        153.452137       3849.338783     141968.253333                                    22.730876                               20.232258       0.772898       1.974426                      0.997195      74.966967     197.958121       0.416454       0.398780      -1.182923       0.000072                25.092818            0.088028    48[8-(6),8-(6),8-(6),8-(6),8-(6,48),8-(6,48),8-(6,48),8-(6,48)]
       0.985924        152.027380       4087.039100     152777.375000                                    21.544460                               19.715794       0.701210       1.953093                      0.998084      75.723961     200.309575       0.459415       0.356657      -1.218253       0.033553                23.908853            0.000000    48[8-(6),8-(6),8-(6),8-(6,48),8-(6,48),8-(6,48)]
       1.019256        143.033603       3909.141325     145095.492500                                    21.946589                               20.435933       0.623244       1.932412                      0.997634      75.888990     202.623406       0.411888       0.400708      -1.178630       0.050662                24.540983            0.074184    48[8-(6),8-(6),8-(6),8-(6,48),8-(6,48,48),8-(6,48,48)]
       1.135733        147.949889       3199.764900     113158.420000                                    22.578722                               18.768633       0.628011       1.957971                      0.998438      72.243279     189.392406       0.419526       0.412837      -1.167789       0.017080                27.141838            0.000070    48[8-(6),8-(6),8-(6,48),8-(6,48),8-(6,48),8-(6,48)]
       1.043118        145.473999       3423.981050     123503.015000                                    22.729765                               19.572031       0.588026       1.925469                      0.998077      75.409591     201.501805       0.404751       0.419538      -1.159824       0.025199                26.959826            0.031692    48[8-(6),8-(6),8-(6,48),8-(6,48),8-(6,48,48),8-(6,48,48)]
       0.984868        129.016228       3607.273125     131052.500000                                    19.277240                               18.502851       1.015499       2.040670                      0.998641      75.441941     198.482578       0.473708       0.355901      -1.215610       0.036411                20.308300            0.000003    48[8-(6),8-(6),8-(6,48,48),8-(6,48,48),8-(6,48,48)]
[truncated: 1,156,809 more chars]
