# Supplementary material for: A collection of forcefield precursors for metal–organic frameworks
Source: RSC Adv. 2019 Nov 13;9(63):36492–507. doi: 10.1039/c9ra07327b (PMC9075174; doi:10.1039/c9ra07327b)
Supplement: RA-009-C9RA07327B-s6381 [file RA-009-C9RA07327B-s6381.txt]

1	force-field precursors (folder)
2	statistics for first neighbor atom typing (average and standard deviation) (2 documents)
3	statistics for second neighbor atom typing (average and standard deviation) (2 documents)
4	new atom types in CSD and uncalculated structures
5	atom types with coordinates for non-CSD structures (folder)
6	atom types in each MOF for all non-rejected structures (3 documents: calculated, uncalculated, and CSD)
7	atom type appearance for accepted, uncalculated, and CSD structures (3 documents)
8	breakdown of CoRE MOF database (spreadsheet)
9	list of rejected calculated structures and reason for rejection
10	parameters for atom types that appear only once in calculated structures
Total number of documents: 16 + README.txt
