# Supplementary material for: A collection of forcefield precursors for metal–organic frameworks
Source: RSC Adv. 2019 Nov 13;9(63):36492–507. doi: 10.1039/c9ra07327b (PMC9075174; doi:10.1039/c9ra07327b)
Supplement: RA-009-C9RA07327B-s6382 [file RA-009-C9RA07327B-s6382.txt]

ABEMIF_clean
The RRMSE value at monopole order=      0.92240
The RRMSE value at monopole order with cloud penetration is=      0.91346
The RRMSE value at dipole order=      0.73401
The RRMSE value at dipole order with cloud penetration=      0.72440

ABIXOZ_clean
summed bond order for one O is 1.028690
summed bond order for one O is 1.028690

ACECIV_ion_b
summed bond order for one S is 9.637277
summed bond order for one S is 9.637295
summed bond order for one S is 9.636504
summed bond order for one S is 9.636522
summed bond order for one C is 5.097896
summed bond order for one C is 5.097899
summed bond order for one C is 5.097870
summed bond order for one C is 5.097873

ACMPCD_clean
summed bond order for one C is 3.293172
summed bond order for one C is 3.389905
summed bond order for one C is 3.396233
summed bond order for one C is 3.357177
summed bond order for one C is 3.002353
summed bond order for one C is 3.443650
summed bond order for one C is 3.180053
summed bond order for one C is 3.290070
summed bond order for one C is 2.707487
summed bond order for one C is 2.410461
summed bond order for one C is 3.292107
summed bond order for one C is 3.390806
summed bond order for one C is 3.396084
summed bond order for one C is 3.360196
summed bond order for one C is 3.001441
summed bond order for one C is 3.441976
summed bond order for one C is 3.179396
summed bond order for one C is 3.292192
summed bond order for one C is 2.711876
summed bond order for one C is 2.409776
summed bond order for one N is 1.685179
summed bond order for one N is 1.864687
summed bond order for one N is 1.683961
summed bond order for one N is 1.866946
summed bond order for one O is 1.497227
summed bond order for one O is 1.495855
summed bond order for one O is 1.425004
summed bond order for one O is 1.495869
summed bond order for one O is 1.494427
summed bond order for one O is 1.424374

ACUJOZ_clean5b
summed bond order for one C is 3.399368
summed bond order for one C is 3.399380
summed bond order for one C is 3.399388
summed bond order for one C is 3.399374
summed bond order for one C is 3.399385
summed bond order for one C is 3.399393
summed bond order for one C is 3.402995
summed bond order for one C is 3.403497
summed bond order for one C is 3.403323
summed bond order for one C is 3.403206
summed bond order for one C is 3.403248
summed bond order for one C is 3.403486
summed bond order for one C is 3.403201
summed bond order for one C is 3.403242
summed bond order for one C is 3.403483
summed bond order for one C is 3.402998
summed bond order for one C is 3.403502
summed bond order for one C is 3.403329
summed bond order for one C is 3.363216
summed bond order for one C is 3.363221
summed bond order for one C is 3.363201
summed bond order for one C is 3.363221
summed bond order for one C is 3.363226
summed bond order for one C is 3.363205
summed bond order for one C is 3.365139
summed bond order for one C is 3.365544
summed bond order for one C is 3.365653
summed bond order for one C is 3.363705
summed bond order for one C is 3.363752
summed bond order for one C is 3.363715
summed bond order for one C is 3.363704
summed bond order for one C is 3.363749
summed bond order for one C is 3.363713
summed bond order for one C is 3.365145
summed bond order for one C is 3.365551
summed bond order for one C is 3.365660
summed bond order for one C is 3.432907
summed bond order for one C is 3.432902
summed bond order for one C is 3.432895
summed bond order for one C is 3.432910
summed bond order for one C is 3.432909
summed bond order for one C is 3.432900
summed bond order for one C is 3.434639
summed bond order for one C is 3.434681
summed bond order for one C is 3.434638
summed bond order for one C is 3.431820
summed bond order for one C is 3.430970
summed bond order for one C is 3.431283
summed bond order for one C is 3.431820
summed bond order for one C is 3.430970
summed bond order for one C is 3.431285
summed bond order for one C is 3.434634
summed bond order for one C is 3.434671
summed bond order for one C is 3.434632
summed bond order for one C is 3.391964
summed bond order for one C is 3.391947
summed bond order for one C is 3.391918
summed bond order for one C is 3.391979
summed bond order for one C is 3.391962
summed bond order for one C is 3.391932
summed bond order for one C is 3.391619
summed bond order for one C is 3.392171
summed bond order for one C is 3.391752
summed bond order for one C is 3.392586
summed bond order for one C is 3.391699
summed bond order for one C is 3.391647
summed bond order for one C is 3.392566
summed bond order for one C is 3.391678
summed bond order for one C is 3.391631
summed bond order for one C is 3.391631
summed bond order for one C is 3.392185
summed bond order for one C is 3.391771
summed bond order for one C is 2.625710
summed bond order for one C is 2.625668
summed bond order for one C is 2.625671
summed bond order for one C is 2.625756
summed bond order for one C is 2.625685
summed bond order for one C is 2.625699
summed bond order for one C is 2.627069
summed bond order for one C is 2.627358
summed bond order for one C is 2.627363
summed bond order for one C is 2.629404
summed bond order for one C is 2.629373
summed bond order for one C is 2.629326
summed bond order for one C is 2.629404
summed bond order for one C is 2.629369
summed bond order for one C is 2.629318
summed bond order for one C is 2.627037
summed bond order for one C is 2.627322
summed bond order for one C is 2.627326
summed bond order for one O is 3.012320
summed bond order for one O is 3.012809
summed bond order for one O is 3.012815
summed bond order for one O is 3.012332
summed bond order for one O is 3.012814
summed bond order for one O is 3.012823
summed bond order for one O is 3.013843
summed bond order for one O is 3.014294
summed bond order for one O is 3.014020
summed bond order for one O is 3.015880
summed bond order for one O is 3.014473
summed bond order for one O is 3.015132
summed bond order for one O is 3.015880
summed bond order for one O is 3.014466
summed bond order for one O is 3.015138
summed bond order for one O is 3.013847
summed bond order for one O is 3.014297
summed bond order for one O is 3.014029
summed bond order for one O is 3.135578
summed bond order for one O is 3.135572
summed bond order for one O is 3.135587
summed bond order for one O is 3.135584
summed bond order for one O is 3.135573
summed bond order for one O is 3.135588
summed bond order for one O is 3.137809
summed bond order for one O is 3.137982
summed bond order for one O is 3.137421
summed bond order for one O is 3.135234
summed bond order for one O is 3.135163
summed bond order for one O is 3.135199
summed bond order for one O is 3.135227
summed bond order for one O is 3.135152
summed bond order for one O is 3.135194
summed bond order for one O is 3.137798
summed bond order for one O is 3.137977
summed bond order for one O is 3.137427

ACUTOI_clean
summed bond order for one S is 6.350849
summed bond order for one S is 6.350849
summed bond order for one S is 6.350849
summed bond order for one S is 6.350849
summed bond order for one S is 6.350849
summed bond order for one S is 6.350849
summed bond order for one S is 6.350849
summed bond order for one S is 6.350849

ADABAK01_clean
summed bond order for one C is 3.355237
summed bond order for one C is 3.347515
summed bond order for one C is 3.276237
summed bond order for one C is 3.360709
summed bond order for one C is 2.761494
summed bond order for one C is 3.356266
summed bond order for one C is 3.349212
summed bond order for one C is 3.272152
summed bond order for one C is 3.359303
summed bond order for one C is 2.761318
summed bond order for one C is 3.355241
summed bond order for one C is 3.347515
summed bond order for one C is 3.276243
summed bond order for one C is 3.360716
summed bond order for one C is 2.761508
summed bond order for one C is 3.356269
summed bond order for one C is 3.349225
summed bond order for one C is 3.272148
summed bond order for one C is 3.359303
summed bond order for one C is 2.761304
summed bond order for one C is 2.863160
summed bond order for one C is 2.863160

ADOBAX_charged
summed bond order for one O is 1.312867
summed bond order for one O is 1.342780
summed bond order for one O is 1.338037
summed bond order for one O is 1.312875
summed bond order for one O is 1.342775
summed bond order for one O is 1.338046
summed bond order for one O is 1.312871
summed bond order for one O is 1.342776
summed bond order for one O is 1.338038
summed bond order for one O is 1.312868
summed bond order for one O is 1.342794
summed bond order for one O is 1.338029
summed bond order for one O is 1.312858
summed bond order for one O is 1.342782
summed bond order for one O is 1.338023
summed bond order for one O is 1.312854
summed bond order for one O is 1.342771
summed bond order for one O is 1.338030
summed bond order for one O is 1.312857
summed bond order for one O is 1.342774
summed bond order for one O is 1.338025
summed bond order for one O is 1.312865
summed bond order for one O is 1.342763
summed bond order for one O is 1.338041

ADOBEB_charged
summed bond order for one O is 1.313600
summed bond order for one O is 1.335369
summed bond order for one O is 1.341091
summed bond order for one O is 1.313600
summed bond order for one O is 1.335370
summed bond order for one O is 1.341091
summed bond order for one O is 1.313609
summed bond order for one O is 1.335378
summed bond order for one O is 1.341094
summed bond order for one O is 1.313609
summed bond order for one O is 1.335379
summed bond order for one O is 1.341094
summed bond order for one O is 1.313609
summed bond order for one O is 1.335367
summed bond order for one O is 1.341094
summed bond order for one O is 1.313610
summed bond order for one O is 1.335367
summed bond order for one O is 1.341092
summed bond order for one O is 1.313599
summed bond order for one O is 1.335380
summed bond order for one O is 1.341092
summed bond order for one O is 1.313597
summed bond order for one O is 1.335381
summed bond order for one O is 1.341092

ADOBOL_charged
summed bond order for one O is 1.374111
summed bond order for one O is 1.358641
summed bond order for one O is 1.375927
summed bond order for one O is 1.374112
summed bond order for one O is 1.358640
summed bond order for one O is 1.375925
summed bond order for one O is 1.374113
summed bond order for one O is 1.358644
summed bond order for one O is 1.375927
summed bond order for one O is 1.374112
summed bond order for one O is 1.358644
summed bond order for one O is 1.375923
summed bond order for one O is 1.374107
summed bond order for one O is 1.358644
summed bond order for one O is 1.375919
summed bond order for one O is 1.374109
summed bond order for one O is 1.358643
summed bond order for one O is 1.375923
summed bond order for one O is 1.374107
summed bond order for one O is 1.358643
summed bond order for one O is 1.375922
summed bond order for one O is 1.374111
summed bond order for one O is 1.358644
summed bond order for one O is 1.375923
summed bond order for one O is 1.469614
summed bond order for one O is 1.469617
summed bond order for one O is 1.469617
summed bond order for one O is 1.469616

ADOBUR_charged
summed bond order for one O is 1.357513
summed bond order for one O is 1.333580
summed bond order for one O is 1.320681
summed bond order for one O is 1.357522
summed bond order for one O is 1.333588
summed bond order for one O is 1.320682
summed bond order for one O is 1.357516
summed bond order for one O is 1.333584
summed bond order for one O is 1.320688
summed bond order for one O is 1.357518
summed bond order for one O is 1.333584
summed bond order for one O is 1.320683
summed bond order for one O is 1.357501
summed bond order for one O is 1.333571
summed bond order for one O is 1.320678
summed bond order for one O is 1.357513
summed bond order for one O is 1.333581
summed bond order for one O is 1.320679
summed bond order for one O is 1.357509
summed bond order for one O is 1.333573
summed bond order for one O is 1.320676
summed bond order for one O is 1.357508
summed bond order for one O is 1.333576
summed bond order for one O is 1.320677

ADOCAY_charged
summed bond order for one O is 1.354932
summed bond order for one O is 1.344879
summed bond order for one O is 1.340941
summed bond order for one O is 1.354946
summed bond order for one O is 1.344888
summed bond order for one O is 1.340941
summed bond order for one O is 1.354934
summed bond order for one O is 1.344883
summed bond order for one O is 1.340939
summed bond order for one O is 1.354941
summed bond order for one O is 1.344888
summed bond order for one O is 1.340939
summed bond order for one O is 1.354943
summed bond order for one O is 1.344888
summed bond order for one O is 1.340937
summed bond order for one O is 1.354945
summed bond order for one O is 1.344890
summed bond order for one O is 1.340938
summed bond order for one O is 1.354946
summed bond order for one O is 1.344892
summed bond order for one O is 1.340947
summed bond order for one O is 1.354940
summed bond order for one O is 1.344884
summed bond order for one O is 1.340946

ADOCIG_charged
summed bond order for one O is 1.340231
summed bond order for one O is 1.351509
summed bond order for one O is 1.341588
summed bond order for one O is 1.340231
summed bond order for one O is 1.351509
summed bond order for one O is 1.341598
summed bond order for one O is 1.340237
summed bond order for one O is 1.351527
summed bond order for one O is 1.341624
summed bond order for one O is 1.340238
summed bond order for one O is 1.351536
summed bond order for one O is 1.341620
summed bond order for one O is 1.340234
summed bond order for one O is 1.351526
summed bond order for one O is 1.341617
summed bond order for one O is 1.340234
summed bond order for one O is 1.351528
summed bond order for one O is 1.341618
summed bond order for one O is 1.340228
summed bond order for one O is 1.351503
summed bond order for one O is 1.341590
summed bond order for one O is 1.340228
summed bond order for one O is 1.351507
summed bond order for one O is 1.341586

AFEJOK_ion_b
summed bond order for one N is 4.796028

AFIXAO_clean
The RRMSE value at monopole order=      0.51332
The RRMSE value at monopole order with cloud penetration is=      0.51582

AFIXES_clean
The RRMSE value at monopole order=      0.50405
The RRMSE value at monopole order with cloud penetration is=      0.50558

AFOYOK_clean
summed bond order for one C is 3.401408
summed bond order for one C is 3.393566
summed bond order for one C is 3.360985
summed bond order for one C is 3.401408
summed bond order for one C is 3.393565
summed bond order for one C is 3.360978
summed bond order for one C is 3.398660
summed bond order for one C is 3.395128
summed bond order for one C is 3.360075
summed bond order for one C is 3.398666
summed bond order for one C is 3.395133
summed bond order for one C is 3.360084
summed bond order for one C is 3.401410
summed bond order for one C is 3.393567
summed bond order for one C is 3.360986
summed bond order for one C is 3.401406
summed bond order for one C is 3.393563
summed bond order for one C is 3.360978
summed bond order for one C is 3.398665
summed bond order for one C is 3.395131
summed bond order for one C is 3.360075
summed bond order for one C is 3.398662
summed bond order for one C is 3.395129
summed bond order for one C is 3.360084

AGAXOV_clean
The RRMSE value at monopole order=      0.51611
The RRMSE value at monopole order with cloud penetration is=      0.51702

AHINIP_clean
summed bond order for one O is 3.205695
summed bond order for one O is 3.205695

AKUHOD03_clean
summed bond order for one C is 3.184389
summed bond order for one C is 3.184291
summed bond order for one O is 1.469141
summed bond order for one O is 1.469127

ALALUU_clean
summed bond order for one C is 2.470350
summed bond order for one C is 2.469756

ALANAD_clean
summed bond order for one C is 3.418479
summed bond order for one C is 3.417188
summed bond order for one C is 3.415189
summed bond order for one C is 3.414496
summed bond order for one C is 3.418479
summed bond order for one C is 3.417188
summed bond order for one C is 3.415188
summed bond order for one C is 3.414497

ALIXAU_clean_h
summed bond order for one C is 3.487475

ALOLET_charged
summed bond order for one C is 5.043680
summed bond order for one C is 2.593147
summed bond order for one C is 3.454714
summed bond order for one C is 5.043528
summed bond order for one C is 2.588441
summed bond order for one C is 3.454384
summed bond order for one C is 5.043416
summed bond order for one C is 2.593171
summed bond order for one C is 3.454666
summed bond order for one C is 5.043533
summed bond order for one C is 2.588412
summed bond order for one C is 3.454633
summed bond order for one C is 5.043634
summed bond order for one C is 2.588375
summed bond order for one C is 3.454771
summed bond order for one C is 5.043536
summed bond order for one C is 2.588407
summed bond order for one C is 3.454339
summed bond order for one N is 1.297144
summed bond order for one N is 1.283714
summed bond order for one N is 1.340122
summed bond order for one N is 1.296350
summed bond order for one N is 1.284086
summed bond order for one N is 1.340013
summed bond order for one N is 1.296939
summed bond order for one N is 1.284124
summed bond order for one N is 1.341370
summed bond order for one N is 1.296333
summed bond order for one N is 1.284112
summed bond order for one N is 1.340013
summed bond order for one N is 1.296349
summed bond order for one N is 1.283677
summed bond order for one N is 1.341311
summed bond order for one N is 1.296330
summed bond order for one N is 1.284085
summed bond order for one N is 1.340034
summed bond order for one N is 2.295996
summed bond order for one N is 2.296019
summed bond order for one N is 2.296038
summed bond order for one N is 2.295378
summed bond order for one N is 2.295590
summed bond order for one N is 2.295629
summed bond order for one O is 3.027662
summed bond order for one O is 3.027396
summed bond order for one O is 3.027294
summed bond order for one O is 3.027401
summed bond order for one O is 3.027669
summed bond order for one O is 3.027401

ALOLIX_charged
summed bond order for one C is 3.295574
summed bond order for one C is 3.152021
summed bond order for one C is 3.295579
summed bond order for one C is 3.152006
summed bond order for one C is 3.295585
summed bond order for one C is 3.152016
summed bond order for one C is 3.295555
summed bond order for one C is 3.152013
summed bond order for one C is 3.295588
summed bond order for one C is 3.152019
summed bond order for one C is 3.295594
summed bond order for one C is 3.152008
summed bond order for one N is 1.319241
summed bond order for one N is 1.417094
summed bond order for one N is 1.530325
summed bond order for one N is 1.319238
summed bond order for one N is 1.417100
summed bond order for one N is 1.530315
summed bond order for one N is 1.319238
summed bond order for one N is 1.417095
summed bond order for one N is 1.530339
summed bond order for one N is 1.319239
summed bond order for one N is 1.417099
summed bond order for one N is 1.530309
summed bond order for one N is 1.319237
summed bond order for one N is 1.417099
summed bond order for one N is 1.530324
summed bond order for one N is 1.319240
summed bond order for one N is 1.417100
summed bond order for one N is 1.530335

AMAFOK_clean
The RRMSE value at monopole order=      0.57225
The RRMSE value at monopole order with cloud penetration is=      0.56831

AMAGAX_clean
The RRMSE value at monopole order=      0.60054
The RRMSE value at monopole order with cloud penetration is=      0.59565

AMALND_clean
summed bond order for one C is 2.352667
summed bond order for one C is 2.352711
summed bond order for one C is 2.352682
summed bond order for one C is 2.352689
summed bond order for one C is 2.352806
summed bond order for one C is 2.352810
summed bond order for one C is 2.352701
summed bond order for one C is 2.352699
summed bond order for one C is 2.478457
summed bond order for one C is 2.478767
summed bond order for one C is 2.478317
summed bond order for one C is 2.478706

AMEJIM_charged
negative charge on one Fe

AMEJOS_charged
negative charge on one Fe
negative charge on one Fe

AMIKOX_clean
The RRMSE value at monopole order=      0.65387
The RRMSE value at monopole order with cloud penetration is=      0.66706

AMUCOB_clean
The RRMSE value at monopole order=      1.10356
The RRMSE value at monopole order with cloud penetration is=      1.11283

AMUWIP_charged
summed bond order for one I is 0.292469
summed bond order for one I is 0.292474
summed bond order for one I is 0.292467
summed bond order for one I is 0.292467

AMUXAI_clean
summed bond order for one O is 3.013621
summed bond order for one O is 3.009073

ANENEN_clean
summed bond order for one C is 1.859326
summed bond order for one C is 1.859326

APEBED_clean
The RRMSE value at monopole order=      0.62467
The RRMSE value at monopole order with cloud penetration is=      0.62619

AQETIA_clean
The RRMSE value at monopole order=      0.57358
The RRMSE value at monopole order with cloud penetration is=      0.57164

AQMAND01_clean
summed bond order for one C is 3.345921
summed bond order for one C is 3.345921

AQMAND_clean
summed bond order for one C is 2.314346
summed bond order for one C is 2.314358
summed bond order for one C is 2.314323
summed bond order for one C is 2.314351
summed bond order for one C is 2.490510
summed bond order for one C is 2.490471

AQODOA_clean
negative charge on one Ag
negative charge on one Ag
negative charge on one Ag
negative charge on one Ag
summed bond order for one H is 1.509504
summed bond order for one H is 1.705898
summed bond order for one H is 1.667650
summed bond order for one H is 1.503887
summed bond order for one H is 1.537328
summed bond order for one H is 1.570708
summed bond order for one H is 1.701637
summed bond order for one H is 1.570912
summed bond order for one H is 1.684895
summed bond order for one H is 1.537156
summed bond order for one H is 1.621323
summed bond order for one H is 1.527782
summed bond order for one H is 1.557183
summed bond order for one H is 1.539396
summed bond order for one H is 1.590020
summed bond order for one H is 1.536038
summed bond order for one H is 1.508718
summed bond order for one H is 1.575238
summed bond order for one S is 6.217265

ASADAA_clean
summed bond order for one O is 1.452211
summed bond order for one O is 1.453083
summed bond order for one O is 1.452207
summed bond order for one O is 1.453094

ATIBIO_clean
The RRMSE value at monopole order=      1.26290
The RRMSE value at monopole order with cloud penetration is=      1.25791

ATIJUJ_clean5b
summed bond order for one C is 3.111196
summed bond order for one C is 3.431530
summed bond order for one C is 3.020786
summed bond order for one C is 3.428727
summed bond order for one C is 3.021546
summed bond order for one C is 3.434273
summed bond order for one C is 3.015661
summed bond order for one C is 3.432468
summed bond order for one C is 3.091854
summed bond order for one C is 3.439495
summed bond order for one C is 3.056220
summed bond order for one C is 3.434098

ATOTIM_clean
The RRMSE value at monopole order=      0.95649
The RRMSE value at monopole order with cloud penetration is=      0.96207

AVELUJ_clean
The RRMSE value at monopole order=      0.54799
The RRMSE value at monopole order with cloud penetration is=      0.55008

AVEMOE_clean
negative charge on one Ag
negative charge on one Ag
negative charge on one Ag
negative charge on one Ag
negative charge on one Ag
negative charge on one Ag
negative charge on one Ag
negative charge on one Ag

AVOSIO_charged
summed bond order for one O is 3.074067
summed bond order for one O is 3.074239
summed bond order for one O is 3.074017
summed bond order for one F is 2.194572
summed bond order for one F is 2.194626
summed bond order for one F is 2.194586

AVUDAX_clean
The RRMSE value at monopole order=      0.58051
The RRMSE value at monopole order with cloud penetration is=      0.57707

AVUPIR_clean_h
summed bond order for one C is 3.252303
summed bond order for one C is 3.240544
summed bond order for one C is 3.456042
summed bond order for one C is 2.504176
summed bond order for one C is 3.227035
summed bond order for one C is 3.461234
summed bond order for one C is 2.501197
summed bond order for one C is 3.230188
summed bond order for one C is 3.460412
summed bond order for one C is 2.506689
summed bond order for one C is 3.246259
summed bond order for one C is 3.462278
summed bond order for one C is 2.505683
summed bond order for one C is 3.230007
summed bond order for one C is 3.458809
summed bond order for one C is 2.513382
summed bond order for one C is 3.231801
summed bond order for one C is 3.461335

AWAGEL_clean
The RRMSE value at monopole order=      0.75090
The RRMSE value at monopole order with cloud penetration is=      0.75064

AWEDUC_charged
summed bond order for one N is 5.071927
summed bond order for one N is 5.071879
summed bond order for one N is 5.071683
summed bond order for one N is 5.071537
summed bond order for one N is 4.792246
summed bond order for one N is 4.792347

AYUWUM_clean
summed bond order for one S is 6.382360
summed bond order for one S is 6.398555
summed bond order for one S is 6.437117
summed bond order for one S is 6.382360
summed bond order for one S is 6.398555
summed bond order for one S is 6.437117

AZILEA_clean
summed bond order for one C is 2.597260
summed bond order for one C is 2.523190
summed bond order for one C is 2.504393
summed bond order for one C is 2.581613
summed bond order for one C is 3.432241
summed bond order for one C is 3.423101
summed bond order for one C is 2.595958
summed bond order for one C is 2.523969
summed bond order for one C is 2.505315
summed bond order for one C is 2.581362
summed bond order for one C is 3.430349
summed bond order for one C is 3.422491

BACMOH_clean
The RRMSE value at monopole order=      0.51803
The RRMSE value at monopole order with cloud penetration is=      0.50958
summed bond order for one C is 3.430114
summed bond order for one C is 2.601466
summed bond order for one C is 3.182223
summed bond order for one C is 3.355247
summed bond order for one C is 3.263645
summed bond order for one C is 3.430137
summed bond order for one C is 2.601505
summed bond order for one C is 3.182058
summed bond order for one C is 3.355007
summed bond order for one C is 3.263369
summed bond order for one C is 3.430090
summed bond order for one C is 2.601409
summed bond order for one C is 3.181923
summed bond order for one C is 3.354851
summed bond order for one C is 3.263172
summed bond order for one C is 3.430109
summed bond order for one C is 2.601470
summed bond order for one C is 3.182001
summed bond order for one C is 3.354954
summed bond order for one C is 3.263303
summed bond order for one N is 1.939285
summed bond order for one N is 1.939300
summed bond order for one N is 1.939274
summed bond order for one N is 1.939289

BAKGAX_clean
The RRMSE value at monopole order=      0.87745
The RRMSE value at monopole order with cloud penetration is=      0.87586
summed bond order for one S is 6.363872
summed bond order for one S is 6.363142
summed bond order for one S is 6.363892
summed bond order for one S is 6.352852

BARZOL_charged
summed bond order for one F is 1.535073
summed bond order for one F is 1.535073
summed bond order for one F is 1.535073
summed bond order for one F is 1.535073

BASSOF_clean
The RRMSE value at monopole order=      0.57129
The RRMSE value at monopole order with cloud penetration is=      0.56742

BASSUL_clean
The RRMSE value at monopole order=      0.56196
The RRMSE value at monopole order with cloud penetration is=      0.55912

BASTAS_clean
The RRMSE value at monopole order=      0.50739
The RRMSE value at monopole order with cloud penetration is=      0.50528

BASTEW_clean
The RRMSE value at monopole order=      0.53243
The RRMSE value at monopole order with cloud penetration is=      0.52988

BASTIA_clean
The RRMSE value at monopole order=      0.53560
The RRMSE value at monopole order with cloud penetration is=      0.53270

BASTUM_clean
The RRMSE value at monopole order=      0.54206
The RRMSE value at monopole order with cloud penetration is=      0.53878

BAZDAJ_charged
The RRMSE value at monopole order=      0.65195
The RRMSE value at monopole order with cloud penetration is=      0.64878

BAZJET_clean
The RRMSE value at monopole order=      0.94302
The RRMSE value at monopole order with cloud penetration is=      0.94005

BEKZEX01_clean
summed bond order for one O is 0.758267
summed bond order for one O is 0.757207
summed bond order for one O is 0.756559
summed bond order for one O is 0.757648

BEKZEX_clean
summed bond order for one O is 0.820232
summed bond order for one O is 0.820229
summed bond order for one O is 0.820286
summed bond order for one O is 0.820223

BELJIL_clean
The RRMSE value at monopole order=      0.71146
The RRMSE value at monopole order with cloud penetration is=      0.71106

BELTOD_clean
summed bond order for one C is 3.227802
summed bond order for one C is 3.227813
summed bond order for one C is 3.227891
summed bond order for one C is 3.234530
summed bond order for one C is 3.227741
summed bond order for one C is 3.227816
summed bond order for one C is 3.227837
summed bond order for one C is 3.227817

BELVEV_charged
summed bond order for one C is 1.551443
summed bond order for one C is 1.551449

BEPLUF_clean
The RRMSE value at monopole order=      0.57635
The RRMSE value at monopole order with cloud penetration is=      0.57460

BEPMAM_clean
The RRMSE value at monopole order=      0.60161
The RRMSE value at monopole order with cloud penetration is=      0.59887

BEPYIG_clean
The RRMSE value at monopole order=      0.55930
The RRMSE value at monopole order with cloud penetration is=      0.55600

BETDAH_clean
summed bond order for one C is 3.398832
summed bond order for one C is 3.401973
summed bond order for one C is 3.398832
summed bond order for one C is 3.401972

BETDEL_clean
summed bond order for one C is 3.396724
summed bond order for one C is 3.397427
summed bond order for one C is 3.396724
summed bond order for one C is 3.397427

BETZOR_clean
summed bond order for one O is 1.117412
summed bond order for one O is 1.117333
summed bond order for one O is 1.117416
summed bond order for one O is 1.117337

BEVQUP_clean
summed bond order for one O is 1.417422
summed bond order for one O is 1.418138
summed bond order for one O is 1.417617
summed bond order for one O is 1.418205
summed bond order for one O is 1.417415
summed bond order for one O is 1.418134
summed bond order for one O is 1.417607
summed bond order for one O is 1.418201

BEXTUV_clean
The RRMSE value at monopole order=      1.05204
The RRMSE value at monopole order with cloud penetration is=      1.05172
summed bond order for one C is 6.075987
summed bond order for one C is 6.075967
summed bond order for one C is 6.075909
summed bond order for one C is 6.076303
summed bond order for one O is 5.418891
summed bond order for one O is 5.419274
summed bond order for one O is 3.620969
summed bond order for one O is 5.418353
summed bond order for one O is 5.418260
summed bond order for one O is 3.612667

BEZSIK_clean
The RRMSE value at monopole order=      0.54635
The RRMSE value at monopole order with cloud penetration is=      0.54225
summed bond order for one S is 6.129179
summed bond order for one S is 6.129177
summed bond order for one S is 6.129178
summed bond order for one S is 6.129179

BICDAU_clean
The RRMSE value at monopole order=      1.18764
The RRMSE value at monopole order with cloud penetration is=      1.18179

BIMDOR_charged
summed bond order for one C is 1.160572
summed bond order for one C is 1.161040
summed bond order for one C is 1.160276
summed bond order for one C is 1.160559
summed bond order for one C is 1.161085
summed bond order for one C is 1.160275

BIWSEG_ion_b
The RRMSE value at monopole order=      0.53233
The RRMSE value at monopole order with cloud penetration is=      0.52821

BIWSIK_ion_b
summed bond order for one O is 0.654130
summed bond order for one O is 0.654128
summed bond order for one O is 0.654155
summed bond order for one O is 0.654158
summed bond order for one O is 0.654178
summed bond order for one O is 0.654177
summed bond order for one O is 0.654131
summed bond order for one O is 0.654130
summed bond order for one O is 0.654176
summed bond order for one O is 0.654175
summed bond order for one O is 0.654149
summed bond order for one O is 0.654151

BONMEX_clean
summed bond order for one O is 1.267884
summed bond order for one O is 1.267861

BOXFAW_charged
The RRMSE value at monopole order=      0.80657
The RRMSE value at monopole order with cloud penetration is=      0.80536
summed bond order for one C is 1.602363
summed bond order for one C is 1.602362
summed bond order for one C is 1.602362
summed bond order for one C is 1.602363
summed bond order for one C is 1.602362
summed bond order for one C is 1.602363
summed bond order for one C is 1.602363
summed bond order for one C is 1.602362
summed bond order for one C is 1.602362
summed bond order for one C is 1.602363
summed bond order for one C is 1.602363
summed bond order for one C is 1.602362
summed bond order for one C is 1.602363
summed bond order for one C is 1.602362
summed bond order for one C is 1.602362
summed bond order for one C is 1.602363
summed bond order for one C is 1.602362
summed bond order for one C is 1.602363
summed bond order for one C is 1.602363
summed bond order for one C is 1.602362
summed bond order for one C is 1.602362
summed bond order for one C is 1.602363
summed bond order for one C is 1.602363
summed bond order for one C is 1.602362

BOXFOK_clean
The RRMSE value at monopole order=      0.75212
The RRMSE value at monopole order with cloud penetration is=      0.74896

BUCYAA_clean
The RRMSE value at monopole order=      0.53204
The RRMSE value at monopole order with cloud penetration is=      0.53082

BUFNEW_charged
The RRMSE value at monopole order=      1.50074
The RRMSE value at monopole order with cloud penetration is=      1.49660
summed bond order for one C is 2.468430
summed bond order for one C is 2.468429
summed bond order for one C is 2.468429
summed bond order for one C is 2.468430
summed bond order for one C is 2.468429
summed bond order for one C is 2.468430
summed bond order for one C is 2.468430
summed bond order for one C is 2.468429
summed bond order for one C is 2.468429
summed bond order for one C is 2.468430
summed bond order for one C is 2.468430
summed bond order for one C is 2.468429
summed bond order for one C is 2.468430
summed bond order for one C is 2.468429
summed bond order for one C is 2.468429
summed bond order for one C is 2.468430
summed bond order for one C is 2.468429
summed bond order for one C is 2.468430
summed bond order for one C is 2.468430
summed bond order for one C is 2.468429
summed bond order for one C is 2.468429
summed bond order for one C is 2.468430
summed bond order for one C is 2.468430
summed bond order for one C is 2.468429

BUFNOG_charged
The RRMSE value at monopole order=      0.57914
The RRMSE value at monopole order with cloud penetration is=      0.57790
summed bond order for one O is 0.493843
summed bond order for one O is 0.493878
summed bond order for one O is 0.493875
summed bond order for one O is 0.493857
summed bond order for one O is 0.493911
summed bond order for one O is 0.493908
summed bond order for one O is 0.493935
summed bond order for one O is 0.493918
summed bond order for one O is 0.493842
summed bond order for one O is 0.493828
summed bond order for one O is 0.493829
summed bond order for one O is 0.493873
summed bond order for one O is 0.493900
summed bond order for one O is 0.493904
summed bond order for one O is 0.493904
summed bond order for one O is 0.493907
summed bond order for one O is 0.493865
summed bond order for one O is 0.493879
summed bond order for one O is 0.493866
summed bond order for one O is 0.493875
summed bond order for one O is 0.493864
summed bond order for one O is 0.493842
summed bond order for one O is 0.493858
summed bond order for one O is 0.493865

BUGSIG_clean
The RRMSE value at monopole order=      0.78141
The RRMSE value at monopole order with cloud penetration is=      0.78208
The RRMSE value at dipole order=      0.81037
The RRMSE value at dipole order with cloud penetration=      0.81089

BUGSOM_clean
The RRMSE value at monopole order=      0.59114
The RRMSE value at monopole order with cloud penetration is=      0.59012
The RRMSE value at dipole order=      0.59923
The RRMSE value at dipole order with cloud penetration=      0.59724

BUSQEM_clean
The RRMSE value at monopole order=      0.59328
The RRMSE value at monopole order with cloud penetration is=      0.60052

BUVXOG_clean
The RRMSE value at monopole order=      0.80723
The RRMSE value at monopole order with cloud penetration is=      0.81129

BUWGEG_clean
The RRMSE value at monopole order=      0.56895
The RRMSE value at monopole order with cloud penetration is=      0.56860

CADPII_clean
summed bond order for one O is 1.475026
summed bond order for one O is 1.474675
summed bond order for one O is 1.474891
summed bond order for one O is 1.474700
summed bond order for one O is 1.474896
summed bond order for one O is 1.474996

CADQOP_clean
summed bond order for one C is 3.133721
summed bond order for one C is 3.133719

CAJWER_charged
summed bond order for one C is 5.738814
summed bond order for one C is 5.598620
summed bond order for one C is 5.744453
summed bond order for one C is 5.600746
summed bond order for one C is 5.744087
summed bond order for one C is 5.600468
summed bond order for one C is 5.739167
summed bond order for one C is 5.598887

CARGEI_clean
summed bond order for one C is 4.762918
summed bond order for one C is 4.762917
summed bond order for one C is 4.762919
summed bond order for one C is 4.762917

CAVMOD_clean
summed bond order for one O is 1.423664
summed bond order for one O is 1.424209
summed bond order for one O is 1.441326
summed bond order for one O is 1.424297

CAVSOJ_clean
summed bond order for one C is 2.342630
summed bond order for one C is 2.421148
summed bond order for one C is 2.742439
summed bond order for one C is 2.910653
summed bond order for one C is 2.916402
summed bond order for one C is 2.301092
summed bond order for one C is 2.420069
summed bond order for one C is 2.679717
summed bond order for one C is 3.096967
summed bond order for one C is 2.915079
summed bond order for one C is 2.342643
summed bond order for one C is 2.421160
summed bond order for one C is 2.742446
summed bond order for one C is 2.910654
summed bond order for one C is 2.916401
summed bond order for one C is 2.301098
summed bond order for one C is 2.420070
summed bond order for one C is 2.679703
summed bond order for one C is 3.096960
summed bond order for one C is 2.915078

CAVSUP_clean
summed bond order for one C is 2.338115
summed bond order for one C is 2.388811
summed bond order for one C is 2.742772
summed bond order for one C is 3.016145
summed bond order for one C is 2.897146
summed bond order for one C is 2.319664
summed bond order for one C is 2.476420
summed bond order for one C is 2.752870
summed bond order for one C is 2.909101
summed bond order for one C is 2.888089
summed bond order for one C is 2.338093
summed bond order for one C is 2.388718
summed bond order for one C is 2.742720
summed bond order for one C is 3.015964
summed bond order for one C is 2.896879
summed bond order for one C is 2.319613
summed bond order for one C is 2.476379
summed bond order for one C is 2.753134
summed bond order for one C is 2.909490
summed bond order for one C is 2.888134

CAVTAW_clean
summed bond order for one C is 2.405622
summed bond order for one C is 2.543768
summed bond order for one C is 2.630207
summed bond order for one C is 2.807146
summed bond order for one C is 2.888452
summed bond order for one C is 2.312071
summed bond order for one C is 2.403024
summed bond order for one C is 2.661203
summed bond order for one C is 2.856563
summed bond order for one C is 2.818718
summed bond order for one C is 2.402810
summed bond order for one C is 2.546136
summed bond order for one C is 2.639152
summed bond order for one C is 2.835287
summed bond order for one C is 2.944172
summed bond order for one C is 2.299244
summed bond order for one C is 2.392470
summed bond order for one C is 2.672261
summed bond order for one C is 2.895394
summed bond order for one C is 2.875399

CAWDOU01_charged
summed bond order for one O is 3.585565
summed bond order for one O is 3.585567
summed bond order for one O is 3.585562
summed bond order for one O is 3.585562
summed bond order for one O is 3.585563
summed bond order for one O is 3.585564
summed bond order for one O is 3.585561
summed bond order for one O is 3.585566
summed bond order for one Cl is 6.926086
summed bond order for one Cl is 6.926087
summed bond order for one Cl is 6.926084
summed bond order for one Cl is 6.926087
summed bond order for one Cl is 6.926086
summed bond order for one Cl is 6.926085
summed bond order for one Cl is 6.926084
summed bond order for one Cl is 6.926088
summed bond order for one Cl is 6.579974
summed bond order for one Cl is 6.579985
summed bond order for one Cl is 6.579975
summed bond order for one Cl is 6.579971

CAWDOU_charged
summed bond order for one Cl is 7.120100
summed bond order for one Cl is 7.120098
summed bond order for one Cl is 7.120098
summed bond order for one Cl is 7.120098

CAWGAJ_clean
The RRMSE value at monopole order=      0.74788
The RRMSE value at monopole order with cloud penetration is=      0.74234
The RRMSE value at dipole order=      0.54551
The RRMSE value at dipole order with cloud penetration=      0.53915

CAWZUX_clean
The RRMSE value at monopole order=      0.99758
The RRMSE value at monopole order with cloud penetration is=      0.99367

CAXSUR_clean5b
summed bond order for one C is 3.382759
summed bond order for one C is 3.390849
summed bond order for one C is 3.390484
summed bond order for one C is 3.457587
summed bond order for one C is 3.390240
summed bond order for one C is 3.382901
summed bond order for one C is 3.390350
summed bond order for one C is 3.393637
summed bond order for one C is 3.457634
summed bond order for one C is 3.390844

CAXXEG_clean
summed bond order for one C is 2.989783
summed bond order for one C is 1.896845
summed bond order for one C is 2.988809
summed bond order for one C is 1.896449
summed bond order for one C is 2.991082
summed bond order for one C is 1.893141
summed bond order for one C is 2.989014
summed bond order for one C is 1.896656

CAYKEU_clean
summed bond order for one S is 6.405017
summed bond order for one S is 6.405016
summed bond order for one S is 6.400608
summed bond order for one S is 6.400608
summed bond order for one S is 6.405016
summed bond order for one S is 6.405017
summed bond order for one S is 6.400608
summed bond order for one S is 6.400608

CAYQUQ_clean
summed bond order for one C is 3.232877
summed bond order for one C is 5.110818
summed bond order for one C is 3.360522
summed bond order for one C is 5.107603
summed bond order for one C is 3.273954
summed bond order for one C is 3.480719
summed bond order for one C is 2.517021
summed bond order for one C is 3.401677
summed bond order for one C is 3.491777
summed bond order for one C is 2.345448
summed bond order for one C is 3.231668
summed bond order for one C is 5.111167
summed bond order for one C is 3.360288
summed bond order for one C is 5.107456
summed bond order for one C is 3.274208
summed bond order for one C is 3.480853
summed bond order for one C is 2.516948
summed bond order for one C is 3.401229
summed bond order for one C is 3.491419
summed bond order for one C is 2.345139
summed bond order for one C is 3.232104
summed bond order for one C is 5.110938
summed bond order for one C is 3.360465
summed bond order for one C is 5.107404
summed bond order for one C is 3.274391
summed bond order for one C is 3.480877
summed bond order for one C is 2.516899
summed bond order for one C is 3.401809
summed bond order for one C is 3.491697
summed bond order for one C is 2.345210
summed bond order for one C is 3.232384
summed bond order for one C is 5.110998
summed bond order for one C is 3.360270
summed bond order for one C is 5.107514
summed bond order for one C is 3.273881
summed bond order for one C is 3.480869
summed bond order for one C is 2.517107
summed bond order for one C is 3.401382
summed bond order for one C is 3.491288
summed bond order for one C is 2.345392

CAZGIT_clean
The RRMSE value at monopole order=      2.84178
The RRMSE value at monopole order with cloud penetration is=      2.82908
The RRMSE value at dipole order=      1.64549
The RRMSE value at dipole order with cloud penetration=      1.62484

CAZNIC_charged
summed bond order for one O is 0.988651

CAZNOI_charged
summed bond order for one O is 0.637376
summed bond order for one O is 0.633583

CDLGLU02_clean
summed bond order for one C is 2.443726
summed bond order for one C is 2.511120
summed bond order for one C is 2.443713
summed bond order for one C is 2.511139
summed bond order for one C is 2.443739
summed bond order for one C is 2.511137
summed bond order for one C is 2.443744
summed bond order for one C is 2.511119
summed bond order for one N is 2.090783
summed bond order for one N is 2.090785
summed bond order for one N is 2.090805
summed bond order for one N is 2.090774

CEBDOD_clean
summed bond order for one N is 2.371059
summed bond order for one N is 2.371036
summed bond order for one N is 2.371052
summed bond order for one N is 2.371057

CELZEA_clean
The RRMSE value at monopole order=      0.51787
The RRMSE value at monopole order with cloud penetration is=      0.52545

CELZIE_clean
summed bond order for one C is 3.141646
summed bond order for one C is 1.568296
summed bond order for one C is 3.341859
summed bond order for one C is 3.133619
summed bond order for one C is 3.144437
summed bond order for one C is 1.568746
summed bond order for one C is 3.341113
summed bond order for one C is 3.134933
summed bond order for one C is 3.143654
summed bond order for one C is 1.568629
summed bond order for one C is 3.340166
summed bond order for one C is 3.135452
summed bond order for one C is 3.145225
summed bond order for one C is 1.567956
summed bond order for one C is 3.340032
summed bond order for one C is 3.134735
summed bond order for one C is 3.141627
summed bond order for one C is 1.568271
summed bond order for one C is 3.341887
summed bond order for one C is 3.133631
summed bond order for one C is 3.144444
summed bond order for one C is 1.568722
summed bond order for one C is 3.341085
summed bond order for one C is 3.134945
summed bond order for one C is 3.143632
summed bond order for one C is 1.568637
summed bond order for one C is 3.340209
summed bond order for one C is 3.135460
summed bond order for one C is 3.145201
summed bond order for one C is 1.568144
summed bond order for one C is 3.340080
summed bond order for one C is 3.134726
summed bond order for one O is 1.472534
summed bond order for one O is 1.471597
summed bond order for one O is 1.471388
summed bond order for one O is 1.472209
summed bond order for one O is 1.472504
summed bond order for one O is 1.471626
summed bond order for one O is 1.471408
summed bond order for one O is 1.472177

CENKAJ_clean
The RRMSE value at monopole order=      0.51774
The RRMSE value at monopole order with cloud penetration is=      0.52518

CETFOX_clean
The RRMSE value at monopole order=      0.57073
The RRMSE value at monopole order with cloud penetration is=      0.57335

CETHEQ_clean
The RRMSE value at monopole order=      0.59868
The RRMSE value at monopole order with cloud penetration is=      0.59638

CETJAN_clean_h
summed bond order for one C is 3.254974
summed bond order for one C is 3.251578
summed bond order for one C is 3.254995
summed bond order for one C is 3.251592
summed bond order for one C is 3.254948
summed bond order for one C is 3.251674
summed bond order for one C is 3.254906
summed bond order for one C is 3.251684
summed bond order for one C is 3.254970
summed bond order for one C is 3.251565
summed bond order for one C is 3.254951
summed bond order for one C is 3.251552
summed bond order for one C is 3.255027
summed bond order for one C is 3.251716
summed bond order for one C is 3.255036
summed bond order for one C is 3.251711

CEXSEE_charged
summed bond order for one F is 1.500046
summed bond order for one F is 1.500036
summed bond order for one F is 1.500038
summed bond order for one F is 1.500043
summed bond order for one F is 1.500036
summed bond order for one F is 1.500046
summed bond order for one F is 1.500031
summed bond order for one F is 1.500046

CIDKUX_clean
The RRMSE value at monopole order=      0.52013
The RRMSE value at monopole order with cloud penetration is=      0.51824

CIGDUT_clean
summed bond order for one O is 1.387159
summed bond order for one O is 1.399194
summed bond order for one O is 1.387159
summed bond order for one O is 1.399202

CIGFAB_clean
summed bond order for one O is 1.375680
summed bond order for one O is 1.399371
summed bond order for one O is 1.375688
summed bond order for one O is 1.399374

CIJVOH01_clean
The RRMSE value at monopole order=      0.56754
The RRMSE value at monopole order with cloud penetration is=      0.56306

CIJVOH_clean
The RRMSE value at monopole order=      0.59938
The RRMSE value at monopole order with cloud penetration is=      0.59485

CISMAT01_clean
summed bond order for one C is 2.873323
summed bond order for one C is 2.606753
summed bond order for one C is 2.873003
summed bond order for one C is 2.606267
summed bond order for one C is 2.873322
summed bond order for one C is 2.606752
summed bond order for one C is 2.873002
summed bond order for one C is 2.606270

COCMAJ_clean
summed bond order for one O is 1.184089
summed bond order for one O is 1.212867
summed bond order for one O is 1.184054
summed bond order for one O is 1.212869
summed bond order for one O is 1.184085
summed bond order for one O is 1.212018
summed bond order for one O is 1.184082
summed bond order for one O is 1.212865

COGWEB_clean
summed bond order for one C is 3.489657
summed bond order for one C is 3.210412
summed bond order for one C is 3.134116
summed bond order for one C is 3.489656
summed bond order for one C is 3.210411
summed bond order for one C is 3.134118
summed bond order for one O is 1.306668
summed bond order for one O is 1.306670

COJGEO_clean
summed bond order for one C is 3.265255
summed bond order for one C is 3.272013
summed bond order for one C is 3.325310
summed bond order for one C is 3.338595
summed bond order for one C is 3.265249
summed bond order for one C is 3.272018
summed bond order for one C is 3.325178
summed bond order for one C is 3.338590

COJHIT_clean
summed bond order for one C is 3.337712
summed bond order for one C is 3.078595
summed bond order for one C is 3.337705
summed bond order for one C is 3.078603
summed bond order for one C is 3.337701
summed bond order for one C is 3.078601
summed bond order for one C is 3.337710
summed bond order for one C is 3.078601

COMGUH_clean
summed bond order for one O is 0.667088
summed bond order for one O is 0.559290
summed bond order for one O is 0.667112
summed bond order for one O is 0.559318

COWXOC_clean
summed bond order for one C is 1.437549
summed bond order for one C is 1.437546
summed bond order for one C is 1.437548
summed bond order for one C is 1.437550

COXQUB_clean
The RRMSE value at monopole order=      0.52173
The RRMSE value at monopole order with cloud penetration is=      0.52393
summed bond order for one S is 6.642414
summed bond order for one S is 6.776031
summed bond order for one S is 6.644177
summed bond order for one S is 6.778868

COYCEZ_clean
The RRMSE value at monopole order=      0.78078
The RRMSE value at monopole order with cloud penetration is=      0.77806

CUCKIV_charged
summed bond order for one O is 0.609993
summed bond order for one O is 0.623781
summed bond order for one O is 0.610060
summed bond order for one O is 0.623791

CUKXOW_clean
The RRMSE value at monopole order=      0.57041
The RRMSE value at monopole order with cloud penetration is=      0.57115

CUKYAJ_clean
The RRMSE value at monopole order=      0.58544
The RRMSE value at monopole order with cloud penetration is=      0.58619

CUNFOH_clean
summed bond order for one C is 3.486173
summed bond order for one C is 3.486143
summed bond order for one C is 3.486261
summed bond order for one C is 3.486177
summed bond order for one C is 3.486173
summed bond order for one C is 3.486143
summed bond order for one C is 3.486261
summed bond order for one C is 3.486176

CUNXIS10_clean
The RRMSE value at monopole order=      0.90977
The RRMSE value at monopole order with cloud penetration is=      0.91152
summed bond order for one O is 1.444563
summed bond order for one O is 1.444561
summed bond order for one O is 1.444562
summed bond order for one O is 1.444563

CUNXIS_clean
The RRMSE value at monopole order=      0.90977
The RRMSE value at monopole order with cloud penetration is=      0.91152
summed bond order for one O is 1.444563
summed bond order for one O is 1.444561
summed bond order for one O is 1.444562
summed bond order for one O is 1.444563

CUTFUT_charged
summed bond order for one S is 6.492487
summed bond order for one S is 6.492489
summed bond order for one S is 6.492489
summed bond order for one S is 6.492488
summed bond order for one S is 6.670326
summed bond order for one S is 6.207953
summed bond order for one S is 6.670326
summed bond order for one S is 6.207955
summed bond order for one S is 6.670327
summed bond order for one S is 6.207955
summed bond order for one S is 6.670327
summed bond order for one S is 6.207952
summed bond order for one F is 1.507910
summed bond order for one F is 1.507911
summed bond order for one F is 1.507911
summed bond order for one F is 1.507910

CUVHEH_clean
summed bond order for one N is 1.867984
summed bond order for one N is 1.868133
summed bond order for one N is 1.867772
summed bond order for one N is 1.867984
summed bond order for one N is 1.868133
summed bond order for one N is 1.867772

CUVHIL01_clean
summed bond order for one N is 1.906890
summed bond order for one N is 1.905145
summed bond order for one N is 1.903658
summed bond order for one N is 1.906884
summed bond order for one N is 1.905138
summed bond order for one N is 1.903657

CUYYAX_clean
The RRMSE value at dipole order=      0.51219
The RRMSE value at dipole order with cloud penetration=      0.51203

CUYYEB_clean
The RRMSE value at monopole order=      0.50739
The RRMSE value at monopole order with cloud penetration is=      0.50491

DAHTIQ_clean
The RRMSE value at monopole order=      0.71039
The RRMSE value at monopole order with cloud penetration is=      0.71791

DANZAV_charged
summed bond order for one O is 0.483014
summed bond order for one O is 0.482994
summed bond order for one O is 0.482993
summed bond order for one O is 0.483023
summed bond order for one O is 0.483021
summed bond order for one O is 0.482998
summed bond order for one O is 0.483007
summed bond order for one O is 0.483001

DANZEZ_charged
summed bond order for one O is 0.589776
summed bond order for one O is 0.605780
summed bond order for one O is 0.587142
summed bond order for one O is 0.609483

DANZOJ_neutral
The RRMSE value at monopole order=      0.68466
The RRMSE value at monopole order with cloud penetration is=      0.69054

DAPXEZ_clean
summed bond order for one N is 1.693443
summed bond order for one N is 1.780355
summed bond order for one N is 1.693446
summed bond order for one N is 1.780358
summed bond order for one N is 1.693452
summed bond order for one N is 1.780368
summed bond order for one N is 1.693448
summed bond order for one N is 1.780357

DAVYEG_clean
The RRMSE value at monopole order=      0.85612
The RRMSE value at monopole order with cloud penetration is=      0.83207
The RRMSE value at dipole order=      1.11676
The RRMSE value at dipole order with cloud penetration=      1.07558

DAWBIO_clean
The RRMSE value at monopole order=      0.52321
The RRMSE value at monopole order with cloud penetration is=      0.52284

DAWBOU_clean
The RRMSE value at monopole order=      0.53542
The RRMSE value at monopole order with cloud penetration is=      0.53400

DEBGIA_clean
summed bond order for one S is 6.509320
summed bond order for one S is 6.509323
summed bond order for one S is 6.509328
summed bond order for one S is 6.509328

DEBNUU_clean
summed bond order for one C is 2.697745
summed bond order for one C is 2.756891
summed bond order for one C is 2.697765
summed bond order for one C is 2.756896
summed bond order for one C is 2.697791
summed bond order for one C is 2.756931
summed bond order for one C is 2.697779
summed bond order for one C is 2.756914
summed bond order for one O is 1.474527
summed bond order for one O is 1.474541
summed bond order for one O is 1.474515
summed bond order for one O is 1.474472
summed bond order for one O is 1.344786
summed bond order for one O is 1.345178

DEFKUU_clean
The RRMSE value at monopole order=      0.55933
The RRMSE value at monopole order with cloud penetration is=      0.55941

DEGJIK_clean
The RRMSE value at monopole order=      0.97431
The RRMSE value at monopole order with cloud penetration is=      0.96211

DENKOX_clean
The RRMSE value at monopole order=      0.78763
The RRMSE value at monopole order with cloud penetration is=      0.79680

DEZNED_clean
The RRMSE value at monopole order=      1.00448
The RRMSE value at monopole order with cloud penetration is=      0.99651
negative charge on one Ag
negative charge on one Ag
negative charge on one Ag
negative charge on one Ag

DIBJEF_clean
summed bond order for one S is 6.268979
summed bond order for one S is 6.318725
summed bond order for one S is 6.203486
summed bond order for one S is 6.158290
summed bond order for one S is 6.267270
summed bond order for one S is 6.317561
summed bond order for one S is 6.204155
summed bond order for one S is 6.158126
summed bond order for one S is 6.268979
summed bond order for one S is 6.318727
summed bond order for one S is 6.203484
summed bond order for one S is 6.158291
summed bond order for one S is 6.267270
summed bond order for one S is 6.317564
summed bond order for one S is 6.204157
summed bond order for one S is 6.158128
summed bond order for one O is 1.213492
summed bond order for one O is 1.080727
summed bond order for one O is 1.248309
summed bond order for one O is 1.213259
summed bond order for one O is 1.081732
summed bond order for one O is 1.248021
summed bond order for one O is 1.213490
summed bond order for one O is 1.080726
summed bond order for one O is 1.248311
summed bond order for one O is 1.213262
summed bond order for one O is 1.081730
summed bond order for one O is 1.248021

DIBJIJ_clean
summed bond order for one S is 6.342062
summed bond order for one S is 6.367726
summed bond order for one S is 6.281130
summed bond order for one S is 6.349703
summed bond order for one S is 6.341007
summed bond order for one S is 6.364357
summed bond order for one S is 6.281223
summed bond order for one S is 6.339897
summed bond order for one S is 6.342103
summed bond order for one S is 6.367749
summed bond order for one S is 6.281134
summed bond order for one S is 6.349700
summed bond order for one S is 6.341024
summed bond order for one S is 6.364365
summed bond order for one S is 6.281204
summed bond order for one S is 6.339894
summed bond order for one O is 1.420325
summed bond order for one O is 1.421395

DIBQEM_clean
summed bond order for one O is 1.440836
summed bond order for one O is 1.440841
summed bond order for one O is 1.440785
summed bond order for one O is 1.440713
summed bond order for one O is 1.440848
summed bond order for one O is 1.440802
summed bond order for one O is 1.440829
summed bond order for one O is 1.440807
summed bond order for one O is 1.440760
summed bond order for one O is 1.440842
summed bond order for one O is 1.440784
summed bond order for one O is 1.440774
summed bond order for one O is 0.970797
summed bond order for one O is 0.970820
summed bond order for one O is 0.970711
summed bond order for one O is 0.970684
summed bond order for one O is 0.970793
summed bond order for one O is 0.970787

DIBXAO_clean
The RRMSE value at monopole order=      0.70472
The RRMSE value at monopole order with cloud penetration is=      0.70796
summed bond order for one C is 1.580989
summed bond order for one C is 1.581238
summed bond order for one C is 1.576555
summed bond order for one C is 1.575840
summed bond order for one C is 1.576066
summed bond order for one C is 1.575390
summed bond order for one C is 1.581992
summed bond order for one C is 1.581605
summed bond order for one C is 1.581542
summed bond order for one C is 1.580810
summed bond order for one C is 1.575662
summed bond order for one C is 1.576005
summed bond order for one C is 1.575679
summed bond order for one C is 1.575772
summed bond order for one C is 1.582161
summed bond order for one C is 1.581274

DIHPIU_charged
summed bond order for one B is 2.009023
summed bond order for one B is 2.009289
summed bond order for one F is 1.855993
summed bond order for one F is 1.855992
summed bond order for one F is 1.855995
summed bond order for one F is 1.855995
summed bond order for one F is 1.892124
summed bond order for one F is 1.892129
summed bond order for one F is 1.892186
summed bond order for one F is 1.892190

DITYAH_clean
negative charge on one Co
negative charge on one Co
negative charge on one Co
negative charge on one Co

DODHUA_clean
The RRMSE value at monopole order=      0.54234
The RRMSE value at monopole order with cloud penetration is=      0.54330

DONNEA_clean
The RRMSE value at monopole order=      0.54533
The RRMSE value at monopole order with cloud penetration is=      0.55737

DORFUM_clean
summed bond order for one O is 0.388821
summed bond order for one O is 0.388551
summed bond order for one O is 0.388477
summed bond order for one O is 0.388719

DOYLIM_clean
summed bond order for one C is 2.727061
summed bond order for one C is 2.727060

DUCGEO_clean
The RRMSE value at monopole order=      1.19185
The RRMSE value at monopole order with cloud penetration is=      1.17468
The RRMSE value at dipole order=      0.63485
The RRMSE value at dipole order with cloud penetration=      0.61769

DUFGOB_clean
summed bond order for one S is 6.623675
summed bond order for one S is 6.673817
summed bond order for one S is 6.707607
summed bond order for one S is 6.921517
summed bond order for one S is 6.623674
summed bond order for one S is 6.673817
summed bond order for one S is 6.707604
summed bond order for one S is 6.921523
summed bond order for one F is 1.816594
summed bond order for one F is 1.578017
summed bond order for one F is 1.543147
summed bond order for one F is 1.816594
summed bond order for one F is 1.578017
summed bond order for one F is 1.543146

DUXKEN_clean
The RRMSE value at monopole order=      0.89022
The RRMSE value at monopole order with cloud penetration is=      0.88532

EBEZUI_ion_b
summed bond order for one C is 2.586153
summed bond order for one C is 3.202584
summed bond order for one C is 2.586098
summed bond order for one C is 3.202505
summed bond order for one C is 2.585643
summed bond order for one C is 3.202548
summed bond order for one C is 2.585911
summed bond order for one C is 3.202511

EBIDIE_charged
summed bond order for one N is 1.654356
summed bond order for one N is 1.654363
summed bond order for one N is 1.654351
summed bond order for one N is 1.654374

EBIDOK_ion_b
summed bond order for one O is 1.488557
summed bond order for one O is 1.444448
summed bond order for one O is 1.476464
summed bond order for one O is 1.461152
summed bond order for one O is 1.435045

EBOJOV_clean
summed bond order for one C is 3.119366
summed bond order for one C is 2.991096
summed bond order for one C is 3.118723
summed bond order for one C is 2.991605
summed bond order for one C is 3.119467
summed bond order for one C is 2.991318
summed bond order for one C is 3.118804
summed bond order for one C is 2.991810
summed bond order for one C is 3.385067
summed bond order for one C is 3.385086
summed bond order for one O is 1.187881
summed bond order for one O is 1.160763
summed bond order for one O is 1.158477
summed bond order for one O is 1.163805
summed bond order for one O is 1.187465
summed bond order for one O is 1.161457
summed bond order for one O is 1.158769
summed bond order for one O is 1.164173
summed bond order for one O is 1.187900
summed bond order for one O is 1.160769
summed bond order for one O is 1.158486
summed bond order for one O is 1.163849
summed bond order for one O is 1.187496
summed bond order for one O is 1.161469
summed bond order for one O is 1.158754
summed bond order for one O is 1.164203
summed bond order for one O is 1.289472

EBOTOF_clean
The RRMSE value at monopole order=      0.72346
The RRMSE value at monopole order with cloud penetration is=      0.72332
summed bond order for one C is 2.540601
summed bond order for one C is 2.540602
summed bond order for one C is 2.540602
summed bond order for one C is 2.540603
summed bond order for one C is 2.540604
summed bond order for one C is 2.540603
summed bond order for one C is 2.540604
summed bond order for one C is 2.540604
summed bond order for one C is 2.729607
summed bond order for one C is 2.729607
summed bond order for one C is 2.729607
summed bond order for one C is 2.729607

EBUQOH_charged
summed bond order for one O is 1.183431
summed bond order for one O is 1.126646
summed bond order for one O is 1.183389
summed bond order for one O is 1.126612
summed bond order for one O is 1.183431
summed bond order for one O is 1.126645
summed bond order for one O is 1.183362
summed bond order for one O is 1.126648
summed bond order for one O is 3.291291
summed bond order for one O is 3.291283
summed bond order for one O is 3.291290
summed bond order for one O is 3.291284

EBUREA_clean
summed bond order for one O is 0.996153
summed bond order for one O is 0.967118

ECASOS_clean
summed bond order for one C is 3.282903
summed bond order for one C is 3.281358
summed bond order for one C is 3.282920
summed bond order for one C is 3.281349

ECORIX_clean
summed bond order for one C is 3.165835
summed bond order for one C is 3.197984
summed bond order for one C is 3.153942
summed bond order for one C is 3.165832
summed bond order for one C is 3.198001
summed bond order for one C is 3.153939

ECOROD_clean
summed bond order for one C is 3.209164
summed bond order for one C is 3.222266
summed bond order for one C is 3.188180
summed bond order for one C is 3.209160
summed bond order for one C is 3.222265
summed bond order for one C is 3.188173

ECUDEM_clean
summed bond order for one C is 3.207742
summed bond order for one C is 3.207740

ECUDIR_charged
The RRMSE value at monopole order=      0.59729
The RRMSE value at monopole order with cloud penetration is=      0.59158
summed bond order for one O is 0.670486
summed bond order for one O is 0.670491
summed bond order for one O is 0.670488
summed bond order for one O is 0.670491
summed bond order for one O is 0.469741
summed bond order for one O is 0.469737

ECUFEP_charged
The RRMSE value at monopole order=      0.59837
The RRMSE value at monopole order with cloud penetration is=      0.59470
summed bond order for one O is 0.667623
summed bond order for one O is 0.667625
summed bond order for one O is 0.667623
summed bond order for one O is 0.667623
summed bond order for one O is 0.476763
summed bond order for one O is 1.001468
summed bond order for one O is 0.936591
summed bond order for one O is 0.476771
summed bond order for one O is 1.001486
summed bond order for one O is 0.936563

EDAPIK_clean_h
summed bond order for one C is 3.440068
summed bond order for one C is 3.440067
summed bond order for one C is 3.461541
summed bond order for one C is 3.388848
summed bond order for one C is 3.461539
summed bond order for one C is 3.388842
summed bond order for one C is 3.458154
summed bond order for one C is 3.459669
summed bond order for one C is 3.434701
summed bond order for one C is 3.458153
summed bond order for one C is 3.459668
summed bond order for one C is 3.434710
summed bond order for one C is 3.460885
summed bond order for one C is 3.460884

EDOVEA_charged
summed bond order for one O is 0.506914
summed bond order for one O is 0.513197
summed bond order for one O is 0.512801
summed bond order for one O is 0.475534
summed bond order for one O is 0.504961
summed bond order for one O is 0.507412
summed bond order for one O is 0.512683
summed bond order for one O is 0.512744
summed bond order for one O is 0.474760
summed bond order for one O is 0.504600
summed bond order for one O is 0.506938
summed bond order for one O is 0.513292
summed bond order for one O is 0.512688
summed bond order for one O is 0.475133
summed bond order for one O is 0.504859
summed bond order for one O is 0.506912
summed bond order for one O is 0.513177
summed bond order for one O is 0.512834
summed bond order for one O is 0.475534
summed bond order for one O is 0.504954
summed bond order for one O is 0.507366
summed bond order for one O is 0.512705
summed bond order for one O is 0.512785
summed bond order for one O is 0.474759
summed bond order for one O is 0.504589
summed bond order for one O is 0.506944
summed bond order for one O is 0.513318
summed bond order for one O is 0.512701
summed bond order for one O is 0.475130
summed bond order for one O is 0.504880

EDOVIE_charged
summed bond order for one O is 0.513291
summed bond order for one O is 0.479773
summed bond order for one O is 0.490446
summed bond order for one O is 0.521770
summed bond order for one O is 0.507072
summed bond order for one O is 0.513099
summed bond order for one O is 0.479194
summed bond order for one O is 0.490581
summed bond order for one O is 0.522425
summed bond order for one O is 0.507022
summed bond order for one O is 0.512933
summed bond order for one O is 0.479017
summed bond order for one O is 0.491179
summed bond order for one O is 0.522006
summed bond order for one O is 0.506978
summed bond order for one O is 0.513272
summed bond order for one O is 0.479763
summed bond order for one O is 0.490449
summed bond order for one O is 0.521765
summed bond order for one O is 0.507075
summed bond order for one O is 0.513096
summed bond order for one O is 0.479190
summed bond order for one O is 0.490573
summed bond order for one O is 0.522427
summed bond order for one O is 0.507014
summed bond order for one O is 0.512926
summed bond order for one O is 0.479015
summed bond order for one O is 0.491165
summed bond order for one O is 0.522010
summed bond order for one O is 0.506981

EFAYIU_clean
summed bond order for one C is 3.121262
summed bond order for one C is 3.103098
summed bond order for one C is 3.128131
summed bond order for one C is 3.128054
summed bond order for one C is 2.475117
summed bond order for one C is 1.363889
summed bond order for one C is 2.487952
summed bond order for one C is 1.380185
summed bond order for one C is 2.378688
summed bond order for one C is 1.301266
summed bond order for one C is 2.548913
summed bond order for one C is 1.402519
summed bond order for one C is 3.121262
summed bond order for one C is 3.103098
summed bond order for one C is 3.128131
summed bond order for one C is 3.128054
summed bond order for one C is 2.475117
summed bond order for one C is 1.363889
summed bond order for one C is 2.487952
summed bond order for one C is 1.380185
summed bond order for one C is 2.378688
summed bond order for one C is 1.301266
summed bond order for one C is 2.548913
summed bond order for one C is 1.402519
summed bond order for one C is 3.121262
summed bond order for one C is 3.103098
summed bond order for one C is 3.128131
summed bond order for one C is 3.128054
summed bond order for one C is 2.475117
summed bond order for one C is 1.363889
summed bond order for one C is 2.487952
summed bond order for one C is 1.380185
summed bond order for one C is 2.378689
summed bond order for one C is 1.301266
summed bond order for one C is 2.548913
summed bond order for one C is 1.402519
summed bond order for one C is 3.121262
summed bond order for one C is 3.103098
summed bond order for one C is 3.128131
summed bond order for one C is 3.128054
summed bond order for one C is 2.475116
summed bond order for one C is 1.363889
summed bond order for one C is 2.487952
summed bond order for one C is 1.380185
summed bond order for one C is 2.378689
summed bond order for one C is 1.301266
summed bond order for one C is 2.548913
summed bond order for one C is 1.402519

EFEGOM_clean
The RRMSE value at monopole order with cloud penetration is=      0.50702

EFOTID_clean
negative charge on one Re
negative charge on one Re
negative charge on one Re
negative charge on one Re
negative charge on one Re
negative charge on one Re
negative charge on one Re
negative charge on one Re
negative charge on one Re
negative charge on one Re
negative charge on one Re
negative charge on one Re
negative charge on one Re
negative charge on one Re
negative charge on one Re
negative charge on one Re
negative charge on one Re
negative charge on one Re
negative charge on one Re
negative charge on one Re
negative charge on one Re
negative charge on one Re
negative charge on one Re
negative charge on one Re

EGEJIK_clean5b
summed bond order for one O is 3.000191
summed bond order for one O is 3.000190

EHODOV_clean
summed bond order for one O is 1.357942
summed bond order for one O is 1.356748
summed bond order for one O is 1.357948
summed bond order for one O is 1.356735
summed bond order for one O is 1.357944
summed bond order for one O is 1.356754
summed bond order for one O is 1.357941
summed bond order for one O is 1.356743

EJAXIW_clean
summed bond order for one S is 6.691272
summed bond order for one S is 6.690920
summed bond order for one S is 6.688891
summed bond order for one S is 6.688594

EKEQIV_clean
The RRMSE value at monopole order=      1.19080
The RRMSE value at monopole order with cloud penetration is=      1.18258
The RRMSE value at dipole order=      0.67975
The RRMSE value at dipole order with cloud penetration=      0.67032

EKUPEG_clean
summed bond order for one S is 6.162904
summed bond order for one S is 6.163143
summed bond order for one S is 6.163138
summed bond order for one S is 6.162905
summed bond order for one S is 6.163140
summed bond order for one S is 6.163138
summed bond order for one S is 6.162904
summed bond order for one S is 6.163141
summed bond order for one S is 6.163137
summed bond order for one S is 6.162905
summed bond order for one S is 6.163142
summed bond order for one S is 6.163137
summed bond order for one S is 6.545956
summed bond order for one S is 6.545926
summed bond order for one S is 6.545927
summed bond order for one S is 6.545962
summed bond order for one S is 6.545936
summed bond order for one S is 6.545939
summed bond order for one O is 3.664540
summed bond order for one O is 3.664541
summed bond order for one O is 3.664540
summed bond order for one O is 3.664540

ELAFUT_clean
summed bond order for one S is 6.205103
summed bond order for one S is 6.223823
summed bond order for one S is 6.224800
summed bond order for one S is 6.205103
summed bond order for one S is 6.223823
summed bond order for one S is 6.224800

ELOFIU_charged
summed bond order for one Cl is 0.483318
summed bond order for one Cl is 0.483602
summed bond order for one Cl is 0.483318
summed bond order for one Cl is 0.483602

ELOZEK_clean
The RRMSE value at monopole order=      2.01660
The RRMSE value at monopole order with cloud penetration is=      2.01563
The RRMSE value at dipole order=      0.92919
The RRMSE value at dipole order with cloud penetration=      0.92870
summed bond order for one C is 1.784832
summed bond order for one C is 2.695106
summed bond order for one C is 1.799302
summed bond order for one C is 1.657693
summed bond order for one C is 1.786636
summed bond order for one C is 2.698419
summed bond order for one C is 1.799539
summed bond order for one C is 1.657740
summed bond order for one C is 1.788104
summed bond order for one C is 2.697966
summed bond order for one C is 1.800143
summed bond order for one C is 1.658337
summed bond order for one C is 1.784814
summed bond order for one C is 2.695105
summed bond order for one C is 1.799302
summed bond order for one C is 1.657691
summed bond order for one C is 1.786637
summed bond order for one C is 2.698430
summed bond order for one C is 1.799539
summed bond order for one C is 1.657737
summed bond order for one C is 1.788103
summed bond order for one C is 2.697965
summed bond order for one C is 1.800139
summed bond order for one C is 1.658334

EMAFII_charged
summed bond order for one F is 1.964535
summed bond order for one F is 2.100041
summed bond order for one F is 1.964535
summed bond order for one F is 2.100041
summed bond order for one F is 1.964535
summed bond order for one F is 2.100041
summed bond order for one F is 1.964535
summed bond order for one F is 2.100042
summed bond order for one F is 1.964535
summed bond order for one F is 2.100042
summed bond order for one F is 1.964535
summed bond order for one F is 2.100042
summed bond order for one F is 1.964542
summed bond order for one F is 2.100048
summed bond order for one F is 1.964542
summed bond order for one F is 2.100048
summed bond order for one F is 1.964542
summed bond order for one F is 2.100049
summed bond order for one F is 1.964537
summed bond order for one F is 2.100043
summed bond order for one F is 1.964537
summed bond order for one F is 2.100043
summed bond order for one F is 1.964537
summed bond order for one F is 2.100043
summed bond order for one F is 1.964535
summed bond order for one F is 2.100042
summed bond order for one F is 1.964535
summed bond order for one F is 2.100042
summed bond order for one F is 1.964535
summed bond order for one F is 2.100041
summed bond order for one F is 1.964534
summed bond order for one F is 2.100041
summed bond order for one F is 1.964534
summed bond order for one F is 2.100041
summed bond order for one F is 1.964534
summed bond order for one F is 2.100041
summed bond order for one F is 1.964533
summed bond order for one F is 2.100040
summed bond order for one F is 1.964533
summed bond order for one F is 2.100040
summed bond order for one F is 1.964533
summed bond order for one F is 2.100040
summed bond order for one F is 1.964539
summed bond order for one F is 2.100046
summed bond order for one F is 1.964539
summed bond order for one F is 2.100046
summed bond order for one F is 1.964539
summed bond order for one F is 2.100046

EMEGEJ_clean
summed bond order for one C is 1.376942
summed bond order for one C is 1.376935

EMIFOW_charged
The RRMSE value at monopole order=      1.32139
The RRMSE value at monopole order with cloud penetration is=      1.32351

EMIGAJ_charged
The RRMSE value at monopole order=      0.85189
The RRMSE value at monopole order with cloud penetration is=      0.85307
summed bond order for one C is 2.470710
summed bond order for one C is 1.275176
summed bond order for one C is 3.266205
summed bond order for one C is 3.337350
summed bond order for one C is 2.470708
summed bond order for one C is 1.275156
summed bond order for one C is 3.266201
summed bond order for one C is 3.337349
summed bond order for one C is 2.470730
summed bond order for one C is 1.275166
summed bond order for one C is 3.266195
summed bond order for one C is 3.337349
summed bond order for one C is 2.470704
summed bond order for one C is 1.275162
summed bond order for one C is 3.266198
summed bond order for one C is 3.337347

EMIGEN_charged
The RRMSE value at monopole order=      0.76565
The RRMSE value at monopole order with cloud penetration is=      0.76633
summed bond order for one C is 4.962183
summed bond order for one C is 5.080476
summed bond order for one C is 4.962167
summed bond order for one C is 5.079452
summed bond order for one C is 4.962169
summed bond order for one C is 5.079452
summed bond order for one C is 4.962180
summed bond order for one C is 5.080476
summed bond order for one C is 4.961336
summed bond order for one C is 5.081292
summed bond order for one C is 4.964362
summed bond order for one C is 5.077395
summed bond order for one C is 4.961338
summed bond order for one C is 5.081292
summed bond order for one C is 4.964361
summed bond order for one C is 5.077395

EMIGIR_charged
The RRMSE value at monopole order=      1.26640
The RRMSE value at monopole order with cloud penetration is=      1.26783
summed bond order for one C is 3.190738
summed bond order for one C is 3.190747
summed bond order for one C is 3.190745
summed bond order for one C is 3.190739
summed bond order for one C is 3.190741
summed bond order for one C is 3.190743
summed bond order for one C is 3.190743
summed bond order for one C is 3.190742

EMIGOX_charged
The RRMSE value at monopole order=      1.66327
The RRMSE value at monopole order with cloud penetration is=      1.66533

EMIGUD_charged
The RRMSE value at monopole order=      1.37745
The RRMSE value at monopole order with cloud penetration is=      1.37920

EMIHEO_charged
The RRMSE value at monopole order=      0.73746
The RRMSE value at monopole order with cloud penetration is=      0.73752
summed bond order for one C is 3.333494
summed bond order for one C is 3.333491
summed bond order for one C is 3.333229
summed bond order for one C is 3.336504

EMIYEF_clean
The RRMSE value at monopole order=      1.62815
The RRMSE value at monopole order with cloud penetration is=      1.59356
The RRMSE value at dipole order=      0.50629

ENAFAB_clean
The RRMSE value at monopole order=      0.66673
The RRMSE value at monopole order with cloud penetration is=      0.66507

ENAFOP_ion_b
summed bond order for one O is 1.363554
summed bond order for one O is 1.388813
summed bond order for one O is 1.307369
summed bond order for one O is 0.461064
summed bond order for one O is 1.323065
summed bond order for one O is 1.281322
summed bond order for one O is 1.412964
summed bond order for one O is 0.281657
summed bond order for one O is 0.474691
summed bond order for one O is 1.218425
summed bond order for one O is 1.067415
summed bond order for one O is 1.231120
summed bond order for one O is 0.474226
summed bond order for one O is 1.246266
summed bond order for one O is 1.363554
summed bond order for one O is 1.388803
summed bond order for one O is 1.307360
summed bond order for one O is 0.461059
summed bond order for one O is 1.323066
summed bond order for one O is 1.281322
summed bond order for one O is 1.412968
summed bond order for one O is 0.281658
summed bond order for one O is 0.474671
summed bond order for one O is 1.218420
summed bond order for one O is 1.067417
summed bond order for one O is 1.231115
summed bond order for one O is 0.474231
summed bond order for one O is 1.246272

EPUTUF_charged
summed bond order for one S is 6.766926
summed bond order for one S is 6.937755
summed bond order for one S is 6.690607
summed bond order for one S is 6.766941
summed bond order for one S is 6.937857
summed bond order for one S is 6.690591
summed bond order for one F is 1.511874
summed bond order for one F is 1.766522
summed bond order for one F is 1.504389
summed bond order for one F is 1.511872
summed bond order for one F is 1.766518
summed bond order for one F is 1.504391

EPUVAN_charged
summed bond order for one S is 6.772771
summed bond order for one S is 6.719423
summed bond order for one S is 6.806033
summed bond order for one S is 6.772771
summed bond order for one S is 6.719423
summed bond order for one S is 6.806033
summed bond order for one F is 1.539864
summed bond order for one F is 1.511047
summed bond order for one F is 1.539593
summed bond order for one F is 1.539864
summed bond order for one F is 1.511047
summed bond order for one F is 1.539593

EQUBIC_clean
summed bond order for one S is 6.237147
summed bond order for one S is 6.237147
summed bond order for one S is 6.237148
summed bond order for one S is 6.237147
summed bond order for one S is 6.237147
summed bond order for one S is 6.237148
summed bond order for one S is 6.237147
summed bond order for one S is 6.237147

EQUBOI_clean
summed bond order for one S is 6.279689
summed bond order for one S is 6.279694
summed bond order for one S is 6.279691
summed bond order for one S is 6.279689
summed bond order for one S is 6.279682
summed bond order for one S is 6.279693
summed bond order for one S is 6.279685
summed bond order for one S is 6.279690

EQUBUO_clean
summed bond order for one S is 6.232119
summed bond order for one S is 6.232119
summed bond order for one S is 6.232119
summed bond order for one S is 6.232120
summed bond order for one S is 6.232119
summed bond order for one S is 6.232119
summed bond order for one S is 6.232119
summed bond order for one S is 6.232119

EREFEN01_clean
summed bond order for one C is 3.381860
summed bond order for one C is 3.086439
summed bond order for one C is 3.381894
summed bond order for one C is 3.086476

ESIPUR02_clean
The RRMSE value at monopole order=      0.95300
The RRMSE value at monopole order with cloud penetration is=      0.94126
The RRMSE value at dipole order=      1.04804
The RRMSE value at dipole order with cloud penetration=      1.03023

ESIPUR_clean
The RRMSE value at monopole order=      0.66503
The RRMSE value at monopole order with cloud penetration is=      0.66083
The RRMSE value at dipole order=      0.69179
The RRMSE value at dipole order with cloud penetration=      0.68041

ETAYAA_clean
negative charge on one Cd
negative charge on one Cd
negative charge on one Cd
negative charge on one Cd

ETEJIX01_clean
summed bond order for one C is 3.014400
summed bond order for one C is 3.014305

ETEJIX_clean
summed bond order for one C is 3.190530
summed bond order for one C is 3.190530

ETEJOD01_clean
summed bond order for one C is 3.113974
summed bond order for one C is 3.113974

ETESIG_clean
summed bond order for one S is 6.483136
summed bond order for one S is 6.483136
summed bond order for one S is 6.483136
summed bond order for one S is 6.483136

ETUWOG_clean
summed bond order for one O is 3.107952
summed bond order for one O is 3.107889

EVAKOB_charged
summed bond order for one N is 4.810337
summed bond order for one N is 4.810257
summed bond order for one N is 4.810254
summed bond order for one N is 4.810254

EVOTIT_clean
summed bond order for one C is 5.121162
summed bond order for one C is 5.124156
summed bond order for one C is 5.126017
summed bond order for one C is 5.124224
summed bond order for one C is 5.126061
summed bond order for one C is 5.121156
summed bond order for one C is 5.121162
summed bond order for one C is 5.124157
summed bond order for one C is 5.126017
summed bond order for one C is 5.124223
summed bond order for one C is 5.126061
summed bond order for one C is 5.121157
summed bond order for one O is 1.248243
summed bond order for one O is 1.467621
summed bond order for one O is 3.105831
summed bond order for one O is 1.349056
summed bond order for one O is 1.426668
summed bond order for one O is 1.248880
summed bond order for one O is 1.469315
summed bond order for one O is 3.103687
summed bond order for one O is 1.348909
summed bond order for one O is 1.425676
summed bond order for one O is 1.248546
summed bond order for one O is 1.467998
summed bond order for one O is 3.106476
summed bond order for one O is 1.348549
summed bond order for one O is 1.426270
summed bond order for one O is 1.248862
summed bond order for one O is 1.469346
summed bond order for one O is 3.103718
summed bond order for one O is 1.348922
summed bond order for one O is 1.425661
summed bond order for one O is 1.248585
summed bond order for one O is 1.468019
summed bond order for one O is 3.106472
summed bond order for one O is 1.348559
summed bond order for one O is 1.426319
summed bond order for one O is 1.248211
summed bond order for one O is 1.467598
summed bond order for one O is 3.105833
summed bond order for one O is 1.349058
summed bond order for one O is 1.426644
summed bond order for one O is 1.248237
summed bond order for one O is 1.467629
summed bond order for one O is 3.105830
summed bond order for one O is 1.349047
summed bond order for one O is 1.426672
summed bond order for one O is 1.248875
summed bond order for one O is 1.469322
summed bond order for one O is 3.103687
summed bond order for one O is 1.348919
summed bond order for one O is 1.425681
summed bond order for one O is 1.248542
summed bond order for one O is 1.468003
summed bond order for one O is 3.106475
summed bond order for one O is 1.348550
summed bond order for one O is 1.426273
summed bond order for one O is 1.248864
summed bond order for one O is 1.469342
summed bond order for one O is 3.103717
summed bond order for one O is 1.348916
summed bond order for one O is 1.425662
summed bond order for one O is 1.248581
summed bond order for one O is 1.468019
summed bond order for one O is 3.106472
summed bond order for one O is 1.348550
summed bond order for one O is 1.426322
summed bond order for one O is 1.248212
summed bond order for one O is 1.467598
summed bond order for one O is 3.105833
summed bond order for one O is 1.349067
summed bond order for one O is 1.426647

EVUNIT_clean_h
summed bond order for one C is 3.251020

EWIMIH_charged
summed bond order for one N is 4.750528
summed bond order for one N is 4.750532
summed bond order for one N is 4.750529
summed bond order for one N is 4.750529

EWIMON_charged
summed bond order for one Br is 0.463021
summed bond order for one Br is 0.463029
summed bond order for one Br is 0.463012
summed bond order for one Br is 0.463043

EWUTEW_clean
The RRMSE value at monopole order=      0.50371
The RRMSE value at monopole order with cloud penetration is=      0.50062

EXEQII_clean
summed bond order for one O is 1.226425
summed bond order for one O is 1.226478
summed bond order for one O is 1.226483
summed bond order for one O is 1.226470

EYUWAW_clean_h
summed bond order for one C is 3.189097

EZOBUR02_clean
summed bond order for one F is 1.511526
summed bond order for one F is 1.591211
summed bond order for one F is 1.691020
summed bond order for one F is 1.598710
summed bond order for one F is 1.692049
summed bond order for one F is 1.526596
summed bond order for one F is 1.512507
summed bond order for one F is 1.589469
summed bond order for one F is 1.690751
summed bond order for one F is 1.598368
summed bond order for one F is 1.696439
summed bond order for one F is 1.527072
summed bond order for one F is 1.511533
summed bond order for one F is 1.591220
summed bond order for one F is 1.691040
summed bond order for one F is 1.598721
summed bond order for one F is 1.692043
summed bond order for one F is 1.526598
summed bond order for one F is 1.512508
summed bond order for one F is 1.589464
summed bond order for one F is 1.690764
summed bond order for one F is 1.598367
summed bond order for one F is 1.696439
summed bond order for one F is 1.527062

EZOBUR_clean
The RRMSE value at monopole order=      0.51344
The RRMSE value at monopole order with cloud penetration is=      0.51578
summed bond order for one F is 1.606412
summed bond order for one F is 1.516410
summed bond order for one F is 1.564625
summed bond order for one F is 1.802585
summed bond order for one F is 1.606162
summed bond order for one F is 1.517036
summed bond order for one F is 1.560721
summed bond order for one F is 1.800641
summed bond order for one F is 1.606412
summed bond order for one F is 1.516410
summed bond order for one F is 1.564625
summed bond order for one F is 1.802584
summed bond order for one F is 1.606162
summed bond order for one F is 1.517037
summed bond order for one F is 1.560722
summed bond order for one F is 1.800640

FAFJIH_clean
summed bond order for one C is 3.215721
summed bond order for one C is 3.215721
summed bond order for one C is 3.215720
summed bond order for one C is 3.215721

FAFMAC_clean
The RRMSE value at monopole order=      0.60620
The RRMSE value at monopole order with cloud penetration is=      0.60863
summed bond order for one S is 6.303578
summed bond order for one S is 6.303578
summed bond order for one S is 6.303578
summed bond order for one S is 6.303578

FAKMAH_clean
The RRMSE value at dipole order=      0.52917
The RRMSE value at dipole order with cloud penetration=      0.52134

FALQEQ_clean
summed bond order for one C is 4.881704
summed bond order for one C is 4.881669
summed bond order for one C is 4.881664
summed bond order for one C is 4.881703
summed bond order for one C is 4.881669
summed bond order for one C is 4.881664

FALQIU_clean
summed bond order for one C is 4.958620
summed bond order for one C is 4.958623
summed bond order for one C is 4.958516
summed bond order for one C is 4.958621
summed bond order for one C is 4.958623
summed bond order for one C is 4.958516

FALQOA_clean
summed bond order for one C is 5.003823
summed bond order for one C is 5.003779
summed bond order for one C is 5.003767
summed bond order for one C is 5.003824
summed bond order for one C is 5.003779
summed bond order for one C is 5.003767

FAMGAD_clean
summed bond order for one F is 1.587630
summed bond order for one F is 1.539530
summed bond order for one F is 1.587630
summed bond order for one F is 1.539530
summed bond order for one F is 1.587630
summed bond order for one F is 1.539530
summed bond order for one F is 1.587630
summed bond order for one F is 1.539530

FAQGEL_clean
summed bond order for one O is 1.093942
summed bond order for one O is 1.094018
summed bond order for one O is 1.094065
summed bond order for one O is 1.093943
summed bond order for one O is 1.094017
summed bond order for one O is 1.094066

FAQGIP_clean
summed bond order for one O is 1.135158
summed bond order for one O is 1.135848
summed bond order for one O is 1.135651
summed bond order for one O is 1.135161
summed bond order for one O is 1.135846
summed bond order for one O is 1.135651

FAQVEA_clean
The RRMSE value at monopole order=      0.83135
The RRMSE value at monopole order with cloud penetration is=      0.82057

FARHIR_ion_b
summed bond order for one O is 0.729783
summed bond order for one O is 0.729782

FARHOX_ion_b
summed bond order for one C is 3.033311
summed bond order for one C is 3.036473
summed bond order for one C is 3.036905
summed bond order for one C is 3.036807

FARYAA_clean
negative charge on one Re
negative charge on one Re
negative charge on one Re
negative charge on one Re
negative charge on one Re
negative charge on one Re
negative charge on one Re
negative charge on one Re
negative charge on one Re
negative charge on one Re
negative charge on one Re
negative charge on one Re
negative charge on one Re
negative charge on one Re
negative charge on one Re
negative charge on one Re

FASHUD_clean
summed bond order for one O is 7.480503
summed bond order for one O is 7.480658
summed bond order for one O is 7.480587
summed bond order for one O is 7.480485
summed bond order for one O is 7.486446
summed bond order for one O is 7.486301
summed bond order for one O is 7.486407
summed bond order for one O is 7.486295
summed bond order for one O is 7.480730
summed bond order for one O is 7.480546
summed bond order for one O is 7.480416
summed bond order for one O is 7.480558
summed bond order for one O is 7.486327
summed bond order for one O is 7.486538
summed bond order for one O is 7.486225
summed bond order for one O is 7.486377

FATKIV_clean
summed bond order for one C is 3.491015
summed bond order for one C is 3.491188
summed bond order for one C is 3.490818
summed bond order for one C is 3.491015
summed bond order for one C is 3.491188
summed bond order for one C is 3.490818

FATLUJ_clean
The RRMSE value at monopole order=      0.55116
The RRMSE value at monopole order with cloud penetration is=      0.55614

FAVZEJ_clean
negative charge on one Ag
negative charge on one Ag

FAWCEN01_clean
summed bond order for one C is 1.630269
summed bond order for one C is 1.630188
summed bond order for one C is 1.630246
summed bond order for one C is 1.630269
summed bond order for one C is 1.630246
summed bond order for one C is 1.630269
summed bond order for one C is 1.630269
summed bond order for one C is 1.630188
summed bond order for one C is 1.630188
summed bond order for one C is 1.630269
summed bond order for one C is 1.630269
summed bond order for one C is 1.630246

FAWCEN02_clean
summed bond order for one C is 1.621042
summed bond order for one C is 1.621061
summed bond order for one C is 1.621061
summed bond order for one C is 1.621045
summed bond order for one C is 1.621061
summed bond order for one C is 1.621045
summed bond order for one C is 1.621042
summed bond order for one C is 1.621061
summed bond order for one C is 1.621061
summed bond order for one C is 1.621042
summed bond order for one C is 1.621045
summed bond order for one C is 1.621061

FAWCEN_clean
summed bond order for one C is 1.636012
summed bond order for one C is 1.636015
summed bond order for one C is 1.636011
summed bond order for one C is 1.636012
summed bond order for one C is 1.636011
summed bond order for one C is 1.636012
summed bond order for one C is 1.636012
summed bond order for one C is 1.636015
summed bond order for one C is 1.636015
summed bond order for one C is 1.636012
summed bond order for one C is 1.636013
summed bond order for one C is 1.636011

FAYPEC_clean
summed bond order for one C is 3.484018
summed bond order for one C is 3.483857
summed bond order for one C is 3.483857
summed bond order for one C is 3.484018

FAYPOM_clean
summed bond order for one C is 3.476615
summed bond order for one C is 3.476618
summed bond order for one C is 3.476615
summed bond order for one C is 3.476618

FAYQAZ_clean
summed bond order for one C is 5.035374
summed bond order for one C is 5.035623
summed bond order for one C is 5.035456
summed bond order for one C is 5.035503
summed bond order for one O is 3.377911
summed bond order for one O is 3.376274
summed bond order for one O is 3.376266
summed bond order for one O is 3.377917

FAYQED_clean
summed bond order for one O is 3.204028
summed bond order for one O is 3.204028

FAYQIH_clean
summed bond order for one C is 4.837888
summed bond order for one C is 4.825452
summed bond order for one C is 4.837888
summed bond order for one C is 4.825452
summed bond order for one O is 3.463662
summed bond order for one O is 3.459310
summed bond order for one O is 3.463662
summed bond order for one O is 3.459310

FAYQON_clean
summed bond order for one C is 5.228113
summed bond order for one C is 5.022617
summed bond order for one C is 4.976020
summed bond order for one C is 4.980790
summed bond order for one C is 5.383763
summed bond order for one C is 4.889473
summed bond order for one C is 5.228113
summed bond order for one C is 5.022617
summed bond order for one C is 4.976020
summed bond order for one C is 4.980790
summed bond order for one C is 5.383763
summed bond order for one C is 4.889473
summed bond order for one C is 5.228113
summed bond order for one C is 5.022617
summed bond order for one C is 4.976020
summed bond order for one C is 4.980790
summed bond order for one C is 5.383763
summed bond order for one C is 4.889473
summed bond order for one C is 5.228113
summed bond order for one C is 5.022617
summed bond order for one C is 4.976020
summed bond order for one C is 4.980790
summed bond order for one C is 5.383763
summed bond order for one C is 4.889473
summed bond order for one O is 3.421176
summed bond order for one O is 3.306910
summed bond order for one O is 3.041676
summed bond order for one O is 3.840710
summed bond order for one O is 3.070376
summed bond order for one O is 3.105348
summed bond order for one O is 3.187511
summed bond order for one O is 3.421176
summed bond order for one O is 3.306910
summed bond order for one O is 3.041676
summed bond order for one O is 3.840710
summed bond order for one O is 3.070376
summed bond order for one O is 3.105348
summed bond order for one O is 3.187511
summed bond order for one O is 3.421176
summed bond order for one O is 3.306910
summed bond order for one O is 3.041676
summed bond order for one O is 3.840710
summed bond order for one O is 3.070376
summed bond order for one O is 3.105348
summed bond order for one O is 3.187511
summed bond order for one O is 3.421176
summed bond order for one O is 3.306910
summed bond order for one O is 3.041676
summed bond order for one O is 3.840710
summed bond order for one O is 3.070376
summed bond order for one O is 3.105348
summed bond order for one O is 3.187511

FAYQUT_clean
summed bond order for one C is 4.810114
summed bond order for one C is 4.913553
summed bond order for one C is 4.958805
summed bond order for one C is 4.907185
summed bond order for one C is 4.808039
summed bond order for one C is 4.904732
summed bond order for one C is 4.959324
summed bond order for one C is 4.908795
summed bond order for one C is 4.810114
summed bond order for one C is 4.913553
summed bond order for one C is 4.958805
summed bond order for one C is 4.907185
summed bond order for one C is 4.808039
summed bond order for one C is 4.904732
summed bond order for one C is 4.959324
summed bond order for one C is 4.908795
summed bond order for one O is 3.422878
summed bond order for one O is 3.155279
summed bond order for one O is 3.527602
summed bond order for one O is 3.419383
summed bond order for one O is 3.156026
summed bond order for one O is 3.527293
summed bond order for one O is 3.422879
summed bond order for one O is 3.155279
summed bond order for one O is 3.527602
summed bond order for one O is 3.419383
summed bond order for one O is 3.156026
summed bond order for one O is 3.527293

FAZRAA_charged
summed bond order for one Cl is 7.458702
summed bond order for one Cl is 7.458703

FAZZEM_clean
The RRMSE value at monopole order=      1.22849
The RRMSE value at monopole order with cloud penetration is=      1.22108

FECKAA_clean
The RRMSE value at monopole order=      0.50920
The RRMSE value at monopole order with cloud penetration is=      0.50866
summed bond order for one C is 3.232423
summed bond order for one C is 3.233135
summed bond order for one C is 3.233068
summed bond order for one O is 3.242538
summed bond order for one O is 3.764832
summed bond order for one O is 3.244702
summed bond order for one O is 3.765582
summed bond order for one O is 3.244877
summed bond order for one O is 3.764347

FECWOB01_clean
The RRMSE value at monopole order=      1.04816
The RRMSE value at monopole order with cloud penetration is=      1.04531

FECXUI_clean
summed bond order for one C is 3.264510
summed bond order for one C is 3.264510
summed bond order for one C is 3.264510
summed bond order for one C is 3.264510

FEDJUU_charged
summed bond order for one Cl is 7.203264
summed bond order for one Cl is 7.203264
summed bond order for one Cl is 7.366428
summed bond order for one Cl is 7.366428

FEJKEM_clean
The RRMSE value at monopole order=      0.54956
The RRMSE value at monopole order with cloud penetration is=      0.53913

FERVIJ_clean
negative charge on one Au
negative charge on one Au
negative charge on one Au
negative charge on one Au
negative charge on one Au
negative charge on one Au

FEVNEA_charged
summed bond order for one C is 3.259596
summed bond order for one C is 3.262878
summed bond order for one C is 3.084853
summed bond order for one C is 4.780254
summed bond order for one C is 3.262351
summed bond order for one C is 3.262964
summed bond order for one C is 3.084722
summed bond order for one C is 4.780565
summed bond order for one S is 6.607849
summed bond order for one S is 6.607788
summed bond order for one S is 6.680651
summed bond order for one S is 6.689038
summed bond order for one S is 6.850773
summed bond order for one S is 6.742657
summed bond order for one S is 6.118583
summed bond order for one S is 6.611617
summed bond order for one S is 6.759299
summed bond order for one S is 6.605834
summed bond order for one S is 6.680717
summed bond order for one S is 6.688995
summed bond order for one S is 6.850914
summed bond order for one S is 6.742665
summed bond order for one S is 6.123808
summed bond order for one S is 6.611624
summed bond order for one S is 6.759296
summed bond order for one S is 6.606029
summed bond order for one F is 1.862106
summed bond order for one F is 1.879790
summed bond order for one F is 1.535647
summed bond order for one F is 1.743987
summed bond order for one F is 1.849006
summed bond order for one F is 1.512122
summed bond order for one F is 2.009037
summed bond order for one F is 1.812412
summed bond order for one F is 1.799173
summed bond order for one F is 1.862105
summed bond order for one F is 1.879828
summed bond order for one F is 1.535632
summed bond order for one F is 1.744141
summed bond order for one F is 1.849012
summed bond order for one F is 1.512771
summed bond order for one F is 2.008967
summed bond order for one F is 1.812416
summed bond order for one F is 1.799141

FEVNIE_charged
summed bond order for one S is 6.655157
summed bond order for one S is 6.655206
summed bond order for one S is 6.758301
summed bond order for one S is 6.830216
summed bond order for one S is 7.448156
summed bond order for one S is 6.806624
summed bond order for one S is 6.697325
summed bond order for one S is 6.676685
summed bond order for one S is 6.697737
summed bond order for one S is 6.758309
summed bond order for one S is 6.830218
summed bond order for one S is 7.448357
summed bond order for one S is 6.810454
summed bond order for one S is 6.697331
summed bond order for one S is 6.676766
summed bond order for one S is 6.697684
summed bond order for one F is 1.796455
summed bond order for one F is 1.574730
summed bond order for one F is 1.580565
summed bond order for one F is 1.796478
summed bond order for one F is 1.574716
summed bond order for one F is 1.580629
summed bond order for one Cl is 0.392026
summed bond order for one Cl is 0.392088

FEVNOK_clean
The RRMSE value at monopole order=      0.52937
The RRMSE value at monopole order with cloud penetration is=      0.53410

FEWQIJ_clean_b
The RRMSE value at monopole order=      0.77759
The RRMSE value at monopole order with cloud penetration is=      0.76376

FEWQOP_clean
The RRMSE value at monopole order=      0.51979
The RRMSE value at monopole order with cloud penetration is=      0.51206
summed bond order for one O is 1.391116
summed bond order for one O is 1.390848
summed bond order for one O is 1.391934
summed bond order for one O is 1.391102
summed bond order for one O is 1.390813
summed bond order for one O is 1.391901

FEWTUY_clean
summed bond order for one O is 1.160775
summed bond order for one O is 1.160781
summed bond order for one O is 1.226204
summed bond order for one O is 1.226205

FEXHOG01_clean
The RRMSE value at monopole order=      0.57667
The RRMSE value at monopole order with cloud penetration is=      0.58096

FEZCUJ_charged
summed bond order for one C is 1.748144
summed bond order for one C is 1.748144
summed bond order for one C is 1.748175
summed bond order for one C is 1.748188

FIHHUB_clean
summed bond order for one C is 3.458403
summed bond order for one C is 3.458401
summed bond order for one C is 3.458412
summed bond order for one C is 3.458405
summed bond order for one C is 3.458401
summed bond order for one C is 3.458409

FIHLUF_clean
The RRMSE value at monopole order=      0.86671
The RRMSE value at monopole order with cloud penetration is=      0.85385

FIHRIZ_clean
summed bond order for one O is 1.163919
summed bond order for one O is 1.163920
summed bond order for one O is 1.163915
summed bond order for one O is 1.163916

FIMNIA_clean
The RRMSE value at monopole order=      0.58685
The RRMSE value at monopole order with cloud penetration is=      0.58584
negative charge on one Ag
negative charge on one Ag

FINQOK_clean
The RRMSE value at monopole order=      0.50520
The RRMSE value at monopole order with cloud penetration is=      0.50470

FIQCEN_clean
The RRMSE value at dipole order=      0.55390
The RRMSE value at dipole order with cloud penetration=      0.54395

FIRVEH_clean
The RRMSE value at monopole order=      0.54534
The RRMSE value at monopole order with cloud penetration is=      0.54072
The RRMSE value at dipole order=      0.55404
The RRMSE value at dipole order with cloud penetration=      0.55008

FITHAS_charged
summed bond order for one S is 6.787965
summed bond order for one S is 6.596825
summed bond order for one S is 6.743958
summed bond order for one S is 6.787966
summed bond order for one S is 6.596825
summed bond order for one S is 6.743958
summed bond order for one S is 6.787965
summed bond order for one S is 6.596825
summed bond order for one S is 6.743958
summed bond order for one S is 6.787965
summed bond order for one S is 6.596825
summed bond order for one S is 6.743957

FIYDOH_clean
The RRMSE value at monopole order=      1.34596
The RRMSE value at monopole order with cloud penetration is=      1.34190
The RRMSE value at dipole order=      0.54258
The RRMSE value at dipole order with cloud penetration=      0.53566

FOHQUO_clean
summed bond order for one O is 0.578358
summed bond order for one O is 0.578336
summed bond order for one O is 0.578363
summed bond order for one O is 0.578363

FOQSUA_charged
summed bond order for one Cl is 7.693849
summed bond order for one Cl is 7.693848

FOXQIT_charged
summed bond order for one N is 4.812307
summed bond order for one N is 4.851994
summed bond order for one N is 4.812307
summed bond order for one N is 4.851994

FULQOT_clean
summed bond order for one O is 1.328073
summed bond order for one O is 1.328072
summed bond order for one O is 1.328071
summed bond order for one O is 1.328072

FURQOZ_ion_b
The RRMSE value at monopole order=      0.91696
The RRMSE value at monopole order with cloud penetration is=      0.91835
The RRMSE value at dipole order=      0.91701
The RRMSE value at dipole order with cloud penetration=      0.91659

FURRUG01_ion_b
summed bond order for one F is 1.524677
summed bond order for one F is 1.524438
summed bond order for one F is 1.524719
summed bond order for one F is 1.524668
summed bond order for one F is 1.524502
summed bond order for one F is 1.524739
summed bond order for one F is 1.524664
summed bond order for one F is 1.524686
summed bond order for one F is 1.524542
summed bond order for one F is 1.524677
summed bond order for one F is 1.524719
summed bond order for one F is 1.524438
summed bond order for one F is 1.524668
summed bond order for one F is 1.524739
summed bond order for one F is 1.524502
summed bond order for one F is 1.524664
summed bond order for one F is 1.524542
summed bond order for one F is 1.524686

FURRUG_ion_b
The RRMSE value at monopole order=      0.57075
The RRMSE value at monopole order with cloud penetration is=      0.56286
The RRMSE value at dipole order=      0.76451
The RRMSE value at dipole order with cloud penetration=      0.75872
summed bond order for one F is 1.508587
summed bond order for one F is 1.505556
summed bond order for one F is 1.505373
summed bond order for one F is 1.508572
summed bond order for one F is 1.505573
summed bond order for one F is 1.505617
summed bond order for one F is 1.508586
summed bond order for one F is 1.505552
summed bond order for one F is 1.505674
summed bond order for one F is 1.508587
summed bond order for one F is 1.505373
summed bond order for one F is 1.505556
summed bond order for one F is 1.508572
summed bond order for one F is 1.505617
summed bond order for one F is 1.505573
summed bond order for one F is 1.508586
summed bond order for one F is 1.505674
summed bond order for one F is 1.505552

FUSYUO_clean
The RRMSE value at monopole order=      0.76119
The RRMSE value at monopole order with cloud penetration is=      0.76198
summed bond order for one C is 4.787305
summed bond order for one C is 4.787157
summed bond order for one C is 4.787284
summed bond order for one C is 4.787307
summed bond order for one C is 4.787157
summed bond order for one C is 4.787283

FUTZOK_clean
The RRMSE value at monopole order=      0.53575
The RRMSE value at monopole order with cloud penetration is=      0.53651

FUWXOL_clean
The RRMSE value at monopole order=      0.60370
The RRMSE value at monopole order with cloud penetration is=      0.59934

FUWYAY_clean
summed bond order for one S is 6.535938
summed bond order for one S is 6.535915
summed bond order for one S is 6.535935
summed bond order for one S is 6.535920

FUYZAB_ion_b
The RRMSE value at monopole order=      0.51420
The RRMSE value at monopole order with cloud penetration is=      0.52000
summed bond order for one O is 1.482316
summed bond order for one O is 0.725665
summed bond order for one O is 0.708982
summed bond order for one O is 1.482330
summed bond order for one O is 0.725039
summed bond order for one O is 0.709091
summed bond order for one O is 1.482319
summed bond order for one O is 0.725239
summed bond order for one O is 0.709001
summed bond order for one O is 1.482330
summed bond order for one O is 0.725303
summed bond order for one O is 0.709023
summed bond order for one O is 1.482091
summed bond order for one O is 0.748185
summed bond order for one O is 0.709458
summed bond order for one O is 1.482091
summed bond order for one O is 0.747936
summed bond order for one O is 0.709405
summed bond order for one O is 1.482116
summed bond order for one O is 0.747698
summed bond order for one O is 0.709412
summed bond order for one O is 1.482117
summed bond order for one O is 0.747777
summed bond order for one O is 0.709421

FUZKAN_clean
summed bond order for one O is 1.233449
summed bond order for one O is 1.233404
summed bond order for one O is 1.233457
summed bond order for one O is 1.233452

GAJTUI_clean
The RRMSE value at monopole order=      0.50513
The RRMSE value at monopole order with cloud penetration is=      0.50604

GAJVAQ_clean
The RRMSE value at monopole order=      0.50478
The RRMSE value at monopole order with cloud penetration is=      0.50559

GAJVEU_charged
summed bond order for one N is 2.375794
summed bond order for one N is 2.376942
summed bond order for one N is 2.375813
summed bond order for one N is 2.377312

GAJZEY_clean
The RRMSE value at monopole order=      0.62925
The RRMSE value at monopole order with cloud penetration is=      0.62803

GAJZOI_clean
The RRMSE value at monopole order=      0.52027
The RRMSE value at monopole order with cloud penetration is=      0.51960

GAQYIH_clean
negative charge on one Cd
negative charge on one Cd
negative charge on one Cd
negative charge on one Cd
negative charge on one Cd
negative charge on one Cd
negative charge on one Cd
negative charge on one Cd
negative charge on one Cd
negative charge on one Cd
negative charge on one Cd
negative charge on one Cd
negative charge on one Cd
negative charge on one Cd
negative charge on one Cd
negative charge on one Cd
negative charge on one Cd
negative charge on one Cd
negative charge on one Cd
negative charge on one Cd
negative charge on one Cd
negative charge on one Cd
negative charge on one Cd
negative charge on one Cd
negative charge on one Cd
negative charge on one Cd
negative charge on one Cd
negative charge on one Cd
negative charge on one Cd
negative charge on one Cd
negative charge on one Cd
negative charge on one Cd
negative charge on one Cd
negative charge on one Cd
negative charge on one Cd
negative charge on one Cd
negative charge on one Cd
negative charge on one Cd
negative charge on one Cd
negative charge on one Cd
negative charge on one Cd
negative charge on one Cd
negative charge on one Cd
negative charge on one Cd
negative charge on one Cd
negative charge on one Cd
negative charge on one Cd
negative charge on one Cd

GATJIV_charged
summed bond order for one Cl is 7.778799
summed bond order for one Cl is 7.778799
summed bond order for one Cl is 7.778798
summed bond order for one Cl is 7.778798
summed bond order for one Cl is 7.778799
summed bond order for one Cl is 7.778799

GAWBEM_clean
The RRMSE value at monopole order=      0.75610
The RRMSE value at monopole order with cloud penetration is=      0.75038

GAWJEV_clean
summed bond order for one C is 3.167071
summed bond order for one C is 3.128729
summed bond order for one C is 3.167245
summed bond order for one C is 3.128672
summed bond order for one C is 3.167071
summed bond order for one C is 3.128729
summed bond order for one C is 3.167245
summed bond order for one C is 3.128672

GAWKEW_clean
The RRMSE value at monopole order=      1.88277
The RRMSE value at monopole order with cloud penetration is=      1.87696
The RRMSE value at dipole order=      0.77574
The RRMSE value at dipole order with cloud penetration=      0.76465

GAWMOI_clean
summed bond order for one O is 1.434658
summed bond order for one O is 1.434656

GAXGET_clean
The RRMSE value at monopole order=      0.58319
The RRMSE value at monopole order with cloud penetration is=      0.58681

GAXGIX_clean
The RRMSE value at monopole order=      0.55153
The RRMSE value at monopole order with cloud penetration is=      0.55424

GAXGOD_clean
The RRMSE value at monopole order=      0.60101
The RRMSE value at monopole order with cloud penetration is=      0.60406

GAYFOD_clean
summed bond order for one C is 4.971384
summed bond order for one C is 4.970967
summed bond order for one C is 4.971384
summed bond order for one C is 4.970968

GECRAI_charged
summed bond order for one O is 1.369655
summed bond order for one O is 0.572273
summed bond order for one O is 1.369671
summed bond order for one O is 0.572278
summed bond order for one O is 1.369741
summed bond order for one O is 0.572268
summed bond order for one O is 1.369659
summed bond order for one O is 0.572271

GEDDEA_clean
summed bond order for one S is 6.353270
summed bond order for one S is 6.421214
summed bond order for one S is 6.347841
summed bond order for one S is 6.426077
summed bond order for one S is 6.348073
summed bond order for one S is 6.425838
summed bond order for one S is 6.348788
summed bond order for one S is 6.426179
summed bond order for one S is 6.348278
summed bond order for one S is 6.425473
summed bond order for one S is 6.354173
summed bond order for one S is 6.421530

GEDQUD_charged
summed bond order for one O is 0.475137
summed bond order for one O is 0.475025
summed bond order for one O is 0.475136
summed bond order for one O is 0.475024

GEDSEP_clean
summed bond order for one N is 1.615896
summed bond order for one N is 1.617246
summed bond order for one N is 1.615896
summed bond order for one N is 1.617246

GEFYUN_clean
negative charge on one Cu
negative charge on one Cu
negative charge on one Cu
negative charge on one Cu
negative charge on one Cu
negative charge on one Cu

GEGSIW_clean
summed bond order for one C is 3.298611
summed bond order for one C is 3.298611
summed bond order for one C is 3.298611
summed bond order for one C is 3.298611
summed bond order for one C is 3.298614
summed bond order for one C is 3.298614
summed bond order for one C is 3.298614
summed bond order for one C is 3.298614

GEHSAN_clean
negative charge on one Fe
negative charge on one Fe

GELJAJ_clean
summed bond order for one S is 6.677226
summed bond order for one S is 6.677226
summed bond order for one S is 6.677226
summed bond order for one S is 6.677226
summed bond order for one S is 6.677226
summed bond order for one S is 6.677227
summed bond order for one S is 6.677226
summed bond order for one S is 6.677227

GEPDIQ_clean
The RRMSE value at monopole order=      0.83703
The RRMSE value at monopole order with cloud penetration is=      0.83937

GERWIL_charged
summed bond order for one O is 0.661572
summed bond order for one O is 0.661557
summed bond order for one O is 0.661577
summed bond order for one O is 0.661579

GESDUF_clean
summed bond order for one O is 1.133237
summed bond order for one O is 1.133248

GESFAN_clean
summed bond order for one O is 1.162761
summed bond order for one O is 1.162767

GEZFOI_charged
summed bond order for one N is 5.084947
summed bond order for one N is 5.083645
summed bond order for one N is 5.084972
summed bond order for one N is 5.083634
summed bond order for one O is 0.576655
summed bond order for one O is 0.576451
summed bond order for one O is 0.576665
summed bond order for one O is 0.576452

GIFKAH_clean
summed bond order for one C is 3.434109
summed bond order for one C is 3.434109

GIFSOF_clean
The RRMSE value at monopole order=      0.76516
The RRMSE value at monopole order with cloud penetration is=      0.76136
summed bond order for one S is 6.580578
summed bond order for one S is 6.580578
summed bond order for one S is 6.580578
summed bond order for one S is 6.580578

GIHBII_clean
The RRMSE value at monopole order=      0.73900
The RRMSE value at monopole order with cloud penetration is=      0.74058
summed bond order for one O is 1.499923
summed bond order for one O is 1.499918
summed bond order for one O is 1.499927
summed bond order for one O is 1.499926

GIHPAQ_clean
The RRMSE value at monopole order=      1.58019
The RRMSE value at monopole order with cloud penetration is=      1.58175

GIHPEU_clean
The RRMSE value at monopole order=      1.60273
The RRMSE value at monopole order with cloud penetration is=      1.60480
The RRMSE value at dipole order=      0.55226
The RRMSE value at dipole order with cloud penetration=      0.55165

GIKMOD01_clean
summed bond order for one S is 6.313911
summed bond order for one S is 6.313910
summed bond order for one S is 6.313925
summed bond order for one S is 6.313909

GIKMOD02_clean
summed bond order for one S is 6.290603
summed bond order for one S is 6.290579
summed bond order for one S is 6.290576
summed bond order for one S is 6.290607

GIKMOD03_clean
summed bond order for one S is 6.283615
summed bond order for one S is 6.283662
summed bond order for one S is 6.283610
summed bond order for one S is 6.283672

GIKMOD04_clean
summed bond order for one S is 6.305862
summed bond order for one S is 6.305839
summed bond order for one S is 6.305854
summed bond order for one S is 6.305835

GIKMOD05_clean
summed bond order for one S is 6.320994
summed bond order for one S is 6.320991
summed bond order for one S is 6.320993
summed bond order for one S is 6.320967

GIKMOD06_clean
summed bond order for one S is 6.314220
summed bond order for one S is 6.314188
summed bond order for one S is 6.314223
summed bond order for one S is 6.314193

GIKMOD07_clean
summed bond order for one S is 6.314220
summed bond order for one S is 6.314188
summed bond order for one S is 6.314223
summed bond order for one S is 6.314193

GIKMOD08_clean
summed bond order for one S is 6.349716
summed bond order for one S is 6.349793
summed bond order for one S is 6.349722
summed bond order for one S is 6.349795

GIKMOD09_clean
summed bond order for one S is 6.366979
summed bond order for one S is 6.366936
summed bond order for one S is 6.366982
summed bond order for one S is 6.366936

GIKMOD10_clean
summed bond order for one S is 6.384457
summed bond order for one S is 6.384462
summed bond order for one S is 6.384453
summed bond order for one S is 6.384489

GIKMOD11_clean
summed bond order for one S is 6.297254
summed bond order for one S is 6.297234
summed bond order for one S is 6.297242
summed bond order for one S is 6.297238

GIKMOD12_clean
summed bond order for one S is 6.404251
summed bond order for one S is 6.404246
summed bond order for one S is 6.404243
summed bond order for one S is 6.404242

GIKMOD_clean
summed bond order for one S is 6.388610
summed bond order for one S is 6.388563
summed bond order for one S is 6.388628
summed bond order for one S is 6.388550

GIKQIC_clean
summed bond order for one S is 6.591893
summed bond order for one S is 6.591892
summed bond order for one S is 6.591892
summed bond order for one S is 6.591893

GIMSIG_clean
summed bond order for one S is 6.487790
summed bond order for one S is 6.487791

GINLIA_clean
summed bond order for one C is 3.282462
summed bond order for one C is 3.282462

GITTOT01_clean5b
summed bond order for one C is 3.438992
summed bond order for one C is 3.432572

GITTUZ_clean
summed bond order for one N is 4.934778
summed bond order for one N is 4.934778
summed bond order for one N is 4.934777
summed bond order for one N is 4.934778
summed bond order for one N is 4.934778
summed bond order for one N is 4.934777
summed bond order for one N is 4.934777
summed bond order for one N is 4.934778
summed bond order for one N is 4.934778
summed bond order for one N is 4.934777
summed bond order for one N is 4.934778
summed bond order for one N is 4.934778

GITVIP_clean
The RRMSE value at monopole order=      0.64593
The RRMSE value at monopole order with cloud penetration is=      0.64584
The RRMSE value at dipole order=      0.56550
The RRMSE value at dipole order with cloud penetration=      0.56431

GIWBEU_charged
summed bond order for one S is 6.604172
summed bond order for one S is 6.602023
summed bond order for one S is 6.604173
summed bond order for one S is 6.602023
summed bond order for one F is 1.560398
summed bond order for one F is 1.561565
summed bond order for one F is 1.560399
summed bond order for one F is 1.561565

GIWBIY_charged
summed bond order for one S is 6.578103
summed bond order for one S is 6.578113
summed bond order for one S is 6.578103
summed bond order for one S is 6.578113
summed bond order for one F is 1.529581
summed bond order for one F is 1.529541
summed bond order for one F is 1.529581
summed bond order for one F is 1.529541

GIWBOE_charged
summed bond order for one F is 1.578477
summed bond order for one F is 1.578479
summed bond order for one F is 1.578478
summed bond order for one F is 1.578479
summed bond order for one F is 1.578478
summed bond order for one F is 1.578479
summed bond order for one F is 1.578478
summed bond order for one F is 1.578479

GIWCAR_ion_b
summed bond order for one F is 2.047093
summed bond order for one F is 1.890311
summed bond order for one F is 2.047079
summed bond order for one F is 1.890257
summed bond order for one F is 2.047163
summed bond order for one F is 1.890364
summed bond order for one F is 2.047128
summed bond order for one F is 1.890297

GIWCIZ_ion_b
summed bond order for one S is 6.673534
summed bond order for one S is 6.625004
summed bond order for one S is 6.263900
summed bond order for one S is 6.673534
summed bond order for one S is 6.625004
summed bond order for one S is 6.263900
summed bond order for one S is 6.673534
summed bond order for one S is 6.625005
summed bond order for one S is 6.263898
summed bond order for one S is 6.673534
summed bond order for one S is 6.625005
summed bond order for one S is 6.263899

GIWCOF_ion_b
summed bond order for one F is 1.733547
summed bond order for one F is 2.166419
summed bond order for one F is 1.745018
summed bond order for one F is 2.170763
summed bond order for one F is 1.995888
summed bond order for one F is 1.530760
summed bond order for one F is 1.733532
summed bond order for one F is 2.166404
summed bond order for one F is 1.745032
summed bond order for one F is 2.170746
summed bond order for one F is 1.995867
summed bond order for one F is 1.530753
summed bond order for one F is 1.733523
summed bond order for one F is 2.166396
summed bond order for one F is 1.745004
summed bond order for one F is 2.170750
summed bond order for one F is 1.995880
summed bond order for one F is 1.530757
summed bond order for one F is 1.733503
summed bond order for one F is 2.166378
summed bond order for one F is 1.745017
summed bond order for one F is 2.170733
summed bond order for one F is 1.995858
summed bond order for one F is 1.530752

GIYSAJ_clean
summed bond order for one F is 1.512033
summed bond order for one F is 1.512034
summed bond order for one F is 1.512033
summed bond order for one F is 1.512033
summed bond order for one F is 1.512034
summed bond order for one F is 1.512034
summed bond order for one F is 1.512033
summed bond order for one F is 1.512033

GIYTIS_clean
summed bond order for one C is 3.129980
summed bond order for one C is 3.090382
summed bond order for one C is 3.228266
summed bond order for one C is 3.191099
summed bond order for one C is 3.181203
summed bond order for one C is 3.326997

GOJFAN_charged
summed bond order for one O is 3.195175
summed bond order for one O is 0.747561
summed bond order for one O is 3.195266
summed bond order for one O is 0.747554
summed bond order for one O is 3.195175
summed bond order for one O is 0.747561
summed bond order for one O is 3.195266
summed bond order for one O is 0.747554
summed bond order for one O is 3.195175
summed bond order for one O is 0.747561
summed bond order for one O is 3.195266
summed bond order for one O is 0.747554
summed bond order for one O is 3.195175
summed bond order for one O is 0.747561
summed bond order for one O is 3.195266
summed bond order for one O is 0.747554
summed bond order for one O is 3.195175
summed bond order for one O is 0.747561
summed bond order for one O is 3.195267
summed bond order for one O is 0.747554
summed bond order for one O is 3.195175
summed bond order for one O is 0.747561
summed bond order for one O is 3.195266
summed bond order for one O is 0.747554
summed bond order for one O is 3.195175
summed bond order for one O is 0.747561
summed bond order for one O is 3.195266
summed bond order for one O is 0.747554
summed bond order for one O is 3.195175
summed bond order for one O is 0.747561
summed bond order for one O is 3.195266
summed bond order for one O is 0.747553
summed bond order for one O is 3.195175
summed bond order for one O is 0.747561
summed bond order for one O is 3.195267
summed bond order for one O is 0.747554
summed bond order for one O is 3.195175
summed bond order for one O is 0.747561
summed bond order for one O is 3.195266
summed bond order for one O is 0.747554
summed bond order for one O is 3.195175
summed bond order for one O is 0.747561
summed bond order for one O is 3.195266
summed bond order for one O is 0.747554
summed bond order for one O is 3.195175
summed bond order for one O is 0.747561
summed bond order for one O is 3.195266
summed bond order for one O is 0.747554

GOMRAC_clean
The RRMSE value at monopole order=      0.74175
The RRMSE value at monopole order with cloud penetration is=      0.74812

GOMREG_clean
The RRMSE value at monopole order=      0.62289
The RRMSE value at monopole order with cloud penetration is=      0.62905

GUJTOV_clean
The RRMSE value at monopole order=      1.56458
The RRMSE value at monopole order with cloud penetration is=      1.56644
The RRMSE value at dipole order=      1.17210
The RRMSE value at dipole order with cloud penetration=      1.17328

GUJVIR_clean
summed bond order for one S is 6.889656
summed bond order for one S is 6.889658

GUJVOX_clean
summed bond order for one S is 6.782823
summed bond order for one S is 6.782821

GUKNIK_clean
The RRMSE value at monopole order=      0.80810
The RRMSE value at monopole order with cloud penetration is=      0.80486
summed bond order for one C is 2.564565
summed bond order for one C is 2.596999
summed bond order for one C is 2.719372
summed bond order for one C is 2.669786
summed bond order for one C is 2.678072
summed bond order for one C is 2.564604
summed bond order for one C is 2.597004
summed bond order for one C is 2.719378
summed bond order for one C is 2.669809
summed bond order for one C is 2.678094
summed bond order for one S is 6.711290
summed bond order for one S is 6.711263

GULGEZ_clean
The RRMSE value at monopole order=      3.67499
The RRMSE value at monopole order with cloud penetration is=      3.66471
The RRMSE value at dipole order=      2.12923
The RRMSE value at dipole order with cloud penetration=      2.11907
summed bond order for one C is 2.530183
summed bond order for one C is 2.747470
summed bond order for one C is 2.530186
summed bond order for one C is 2.747468
summed bond order for one C is 2.530191
summed bond order for one C is 2.747467
summed bond order for one C is 2.530187
summed bond order for one C is 2.747474
summed bond order for one C is 2.530186
summed bond order for one C is 2.747466
summed bond order for one C is 2.530184
summed bond order for one C is 2.747467
summed bond order for one C is 2.530184
summed bond order for one C is 2.747470
summed bond order for one C is 2.530185
summed bond order for one C is 2.747467
summed bond order for one C is 2.530193
summed bond order for one C is 2.747466
summed bond order for one C is 2.530188
summed bond order for one C is 2.747472
summed bond order for one C is 2.530187
summed bond order for one C is 2.747466
summed bond order for one C is 2.530185
summed bond order for one C is 2.747467

GULWIU_clean
The RRMSE value at monopole order=      0.57077
The RRMSE value at monopole order with cloud penetration is=      0.56854

GUPCAW_clean
summed bond order for one C is 3.490703
summed bond order for one C is 3.489949
summed bond order for one C is 3.492167
summed bond order for one C is 3.490128
summed bond order for one C is 3.491140
summed bond order for one C is 3.489371
summed bond order for one C is 3.491630
summed bond order for one C is 3.490620
summed bond order for one C is 1.447663
summed bond order for one C is 1.463271
summed bond order for one C is 1.449850
summed bond order for one C is 1.481512
summed bond order for one C is 1.455171
summed bond order for one C is 1.489058
summed bond order for one C is 1.489646
summed bond order for one C is 1.467719

GUSNEN01_clean
summed bond order for one O is 1.496450
summed bond order for one O is 1.496453

HAFQOW_clean
The RRMSE value at monopole order=      0.60394
The RRMSE value at monopole order with cloud penetration is=      0.60337

HAFVOB_clean
summed bond order for one O is 0.585933
summed bond order for one O is 0.585735
summed bond order for one O is 0.585937
summed bond order for one O is 0.585722

HAFVUH_clean
summed bond order for one O is 0.790236
summed bond order for one O is 0.790492
summed bond order for one O is 0.790449
summed bond order for one O is 0.790442

HAHPIQ_charged
summed bond order for one N is 4.803804
summed bond order for one N is 4.803799
summed bond order for one N is 4.803849
summed bond order for one N is 4.803792
summed bond order for one N is 4.803785
summed bond order for one N is 4.803813

HAKCAZ_clean
The RRMSE value at monopole order=      0.70453
The RRMSE value at monopole order with cloud penetration is=      0.70656

HAOAER_clean
summed bond order for one C is 2.699744
summed bond order for one C is 2.606999
summed bond order for one C is 2.699730
summed bond order for one C is 2.606939
summed bond order for one C is 2.699775
summed bond order for one C is 2.607015
summed bond order for one C is 2.699710
summed bond order for one C is 2.606956

HAPVEB_clean
summed bond order for one O is 1.489255
summed bond order for one O is 1.489254
summed bond order for one O is 1.489247
summed bond order for one O is 1.489240

HASTAY_clean
summed bond order for one O is 1.475446
summed bond order for one O is 1.475416

HAWREE_clean
The RRMSE value at monopole order=      0.54362
The RRMSE value at monopole order with cloud penetration is=      0.54044
summed bond order for one C is 4.815882
summed bond order for one C is 4.815889

HAZGOF01_clean_h
The RRMSE value at monopole order=      0.73265
The RRMSE value at monopole order with cloud penetration is=      0.73545

HAZNON_clean
The RRMSE value at monopole order=      0.74842
The RRMSE value at monopole order with cloud penetration is=      0.73262
The RRMSE value at dipole order=      0.69252
The RRMSE value at dipole order with cloud penetration=      0.67763

HEBKEG_clean
summed bond order for one H is 1.507082
summed bond order for one C is 4.856985

HEBPUB_charged
summed bond order for one C is 2.806922
summed bond order for one C is 3.092036
summed bond order for one C is 3.039652
summed bond order for one C is 2.763748
summed bond order for one C is 3.278515
summed bond order for one C is 3.169025
summed bond order for one C is 2.807857
summed bond order for one C is 3.092606
summed bond order for one C is 3.039600
summed bond order for one C is 2.761704
summed bond order for one C is 3.277549
summed bond order for one C is 3.168168
summed bond order for one C is 2.808200
summed bond order for one C is 3.092303
summed bond order for one C is 3.041033
summed bond order for one C is 2.762815
summed bond order for one C is 3.278418
summed bond order for one C is 3.167536
summed bond order for one C is 2.806922
summed bond order for one C is 3.092036
summed bond order for one C is 3.039653
summed bond order for one C is 2.763748
summed bond order for one C is 3.278515
summed bond order for one C is 3.169026
summed bond order for one C is 2.807855
summed bond order for one C is 3.092608
summed bond order for one C is 3.039601
summed bond order for one C is 2.761702
summed bond order for one C is 3.277550
summed bond order for one C is 3.168168
summed bond order for one C is 2.808201
summed bond order for one C is 3.092302
summed bond order for one C is 3.041033
summed bond order for one C is 2.762816
summed bond order for one C is 3.278418
summed bond order for one C is 3.167535

HEDBID_clean
The RRMSE value at monopole order=      0.78590
The RRMSE value at monopole order with cloud penetration is=      0.78402

HEDBUP_clean
The RRMSE value at monopole order=      0.63042
The RRMSE value at monopole order with cloud penetration is=      0.62694
The RRMSE value at dipole order=      0.51002
The RRMSE value at dipole order with cloud penetration=      0.50643

HEFDON_ion_b
The RRMSE value at monopole order=      0.65114
The RRMSE value at monopole order with cloud penetration is=      0.65021

HEFDUT_charged
summed bond order for one C is 1.487458
summed bond order for one C is 1.487468
summed bond order for one O is 0.522601
summed bond order for one O is 0.486473
summed bond order for one O is 0.657788
summed bond order for one O is 0.522725
summed bond order for one O is 0.486583
summed bond order for one O is 0.660740

HEFFAB_charged
summed bond order for one C is 3.070636
summed bond order for one C is 3.070638
summed bond order for one O is 0.682494
summed bond order for one O is 0.598496
summed bond order for one O is 0.731755
summed bond order for one O is 0.492312
summed bond order for one O is 0.682486
summed bond order for one O is 0.598484
summed bond order for one O is 0.731750
summed bond order for one O is 0.492336

HEJHAH_charged
summed bond order for one O is 0.605442
summed bond order for one O is 0.590051

HEKTAU_clean
The RRMSE value at monopole order=      0.60983
The RRMSE value at monopole order with cloud penetration is=      0.60973

HELDEJ_clean
summed bond order for one C is 3.346806
summed bond order for one C is 3.291972
summed bond order for one C is 3.346789
summed bond order for one C is 3.291967

HETZUC_charged
summed bond order for one O is 1.346270
summed bond order for one O is 1.361558
summed bond order for one O is 1.323477
summed bond order for one O is 1.346270
summed bond order for one O is 1.361561
summed bond order for one O is 1.323477
summed bond order for one O is 1.346279
summed bond order for one O is 1.361546
summed bond order for one O is 1.323473
summed bond order for one O is 1.346278
summed bond order for one O is 1.361545
summed bond order for one O is 1.323477
summed bond order for one O is 1.346271
summed bond order for one O is 1.361548
summed bond order for one O is 1.323480
summed bond order for one O is 1.346279
summed bond order for one O is 1.361553
summed bond order for one O is 1.323471
summed bond order for one O is 1.346280
summed bond order for one O is 1.361556
summed bond order for one O is 1.323475
summed bond order for one O is 1.346269
summed bond order for one O is 1.361529
summed bond order for one O is 1.323475

HEWFUL_ion_b
The RRMSE value at monopole order=      0.50151
The RRMSE value at monopole order with cloud penetration is=      0.50225

HGCNCO_clean
The RRMSE value at monopole order=      0.50487

HIFVUO01_clean
The RRMSE value at monopole order=      0.57711
The RRMSE value at monopole order with cloud penetration is=      0.57680

HIGRIA_clean
The RRMSE value at monopole order=      0.70875
The RRMSE value at monopole order with cloud penetration is=      0.70605

HIHGEM_clean_b
The RRMSE value at monopole order=      0.60156
The RRMSE value at monopole order with cloud penetration is=      0.60160

HIMSAY_clean
The RRMSE value at monopole order=      0.55465
The RRMSE value at monopole order with cloud penetration is=      0.56057

HIWXER01_clean
summed bond order for one O is 1.438904
summed bond order for one O is 1.438986
summed bond order for one O is 1.438900
summed bond order for one O is 1.438979

HIWXER_clean
The RRMSE value at monopole order=      1.20651
The RRMSE value at monopole order with cloud penetration is=      1.20119

HIXDOH01_clean5b
The RRMSE value at monopole order=      0.66323
The RRMSE value at monopole order with cloud penetration is=      0.65664

HOGTOM_clean
The RRMSE value at monopole order=      3.46255
The RRMSE value at monopole order with cloud penetration is=      3.45256
The RRMSE value at dipole order=      1.98374
The RRMSE value at dipole order with cloud penetration=      1.97368
summed bond order for one C is 2.653816
summed bond order for one C is 2.646183
summed bond order for one C is 2.653798
summed bond order for one C is 2.646163
summed bond order for one C is 2.653794
summed bond order for one C is 2.646181
summed bond order for one C is 2.653836
summed bond order for one C is 2.646157
summed bond order for one C is 2.653831
summed bond order for one C is 2.646157
summed bond order for one C is 2.653812
summed bond order for one C is 2.646162
summed bond order for one C is 2.653821
summed bond order for one C is 2.646179
summed bond order for one C is 2.653806
summed bond order for one C is 2.646161
summed bond order for one C is 2.653793
summed bond order for one C is 2.646169
summed bond order for one C is 2.653837
summed bond order for one C is 2.646149
summed bond order for one C is 2.653830
summed bond order for one C is 2.646147
summed bond order for one C is 2.653820
summed bond order for one C is 2.646162

HOMXIR_clean5b
summed bond order for one C is 3.412895
summed bond order for one O is 3.004780
summed bond order for one O is 3.001477
summed bond order for one O is 3.002381
summed bond order for one O is 3.005002
summed bond order for one O is 3.001532
summed bond order for one O is 3.005997

HOMZEP_clean
The RRMSE value at monopole order=      0.60274
The RRMSE value at monopole order with cloud penetration is=      0.60071
summed bond order for one O is 1.477727
summed bond order for one O is 1.477720
summed bond order for one O is 1.477720
summed bond order for one O is 1.477720
summed bond order for one O is 1.477719
summed bond order for one O is 1.477721
summed bond order for one O is 1.477719
summed bond order for one O is 1.477714
summed bond order for one O is 1.477720
summed bond order for one O is 1.477720
summed bond order for one O is 1.477724
summed bond order for one O is 1.477718

HOPHUP_clean
summed bond order for one C is 2.515914
summed bond order for one C is 2.515826
summed bond order for one C is 2.515856
summed bond order for one C is 2.515903
summed bond order for one O is 0.778887
summed bond order for one O is 0.778885

HORCUN_clean
The RRMSE value at monopole order=      0.52849
The RRMSE value at monopole order with cloud penetration is=      0.53063

HOXJIO_charged
summed bond order for one S is 6.524559
summed bond order for one S is 6.663761
summed bond order for one S is 6.524257
summed bond order for one S is 6.663759

HOXKIP_clean
The RRMSE value at monopole order=      0.65319
The RRMSE value at monopole order with cloud penetration is=      0.65604

HOXKUB_clean
The RRMSE value at monopole order=      0.60471
The RRMSE value at monopole order with cloud penetration is=      0.60608

HOYTUL_clean
summed bond order for one O is 1.267253
summed bond order for one O is 1.134392
summed bond order for one O is 1.343486
summed bond order for one O is 1.227126
summed bond order for one O is 1.227127
summed bond order for one O is 1.267252
summed bond order for one O is 1.134390
summed bond order for one O is 1.343486

HUKQUZ_charged
summed bond order for one Cl is 7.121680
summed bond order for one Cl is 7.419207
summed bond order for one Cl is 7.115185
summed bond order for one Cl is 7.412932
summed bond order for one Cl is 7.117430
summed bond order for one Cl is 7.410354
summed bond order for one Cl is 7.121681
summed bond order for one Cl is 7.419207
summed bond order for one Cl is 7.115185
summed bond order for one Cl is 7.412932
summed bond order for one Cl is 7.117430
summed bond order for one Cl is 7.410354

HUMQUC_charged
summed bond order for one O is 0.557090
summed bond order for one O is 0.597476
summed bond order for one O is 0.566737
summed bond order for one O is 0.557100
summed bond order for one O is 0.597497
summed bond order for one O is 0.566730
summed bond order for one O is 0.557114
summed bond order for one O is 0.597508
summed bond order for one O is 0.566728
summed bond order for one O is 0.557084
summed bond order for one O is 0.597483
summed bond order for one O is 0.566727

HUSGAE_clean
The RRMSE value at monopole order=      2.31907
The RRMSE value at monopole order with cloud penetration is=      2.28956
The RRMSE value at dipole order=      0.68754
The RRMSE value at dipole order with cloud penetration=      0.66684

HUTTIA_clean
The RRMSE value at monopole order=      0.53160
The RRMSE value at monopole order with cloud penetration is=      0.52570

HUZFIS_charged
summed bond order for one Cl is 7.202983
summed bond order for one Cl is 7.195549
summed bond order for one Cl is 7.202983
summed bond order for one Cl is 7.195549

HUZFOY_charged
summed bond order for one Cl is 7.078285
summed bond order for one Cl is 7.078284

HUZSUR_clean
summed bond order for one C is 3.315715
summed bond order for one C is 1.552182
summed bond order for one C is 1.672702
summed bond order for one C is 3.315722
summed bond order for one C is 1.552204
summed bond order for one C is 1.672723

IBUDOZ_clean
The RRMSE value at monopole order=      0.75780
The RRMSE value at monopole order with cloud penetration is=      0.74530

ICAGAU_clean
The RRMSE value at monopole order=      0.60385
The RRMSE value at monopole order with cloud penetration is=      0.60582

ICANAD_clean
The RRMSE value at monopole order=      1.93505
The RRMSE value at monopole order with cloud penetration is=      1.93528
The RRMSE value at dipole order=      0.64781
The RRMSE value at dipole order with cloud penetration=      0.64875

ICANEH_clean
The RRMSE value at monopole order=      1.53365
The RRMSE value at monopole order with cloud penetration is=      1.53336

ICARAH_clean
summed bond order for one O is 3.162625
summed bond order for one O is 3.162608
summed bond order for one O is 3.162632
summed bond order for one O is 3.162653
summed bond order for one O is 3.162593
summed bond order for one O is 3.165990

ICITEU_charged
summed bond order for one S is 6.588126
summed bond order for one S is 6.588137
summed bond order for one S is 6.588137
summed bond order for one S is 6.588133
summed bond order for one S is 6.588136
summed bond order for one S is 6.588134
summed bond order for one S is 6.588152
summed bond order for one S is 6.588138
summed bond order for one S is 6.588115
summed bond order for one S is 6.588125
summed bond order for one S is 6.588132
summed bond order for one S is 6.588120

ICITUK_charged
summed bond order for one O is 0.399230
summed bond order for one O is 0.432908
summed bond order for one O is 0.399253
summed bond order for one O is 0.433002
summed bond order for one O is 0.399552
summed bond order for one O is 0.433260
summed bond order for one O is 0.399541
summed bond order for one O is 0.433273
summed bond order for one O is 0.399236
summed bond order for one O is 0.432885
summed bond order for one O is 0.399236
summed bond order for one O is 0.432999
summed bond order for one O is 0.399245
summed bond order for one O is 0.432908
summed bond order for one O is 0.399234
summed bond order for one O is 0.433004
summed bond order for one O is 0.399532
summed bond order for one O is 0.433265
summed bond order for one O is 0.399533
summed bond order for one O is 0.433278
summed bond order for one O is 0.399240
summed bond order for one O is 0.432885
summed bond order for one O is 0.399238
summed bond order for one O is 0.432987

ICIVAS_clean
summed bond order for one O is 0.374012
summed bond order for one O is 0.376890
summed bond order for one O is 0.388189
summed bond order for one O is 0.379115
summed bond order for one O is 0.387180
summed bond order for one O is 0.376929
summed bond order for one O is 0.387455
summed bond order for one O is 0.377000

ICIZOL_clean
summed bond order for one S is 6.277509
summed bond order for one S is 6.529174
summed bond order for one S is 6.456536
summed bond order for one S is 6.618387
summed bond order for one S is 6.277571
summed bond order for one S is 6.529064
summed bond order for one S is 6.456535
summed bond order for one S is 6.618324

ICORAV_ion_b
summed bond order for one Cl is 0.182094
summed bond order for one Cl is 0.182688

ICOYIK_clean
summed bond order for one S is 6.523766
summed bond order for one S is 6.403782
summed bond order for one S is 6.470607
summed bond order for one S is 6.502671
summed bond order for one S is 6.523768
summed bond order for one S is 6.403784
summed bond order for one S is 6.470601
summed bond order for one S is 6.502673

IDAGEA_charged
summed bond order for one N is 4.843591
summed bond order for one N is 4.843572

IDAGUR_clean
summed bond order for one N is 2.205648
summed bond order for one N is 2.205602
summed bond order for one N is 2.205600
summed bond order for one N is 2.205631

IDUDIW_clean
The RRMSE value at monopole order=      0.54238
The RRMSE value at monopole order with cloud penetration is=      0.54282

IFAQUC_clean
The RRMSE value at monopole order=      0.76773
The RRMSE value at monopole order with cloud penetration is=      0.76373

IFEHUY_clean
The RRMSE value at monopole order=      0.51767
The RRMSE value at monopole order with cloud penetration is=      0.52014

IFENOY02_clean
The RRMSE value at monopole order=      0.55121
The RRMSE value at monopole order with cloud penetration is=      0.55499
The RRMSE value at dipole order=      0.53553
The RRMSE value at dipole order with cloud penetration=      0.53943

IFEPIT_clean
negative charge on one Re
negative charge on one Re
negative charge on one Re
negative charge on one Re
negative charge on one Re
negative charge on one Re
negative charge on one Re
negative charge on one Re
negative charge on one Re
negative charge on one Re
negative charge on one Re
negative charge on one Re

IFUNUU_clean
summed bond order for one O is 1.380539
summed bond order for one O is 1.379628
summed bond order for one O is 1.380546
summed bond order for one O is 1.379640

IGAHED01_clean
The RRMSE value at monopole order=      0.61111
The RRMSE value at monopole order with cloud penetration is=      0.61708

IGAHED02_clean
The RRMSE value at monopole order=      0.58436
The RRMSE value at monopole order with cloud penetration is=      0.59012

IGAHED_clean
The RRMSE value at monopole order=      0.61706
The RRMSE value at monopole order with cloud penetration is=      0.62290

IGOCOX_clean
The RRMSE value at monopole order=      0.52514
The RRMSE value at monopole order with cloud penetration is=      0.52417

IJEXUR_clean
summed bond order for one S is 6.873149
summed bond order for one S is 6.873135

IJIROI_ion_b
summed bond order for one O is 1.255428
summed bond order for one O is 1.255520
summed bond order for one O is 1.255418
summed bond order for one O is 1.255448
summed bond order for one O is 1.255450
summed bond order for one O is 1.255328
summed bond order for one O is 1.255458
summed bond order for one O is 1.255463

IJISOK_charged
summed bond order for one Cl is 7.489877
summed bond order for one Cl is 7.489877
summed bond order for one Cl is 7.489878
summed bond order for one Cl is 7.489877

IKETOH_clean5b
The RRMSE value at monopole order=      0.56351
The RRMSE value at monopole order with cloud penetration is=      0.57077
The RRMSE value at dipole order=      0.56964
The RRMSE value at dipole order with cloud penetration=      0.55921

IKOSUW_charged
summed bond order for one O is 3.075371
summed bond order for one O is 3.075371
summed bond order for one O is 3.075370
summed bond order for one O is 3.075370
summed bond order for one O is 3.075371
summed bond order for one O is 3.075371
summed bond order for one O is 3.075367
summed bond order for one O is 3.075368
summed bond order for one O is 1.308769
summed bond order for one O is 1.308741
summed bond order for one O is 1.308750
summed bond order for one O is 1.308748

ILAGUY_charged
summed bond order for one Cl is 7.590739
summed bond order for one Cl is 7.590739
summed bond order for one Cl is 7.590739
summed bond order for one Cl is 7.590739

ILIFOY_clean
The RRMSE value at monopole order=      0.55659
The RRMSE value at monopole order with cloud penetration is=      0.55159
summed bond order for one O is 1.410971
summed bond order for one O is 1.410875
summed bond order for one O is 1.410895
summed bond order for one O is 1.410931
summed bond order for one O is 1.410901
summed bond order for one O is 1.410889

ILIFUE_clean
The RRMSE value at monopole order=      0.78294
The RRMSE value at monopole order with cloud penetration is=      0.77560
summed bond order for one O is 1.418485
summed bond order for one O is 1.418425
summed bond order for one O is 1.418350
summed bond order for one O is 1.418407
summed bond order for one O is 1.418478
summed bond order for one O is 1.418388

ILIGAL_clean
The RRMSE value at monopole order=      0.68959
The RRMSE value at monopole order with cloud penetration is=      0.68357
summed bond order for one O is 1.413222
summed bond order for one O is 1.413242
summed bond order for one O is 1.413239
summed bond order for one O is 1.413247
summed bond order for one O is 1.413256
summed bond order for one O is 1.413226

ILIGEP_clean
The RRMSE value at monopole order=      0.67132
The RRMSE value at monopole order with cloud penetration is=      0.66527
summed bond order for one O is 1.421607
summed bond order for one O is 1.421602
summed bond order for one O is 1.421622
summed bond order for one O is 1.421623
summed bond order for one O is 1.421618
summed bond order for one O is 1.421585

ILUFEB_charged
The RRMSE value at monopole order=      0.67151
The RRMSE value at monopole order with cloud penetration is=      0.67233

IMIDZB10_clean
The RRMSE value at monopole order=      0.58943
The RRMSE value at monopole order with cloud penetration is=      0.58886

IMISED_clean
The RRMSE value at monopole order=      0.58207
The RRMSE value at monopole order with cloud penetration is=      0.57720

IMISIH_clean
The RRMSE value at monopole order=      0.56736
The RRMSE value at monopole order with cloud penetration is=      0.56130

IMUVAO_charged
summed bond order for one O is 0.617255
summed bond order for one O is 0.617231
summed bond order for one O is 0.617239
summed bond order for one O is 0.617210
summed bond order for one O is 0.617238
summed bond order for one O is 0.617230
summed bond order for one O is 0.617228
summed bond order for one O is 0.617271
summed bond order for one O is 0.454119
summed bond order for one O is 0.454125
summed bond order for one O is 0.454119
summed bond order for one O is 0.454108
summed bond order for one O is 0.775455
summed bond order for one O is 0.775445
summed bond order for one O is 0.775467
summed bond order for one O is 0.775462
summed bond order for one N is 2.226851
summed bond order for one N is 2.226830
summed bond order for one N is 2.226863
summed bond order for one N is 2.226776
summed bond order for one N is 2.226935
summed bond order for one N is 2.226844
summed bond order for one N is 2.226833
summed bond order for one N is 2.226874

INEBOT_charged
summed bond order for one N is 5.382358
summed bond order for one N is 5.382070
summed bond order for one N is 5.382347
summed bond order for one N is 5.382073
summed bond order for one O is 0.680479
summed bond order for one O is 0.686286
summed bond order for one O is 0.626716
summed bond order for one O is 0.680488
summed bond order for one O is 0.686384
summed bond order for one O is 0.626891
summed bond order for one O is 0.680478
summed bond order for one O is 0.686256
summed bond order for one O is 0.626765
summed bond order for one O is 0.680490
summed bond order for one O is 0.686353
summed bond order for one O is 0.626920
summed bond order for one O is 3.011567
summed bond order for one O is 3.011449
summed bond order for one O is 3.011562
summed bond order for one O is 3.011451
summed bond order for one Cl is 0.319811
summed bond order for one Cl is 0.319802
summed bond order for one Cl is 0.319810
summed bond order for one Cl is 0.319808

INESIE_clean
summed bond order for one O is 1.210747
summed bond order for one O is 1.210743
summed bond order for one O is 1.210729
summed bond order for one O is 1.210716

IPICUG_charged
summed bond order for one Cl is 7.181659
summed bond order for one Cl is 7.181571
summed bond order for one Cl is 7.181571
summed bond order for one Cl is 7.181659
summed bond order for one Cl is 7.376675
summed bond order for one Cl is 7.376674
summed bond order for one Cl is 7.377072
summed bond order for one Cl is 7.376812
summed bond order for one Cl is 7.376812
summed bond order for one Cl is 7.377072
summed bond order for one Cl is 7.376674
summed bond order for one Cl is 7.376675

IPIDUH_clean
negative charge on one Ag
negative charge on one Ag
negative charge on one Ag
negative charge on one Ag
negative charge on one Ag
negative charge on one Ag
negative charge on one Ag
negative charge on one Ag
summed bond order for one S is 6.477489
summed bond order for one S is 6.477488
summed bond order for one S is 6.477492
summed bond order for one S is 6.477491
summed bond order for one S is 6.477489
summed bond order for one S is 6.477488
summed bond order for one S is 6.477492
summed bond order for one S is 6.477491

IPIFAP_clean
The RRMSE value at monopole order=      0.65376
The RRMSE value at monopole order with cloud penetration is=      0.65391
negative charge on one Ag
negative charge on one Ag
negative charge on one Ag
negative charge on one Ag
negative charge on one Ag
negative charge on one Ag

IQOZUJ_clean
The RRMSE value at monopole order=      0.56052
The RRMSE value at monopole order with cloud penetration is=      0.55190

IQUNAJ01_clean
The RRMSE value at monopole order=      0.51426
The RRMSE value at monopole order with cloud penetration is=      0.51023
The RRMSE value at dipole order=      0.75816
The RRMSE value at dipole order with cloud penetration=      0.75257

IQUNAJ_clean
The RRMSE value at monopole order=      0.51195
The RRMSE value at monopole order with cloud penetration is=      0.50844
The RRMSE value at dipole order=      0.70847
The RRMSE value at dipole order with cloud penetration=      0.70358

IRAYUW_charged
summed bond order for one O is 1.386698
summed bond order for one O is 1.370361
summed bond order for one O is 1.378030
summed bond order for one O is 1.406156
summed bond order for one O is 1.386696
summed bond order for one O is 1.370360
summed bond order for one O is 1.378028
summed bond order for one O is 1.406156
summed bond order for one O is 1.386695
summed bond order for one O is 1.370365
summed bond order for one O is 1.378030
summed bond order for one O is 1.406157
summed bond order for one O is 1.386694
summed bond order for one O is 1.370362
summed bond order for one O is 1.378030
summed bond order for one O is 1.406159

IRISAD01_charged
The RRMSE value at monopole order=      0.69113
The RRMSE value at monopole order with cloud penetration is=      0.67851
The RRMSE value at dipole order=      0.85521
The RRMSE value at dipole order with cloud penetration=      0.83978

ISAYOQ_charged
summed bond order for one F is 2.621629
summed bond order for one F is 2.622024
summed bond order for one F is 2.626230
summed bond order for one F is 2.626102
summed bond order for one F is 2.621628
summed bond order for one F is 2.622024
summed bond order for one F is 2.626230
summed bond order for one F is 2.626102

ITAHEQ_clean
The RRMSE value at monopole order=      1.48971
The RRMSE value at monopole order with cloud penetration is=      1.46274
The RRMSE value at dipole order=      1.04582
The RRMSE value at dipole order with cloud penetration=      1.01618

ITIBOD_clean
summed bond order for one O is 1.163834
summed bond order for one O is 1.163836
summed bond order for one O is 1.163838
summed bond order for one O is 1.163837

ITIWIS_charged
summed bond order for one Cl is 8.420193
summed bond order for one Cl is 8.420193
summed bond order for one Cl is 8.420193
summed bond order for one Cl is 8.420193

ITIWOY_charged
summed bond order for one Cl is 7.938659
summed bond order for one Cl is 7.938659
summed bond order for one Cl is 7.938661
summed bond order for one Cl is 7.938659

ITIWUE_charged
summed bond order for one Cl is 8.174779
summed bond order for one Cl is 8.174780
summed bond order for one Cl is 8.174780
summed bond order for one Cl is 8.174779

IVEHEW_clean5b
summed bond order for one S is 6.738316
summed bond order for one S is 6.738201
summed bond order for one S is 6.728133
summed bond order for one S is 6.728218

IWELIG01_clean
summed bond order for one O is 1.425474
summed bond order for one O is 1.334816
summed bond order for one O is 1.425947
summed bond order for one O is 1.335196
summed bond order for one O is 1.425417
summed bond order for one O is 1.335670
summed bond order for one O is 1.425493
summed bond order for one O is 1.335275
summed bond order for one O is 1.425475
summed bond order for one O is 1.334813
summed bond order for one O is 1.425945
summed bond order for one O is 1.335193
summed bond order for one O is 1.425416
summed bond order for one O is 1.335669
summed bond order for one O is 1.425498
summed bond order for one O is 1.335276

IWELIG_clean
summed bond order for one O is 1.341614
summed bond order for one O is 1.414566
summed bond order for one O is 1.342284
summed bond order for one O is 1.415268
summed bond order for one O is 1.342036
summed bond order for one O is 1.414407
summed bond order for one O is 1.341837
summed bond order for one O is 1.413998
summed bond order for one O is 1.341611
summed bond order for one O is 1.414559
summed bond order for one O is 1.342284
summed bond order for one O is 1.415279
summed bond order for one O is 1.342032
summed bond order for one O is 1.414402
summed bond order for one O is 1.341844
summed bond order for one O is 1.414000

IWELOM_clean
summed bond order for one O is 1.366605
summed bond order for one O is 1.404687
summed bond order for one O is 1.366412
summed bond order for one O is 1.403771
summed bond order for one O is 1.365544
summed bond order for one O is 1.403528
summed bond order for one O is 1.366516
summed bond order for one O is 1.404532
summed bond order for one O is 1.366606
summed bond order for one O is 1.404690
summed bond order for one O is 1.366414
summed bond order for one O is 1.403777
summed bond order for one O is 1.365546
summed bond order for one O is 1.403535
summed bond order for one O is 1.366518
summed bond order for one O is 1.404535

IWEPUW_clean
The RRMSE value at monopole order=      0.62559
The RRMSE value at monopole order with cloud penetration is=      0.60330

IXEDOE_charged
summed bond order for one Cl is 7.112543
summed bond order for one Cl is 7.230912
summed bond order for one Cl is 6.952196
summed bond order for one Cl is 7.112544
summed bond order for one Cl is 7.230910
summed bond order for one Cl is 6.952198

IXEDUK_charged
summed bond order for one S is 6.356761
summed bond order for one S is 6.209235
summed bond order for one S is 6.356762
summed bond order for one S is 6.209235
summed bond order for one F is 1.796009
summed bond order for one F is 1.796008

IXEFAS_charged
summed bond order for one S is 6.697079
summed bond order for one S is 6.639664
summed bond order for one S is 6.604684
summed bond order for one S is 6.664468
summed bond order for one S is 6.626950
summed bond order for one S is 6.657195
summed bond order for one S is 6.645451
summed bond order for one S is 6.697078
summed bond order for one S is 6.639659
summed bond order for one S is 6.604685
summed bond order for one S is 6.664470
summed bond order for one S is 6.626951
summed bond order for one S is 6.657195
summed bond order for one S is 6.645451
summed bond order for one F is 1.563749
summed bond order for one F is 1.556870
summed bond order for one F is 1.583569
summed bond order for one F is 1.574490
summed bond order for one F is 1.578829
summed bond order for one F is 1.536732
summed bond order for one F is 1.524439
summed bond order for one F is 1.539636
summed bond order for one F is 1.578632
summed bond order for one F is 1.581479
summed bond order for one F is 1.549751
summed bond order for one F is 1.641130
summed bond order for one F is 1.520851
summed bond order for one F is 1.532926
summed bond order for one F is 1.563749
summed bond order for one F is 1.556871
summed bond order for one F is 1.583569
summed bond order for one F is 1.574490
summed bond order for one F is 1.578829
summed bond order for one F is 1.536732
summed bond order for one F is 1.524438
summed bond order for one F is 1.539636
summed bond order for one F is 1.578631
summed bond order for one F is 1.581479
summed bond order for one F is 1.549750
summed bond order for one F is 1.641130
summed bond order for one F is 1.520851
summed bond order for one F is 1.532926
summed bond order for one Cl is 0.327767
summed bond order for one Cl is 0.452184
summed bond order for one Cl is 0.327767
summed bond order for one Cl is 0.452185

IXODUV_clean
The RRMSE value at monopole order=      0.51343
The RRMSE value at monopole order with cloud penetration is=      0.51076

IXOFAD_clean
The RRMSE value at monopole order=      0.52769
The RRMSE value at monopole order with cloud penetration is=      0.52569

IXOFEH_clean
The RRMSE value at monopole order=      0.52670
The RRMSE value at monopole order with cloud penetration is=      0.52763

IXOFOR_clean
The RRMSE value at monopole order=      0.51775
The RRMSE value at monopole order with cloud penetration is=      0.51583

IXUHUE_clean
The RRMSE value at monopole order=      1.30921
The RRMSE value at monopole order with cloud penetration is=      1.29572
The RRMSE value at dipole order=      0.57492
The RRMSE value at dipole order with cloud penetration=      0.55398

IXUQUO_clean
The RRMSE value at monopole order=      1.28687
The RRMSE value at monopole order with cloud penetration is=      1.28404

IYIGEC_clean
summed bond order for one C is 4.808387
summed bond order for one C is 4.763897
summed bond order for one C is 4.811136
summed bond order for one C is 4.766131
summed bond order for one C is 4.811646
summed bond order for one C is 4.764381
summed bond order for one C is 4.810752
summed bond order for one C is 4.770079
summed bond order for one C is 4.808387
summed bond order for one C is 4.763897
summed bond order for one C is 4.811136
summed bond order for one C is 4.766131
summed bond order for one C is 4.811646
summed bond order for one C is 4.764381
summed bond order for one C is 4.810752
summed bond order for one C is 4.770079
summed bond order for one S is 6.392862
summed bond order for one S is 6.387733
summed bond order for one S is 6.393377
summed bond order for one S is 6.395487
summed bond order for one S is 6.392862
summed bond order for one S is 6.387732
summed bond order for one S is 6.393377
summed bond order for one S is 6.395487

IYIHUU_manual
summed bond order for one C is 3.438875
summed bond order for one C is 3.438852
summed bond order for one C is 3.438875
summed bond order for one C is 3.438852
summed bond order for one C is 3.438875
summed bond order for one C is 3.438852
summed bond order for one C is 3.438875
summed bond order for one C is 3.438852
summed bond order for one C is 3.438878
summed bond order for one C is 3.438855
summed bond order for one C is 3.438878
summed bond order for one C is 3.438855
summed bond order for one C is 3.438878
summed bond order for one C is 3.438855
summed bond order for one C is 3.438878
summed bond order for one C is 3.438854

IYUHIU_ion_b
The RRMSE value at monopole order=      0.53790
The RRMSE value at monopole order with cloud penetration is=      0.53611

IYUQEZ_clean
The RRMSE value at monopole order=      1.10227
The RRMSE value at monopole order with cloud penetration is=      1.10129
summed bond order for one C is 2.936598
summed bond order for one C is 3.212230
summed bond order for one C is 1.963035
summed bond order for one C is 2.936586
summed bond order for one C is 3.212051
summed bond order for one C is 1.962854
summed bond order for one C is 2.936597
summed bond order for one C is 3.212230
summed bond order for one C is 1.963036
summed bond order for one C is 2.936587
summed bond order for one C is 3.212053
summed bond order for one C is 1.962855
summed bond order for one C is 2.936510
summed bond order for one C is 3.211221
summed bond order for one C is 1.961988
summed bond order for one C is 2.936558
summed bond order for one C is 3.211529
summed bond order for one C is 1.962281
summed bond order for one C is 2.936547
summed bond order for one C is 3.211351
summed bond order for one C is 1.962101
summed bond order for one C is 2.936521
summed bond order for one C is 3.211399
summed bond order for one C is 1.962168
summed bond order for one C is 2.936507
summed bond order for one C is 3.211932
summed bond order for one C is 1.962780
summed bond order for one C is 2.936470
summed bond order for one C is 3.211800
summed bond order for one C is 1.962664
summed bond order for one C is 2.936470
summed bond order for one C is 3.211801
summed bond order for one C is 1.962665
summed bond order for one C is 2.936507
summed bond order for one C is 3.211931
summed bond order for one C is 1.962780
summed bond order for one C is 2.914976
summed bond order for one C is 3.179273
summed bond order for one C is 1.937416
summed bond order for one C is 2.937261
summed bond order for one C is 3.215132
summed bond order for one C is 1.966770
summed bond order for one C is 2.937260
summed bond order for one C is 3.215133
summed bond order for one C is 1.966771
summed bond order for one C is 2.914976
summed bond order for one C is 3.179278
summed bond order for one C is 1.937420
summed bond order for one C is 2.936590
summed bond order for one C is 3.210666
summed bond order for one C is 1.963092
summed bond order for one C is 2.936601
summed bond order for one C is 3.210815
summed bond order for one C is 1.963243
summed bond order for one C is 2.936590
summed bond order for one C is 3.210666
summed bond order for one C is 1.963092
summed bond order for one C is 2.936601
summed bond order for one C is 3.210816
summed bond order for one C is 1.963244
summed bond order for one C is 2.914924
summed bond order for one C is 3.179175
summed bond order for one C is 1.937337
summed bond order for one C is 2.937221
summed bond order for one C is 3.215170
summed bond order for one C is 1.966832
summed bond order for one C is 2.937211
summed bond order for one C is 3.215017
summed bond order for one C is 1.966677
summed bond order for one C is 2.914942
summed bond order for one C is 3.179300
summed bond order for one C is 1.937468
summed bond order for one C is 2.990027
summed bond order for one C is 2.990027
summed bond order for one C is 2.989923
summed bond order for one C is 2.989988
summed bond order for one C is 2.989939
summed bond order for one C is 2.989875
summed bond order for one C is 2.960806
summed bond order for one C is 2.990324
summed bond order for one C is 2.990088
summed bond order for one C is 2.990088
summed bond order for one C is 2.960735
summed bond order for one C is 2.990253

IZEFEZ_charged
summed bond order for one C is 3.249838
summed bond order for one C is 2.031538
summed bond order for one C is 3.249838
summed bond order for one C is 2.031539

IZEHAX_clean
The RRMSE value at monopole order=      0.60317
The RRMSE value at monopole order with cloud penetration is=      0.59680

IZOWAW_clean
The RRMSE value at monopole order=      0.74121
The RRMSE value at monopole order with cloud penetration is=      0.73916

IZOWEA_clean
The RRMSE value at monopole order=      0.56035
The RRMSE value at monopole order with cloud penetration is=      0.55845

IZUMUM_clean
The RRMSE value at monopole order=      0.81688
The RRMSE value at monopole order with cloud penetration is=      0.81207

JACQUA_charged
negative charge on one Cd
negative charge on one Cd
negative charge on one Cd
negative charge on one Cd
summed bond order for one C is 4.796477
summed bond order for one C is 4.956151
summed bond order for one C is 8.523319
summed bond order for one C is 5.479164
summed bond order for one C is 5.672836
summed bond order for one C is 5.659227
summed bond order for one C is 5.548405
summed bond order for one C is 3.436724
summed bond order for one C is 8.575935
summed bond order for one C is 5.310161
summed bond order for one C is 4.963092
summed bond order for one C is 4.800222
summed bond order for one C is 4.954371
summed bond order for one C is 8.810622
summed bond order for one C is 5.440818
summed bond order for one C is 5.672007
summed bond order for one C is 5.659845
summed bond order for one C is 5.521353
summed bond order for one C is 3.420023
summed bond order for one C is 9.264981
summed bond order for one C is 5.302244
summed bond order for one C is 4.941313
summed bond order for one C is 4.802480
summed bond order for one C is 4.962902
summed bond order for one C is 8.926255
summed bond order for one C is 5.435909
summed bond order for one C is 5.673590
summed bond order for one C is 5.656888
summed bond order for one C is 5.526156
summed bond order for one C is 3.429030
summed bond order for one C is 9.089442
summed bond order for one C is 5.303838
summed bond order for one C is 4.970082
summed bond order for one C is 4.798621
summed bond order for one C is 4.952001
summed bond order for one C is 8.912378
summed bond order for one C is 5.462172
summed bond order for one C is 5.672813
summed bond order for one C is 5.658402
summed bond order for one C is 5.560694
summed bond order for one C is 3.419050
summed bond order for one C is 9.256096
summed bond order for one C is 5.308892
summed bond order for one C is 4.941602
summed bond order for one C is 4.802470
summed bond order for one C is 4.962905
summed bond order for one C is 8.926247
summed bond order for one C is 5.435899
summed bond order for one C is 5.673591
summed bond order for one C is 5.656890
summed bond order for one C is 5.526148
summed bond order for one C is 3.428941
summed bond order for one C is 9.089436
summed bond order for one C is 5.303753
summed bond order for one C is 4.969975
summed bond order for one C is 4.798603
summed bond order for one C is 4.952005
summed bond order for one C is 8.912397
summed bond order for one C is 5.462124
summed bond order for one C is 5.672776
summed bond order for one C is 5.658372
summed bond order for one C is 5.560650
summed bond order for one C is 3.419158
summed bond order for one C is 9.256042
summed bond order for one C is 5.308911
summed bond order for one C is 4.941610
summed bond order for one C is 4.800255
summed bond order for one C is 4.954369
summed bond order for one C is 8.810589
summed bond order for one C is 5.440860
summed bond order for one C is 5.672038
summed bond order for one C is 5.659877
summed bond order for one C is 5.521387
summed bond order for one C is 3.419838
summed bond order for one C is 9.265000
summed bond order for one C is 5.302232
summed bond order for one C is 4.941314
summed bond order for one C is 4.796490
summed bond order for one C is 4.956150
summed bond order for one C is 8.523332
summed bond order for one C is 5.479195
summed bond order for one C is 5.672849
summed bond order for one C is 5.659242
summed bond order for one C is 5.548422
summed bond order for one C is 3.436821
summed bond order for one C is 8.575881
summed bond order for one C is 5.310238
summed bond order for one C is 4.963213
summed bond order for one C is 4.796148
summed bond order for one C is 4.955709
summed bond order for one C is 8.509886
summed bond order for one C is 5.479592
summed bond order for one C is 5.673136
summed bond order for one C is 5.659620
summed bond order for one C is 5.548912
summed bond order for one C is 3.436743
summed bond order for one C is 8.565811
summed bond order for one C is 5.309925
summed bond order for one C is 4.962983
summed bond order for one C is 4.800449
summed bond order for one C is 4.954555
summed bond order for one C is 8.843196
summed bond order for one C is 5.440677
summed bond order for one C is 5.672126
summed bond order for one C is 5.659997
summed bond order for one C is 5.521580
summed bond order for one C is 3.419996
summed bond order for one C is 9.260915
summed bond order for one C is 5.301779
summed bond order for one C is 4.941252
summed bond order for one C is 4.802264
summed bond order for one C is 4.962687
summed bond order for one C is 8.902510
summed bond order for one C is 5.435977
summed bond order for one C is 5.673583
summed bond order for one C is 5.656999
summed bond order for one C is 5.526673
summed bond order for one C is 3.428978
summed bond order for one C is 9.109043
summed bond order for one C is 5.303289
summed bond order for one C is 4.969987
summed bond order for one C is 4.798871
summed bond order for one C is 4.952236
summed bond order for one C is 8.930634
summed bond order for one C is 5.462301
summed bond order for one C is 5.672631
summed bond order for one C is 5.658331
summed bond order for one C is 5.561233
summed bond order for one C is 3.418925
summed bond order for one C is 9.282728
summed bond order for one C is 5.308715
summed bond order for one C is 4.941520
summed bond order for one C is 4.802235
summed bond order for one C is 4.962682
summed bond order for one C is 8.902532
summed bond order for one C is 5.435932
summed bond order for one C is 5.673560
summed bond order for one C is 5.656973
summed bond order for one C is 5.526628
summed bond order for one C is 3.428888
summed bond order for one C is 9.109020
summed bond order for one C is 5.303207
summed bond order for one C is 4.969862
summed bond order for one C is 4.798862
summed bond order for one C is 4.952246
summed bond order for one C is 8.930618
summed bond order for one C is 5.462271
summed bond order for one C is 5.672608
summed bond order for one C is 5.658314
summed bond order for one C is 5.561206
summed bond order for one C is 3.419049
summed bond order for one C is 9.282739
summed bond order for one C is 5.308733
summed bond order for one C is 4.941513
summed bond order for one C is 4.800461
summed bond order for one C is 4.954547
summed bond order for one C is 8.843208
summed bond order for one C is 5.440684
summed bond order for one C is 5.672133
summed bond order for one C is 5.660004
summed bond order for one C is 5.521584
summed bond order for one C is 3.419826
summed bond order for one C is 9.260957
summed bond order for one C is 5.301764
summed bond order for one C is 4.941240
summed bond order for one C is 4.796173
summed bond order for one C is 4.955713
summed bond order for one C is 8.509876
summed bond order for one C is 5.479643
summed bond order for one C is 5.673162
summed bond order for one C is 5.659648
summed bond order for one C is 5.548949
summed bond order for one C is 3.436837
summed bond order for one C is 8.565878
summed bond order for one C is 5.310008
summed bond order for one C is 4.963090
summed bond order for one C is 5.105308
summed bond order for one C is 5.102273
summed bond order for one C is 5.101190
summed bond order for one C is 5.104884
summed bond order for one C is 5.101206
summed bond order for one C is 5.104898
summed bond order for one C is 5.102260
summed bond order for one C is 5.105293
summed bond order for one N is 9.740399
summed bond order for one N is 10.914128
summed bond order for one N is 8.828426
summed bond order for one N is 9.146084
summed bond order for one N is 10.880153
summed bond order for one N is 8.932208
summed bond order for one N is 9.765579
summed bond order for one N is 10.931483
summed bond order for one N is 8.923892
summed bond order for one N is 9.113899
summed bond order for one N is 10.824434
summed bond order for one N is 8.827445
summed bond order for one N is 9.765579
summed bond order for one N is 10.932762
summed bond order for one N is 8.923899
summed bond order for one N is 9.113878
summed bond order for one N is 10.825267
summed bond order for one N is 8.827493
summed bond order for one N is 9.146112
summed bond order for one N is 10.881269
summed bond order for one N is 8.932164
summed bond order for one N is 9.740399
summed bond order for one N is 10.919527
summed bond order for one N is 8.828413
summed bond order for one N is 9.727129
summed bond order for one N is 10.908364
summed bond order for one N is 8.826943
summed bond order for one N is 9.147470
summed bond order for one N is 10.877772
summed bond order for one N is 8.933420
summed bond order for one N is 9.760369
summed bond order for one N is 10.929230
summed bond order for one N is 8.924866
summed bond order for one N is 9.117757
summed bond order for one N is 10.818571
summed bond order for one N is 8.826323
summed bond order for one N is 9.760338
summed bond order for one N is 10.927527
summed bond order for one N is 8.924872
summed bond order for one N is 9.117748
summed bond order for one N is 10.813863
summed bond order for one N is 8.826367
summed bond order for one N is 9.147478
summed bond order for one N is 10.876104
summed bond order for one N is 8.933373
summed bond order for one N is 9.727150
summed bond order for one N is 10.907913
summed bond order for one N is 8.826931
summed bond order for one O is 9.731360
summed bond order for one O is 10.055234
summed bond order for one O is 10.047427
summed bond order for one O is 9.591766
summed bond order for one O is 10.047410
summed bond order for one O is 9.591742
summed bond order for one O is 10.055245
summed bond order for one O is 9.731394
summed bond order for one O is 9.746249
summed bond order for one O is 10.162974
summed bond order for one O is 9.945965
summed bond order for one O is 9.577785
summed bond order for one O is 9.945957
summed bond order for one O is 9.577747
summed bond order for one O is 10.162993
summed bond order for one O is 9.746269
summed bond order for one O is 7.646565
summed bond order for one O is 4.047938
summed bond order for one O is 7.034673
summed bond order for one O is 7.655019
summed bond order for one O is 4.048493
summed bond order for one O is 7.030676
summed bond order for one O is 6.362615
summed bond order for one O is 6.355462
summed bond order for one O is 7.653783
summed bond order for one O is 4.049944
summed bond order for one O is 7.038528
summed bond order for one O is 7.656227
summed bond order for one O is 4.049264
summed bond order for one O is 7.031939
summed bond order for one O is 6.370443
summed bond order for one O is 6.366916
summed bond order for one O is 7.655459
summed bond order for one O is 4.049333
summed bond order for one O is 7.031130
summed bond order for one O is 7.654526
summed bond order for one O is 4.049879
summed bond order for one O is 7.039337
summed bond order for one O is 6.355844
summed bond order for one O is 6.362169
summed bond order for one O is 7.654698
summed bond order for one O is 4.048564
summed bond order for one O is 7.030016
summed bond order for one O is 7.646869
summed bond order for one O is 4.047860
summed bond order for one O is 7.035337
summed bond order for one O is 6.367245
summed bond order for one O is 6.370056
summed bond order for one O is 7.655478
summed bond order for one O is 4.049335
summed bond order for one O is 7.031129
summed bond order for one O is 7.654550
summed bond order for one O is 4.049876
summed bond order for one O is 7.039329
summed bond order for one O is 7.654723
summed bond order for one O is 4.048566
summed bond order for one O is 7.030029
summed bond order for one O is 7.646894
summed bond order for one O is 4.047861
summed bond order for one O is 7.035350
summed bond order for one O is 7.653763
summed bond order for one O is 4.049947
summed bond order for one O is 7.038533
summed bond order for one O is 7.656211
summed bond order for one O is 4.049262
summed bond order for one O is 7.031939
summed bond order for one O is 7.646535
summed bond order for one O is 4.047937
summed bond order for one O is 7.034659
summed bond order for one O is 7.654987
summed bond order for one O is 4.048492
summed bond order for one O is 7.030660
summed bond order for one O is 6.362645
summed bond order for one O is 6.355495
summed bond order for one O is 6.370436
summed bond order for one O is 6.366917
summed bond order for one O is 6.355869
summed bond order for one O is 6.362193
summed bond order for one O is 6.367243
summed bond order for one O is 6.370050
summed bond order for one Cl is 9.769728
summed bond order for one Cl is 9.793232
summed bond order for one Cl is 9.046691
summed bond order for one Cl is 9.050075
summed bond order for one Cl is 9.771826
summed bond order for one Cl is 9.778057
summed bond order for one Cl is 9.047344
summed bond order for one Cl is 9.040697
summed bond order for one Cl is 9.777555
summed bond order for one Cl is 9.772330
summed bond order for one Cl is 9.049673
summed bond order for one Cl is 9.046982
summed bond order for one Cl is 9.792834
summed bond order for one Cl is 9.770130
summed bond order for one Cl is 9.040318
summed bond order for one Cl is 9.047753
summed bond order for one Cl is 9.777578
summed bond order for one Cl is 9.772338
summed bond order for one Cl is 9.792859
summed bond order for one Cl is 9.770147
summed bond order for one Cl is 9.771821
summed bond order for one Cl is 9.778037
summed bond order for one Cl is 9.769707
summed bond order for one Cl is 9.793203
summed bond order for one Cl is 9.046766
summed bond order for one Cl is 9.050136
summed bond order for one Cl is 9.047346
summed bond order for one Cl is 9.040676
summed bond order for one Cl is 9.049736
summed bond order for one Cl is 9.047039
summed bond order for one Cl is 9.040309
summed bond order for one Cl is 9.047739

JAVWUY_clean
The RRMSE value at monopole order=      1.22602
The RRMSE value at monopole order with cloud penetration is=      1.21391
negative charge on one Ag
negative charge on one Ag
negative charge on one Ag
negative charge on one Ag

JEDJUY_clean
summed bond order for one O is 0.641778
summed bond order for one O is 0.641858

JEDKEJ_clean
summed bond order for one C is 3.497322
summed bond order for one C is 3.497325
summed bond order for one C is 3.497322
summed bond order for one C is 3.497325

JEWYAM_charged
summed bond order for one O is 0.698089
summed bond order for one O is 0.698090
summed bond order for one O is 0.698101
summed bond order for one O is 0.698091
summed bond order for one O is 0.698103
summed bond order for one O is 0.698101
summed bond order for one O is 0.698086
summed bond order for one O is 0.698091
summed bond order for one O is 0.698100
summed bond order for one O is 0.698097
summed bond order for one O is 0.698090
summed bond order for one O is 0.698092

JITPOS_clean
summed bond order for one S is 6.408323
summed bond order for one S is 6.408332
summed bond order for one S is 6.408326
summed bond order for one S is 6.408324
summed bond order for one S is 6.408329
summed bond order for one S is 6.408336
summed bond order for one S is 6.408334
summed bond order for one S is 6.408333

JIVHIG_clean
summed bond order for one O is 5.304266
summed bond order for one O is 5.304259
summed bond order for one O is 5.304091
summed bond order for one O is 5.304084

JIWKUW_clean
summed bond order for one O is 0.474857
summed bond order for one O is 0.493852
summed bond order for one O is 0.502384
summed bond order for one O is 0.474859
summed bond order for one O is 0.493837
summed bond order for one O is 0.502374

JIYXUL_clean
summed bond order for one O is 0.848903
summed bond order for one O is 0.568841
summed bond order for one O is 0.455207
summed bond order for one O is 0.389465
summed bond order for one O is 0.487495
summed bond order for one O is 0.530210
summed bond order for one O is 0.415879
summed bond order for one O is 0.848904
summed bond order for one O is 0.568844
summed bond order for one O is 0.455205
summed bond order for one O is 0.389451
summed bond order for one O is 0.487484
summed bond order for one O is 0.530214
summed bond order for one O is 0.415886

JOGDAL_charged
The RRMSE value at monopole order=      0.57709
The RRMSE value at monopole order with cloud penetration is=      0.57752

KALGAH_clean
summed bond order for one O is 1.233741
summed bond order for one O is 1.243541

KAMZUV_clean5b
summed bond order for one C is 3.347428
summed bond order for one C is 3.326389
summed bond order for one C is 3.341150
summed bond order for one C is 3.340916

KASPOL_clean
The RRMSE value at monopole order=      0.77606
The RRMSE value at monopole order with cloud penetration is=      0.77138

KAVJAT_charged
The RRMSE value at monopole order=      0.50372
summed bond order for one C is 2.994644
summed bond order for one C is 3.109889
summed bond order for one C is 2.994629
summed bond order for one C is 3.109984
summed bond order for one C is 2.994667
summed bond order for one C is 3.109838
summed bond order for one C is 2.994652
summed bond order for one C is 3.109861
summed bond order for one C is 2.994676
summed bond order for one C is 3.109942
summed bond order for one C is 2.994624
summed bond order for one C is 3.109853
summed bond order for one C is 2.994672
summed bond order for one C is 3.109896
summed bond order for one C is 2.994621
summed bond order for one C is 3.109879
summed bond order for one C is 2.994657
summed bond order for one C is 3.109882
summed bond order for one C is 2.994634
summed bond order for one C is 3.109893
summed bond order for one C is 2.994623
summed bond order for one C is 3.109962
summed bond order for one C is 2.994675
summed bond order for one C is 3.109832
summed bond order for one C is 2.994643
summed bond order for one C is 3.109888
summed bond order for one C is 2.994632
summed bond order for one C is 3.109982
summed bond order for one C is 2.994667
summed bond order for one C is 3.109836
summed bond order for one C is 2.994652
summed bond order for one C is 3.109863
summed bond order for one C is 2.994675
summed bond order for one C is 3.109939
summed bond order for one C is 2.994627
summed bond order for one C is 3.109855
summed bond order for one C is 2.994671
summed bond order for one C is 3.109895
summed bond order for one C is 2.994624
summed bond order for one C is 3.109880
summed bond order for one C is 2.994657
summed bond order for one C is 3.109880
summed bond order for one C is 2.994638
summed bond order for one C is 3.109895
summed bond order for one C is 2.994626
summed bond order for one C is 3.109964
summed bond order for one C is 2.994676
summed bond order for one C is 3.109831
summed bond order for one N is 1.673786
summed bond order for one N is 1.673785
summed bond order for one N is 1.673787
summed bond order for one N is 1.673829
summed bond order for one N is 1.673794
summed bond order for one N is 1.673791
summed bond order for one N is 1.673823
summed bond order for one N is 1.673779
summed bond order for one N is 1.673824
summed bond order for one N is 1.673777
summed bond order for one N is 1.673789
summed bond order for one N is 1.673794
summed bond order for one N is 1.673784
summed bond order for one N is 1.673788
summed bond order for one N is 1.673787
summed bond order for one N is 1.673830
summed bond order for one N is 1.673792
summed bond order for one N is 1.673793
summed bond order for one N is 1.673820
summed bond order for one N is 1.673781
summed bond order for one N is 1.673822
summed bond order for one N is 1.673781
summed bond order for one N is 1.673794
summed bond order for one N is 1.673793

KAVJEX01_clean
summed bond order for one N is 1.504401
summed bond order for one N is 1.504358
summed bond order for one N is 1.504346
summed bond order for one N is 1.504391
summed bond order for one N is 1.504346
summed bond order for one N is 1.504391
summed bond order for one N is 1.504401
summed bond order for one N is 1.504357
summed bond order for one N is 1.504357
summed bond order for one N is 1.504402
summed bond order for one N is 1.504392
summed bond order for one N is 1.504346
summed bond order for one N is 1.504402
summed bond order for one N is 1.504358
summed bond order for one N is 1.504346
summed bond order for one N is 1.504391
summed bond order for one N is 1.504346
summed bond order for one N is 1.504392
summed bond order for one N is 1.504401
summed bond order for one N is 1.504356
summed bond order for one N is 1.504357
summed bond order for one N is 1.504401
summed bond order for one N is 1.504392
summed bond order for one N is 1.504346

KAXQIL_clean
The RRMSE value at monopole order=      0.73326
The RRMSE value at monopole order with cloud penetration is=      0.73912

KAXQOR01_clean
The RRMSE value at monopole order=      0.74311
The RRMSE value at monopole order with cloud penetration is=      0.75010

KAXQOR_clean
The RRMSE value at monopole order=      0.56163
The RRMSE value at monopole order with cloud penetration is=      0.55473

KEHGAH_charged
The RRMSE value at monopole order=      0.57219
The RRMSE value at monopole order with cloud penetration is=      0.57027

KENJEU_clean
The RRMSE value at monopole order=      0.59550
The RRMSE value at monopole order with cloud penetration is=      0.59410

KEQZAJ_clean
The RRMSE value at monopole order=      0.55048
The RRMSE value at monopole order with cloud penetration is=      0.55329

KESBIU01_ion_b
summed bond order for one F is 1.676789
summed bond order for one F is 1.661394
summed bond order for one F is 1.676789
summed bond order for one F is 1.661394
summed bond order for one F is 1.676789
summed bond order for one F is 1.661394
summed bond order for one F is 1.676789
summed bond order for one F is 1.661394
summed bond order for one F is 1.676788
summed bond order for one F is 1.661394
summed bond order for one F is 1.676789
summed bond order for one F is 1.661394
summed bond order for one F is 1.676789
summed bond order for one F is 1.661394
summed bond order for one F is 1.676789
summed bond order for one F is 1.661394

KESGAS_clean
summed bond order for one S is 6.171312
summed bond order for one S is 6.171225
summed bond order for one S is 6.171220
summed bond order for one S is 6.171343

KEVVIS_clean
summed bond order for one O is 1.068259
summed bond order for one O is 1.097573
summed bond order for one O is 1.079505
summed bond order for one O is 1.085996
summed bond order for one F is 1.530481
summed bond order for one F is 1.519583
summed bond order for one F is 1.642156
summed bond order for one F is 1.530097
summed bond order for one F is 1.519713
summed bond order for one F is 1.642214

KEYYET_clean
negative charge on one Re
negative charge on one Re
negative charge on one Re
negative charge on one Re
negative charge on one Re
negative charge on one Re
negative charge on one Re
negative charge on one Re
negative charge on one Re
negative charge on one Re
negative charge on one Re
negative charge on one Re
negative charge on one Re
negative charge on one Re
negative charge on one Re
negative charge on one Re
negative charge on one Re
negative charge on one Re
negative charge on one Re
negative charge on one Re
negative charge on one Re
negative charge on one Re
negative charge on one Re
negative charge on one Re

KIBXUP_charged
summed bond order for one Cl is 7.321052
summed bond order for one Cl is 7.321052
summed bond order for one Cl is 7.321052
summed bond order for one Cl is 7.321052

KICXAX_clean
The RRMSE value at monopole order=      1.69842
The RRMSE value at monopole order with cloud penetration is=      1.69023
The RRMSE value at dipole order=      0.65407
The RRMSE value at dipole order with cloud penetration=      0.64499

KICXEB_clean
The RRMSE value at monopole order=      1.49637
The RRMSE value at monopole order with cloud penetration is=      1.48897
The RRMSE value at dipole order=      0.59285
The RRMSE value at dipole order with cloud penetration=      0.58427

KIFWUT_clean
summed bond order for one S is 6.533918
summed bond order for one S is 6.533894

KIGCEK_clean
The RRMSE value at monopole order=      0.71707
The RRMSE value at monopole order with cloud penetration is=      0.71571

KIKDIT_clean
The RRMSE value at monopole order=      0.53614
The RRMSE value at monopole order with cloud penetration is=      0.53495

KIVDUP_clean
summed bond order for one S is 6.514147
summed bond order for one S is 6.565253
summed bond order for one S is 6.514147
summed bond order for one S is 6.565254

KIVFAX_clean
summed bond order for one S is 6.524366
summed bond order for one S is 6.530322
summed bond order for one S is 6.524366
summed bond order for one S is 6.530323

KIVFEB_clean
The RRMSE value at monopole order=      0.70214
The RRMSE value at monopole order with cloud penetration is=      0.70104
summed bond order for one S is 6.552120
summed bond order for one S is 6.574037
summed bond order for one S is 6.552120
summed bond order for one S is 6.574039

KOCWEF_clean
summed bond order for one O is 1.447456
summed bond order for one O is 1.447456
summed bond order for one O is 1.447460
summed bond order for one O is 1.447454

KOJZIT_clean
summed bond order for one C is 3.220995
summed bond order for one C is 3.222609
summed bond order for one C is 3.223409
summed bond order for one C is 3.222676
summed bond order for one C is 3.222356
summed bond order for one C is 3.222608
summed bond order for one C is 3.221020
summed bond order for one C is 3.222677
summed bond order for one C is 3.223944
summed bond order for one C is 3.222653
summed bond order for one C is 3.222286
summed bond order for one C is 3.222074

KONYOB_clean
summed bond order for one C is 3.346051
summed bond order for one C is 3.346051

KUJPAH_clean
The RRMSE value at monopole order=      0.66103
The RRMSE value at monopole order with cloud penetration is=      0.65897
summed bond order for one O is 3.637201
summed bond order for one O is 1.480641
summed bond order for one O is 3.637253
summed bond order for one O is 1.480647
summed bond order for one O is 3.637268
summed bond order for one O is 1.480671
summed bond order for one O is 3.637269
summed bond order for one O is 1.480683
summed bond order for one O is 3.637224
summed bond order for one O is 1.480699
summed bond order for one O is 3.637275
summed bond order for one O is 1.480700
summed bond order for one O is 3.637284
summed bond order for one O is 1.480708
summed bond order for one O is 3.637286
summed bond order for one O is 1.480723

KUXLUL_clean
summed bond order for one S is 6.410059
summed bond order for one S is 6.410061
summed bond order for one S is 6.410031
summed bond order for one S is 6.410058

LAGBUS_clean
The RRMSE value at monopole order=      0.62537
The RRMSE value at monopole order with cloud penetration is=      0.62582

LAGCAZ_clean
The RRMSE value at monopole order=      1.32041
The RRMSE value at monopole order with cloud penetration is=      1.32122

LAGCIH_ion_b
summed bond order for one Cl is 7.424182
summed bond order for one Cl is 7.424181
summed bond order for one Cl is 7.424180
summed bond order for one Cl is 7.424179
summed bond order for one Cl is 7.424183
summed bond order for one Cl is 7.424179

LAGDAA_charged
summed bond order for one Cl is 7.116655
summed bond order for one Cl is 7.116638
summed bond order for one Cl is 7.116639
summed bond order for one Cl is 7.116646
summed bond order for one Cl is 7.116646
summed bond order for one Cl is 7.116651
summed bond order for one Cl is 7.264131
summed bond order for one Cl is 7.264111

LAGDOO_ion_b
summed bond order for one Cl is 7.229411
summed bond order for one Cl is 7.229414
summed bond order for one Cl is 7.229412
summed bond order for one Cl is 7.229412
summed bond order for one Cl is 7.229417
summed bond order for one Cl is 7.229412

LALYOO_clean
The RRMSE value at monopole order with cloud penetration is=      0.50430

LARPOL_charged
summed bond order for one O is 0.640334
summed bond order for one O is 0.640328
summed bond order for one O is 0.640336
summed bond order for one O is 0.640336

LARZEL_clean
summed bond order for one C is 1.499366
summed bond order for one C is 1.498883
summed bond order for one C is 1.499275
summed bond order for one C is 1.499199
summed bond order for one C is 1.499293
summed bond order for one C is 1.499001
summed bond order for one C is 1.499193
summed bond order for one C is 1.499248

LASYOU_clean
The RRMSE value at monopole order=      0.68244
The RRMSE value at monopole order with cloud penetration is=      0.68564
The RRMSE value at dipole order=      0.53726
The RRMSE value at dipole order with cloud penetration=      0.52848

LAZGOK_clean5b
summed bond order for one O is 1.404176
summed bond order for one O is 1.404159

LAZLEF_clean
summed bond order for one S is 6.607933
summed bond order for one S is 6.570132
summed bond order for one S is 6.695233
summed bond order for one S is 6.607935
summed bond order for one S is 6.570133
summed bond order for one S is 6.695233

LAZXOB_clean
summed bond order for one C is 1.547081
summed bond order for one C is 1.547024
summed bond order for one C is 1.547034
summed bond order for one C is 1.547059
summed bond order for one C is 1.419747
summed bond order for one C is 1.419749
summed bond order for one C is 1.419729
summed bond order for one C is 1.419720

LECFAC_clean
summed bond order for one S is 6.507244
summed bond order for one S is 6.507100
summed bond order for one S is 6.506668
summed bond order for one S is 6.507339

LEDLAJ_clean
The RRMSE value at monopole order=      0.77362
The RRMSE value at monopole order with cloud penetration is=      0.77271

LEDNIT_charged
summed bond order for one O is 0.623571
summed bond order for one O is 0.623593
summed bond order for one O is 0.623613
summed bond order for one O is 0.623552

LEJCEK_clean
summed bond order for one C is 3.300898
summed bond order for one C is 3.301598
summed bond order for one C is 3.301598
summed bond order for one C is 3.300898
summed bond order for one C is 3.301598
summed bond order for one C is 3.301598

LELRUR_clean
summed bond order for one C is 3.191668
summed bond order for one C is 3.191604
summed bond order for one C is 3.191674
summed bond order for one C is 3.191603

LENRUS_clean
The RRMSE value at monopole order=      0.52077

LEPLAV_clean
summed bond order for one O is 1.321920
summed bond order for one O is 1.315674
summed bond order for one O is 1.321921
summed bond order for one O is 1.315674
summed bond order for one O is 1.321922
summed bond order for one O is 1.315675
summed bond order for one O is 1.321917
summed bond order for one O is 1.315677

LESWAI_clean
summed bond order for one O is 0.743127
summed bond order for one O is 0.743106

LETPOR01_ion_b
The RRMSE value at monopole order=      1.27422
The RRMSE value at monopole order with cloud penetration is=      1.27602
The RRMSE value at dipole order=      1.18951
The RRMSE value at dipole order with cloud penetration=      1.19084
summed bond order for one F is 1.642548
summed bond order for one F is 1.648835
summed bond order for one F is 1.641138
summed bond order for one F is 1.644487
summed bond order for one F is 1.642525
summed bond order for one F is 1.642129
summed bond order for one F is 1.647362
summed bond order for one F is 1.648133

LETQAE_clean
summed bond order for one P is 6.001234
summed bond order for one P is 6.001234
summed bond order for one P is 6.001234
summed bond order for one P is 6.001234
summed bond order for one P is 6.001254
summed bond order for one P is 6.001257
summed bond order for one P is 6.001254
summed bond order for one P is 6.001256

LEVDIB_clean
summed bond order for one O is 1.306778
summed bond order for one O is 1.306335
summed bond order for one O is 1.305531
summed bond order for one O is 1.305531
summed bond order for one O is 1.306778
summed bond order for one O is 1.306335

LEVLEF_clean
The RRMSE value at monopole order=      0.64003
The RRMSE value at monopole order with cloud penetration is=      0.64177
summed bond order for one O is 1.123223
summed bond order for one O is 1.123211
summed bond order for one O is 1.123211
summed bond order for one O is 1.123217
summed bond order for one O is 1.123211
summed bond order for one O is 1.123217
summed bond order for one O is 1.123223
summed bond order for one O is 1.123211
summed bond order for one O is 1.123211
summed bond order for one O is 1.123223
summed bond order for one O is 1.123217
summed bond order for one O is 1.123211
summed bond order for one O is 1.123223
summed bond order for one O is 1.123211
summed bond order for one O is 1.123211
summed bond order for one O is 1.123217
summed bond order for one O is 1.123211
summed bond order for one O is 1.123217
summed bond order for one O is 1.123223
summed bond order for one O is 1.123211
summed bond order for one O is 1.123211
summed bond order for one O is 1.123223
summed bond order for one O is 1.123217
summed bond order for one O is 1.123211

LEVYOC_clean
summed bond order for one S is 6.427662
summed bond order for one S is 6.426871
summed bond order for one S is 6.427648
summed bond order for one S is 6.426868

LEZZEX_clean
The RRMSE value at monopole order=      0.54976
The RRMSE value at monopole order with cloud penetration is=      0.55200

LIDZOP_clean
The RRMSE value at monopole order=      0.56132
The RRMSE value at monopole order with cloud penetration is=      0.56389

LIDZUV_clean
The RRMSE value at monopole order=      0.69525
The RRMSE value at monopole order with cloud penetration is=      0.70139

LIQCUK_clean
The RRMSE value at monopole order=      0.64890
The RRMSE value at monopole order with cloud penetration is=      0.65149
negative charge on one Ag
negative charge on one Ag
negative charge on one Ag
negative charge on one Ag
negative charge on one Ag
negative charge on one Ag

LIQGEY_clean
negative charge on one Ag
negative charge on one Ag
summed bond order for one F is 1.860520
summed bond order for one F is 1.860519

LIRVAK_charged
summed bond order for one C is 3.476964
summed bond order for one C is 3.475617

LIXNIP_clean
summed bond order for one C is 2.485019
summed bond order for one C is 2.476450
summed bond order for one C is 2.779194
summed bond order for one C is 2.762944
summed bond order for one C is 2.515962
summed bond order for one C is 2.456876
summed bond order for one C is 2.485027
summed bond order for one C is 2.476453
summed bond order for one C is 2.779192
summed bond order for one C is 2.762953
summed bond order for one C is 2.515980
summed bond order for one C is 2.456883

LIZWEX_charged
summed bond order for one O is 0.438036
summed bond order for one O is 0.632787
summed bond order for one O is 0.438019
summed bond order for one O is 0.632623
summed bond order for one O is 0.437154
summed bond order for one O is 0.632713
summed bond order for one O is 0.437217
summed bond order for one O is 0.632866
summed bond order for one O is 0.438012
summed bond order for one O is 0.632783
summed bond order for one O is 0.438054
summed bond order for one O is 0.632957
summed bond order for one O is 0.437171
summed bond order for one O is 0.632823
summed bond order for one O is 0.438042
summed bond order for one O is 0.633067
summed bond order for one O is 0.438034
summed bond order for one O is 0.632810
summed bond order for one O is 0.438022
summed bond order for one O is 0.632681
summed bond order for one O is 0.438049
summed bond order for one O is 0.632742
summed bond order for one O is 0.437908
summed bond order for one O is 0.632931
summed bond order for one O is 0.789700
summed bond order for one O is 0.528195
summed bond order for one O is 1.223262
summed bond order for one O is 0.789762
summed bond order for one O is 0.528279
summed bond order for one O is 1.223233
summed bond order for one O is 0.789656
summed bond order for one O is 0.528211
summed bond order for one O is 1.223226
summed bond order for one O is 0.789752
summed bond order for one O is 0.528216
summed bond order for one O is 1.223302
summed bond order for one O is 0.789605
summed bond order for one O is 0.528150
summed bond order for one O is 1.223240
summed bond order for one O is 0.789733
summed bond order for one O is 0.528278
summed bond order for one O is 1.223236
summed bond order for one O is 0.789726
summed bond order for one O is 0.528278
summed bond order for one O is 1.223211
summed bond order for one O is 0.789834
summed bond order for one O is 0.528258
summed bond order for one O is 1.223293
summed bond order for one O is 0.789581
summed bond order for one O is 0.528171
summed bond order for one O is 1.223205
summed bond order for one O is 0.789702
summed bond order for one O is 0.528169
summed bond order for one O is 1.223278
summed bond order for one O is 0.789750
summed bond order for one O is 0.528198
summed bond order for one O is 1.223283
summed bond order for one O is 0.789852
summed bond order for one O is 0.528310
summed bond order for one O is 1.223270
summed bond order for one O is 0.789727
summed bond order for one O is 0.528286
summed bond order for one O is 1.223204
summed bond order for one O is 0.789611
summed bond order for one O is 0.528144
summed bond order for one O is 1.223245
summed bond order for one O is 0.789856
summed bond order for one O is 0.528267
summed bond order for one O is 1.223320
summed bond order for one O is 0.789703
summed bond order for one O is 0.528268
summed bond order for one O is 1.223206
summed bond order for one O is 0.789759
summed bond order for one O is 0.528271
summed bond order for one O is 1.223239
summed bond order for one O is 0.789741
summed bond order for one O is 0.528208
summed bond order for one O is 1.223281
summed bond order for one O is 0.789710
summed bond order for one O is 0.528196
summed bond order for one O is 1.223260
summed bond order for one O is 0.789648
summed bond order for one O is 0.528215
summed bond order for one O is 1.223222
summed bond order for one O is 0.789855
summed bond order for one O is 0.528310
summed bond order for one O is 1.223274
summed bond order for one O is 0.789720
summed bond order for one O is 0.528174
summed bond order for one O is 1.223287
summed bond order for one O is 0.789780
summed bond order for one O is 0.528202
summed bond order for one O is 1.223317
summed bond order for one O is 0.789585
summed bond order for one O is 0.528175
summed bond order for one O is 1.223209

LOFZUB_clean
The RRMSE value at monopole order=      0.71777
The RRMSE value at monopole order with cloud penetration is=      0.72219

LOJFUL_clean
summed bond order for one C is 3.279919
summed bond order for one C is 3.388985
summed bond order for one C is 3.385417
summed bond order for one C is 3.282167
summed bond order for one C is 3.280093
summed bond order for one C is 3.389279
summed bond order for one C is 3.385702
summed bond order for one C is 3.282343

LOQLEJ_manual
The RRMSE value at monopole order=      0.65293
The RRMSE value at monopole order with cloud penetration is=      0.65536

LOQLIN_clean
The RRMSE value at monopole order=      0.85168
The RRMSE value at monopole order with cloud penetration is=      0.85642
summed bond order for one O is 1.426758
summed bond order for one O is 1.426760
summed bond order for one O is 1.426749
summed bond order for one O is 1.426760
summed bond order for one O is 1.453325
summed bond order for one O is 1.453314

LOQSIU_clean
summed bond order for one C is 3.382060
summed bond order for one C is 3.318766
summed bond order for one C is 3.382072
summed bond order for one C is 3.318715
summed bond order for one C is 3.382045
summed bond order for one C is 3.318821
summed bond order for one C is 3.382048
summed bond order for one C is 3.318750
summed bond order for one C is 3.381948
summed bond order for one C is 3.318717
summed bond order for one C is 3.381318
summed bond order for one C is 3.318821

LUBMAW_clean
summed bond order for one C is 3.176801
summed bond order for one C is 3.119574
summed bond order for one C is 3.157063
summed bond order for one C is 3.108945
summed bond order for one C is 3.176801
summed bond order for one C is 3.119574
summed bond order for one C is 3.157062
summed bond order for one C is 3.108951

LUKRUE_clean_h
summed bond order for one C is 3.246773
summed bond order for one C is 3.261828
summed bond order for one C is 2.797187
summed bond order for one C is 2.526096
summed bond order for one C is 3.329953
summed bond order for one C is 3.278362
summed bond order for one C is 2.800652
summed bond order for one C is 2.533921
summed bond order for one C is 3.319165
summed bond order for one C is 3.252397
summed bond order for one C is 3.275192
summed bond order for one C is 3.257886
summed bond order for one C is 2.795558
summed bond order for one C is 2.542235
summed bond order for one C is 3.327192
summed bond order for one C is 3.278643
summed bond order for one C is 2.792666
summed bond order for one C is 2.541369
summed bond order for one C is 3.322862

LUPHIN_clean
The RRMSE value at monopole order=      0.50997
The RRMSE value at monopole order with cloud penetration is=      0.51141

LURRIA_clean
summed bond order for one C is 5.232115
summed bond order for one C is 5.232133
summed bond order for one C is 5.232122
summed bond order for one C is 5.232103
summed bond order for one C is 5.232134
summed bond order for one C is 5.232101
summed bond order for one C is 5.232103
summed bond order for one C is 5.232124
summed bond order for one C is 5.232138
summed bond order for one C is 5.232111
summed bond order for one C is 5.232100
summed bond order for one C is 5.232128
summed bond order for one C is 5.232110
summed bond order for one C is 5.232129
summed bond order for one C is 5.232120
summed bond order for one C is 5.232102
summed bond order for one C is 5.232125
summed bond order for one C is 5.232105
summed bond order for one C is 5.232116
summed bond order for one C is 5.232126
summed bond order for one C is 5.232130
summed bond order for one C is 5.232102
summed bond order for one C is 5.232113
summed bond order for one C is 5.232132

LUSZIJ01_clean
summed bond order for one S is 6.304183
summed bond order for one S is 6.304186
summed bond order for one S is 6.304191
summed bond order for one S is 6.304171

LUSZIJ_clean
summed bond order for one S is 6.395389
summed bond order for one S is 6.395455
summed bond order for one S is 6.395396
summed bond order for one S is 6.395454

LUSZOP01_clean
summed bond order for one S is 6.385330
summed bond order for one S is 6.385345
summed bond order for one S is 6.385344
summed bond order for one S is 6.385347

LUSZOP_clean
summed bond order for one S is 6.380952
summed bond order for one S is 6.380982
summed bond order for one S is 6.380956
summed bond order for one S is 6.380980

LUSZUV_clean
summed bond order for one S is 6.388632
summed bond order for one S is 6.388562
summed bond order for one S is 6.388620
summed bond order for one S is 6.388590

LUTBEI_clean
summed bond order for one S is 6.451262
summed bond order for one S is 6.451244
summed bond order for one S is 6.451242
summed bond order for one S is 6.451235

LUTBUY_clean
summed bond order for one S is 6.356213
summed bond order for one S is 6.356196
summed bond order for one S is 6.356211
summed bond order for one S is 6.356199

LUTCAF_clean
summed bond order for one S is 6.488154
summed bond order for one S is 6.488131
summed bond order for one S is 6.488142
summed bond order for one S is 6.488140

LUTCEJ_clean
summed bond order for one S is 6.455213
summed bond order for one S is 6.455186
summed bond order for one S is 6.455210
summed bond order for one S is 6.455197

LUTCIN_clean
summed bond order for one S is 6.466092
summed bond order for one S is 6.466086
summed bond order for one S is 6.466089
summed bond order for one S is 6.466095

LUTDAG_clean
summed bond order for one S is 6.482058
summed bond order for one S is 6.482015
summed bond order for one S is 6.482066
summed bond order for one S is 6.482022

LUXFEQ_charged
summed bond order for one C is 4.798999
summed bond order for one C is 4.799001
summed bond order for one C is 4.799001
summed bond order for one C is 4.798997
summed bond order for one C is 4.798995
summed bond order for one C is 4.799000
summed bond order for one N is 5.131753
summed bond order for one N is 5.131167
summed bond order for one N is 5.131766
summed bond order for one N is 5.131181
summed bond order for one N is 5.131759
summed bond order for one N is 5.131175
summed bond order for one N is 5.131698
summed bond order for one N is 5.131113
summed bond order for one N is 5.131717
summed bond order for one N is 5.131134
summed bond order for one N is 5.131726
summed bond order for one N is 5.131140
summed bond order for one O is 0.308568
summed bond order for one O is 0.203852
summed bond order for one O is 0.308573
summed bond order for one O is 0.203870
summed bond order for one O is 0.308559
summed bond order for one O is 0.203876
summed bond order for one O is 0.308573
summed bond order for one O is 0.203871
summed bond order for one O is 0.308564
summed bond order for one O is 0.203858
summed bond order for one O is 0.308576
summed bond order for one O is 0.203870
summed bond order for one O is 0.308574
summed bond order for one O is 0.203856
summed bond order for one O is 0.308564
summed bond order for one O is 0.203872
summed bond order for one O is 0.308569
summed bond order for one O is 0.203864
summed bond order for one O is 0.308573
summed bond order for one O is 0.203866
summed bond order for one O is 0.308565
summed bond order for one O is 0.203868
summed bond order for one O is 0.308572
summed bond order for one O is 0.203859
summed bond order for one O is 0.309942
summed bond order for one O is 0.309910
summed bond order for one O is 0.309917
summed bond order for one O is 0.309931
summed bond order for one O is 0.309921
summed bond order for one O is 0.309928

MACKAE_clean
The RRMSE value at monopole order=      1.84248
The RRMSE value at monopole order with cloud penetration is=      1.83842
The RRMSE value at dipole order=      0.73919
The RRMSE value at dipole order with cloud penetration=      0.73511
summed bond order for one O is 1.473628
summed bond order for one O is 1.473649
summed bond order for one O is 1.473856
summed bond order for one O is 1.473699
summed bond order for one O is 1.473856
summed bond order for one O is 1.473708
summed bond order for one O is 1.473632
summed bond order for one O is 1.473650
summed bond order for one O is 1.473646
summed bond order for one O is 1.473628
summed bond order for one O is 1.473705
summed bond order for one O is 1.473854

MADVUJ_clean
The RRMSE value at monopole order=      0.51148
The RRMSE value at monopole order with cloud penetration is=      0.51684

MAFZIE_charged
summed bond order for one O is 0.663564
summed bond order for one O is 0.663564
summed bond order for one O is 0.663563
summed bond order for one O is 0.663563
summed bond order for one O is 0.663561
summed bond order for one O is 0.663563
summed bond order for one O is 0.663563
summed bond order for one O is 0.663565

MANLOD_clean5b
The RRMSE value at monopole order=      0.62900
The RRMSE value at monopole order with cloud penetration is=      0.63302

MARDAM_charged
summed bond order for one O is 0.738627
summed bond order for one O is 0.734474
summed bond order for one O is 0.759850
summed bond order for one O is 0.738779
summed bond order for one O is 0.734720
summed bond order for one O is 0.760175
summed bond order for one O is 0.738286
summed bond order for one O is 0.734622
summed bond order for one O is 0.760088
summed bond order for one O is 0.738988
summed bond order for one O is 0.734767
summed bond order for one O is 0.759913
summed bond order for one O is 0.738647
summed bond order for one O is 0.734493
summed bond order for one O is 0.759891
summed bond order for one O is 0.738762
summed bond order for one O is 0.734697
summed bond order for one O is 0.760134
summed bond order for one O is 0.738276
summed bond order for one O is 0.734604
summed bond order for one O is 0.760062
summed bond order for one O is 0.738973
summed bond order for one O is 0.734754
summed bond order for one O is 0.759897

MASZUD_clean
The RRMSE value at monopole order=      0.64783
The RRMSE value at monopole order with cloud penetration is=      0.64414

MAVNUU_clean5b
summed bond order for one C is 3.414467
summed bond order for one C is 3.357204
summed bond order for one C is 3.446871
summed bond order for one C is 3.477124

MAWFAT_charged
summed bond order for one C is 4.767243
summed bond order for one C is 4.767247
summed bond order for one C is 4.767242
summed bond order for one C is 4.767246

MAYPIM_clean
summed bond order for one S is 6.319043
summed bond order for one S is 6.302041
summed bond order for one S is 6.319043
summed bond order for one S is 6.302041
summed bond order for one S is 6.319043
summed bond order for one S is 6.302041
summed bond order for one S is 6.319043
summed bond order for one S is 6.302041

MAZSUD_clean
The RRMSE value at monopole order=      0.51007
The RRMSE value at monopole order with cloud penetration is=      0.51173

MECLEL_clean
The RRMSE value at monopole order=      0.76533
The RRMSE value at monopole order with cloud penetration is=      0.76611

MEFHUC_charged
summed bond order for one C is 3.239961
summed bond order for one C is 3.192209
summed bond order for one C is 3.239969
summed bond order for one C is 3.192391
summed bond order for one C is 3.239911
summed bond order for one C is 3.192359
summed bond order for one C is 3.239939
summed bond order for one C is 3.192441
summed bond order for one C is 3.239923
summed bond order for one C is 3.192279
summed bond order for one C is 3.239979
summed bond order for one C is 3.192249

MEJQEZ_clean
The RRMSE value at monopole order=      0.70036
The RRMSE value at monopole order with cloud penetration is=      0.69841

MEJQID_clean
The RRMSE value at monopole order=      0.65416
The RRMSE value at monopole order with cloud penetration is=      0.65312

MEJQOJ_clean
The RRMSE value at monopole order=      0.62016
The RRMSE value at monopole order with cloud penetration is=      0.61992

MIDRAT_clean
The RRMSE value at monopole order=      1.51008
The RRMSE value at monopole order with cloud penetration is=      1.51259
The RRMSE value at dipole order=      0.67157
The RRMSE value at dipole order with cloud penetration=      0.67346

MIFKUJ_clean
summed bond order for one C is 3.232744
summed bond order for one C is 3.232656

MIFQEY_clean
The RRMSE value at monopole order=      0.51446
The RRMSE value at monopole order with cloud penetration is=      0.51194
summed bond order for one C is 2.681254
summed bond order for one C is 2.616809
summed bond order for one C is 2.464000
summed bond order for one C is 2.426884
summed bond order for one C is 2.450313
summed bond order for one C is 2.420267
summed bond order for one C is 2.647651
summed bond order for one C is 2.654923
summed bond order for one C is 2.495339
summed bond order for one C is 2.443709
summed bond order for one C is 2.484475
summed bond order for one C is 2.425471
summed bond order for one C is 2.681236
summed bond order for one C is 2.616795
summed bond order for one C is 2.463997
summed bond order for one C is 2.426882
summed bond order for one C is 2.450312
summed bond order for one C is 2.420266
summed bond order for one C is 2.647633
summed bond order for one C is 2.654914
summed bond order for one C is 2.495344
summed bond order for one C is 2.443711
summed bond order for one C is 2.484482
summed bond order for one C is 2.425474
summed bond order for one Cl is 7.025741
summed bond order for one Cl is 7.025744
summed bond order for one O is 0.481180
summed bond order for one O is 0.455753
summed bond order for one O is 0.481180
summed bond order for one O is 0.455758

MIHBAG_clean
negative charge on one Mn
negative charge on one Mn
negative charge on one Mn
negative charge on one Mn

MIHHOA_clean
The RRMSE value at monopole order=      0.57426
The RRMSE value at monopole order with cloud penetration is=      0.57700

MIHHUG_clean
The RRMSE value at monopole order=      0.56719
The RRMSE value at monopole order with cloud penetration is=      0.56973
summed bond order for one C is 4.927736
summed bond order for one C is 4.927736
summed bond order for one C is 4.927736
summed bond order for one C is 4.927736
summed bond order for one O is 3.263707
summed bond order for one O is 3.263707
summed bond order for one O is 3.263707
summed bond order for one O is 3.263707

MIJYEK_clean
summed bond order for one O is 0.711308
summed bond order for one O is 0.711132
summed bond order for one O is 0.711368
summed bond order for one O is 0.711526

MIMVEJ_clean
The RRMSE value at monopole order=      0.64045
The RRMSE value at monopole order with cloud penetration is=      0.63481

MIQLEE_charged
summed bond order for one O is 0.841578
summed bond order for one O is 0.823227
summed bond order for one O is 0.702381
summed bond order for one O is 0.841579
summed bond order for one O is 0.823224
summed bond order for one O is 0.702383
summed bond order for one O is 0.841579
summed bond order for one O is 0.823228
summed bond order for one O is 0.702386
summed bond order for one O is 0.841579
summed bond order for one O is 0.823223
summed bond order for one O is 0.702380

MITGIF_clean
summed bond order for one C is 3.177077
summed bond order for one C is 3.177075

MIYHAE_clean
The RRMSE value at monopole order=      0.53750
The RRMSE value at monopole order with cloud penetration is=      0.52473

MOBBIO_clean
The RRMSE value at monopole order=      0.74724
The RRMSE value at monopole order with cloud penetration is=      0.74806
The RRMSE value at dipole order=      0.61756
The RRMSE value at dipole order with cloud penetration=      0.61576

MOCKAR_clean
summed bond order for one C is 5.834359
summed bond order for one C is 5.834361
summed bond order for one C is 5.834368
summed bond order for one C is 5.834856
summed bond order for one C is 5.834859
summed bond order for one C is 5.834866

MODMOH_charged
The RRMSE value at monopole order=      0.53660
The RRMSE value at monopole order with cloud penetration is=      0.53519
summed bond order for one C is 1.422795
summed bond order for one C is 1.422803
summed bond order for one C is 1.422790
summed bond order for one C is 1.422777

MODPAW_charged
summed bond order for one C is 5.422136
summed bond order for one C is 5.422600
summed bond order for one C is 5.422070
summed bond order for one C is 5.422662
summed bond order for one C is 1.496530
summed bond order for one C is 1.496377
summed bond order for one C is 1.496436
summed bond order for one C is 1.497187

MODPEA_charged
summed bond order for one C is 1.416086
summed bond order for one C is 1.416163
summed bond order for one C is 1.416165
summed bond order for one C is 1.416214

MOFKUO_clean
The RRMSE value at monopole order=      1.35460
The RRMSE value at monopole order with cloud penetration is=      1.35239
The RRMSE value at dipole order=      0.99111
The RRMSE value at dipole order with cloud penetration=      0.98900

MOFLAV_clean
The RRMSE value at monopole order=      1.14540
The RRMSE value at monopole order with cloud penetration is=      1.14379
The RRMSE value at dipole order=      0.71387
The RRMSE value at dipole order with cloud penetration=      0.71225

MOGMIE_clean
summed bond order for one C is 3.115921
summed bond order for one C is 3.106643
summed bond order for one C is 3.180561
summed bond order for one C is 3.115922
summed bond order for one C is 3.106642
summed bond order for one C is 3.180561
summed bond order for one N is 1.733772
summed bond order for one N is 1.768104
summed bond order for one N is 1.773977
summed bond order for one N is 1.733772
summed bond order for one N is 1.768104
summed bond order for one N is 1.773977

MOGVAG_clean
The RRMSE value at monopole order=      0.52354
The RRMSE value at monopole order with cloud penetration is=      0.51297
summed bond order for one S is 6.612585
summed bond order for one S is 6.612585

MOGXUB_clean
summed bond order for one C is 4.754223
summed bond order for one C is 4.754217
summed bond order for one C is 4.754225
summed bond order for one C is 4.754217
summed bond order for one C is 4.754054
summed bond order for one C is 4.754046
summed bond order for one C is 4.754053
summed bond order for one C is 4.754045

MOGYAI_clean
summed bond order for one C is 4.840295
summed bond order for one C is 4.768244
summed bond order for one C is 4.840303
summed bond order for one C is 4.768248
summed bond order for one F is 1.589261
summed bond order for one F is 1.589258
summed bond order for one F is 1.589259
summed bond order for one F is 1.589261

MOSDUT_clean
summed bond order for one C is 2.067251
summed bond order for one C is 2.067265
summed bond order for one C is 2.067258
summed bond order for one C is 2.067279
summed bond order for one N is 0.962079
summed bond order for one N is 0.962079
summed bond order for one N is 0.962072
summed bond order for one N is 0.962066

MOXDOT_charged
summed bond order for one O is 3.035019
summed bond order for one O is 3.035020
summed bond order for one O is 3.034417
summed bond order for one O is 3.034415

MOXPOF_charged
The RRMSE value at monopole order=      0.51236
The RRMSE value at monopole order with cloud penetration is=      0.51506
summed bond order for one F is 1.674882
summed bond order for one F is 1.674882
summed bond order for one F is 1.674882
summed bond order for one F is 1.674882
summed bond order for one F is 1.674873
summed bond order for one F is 1.674873
summed bond order for one F is 1.674872
summed bond order for one F is 1.674873

MOYNEU_clean
The RRMSE value at monopole order=      1.45269
The RRMSE value at monopole order with cloud penetration is=      1.44945

MUFJAZ_clean
The RRMSE value at monopole order=      0.96944
The RRMSE value at monopole order with cloud penetration is=      0.97432

MUGFOK_clean
summed bond order for one C is 1.613289
summed bond order for one C is 1.613433
summed bond order for one C is 1.613329
summed bond order for one C is 1.613352
summed bond order for one C is 1.613330
summed bond order for one C is 1.613357
summed bond order for one C is 1.613373
summed bond order for one C is 1.613376

MUPYIG_clean
summed bond order for one S is 6.597492
summed bond order for one S is 6.597491

MUVGUG_clean
The RRMSE value at monopole order=      0.50580
The RRMSE value at monopole order with cloud penetration is=      0.50966

MUVHAN_clean
The RRMSE value at monopole order=      0.54834
The RRMSE value at monopole order with cloud penetration is=      0.55420

MUVHER_clean
The RRMSE value at monopole order=      0.56062
The RRMSE value at monopole order with cloud penetration is=      0.56585

MUVJIX_clean
summed bond order for one C is 3.337720
summed bond order for one C is 3.337726
summed bond order for one C is 3.337732
summed bond order for one C is 3.337727
summed bond order for one C is 3.337719
summed bond order for one C is 3.337725
summed bond order for one C is 3.337730
summed bond order for one C is 3.337722
summed bond order for one O is 1.358817
summed bond order for one O is 1.358820
summed bond order for one O is 1.358824
summed bond order for one O is 1.358824
summed bond order for one O is 1.358819
summed bond order for one O is 1.358820
summed bond order for one O is 1.358823
summed bond order for one O is 1.358820

MUWQEB_clean
The RRMSE value at monopole order=      1.19630
The RRMSE value at monopole order with cloud penetration is=      1.19094

NABCEA_charged
summed bond order for one O is 0.648668
summed bond order for one O is 0.648896
summed bond order for one O is 0.648662
summed bond order for one O is 0.648895
summed bond order for one Cl is 7.209474
summed bond order for one Cl is 7.282058
summed bond order for one Cl is 7.312619
summed bond order for one Cl is 7.395472
summed bond order for one Cl is 7.209469
summed bond order for one Cl is 7.282081
summed bond order for one Cl is 7.312590
summed bond order for one Cl is 7.395465
summed bond order for one Cl is 7.209476
summed bond order for one Cl is 7.282053
summed bond order for one Cl is 7.312622
summed bond order for one Cl is 7.395478
summed bond order for one Cl is 7.209471
summed bond order for one Cl is 7.282083
summed bond order for one Cl is 7.312595
summed bond order for one Cl is 7.395468

NAJGAH_clean
summed bond order for one O is 1.296097
summed bond order for one O is 1.296096

NAJMIV_charged
summed bond order for one N is 4.949187
summed bond order for one N is 4.896545
summed bond order for one N is 4.949604
summed bond order for one N is 4.896169
summed bond order for one N is 4.950445
summed bond order for one N is 4.903316
summed bond order for one N is 4.947450
summed bond order for one N is 4.895450

NAMZIL_clean
negative charge on one Re
negative charge on one Re
negative charge on one Re
negative charge on one Re
negative charge on one Re
negative charge on one Re
negative charge on one Re
negative charge on one Re
negative charge on one Re
negative charge on one Re
negative charge on one Re
negative charge on one Re

NAPFOA01_clean
The RRMSE value at monopole order=      0.67933
The RRMSE value at monopole order with cloud penetration is=      0.67455
The RRMSE value at dipole order=      0.56060
The RRMSE value at dipole order with cloud penetration=      0.55200
summed bond order for one O is 4.453108
summed bond order for one O is 4.039461
summed bond order for one O is 4.329860
summed bond order for one O is 3.943899
summed bond order for one O is 4.453074
summed bond order for one O is 4.039447
summed bond order for one O is 4.329838
summed bond order for one O is 3.943850
summed bond order for one O is 4.453307
summed bond order for one O is 4.039606
summed bond order for one O is 4.330098
summed bond order for one O is 3.944363
summed bond order for one O is 4.453125
summed bond order for one O is 4.039557
summed bond order for one O is 4.330070
summed bond order for one O is 3.944267
summed bond order for one O is 4.453386
summed bond order for one O is 4.039612
summed bond order for one O is 4.329979
summed bond order for one O is 3.943939
summed bond order for one O is 4.452939
summed bond order for one O is 4.039337
summed bond order for one O is 4.329889
summed bond order for one O is 3.943916
summed bond order for one O is 4.453311
summed bond order for one O is 4.039534
summed bond order for one O is 4.329994
summed bond order for one O is 3.943844
summed bond order for one O is 4.452978
summed bond order for one O is 4.039281
summed bond order for one O is 4.329869
summed bond order for one O is 3.943869
summed bond order for one O is 4.453151
summed bond order for one O is 4.039487
summed bond order for one O is 4.329661
summed bond order for one O is 3.944035
summed bond order for one O is 4.453243
summed bond order for one O is 4.039397
summed bond order for one O is 4.330207
summed bond order for one O is 3.943850
summed bond order for one O is 4.453152
summed bond order for one O is 4.039413
summed bond order for one O is 4.330183
summed bond order for one O is 3.943834
summed bond order for one O is 4.453230
summed bond order for one O is 4.039524
summed bond order for one O is 4.329638
summed bond order for one O is 3.944131
summed bond order for one O is 4.453161
summed bond order for one O is 4.039524
summed bond order for one O is 4.329941
summed bond order for one O is 3.943894
summed bond order for one O is 4.453113
summed bond order for one O is 4.039493
summed bond order for one O is 4.329893
summed bond order for one O is 3.943862
summed bond order for one O is 4.453322
summed bond order for one O is 4.039602
summed bond order for one O is 4.330112
summed bond order for one O is 3.944356
summed bond order for one O is 4.453138
summed bond order for one O is 4.039570
summed bond order for one O is 4.330097
summed bond order for one O is 3.944247
summed bond order for one O is 4.453424
summed bond order for one O is 4.039636
summed bond order for one O is 4.330028
summed bond order for one O is 3.943932
summed bond order for one O is 4.452935
summed bond order for one O is 4.039352
summed bond order for one O is 4.329899
summed bond order for one O is 3.943911
summed bond order for one O is 4.453369
summed bond order for one O is 4.039592
summed bond order for one O is 4.330076
summed bond order for one O is 3.943840
summed bond order for one O is 4.452996
summed bond order for one O is 4.039325
summed bond order for one O is 4.329907
summed bond order for one O is 3.943879
summed bond order for one O is 4.453169
summed bond order for one O is 4.039508
summed bond order for one O is 4.329685
summed bond order for one O is 3.944052
summed bond order for one O is 4.453295
summed bond order for one O is 4.039453
summed bond order for one O is 4.330285
summed bond order for one O is 3.943839
summed bond order for one O is 4.453173
summed bond order for one O is 4.039451
summed bond order for one O is 4.330227
summed bond order for one O is 3.943824
summed bond order for one O is 4.453271
summed bond order for one O is 4.039545
summed bond order for one O is 4.329682
summed bond order for one O is 3.944139
summed bond order for one O is 3.798636
summed bond order for one O is 3.798647
summed bond order for one O is 3.798677
summed bond order for one O is 3.798667

NAPFOA_clean
The RRMSE value at monopole order=      0.95230
The RRMSE value at monopole order with cloud penetration is=      0.94648
The RRMSE value at dipole order=      0.71130
The RRMSE value at dipole order with cloud penetration=      0.70034
summed bond order for one O is 3.446114
summed bond order for one O is 4.024660
summed bond order for one O is 3.582458
summed bond order for one O is 4.049748
summed bond order for one O is 3.446114
summed bond order for one O is 4.024707
summed bond order for one O is 3.582488
summed bond order for one O is 4.049761
summed bond order for one O is 3.446392
summed bond order for one O is 4.024590
summed bond order for one O is 3.582612
summed bond order for one O is 4.049767
summed bond order for one O is 3.446375
summed bond order for one O is 4.024524
summed bond order for one O is 3.582596
summed bond order for one O is 4.049721
summed bond order for one O is 3.446257
summed bond order for one O is 4.024282
summed bond order for one O is 3.582808
summed bond order for one O is 4.049527
summed bond order for one O is 3.446292
summed bond order for one O is 4.024810
summed bond order for one O is 3.582306
summed bond order for one O is 4.050020
summed bond order for one O is 3.446221
summed bond order for one O is 4.024232
summed bond order for one O is 3.582776
summed bond order for one O is 4.049502
summed bond order for one O is 3.446278
summed bond order for one O is 4.024877
summed bond order for one O is 3.582319
summed bond order for one O is 4.050066
summed bond order for one O is 3.446283
summed bond order for one O is 4.024592
summed bond order for one O is 3.582718
summed bond order for one O is 4.049912
summed bond order for one O is 3.446161
summed bond order for one O is 4.024681
summed bond order for one O is 3.582323
summed bond order for one O is 4.049907
summed bond order for one O is 3.446175
summed bond order for one O is 4.024652
summed bond order for one O is 3.582337
summed bond order for one O is 4.049872
summed bond order for one O is 3.446312
summed bond order for one O is 4.024598
summed bond order for one O is 3.582720
summed bond order for one O is 4.049918
summed bond order for one O is 3.446095
summed bond order for one O is 4.024651
summed bond order for one O is 3.582449
summed bond order for one O is 4.049727
summed bond order for one O is 3.446125
summed bond order for one O is 4.024731
summed bond order for one O is 3.582487
summed bond order for one O is 4.049805
summed bond order for one O is 3.446420
summed bond order for one O is 4.024585
summed bond order for one O is 3.582611
summed bond order for one O is 4.049799
summed bond order for one O is 3.446363
summed bond order for one O is 4.024577
summed bond order for one O is 3.582592
summed bond order for one O is 4.049772
summed bond order for one O is 3.446265
summed bond order for one O is 4.024243
summed bond order for one O is 3.582801
summed bond order for one O is 4.049502
summed bond order for one O is 3.446275
summed bond order for one O is 4.024761
summed bond order for one O is 3.582295
summed bond order for one O is 4.049956
summed bond order for one O is 3.446227
summed bond order for one O is 4.024249
summed bond order for one O is 3.582773
summed bond order for one O is 4.049535
summed bond order for one O is 3.446314
summed bond order for one O is 4.024854
summed bond order for one O is 3.582316
summed bond order for one O is 4.050091
summed bond order for one O is 3.446266
summed bond order for one O is 4.024630
summed bond order for one O is 3.582714
summed bond order for one O is 4.049942
summed bond order for one O is 3.446168
summed bond order for one O is 4.024652
summed bond order for one O is 3.582315
summed bond order for one O is 4.049894
summed bond order for one O is 3.446152
summed bond order for one O is 4.024650
summed bond order for one O is 3.582329
summed bond order for one O is 4.049851
summed bond order for one O is 3.446284
summed bond order for one O is 4.024542
summed bond order for one O is 3.582705
summed bond order for one O is 4.049839
summed bond order for one O is 3.735845
summed bond order for one O is 3.735848
summed bond order for one O is 3.735841
summed bond order for one O is 3.735845

NARHAR_charged
summed bond order for one S is 6.560945
summed bond order for one S is 6.609624
summed bond order for one S is 6.499390
summed bond order for one S is 6.693227
summed bond order for one S is 6.585075
summed bond order for one S is 6.715349
summed bond order for one S is 6.558863
summed bond order for one S is 6.604349
summed bond order for one S is 6.497026
summed bond order for one S is 6.700560
summed bond order for one S is 6.584072
summed bond order for one S is 6.718285
summed bond order for one S is 6.560931
summed bond order for one S is 6.609623
summed bond order for one S is 6.499366
summed bond order for one S is 6.693229
summed bond order for one S is 6.585072
summed bond order for one S is 6.715450
summed bond order for one S is 6.558954
summed bond order for one S is 6.604347
summed bond order for one S is 6.496998
summed bond order for one S is 6.700562
summed bond order for one S is 6.584068
summed bond order for one S is 6.718255

NATHOH_ion_b
summed bond order for one O is 0.772386
summed bond order for one O is 1.494308
summed bond order for one O is 1.474250
summed bond order for one O is 0.772423
summed bond order for one O is 1.494353
summed bond order for one O is 1.474237
summed bond order for one O is 0.772375
summed bond order for one O is 1.494308
summed bond order for one O is 1.474248
summed bond order for one O is 0.772432
summed bond order for one O is 1.494356
summed bond order for one O is 1.474238

NATNIG_charged
The RRMSE value at monopole order=      1.04995
The RRMSE value at monopole order with cloud penetration is=      1.06596

NATNOM_charged
summed bond order for one Cl is 0.252026
summed bond order for one Cl is 0.252022

NATXOW_clean
negative charge on one Ag
negative charge on one Ag
negative charge on one Ag
negative charge on one Ag
negative charge on one Ag
negative charge on one Ag
negative charge on one Ag
negative charge on one Ag
summed bond order for one F is 1.555113
summed bond order for one F is 1.755039
summed bond order for one F is 1.555113
summed bond order for one F is 1.755040
summed bond order for one F is 1.555113
summed bond order for one F is 1.755039
summed bond order for one F is 1.555113
summed bond order for one F is 1.755039

NATXUC_clean
The RRMSE value at monopole order=      0.95512
The RRMSE value at monopole order with cloud penetration is=      0.95492
summed bond order for one F is 1.505319
summed bond order for one F is 1.503487
summed bond order for one F is 1.513918
summed bond order for one F is 1.505416
summed bond order for one F is 1.505322
summed bond order for one F is 1.503500
summed bond order for one F is 1.513927
summed bond order for one F is 1.505424
summed bond order for one F is 1.505323
summed bond order for one F is 1.503518
summed bond order for one F is 1.513928
summed bond order for one F is 1.505440
summed bond order for one F is 1.505317
summed bond order for one F is 1.503506
summed bond order for one F is 1.513917
summed bond order for one F is 1.505423

NAYGUR_neutral
The RRMSE value at monopole order=      2.16101
The RRMSE value at monopole order with cloud penetration is=      2.15414
The RRMSE value at dipole order=      0.84475
The RRMSE value at dipole order with cloud penetration=      0.83855

NAYHAY_clean
summed bond order for one C is 4.927673
summed bond order for one C is 4.927678
summed bond order for one C is 4.927571
summed bond order for one C is 4.927567
summed bond order for one C is 4.927670
summed bond order for one C is 4.927675
summed bond order for one C is 4.927571
summed bond order for one C is 4.927568
summed bond order for one S is 6.694776
summed bond order for one S is 6.694781
summed bond order for one S is 6.694784
summed bond order for one S is 6.694782
summed bond order for one S is 6.694773
summed bond order for one S is 6.694780
summed bond order for one S is 6.694780
summed bond order for one S is 6.694776
summed bond order for one S is 6.565988
summed bond order for one S is 6.565990
summed bond order for one S is 6.565983
summed bond order for one S is 6.565988

NAYMOQ_clean
summed bond order for one C is 2.433499
summed bond order for one C is 2.544030
summed bond order for one C is 3.447649
summed bond order for one C is 2.809294
summed bond order for one C is 2.786435
summed bond order for one C is 2.794476
summed bond order for one C is 2.845976
summed bond order for one C is 3.413319
summed bond order for one C is 2.491556
summed bond order for one C is 2.502922
summed bond order for one C is 2.433499
summed bond order for one C is 2.544028
summed bond order for one C is 3.447647
summed bond order for one C is 2.809291
summed bond order for one C is 2.786434
summed bond order for one C is 2.794478
summed bond order for one C is 2.845981
summed bond order for one C is 3.413320
summed bond order for one C is 2.491563
summed bond order for one C is 2.502925

NAYZUK_clean
The RRMSE value at monopole order=      0.64255
The RRMSE value at monopole order with cloud penetration is=      0.64507
summed bond order for one O is 1.378573
summed bond order for one O is 1.378649
summed bond order for one O is 1.378570
summed bond order for one O is 1.378543
summed bond order for one O is 1.378544
summed bond order for one O is 1.378636
summed bond order for one O is 1.378578
summed bond order for one O is 1.378554

NEDVUP_clean
summed bond order for one O is 3.053159
summed bond order for one O is 3.053161

NEGGOX_clean
summed bond order for one C is 3.250957
summed bond order for one C is 3.250928

NEGMUI_clean
summed bond order for one F is 1.611498
summed bond order for one F is 1.611498
summed bond order for one F is 1.611498
summed bond order for one F is 1.611498

NERSUA_clean
summed bond order for one C is 2.542120
summed bond order for one C is 2.552353
summed bond order for one C is 2.543585
summed bond order for one C is 2.562421

NESVAK_charged
summed bond order for one O is 0.468730
summed bond order for one O is 0.468578
summed bond order for one O is 0.468528
summed bond order for one O is 0.468542
summed bond order for one O is 0.468723
summed bond order for one O is 0.468568

NESVEO_charged
summed bond order for one O is 0.506425
summed bond order for one O is 0.506425
summed bond order for one O is 0.506411
summed bond order for one O is 0.506408

NETFAU_clean
summed bond order for one O is 1.462778
summed bond order for one O is 1.462759
summed bond order for one O is 1.462764
summed bond order for one O is 1.462757

NETHOJ_clean_h
summed bond order for one C is 3.055604

NEXDOK_charged
summed bond order for one Cl is 7.072900
summed bond order for one Cl is 7.072909
summed bond order for one Cl is 7.072900
summed bond order for one Cl is 7.072910
summed bond order for one Cl is 7.072904
summed bond order for one Cl is 7.072905
summed bond order for one Cl is 7.072905
summed bond order for one Cl is 7.072904
summed bond order for one Cl is 7.072898
summed bond order for one Cl is 7.072911
summed bond order for one Cl is 7.072899
summed bond order for one Cl is 7.072910
summed bond order for one Cl is 7.072907
summed bond order for one Cl is 7.072902
summed bond order for one Cl is 7.072906
summed bond order for one Cl is 7.072902
summed bond order for one Cl is 7.072906
summed bond order for one Cl is 7.072902
summed bond order for one Cl is 7.072907
summed bond order for one Cl is 7.072902
summed bond order for one Cl is 7.072897
summed bond order for one Cl is 7.072911
summed bond order for one Cl is 7.072898
summed bond order for one Cl is 7.072911

NEXXEV_clean
summed bond order for one C is 1.736591
summed bond order for one C is 1.714968
summed bond order for one C is 1.734818
summed bond order for one C is 1.714300
summed bond order for one C is 1.734818
summed bond order for one C is 1.714300
summed bond order for one C is 1.736590
summed bond order for one C is 1.714968

NEZWOG01_clean
summed bond order for one C is 3.355137
summed bond order for one C is 3.356862
summed bond order for one C is 3.355719
summed bond order for one C is 3.353915

NEZWOG_clean
summed bond order for one C is 3.499861
summed bond order for one C is 3.499861
summed bond order for one C is 3.499859
summed bond order for one C is 3.499858
summed bond order for one C is 3.499859
summed bond order for one C is 3.499858
summed bond order for one C is 3.499861
summed bond order for one C is 3.499861

NHBZZN10_clean_h
summed bond order for one N is 1.841625
summed bond order for one N is 2.020869
summed bond order for one N is 1.841638
summed bond order for one N is 2.020844
summed bond order for one N is 1.841654
summed bond order for one N is 2.020704
summed bond order for one N is 1.841663
summed bond order for one N is 2.020871

NIBHUC_clean
The RRMSE value at monopole order=      0.50766
The RRMSE value at monopole order with cloud penetration is=      0.50660
summed bond order for one C is 3.451622
summed bond order for one C is 3.451373
summed bond order for one C is 3.451389
summed bond order for one C is 3.459223
summed bond order for one C is 3.451354
summed bond order for one C is 3.456160

NIBJAK_clean
The RRMSE value at monopole order=      0.50604
The RRMSE value at monopole order with cloud penetration is=      0.50345

NICJUG_clean
summed bond order for one C is 1.585045
summed bond order for one C is 1.469450
summed bond order for one C is 1.587178
summed bond order for one C is 1.544975
summed bond order for one C is 1.586010
summed bond order for one C is 1.469906
summed bond order for one C is 1.588295
summed bond order for one C is 1.543672
summed bond order for one C is 1.586154
summed bond order for one C is 1.470165
summed bond order for one C is 1.588303
summed bond order for one C is 1.543718
summed bond order for one C is 1.586036
summed bond order for one C is 1.470103
summed bond order for one C is 1.588310
summed bond order for one C is 1.543673
summed bond order for one C is 1.586223
summed bond order for one C is 1.470143
summed bond order for one C is 1.588276
summed bond order for one C is 1.543624
summed bond order for one C is 1.584942
summed bond order for one C is 1.469395
summed bond order for one C is 1.586886
summed bond order for one C is 1.544713

NICZAA01_charged
summed bond order for one F is 0.314356
summed bond order for one F is 0.314355

NIFZAF_charged
summed bond order for one Cl is 7.425468
summed bond order for one Cl is 6.506941
summed bond order for one Cl is 7.425467
summed bond order for one Cl is 6.506942
summed bond order for one Cl is 7.425468
summed bond order for one Cl is 6.507024
summed bond order for one Cl is 7.425467
summed bond order for one Cl is 6.507022
summed bond order for one Cl is 7.425468
summed bond order for one Cl is 6.507024
summed bond order for one Cl is 7.425467
summed bond order for one Cl is 6.507025
summed bond order for one Cl is 7.425467
summed bond order for one Cl is 6.506937
summed bond order for one Cl is 7.425467
summed bond order for one Cl is 6.506938

NIFZIN_charged
summed bond order for one Cl is 7.186335
summed bond order for one Cl is 7.404555
summed bond order for one Cl is 7.186333
summed bond order for one Cl is 7.404555
summed bond order for one Cl is 7.186335
summed bond order for one Cl is 7.404554
summed bond order for one Cl is 7.186335
summed bond order for one Cl is 7.404556
summed bond order for one Cl is 7.186336
summed bond order for one Cl is 7.404555
summed bond order for one Cl is 7.186336
summed bond order for one Cl is 7.404555
summed bond order for one Cl is 7.186336
summed bond order for one Cl is 7.404556
summed bond order for one Cl is 7.186335
summed bond order for one Cl is 7.404555

NIGBOW_clean
The RRMSE value at monopole order=      0.50463
The RRMSE value at monopole order with cloud penetration is=      0.50286
summed bond order for one C is 3.064959
summed bond order for one C is 3.108862
summed bond order for one C is 3.064971
summed bond order for one C is 3.108849
summed bond order for one C is 3.065242
summed bond order for one C is 3.110177
summed bond order for one C is 3.065237
summed bond order for one C is 3.110162
summed bond order for one C is 3.064984
summed bond order for one C is 3.108873
summed bond order for one C is 3.064975
summed bond order for one C is 3.108850
summed bond order for one C is 3.065229
summed bond order for one C is 3.110169
summed bond order for one C is 3.065228
summed bond order for one C is 3.110159

NIGHOA_charged
summed bond order for one Cl is 7.736622
summed bond order for one Cl is 7.975509
summed bond order for one Cl is 7.736614
summed bond order for one Cl is 7.975424
summed bond order for one Cl is 7.736618
summed bond order for one Cl is 7.975432
summed bond order for one Cl is 7.736625
summed bond order for one Cl is 7.975508

NIJZIP_clean
The RRMSE value at monopole order=      1.02211
The RRMSE value at monopole order with cloud penetration is=      1.01814
summed bond order for one C is 2.546338
summed bond order for one C is 2.546351
summed bond order for one C is 2.546352
summed bond order for one C is 2.546345
summed bond order for one C is 2.546351
summed bond order for one C is 2.546351
summed bond order for one C is 2.546349
summed bond order for one C is 2.546334
summed bond order for one C is 2.546360
summed bond order for one C is 2.546350
summed bond order for one C is 2.546339
summed bond order for one C is 2.546350
summed bond order for one C is 2.546357
summed bond order for one C is 2.546357
summed bond order for one C is 2.546341
summed bond order for one C is 2.546345
summed bond order for one C is 2.546354
summed bond order for one C is 2.546348
summed bond order for one C is 2.546337
summed bond order for one C is 2.546319
summed bond order for one C is 2.546360
summed bond order for one C is 2.546339
summed bond order for one C is 2.546335
summed bond order for one C is 2.546338

NIJZOV_clean
The RRMSE value at monopole order=      1.08715
The RRMSE value at monopole order with cloud penetration is=      1.08315
The RRMSE value at dipole order=      0.51872
The RRMSE value at dipole order with cloud penetration=      0.51512
summed bond order for one C is 2.571407
summed bond order for one C is 2.571512
summed bond order for one C is 2.571335
summed bond order for one C is 2.571334
summed bond order for one C is 2.571593
summed bond order for one C is 2.571124
summed bond order for one C is 2.571187
summed bond order for one C is 2.571541
summed bond order for one C is 2.571132
summed bond order for one C is 2.571297
summed bond order for one C is 2.571314
summed bond order for one C is 2.571096
summed bond order for one C is 2.571217
summed bond order for one C is 2.571514
summed bond order for one C is 2.571253
summed bond order for one C is 2.571322
summed bond order for one C is 2.571436
summed bond order for one C is 2.571318
summed bond order for one C is 2.571308
summed bond order for one C is 2.571340
summed bond order for one C is 2.571268
summed bond order for one C is 2.571451
summed bond order for one C is 2.571385
summed bond order for one C is 2.571114

NITADY_clean
summed bond order for one C is 2.547056
summed bond order for one C is 2.376816
summed bond order for one C is 2.465691
summed bond order for one C is 2.630086
summed bond order for one C is 2.439782
summed bond order for one C is 2.475659
summed bond order for one C is 2.547072
summed bond order for one C is 2.376875
summed bond order for one C is 2.465603
summed bond order for one C is 2.626305
summed bond order for one C is 2.439068
summed bond order for one C is 2.475870
summed bond order for one C is 2.547063
summed bond order for one C is 2.376833
summed bond order for one C is 2.465610
summed bond order for one C is 2.630257
summed bond order for one C is 2.440125
summed bond order for one C is 2.475772
summed bond order for one C is 2.547118
summed bond order for one C is 2.376721
summed bond order for one C is 2.465501
summed bond order for one C is 2.630938
summed bond order for one C is 2.439997
summed bond order for one C is 2.475713

NOFRAC_clean
The RRMSE value at monopole order=      0.79133
The RRMSE value at monopole order with cloud penetration is=      0.79078

NOQLOV01_charged
summed bond order for one N is 1.338401
summed bond order for one N is 1.339261
summed bond order for one N is 1.339256
summed bond order for one N is 1.338407

NUCREJ_clean
summed bond order for one O is 1.485814
summed bond order for one O is 1.486475
summed bond order for one O is 1.486256
summed bond order for one O is 1.485936
summed bond order for one O is 1.486084
summed bond order for one O is 1.486383

NUHPAI_clean
The RRMSE value at dipole order=      0.61677
The RRMSE value at dipole order with cloud penetration=      0.61398

NUJCIE_clean
summed bond order for one C is 3.182228
summed bond order for one C is 1.412120
summed bond order for one C is 3.381099
summed bond order for one C is 1.534855
summed bond order for one C is 3.182219
summed bond order for one C is 1.412176
summed bond order for one C is 3.381152
summed bond order for one C is 1.534878
summed bond order for one C is 3.182251
summed bond order for one C is 1.412083
summed bond order for one C is 3.381134
summed bond order for one C is 1.534897
summed bond order for one C is 3.182225
summed bond order for one C is 1.412148
summed bond order for one C is 3.381133
summed bond order for one C is 1.534875
summed bond order for one N is 1.964759
summed bond order for one N is 1.810193
summed bond order for one N is 2.026604
summed bond order for one N is 1.815581
summed bond order for one N is 1.964748
summed bond order for one N is 1.810266
summed bond order for one N is 2.026616
summed bond order for one N is 1.815622
summed bond order for one N is 1.964774
summed bond order for one N is 1.810165
summed bond order for one N is 2.026598
summed bond order for one N is 1.815622
summed bond order for one N is 1.964772
summed bond order for one N is 1.810219
summed bond order for one N is 2.026598
summed bond order for one N is 1.815601

NUTQAV_clean
The RRMSE value at monopole order=      0.56663
The RRMSE value at monopole order with cloud penetration is=      0.57110

NUTQEZ_clean
The RRMSE value at monopole order=      0.56083
The RRMSE value at monopole order with cloud penetration is=      0.56828

OBEDEE_clean
The RRMSE value at monopole order=      0.72512
The RRMSE value at monopole order with cloud penetration is=      0.72564

OCAQOY_clean
The RRMSE value at monopole order=      1.40987
The RRMSE value at monopole order with cloud penetration is=      1.40455
The RRMSE value at dipole order=      0.60392
The RRMSE value at dipole order with cloud penetration=      0.59711

OCIYUW_charged
summed bond order for one O is 0.683735
summed bond order for one O is 0.684049
summed bond order for one O is 0.683852
summed bond order for one O is 0.683737
summed bond order for one O is 0.684045
summed bond order for one O is 0.683859

OCUPOS_clean
The RRMSE value at monopole order=      0.72757
The RRMSE value at monopole order with cloud penetration is=      0.72741

OCUPUY_clean
The RRMSE value at monopole order=      0.55306
The RRMSE value at monopole order with cloud penetration is=      0.55352

OFEREX_clean
The RRMSE value at monopole order=      0.57397
The RRMSE value at monopole order with cloud penetration is=      0.55715

OFERUN02_clean_h
summed bond order for one C is 3.341350

OFERUN03_clean
The RRMSE value at monopole order=      0.53896
The RRMSE value at monopole order with cloud penetration is=      0.53869
The RRMSE value at dipole order=      0.54125
The RRMSE value at dipole order with cloud penetration=      0.54226

OFIWIK_charged
The RRMSE value at monopole order=      1.25537
The RRMSE value at monopole order with cloud penetration is=      1.24965
The RRMSE value at dipole order=      1.08471
The RRMSE value at dipole order with cloud penetration=      1.07900

OFOCUI_clean
The RRMSE value at dipole order=      0.61175
The RRMSE value at dipole order with cloud penetration=      0.60570

OFORUX_clean
The RRMSE value at monopole order=      0.52172
The RRMSE value at monopole order with cloud penetration is=      0.52303

OFUSEP_clean
negative charge on one Ag
negative charge on one Ag
negative charge on one Ag
negative charge on one Ag
negative charge on one Ag
negative charge on one Ag
negative charge on one Ag
negative charge on one Ag

OGEBAF_clean
summed bond order for one C is 3.437075
summed bond order for one C is 3.437078
summed bond order for one C is 3.437059
summed bond order for one C is 3.437057
summed bond order for one C is 3.437073
summed bond order for one C is 3.437068
summed bond order for one C is 3.437280
summed bond order for one C is 3.437243
summed bond order for one C is 3.437227
summed bond order for one C is 3.437216
summed bond order for one C is 3.437236
summed bond order for one C is 3.437291

OGIYOT_charged
summed bond order for one S is 6.375903
summed bond order for one S is 6.375907
summed bond order for one S is 6.375909
summed bond order for one S is 6.375911
summed bond order for one S is 6.375902
summed bond order for one S is 6.375903
summed bond order for one S is 6.375912
summed bond order for one S is 6.375909
summed bond order for one S is 6.375904
summed bond order for one S is 6.375908
summed bond order for one S is 6.375908
summed bond order for one S is 6.375907
summed bond order for one S is 6.375906
summed bond order for one S is 6.375906
summed bond order for one S is 6.375907
summed bond order for one S is 6.375909

OGIYUZ_charged
summed bond order for one S is 6.305309
summed bond order for one S is 6.305281
summed bond order for one S is 6.305278
summed bond order for one S is 6.305296
summed bond order for one S is 6.305310
summed bond order for one S is 6.305281
summed bond order for one S is 6.305265
summed bond order for one S is 6.305301
summed bond order for one S is 6.305303
summed bond order for one S is 6.305307
summed bond order for one S is 6.305299
summed bond order for one S is 6.305298
summed bond order for one S is 6.305280
summed bond order for one S is 6.305293
summed bond order for one S is 6.305294
summed bond order for one S is 6.305289

OGURAK_charged
The RRMSE value at monopole order=      1.84272
The RRMSE value at monopole order with cloud penetration is=      1.83610
The RRMSE value at dipole order=      0.56393
The RRMSE value at dipole order with cloud penetration=      0.55756

OHOFEW_clean
The RRMSE value at monopole order=      1.49047
The RRMSE value at monopole order with cloud penetration is=      1.47972
The RRMSE value at dipole order=      0.79392
The RRMSE value at dipole order with cloud penetration=      0.78362
negative charge on one Co
negative charge on one Co
negative charge on one Co

OHOFIA_clean
The RRMSE value at monopole order=      1.43689
The RRMSE value at monopole order with cloud penetration is=      1.42979
The RRMSE value at dipole order=      0.88596
The RRMSE value at dipole order with cloud penetration=      0.87941
negative charge on one Co
negative charge on one Co
negative charge on one Co

OHOLIH_clean
The RRMSE value at monopole order=      0.61638
The RRMSE value at monopole order with cloud penetration is=      0.61725

OJICEQ_charged
summed bond order for one S is 6.094216
summed bond order for one S is 7.096215
summed bond order for one S is 6.094216
summed bond order for one S is 7.096215
summed bond order for one S is 6.589237
summed bond order for one S is 6.692159
summed bond order for one S is 6.589237
summed bond order for one S is 6.692159
summed bond order for one S is 6.589237
summed bond order for one S is 6.692159
summed bond order for one S is 6.589237
summed bond order for one S is 6.692159

OKABAE_clean
The RRMSE value at monopole order=      0.51628
The RRMSE value at monopole order with cloud penetration is=      0.51591

OKIKAV_charged
summed bond order for one Cl is 7.096068
summed bond order for one Cl is 7.096068
summed bond order for one Cl is 7.096068
summed bond order for one Cl is 7.096068

OKIKEZ_charged
summed bond order for one S is 6.804773
summed bond order for one S is 6.804773
summed bond order for one S is 6.804773
summed bond order for one S is 6.804773

OKITAE_clean
summed bond order for one S is 6.584974
summed bond order for one S is 6.584974
summed bond order for one S is 6.584974
summed bond order for one S is 6.584974

OKITIM01_charged
summed bond order for one Cl is 6.736782
summed bond order for one Cl is 6.736782
summed bond order for one Cl is 6.736782
summed bond order for one Cl is 6.736782
summed bond order for one Cl is 7.182885
summed bond order for one Cl is 7.182885
summed bond order for one Cl is 7.182885
summed bond order for one Cl is 7.182885

OKITIM02_charged
summed bond order for one Cl is 7.233961
summed bond order for one Cl is 7.233970
summed bond order for one Cl is 7.233880
summed bond order for one Cl is 7.233942
summed bond order for one Cl is 7.252700
summed bond order for one Cl is 7.252704
summed bond order for one Cl is 7.252710
summed bond order for one Cl is 7.252705

OKITIM_charged
summed bond order for one Cl is 9.074837
summed bond order for one Cl is 9.074834
summed bond order for one Cl is 9.074926
summed bond order for one Cl is 9.074951
summed bond order for one O is 3.700884
summed bond order for one O is 3.700884
summed bond order for one O is 3.700893
summed bond order for one O is 3.700891
summed bond order for one O is 3.701077
summed bond order for one O is 3.701078
summed bond order for one O is 3.701129
summed bond order for one O is 3.701125

OKIVAG01_charged
summed bond order for one Cl is 7.395373
summed bond order for one Cl is 7.420465
summed bond order for one Cl is 7.395372
summed bond order for one Cl is 7.420457
summed bond order for one Cl is 7.395370
summed bond order for one Cl is 7.420419
summed bond order for one Cl is 7.395375
summed bond order for one Cl is 7.420489

OKIVAG_charged
summed bond order for one Cl is 7.606473
summed bond order for one Cl is 7.522427
summed bond order for one Cl is 7.606473
summed bond order for one Cl is 7.522427
summed bond order for one Cl is 7.606473
summed bond order for one Cl is 7.522427
summed bond order for one Cl is 7.606473
summed bond order for one Cl is 7.522427

OKIVIO01_charged
summed bond order for one Cl is 8.504948
summed bond order for one Cl is 7.452128
summed bond order for one Cl is 8.504948
summed bond order for one Cl is 7.452136
summed bond order for one Cl is 8.504949
summed bond order for one Cl is 7.452131
summed bond order for one Cl is 8.504949
summed bond order for one Cl is 7.452124

OKIVIO02_charged
summed bond order for one Cl is 8.358779
summed bond order for one Cl is 7.722056
summed bond order for one Cl is 8.358779
summed bond order for one Cl is 7.722566
summed bond order for one Cl is 8.358779
summed bond order for one Cl is 7.722617
summed bond order for one Cl is 8.358779
summed bond order for one Cl is 7.722349

OKIVIO_charged
summed bond order for one Cl is 8.263644
summed bond order for one Cl is 7.966299
summed bond order for one Cl is 8.263644
summed bond order for one Cl is 7.966303
summed bond order for one Cl is 8.263644
summed bond order for one Cl is 7.966226
summed bond order for one Cl is 8.263644
summed bond order for one Cl is 7.966224

OKIWEL01_charged
summed bond order for one Cl is 7.408015
summed bond order for one Cl is 7.304145
summed bond order for one Cl is 7.408015
summed bond order for one Cl is 7.304145
summed bond order for one Cl is 7.408015
summed bond order for one Cl is 7.304145
summed bond order for one Cl is 7.408015
summed bond order for one Cl is 7.304145

OKIWEL02_charged
summed bond order for one Cl is 6.851993
summed bond order for one Cl is 6.976959
summed bond order for one Cl is 6.851990
summed bond order for one Cl is 6.976956
summed bond order for one Cl is 6.851977
summed bond order for one Cl is 6.976958
summed bond order for one Cl is 6.851990
summed bond order for one Cl is 6.976959

OKIWEL_charged
summed bond order for one Cl is 7.338271
summed bond order for one Cl is 7.498620
summed bond order for one Cl is 7.338271
summed bond order for one Cl is 7.498620
summed bond order for one Cl is 7.338271
summed bond order for one Cl is 7.498620
summed bond order for one Cl is 7.338271
summed bond order for one Cl is 7.498620

OKIWUB01_charged
summed bond order for one Cl is 8.582724
summed bond order for one Cl is 8.582723
summed bond order for one Cl is 8.582724
summed bond order for one Cl is 8.582724

OKIWUB_charged
summed bond order for one Cl is 8.624232
summed bond order for one Cl is 8.624234
summed bond order for one Cl is 8.624233
summed bond order for one Cl is 8.624233

OKIXIQ01_charged
summed bond order for one Cl is 8.266533
summed bond order for one Cl is 8.266533
summed bond order for one Cl is 8.266534
summed bond order for one Cl is 8.266533

OKIXIQ02_charged
summed bond order for one Cl is 8.310634
summed bond order for one Cl is 8.310633
summed bond order for one Cl is 8.310634
summed bond order for one Cl is 8.310634

OKIXIQ_charged
summed bond order for one Cl is 8.394340
summed bond order for one Cl is 8.394339
summed bond order for one Cl is 8.394338
summed bond order for one Cl is 8.394340

OKIYAJ_charged
summed bond order for one Cl is 9.281163
summed bond order for one Cl is 9.281165
summed bond order for one Cl is 9.281163
summed bond order for one Cl is 9.281156
summed bond order for one Cl is 6.507913
summed bond order for one Cl is 6.507887
summed bond order for one Cl is 6.507922
summed bond order for one Cl is 6.507919
summed bond order for one O is 3.191057
summed bond order for one O is 3.191057
summed bond order for one O is 3.191060
summed bond order for one O is 3.191060
summed bond order for one O is 3.191061
summed bond order for one O is 3.191060
summed bond order for one O is 3.191051
summed bond order for one O is 3.191052

OKIYIR01_charged
summed bond order for one Cl is 7.311473
summed bond order for one Cl is 7.311350
summed bond order for one Cl is 7.311327
summed bond order for one Cl is 7.311357

OKIYIR02_charged
The RRMSE value at monopole order=      0.57095
The RRMSE value at monopole order with cloud penetration is=      0.57159
summed bond order for one Cl is 7.106386
summed bond order for one Cl is 7.106390
summed bond order for one Cl is 7.099313
summed bond order for one Cl is 7.106357
summed bond order for one Cl is 6.658410
summed bond order for one Cl is 6.658399
summed bond order for one Cl is 6.658362
summed bond order for one Cl is 6.658362

OKIYIR03_charged
The RRMSE value at monopole order=      0.56303
The RRMSE value at monopole order with cloud penetration is=      0.56382
summed bond order for one Cl is 7.147703
summed bond order for one Cl is 7.147663
summed bond order for one Cl is 7.147741
summed bond order for one Cl is 7.147629
summed bond order for one Cl is 6.477280
summed bond order for one Cl is 6.477282
summed bond order for one Cl is 6.477316
summed bond order for one Cl is 6.477282

OKIYIR_charged
The RRMSE value at monopole order=      0.53074
The RRMSE value at monopole order with cloud penetration is=      0.53164
summed bond order for one Cl is 7.296898
summed bond order for one Cl is 7.297081
summed bond order for one Cl is 7.296942
summed bond order for one Cl is 7.296850
summed bond order for one Cl is 6.478450
summed bond order for one Cl is 6.478472
summed bond order for one Cl is 6.478468
summed bond order for one Cl is 6.478409

OLOKEF_clean
The RRMSE value at monopole order=      0.66928
The RRMSE value at monopole order with cloud penetration is=      0.67610

OMAWOP_clean
The RRMSE value at monopole order=      0.64887
The RRMSE value at monopole order with cloud penetration is=      0.64070
negative charge on one Ag
negative charge on one Ag
negative charge on one Ag
negative charge on one Ag

OMAXEG_clean
summed bond order for one S is 6.046999
summed bond order for one S is 6.047001
summed bond order for one S is 6.046998
summed bond order for one S is 6.047005

ONEYOW_clean
summed bond order for one C is 3.244127
summed bond order for one C is 3.244127
summed bond order for one C is 3.244127
summed bond order for one C is 3.244127
summed bond order for one C is 3.244127
summed bond order for one C is 3.244127
summed bond order for one C is 3.244127
summed bond order for one C is 3.244127

OPENON_clean
The RRMSE value at monopole order=      0.61846
The RRMSE value at monopole order with cloud penetration is=      0.61430

OQIQUB01_charged
summed bond order for one N is 4.807397
summed bond order for one N is 4.807397
summed bond order for one N is 4.807398
summed bond order for one N is 4.807416

OQIQUB_charged
summed bond order for one N is 4.768988
summed bond order for one N is 4.768990
summed bond order for one N is 4.769119
summed bond order for one N is 4.769122
summed bond order for one O is 1.362257
summed bond order for one O is 1.362256
summed bond order for one O is 1.491548
summed bond order for one O is 1.482886
summed bond order for one O is 1.491597
summed bond order for one O is 1.482885
summed bond order for one O is 1.491306
summed bond order for one O is 1.482922
summed bond order for one O is 1.491336
summed bond order for one O is 1.482887

ORAGEU_clean
negative charge on one Re
negative charge on one Re
negative charge on one Re
negative charge on one Re

ORAQUU_clean
summed bond order for one H is 1.534406
summed bond order for one H is 1.560307
summed bond order for one H is 1.534406
summed bond order for one H is 1.560307
summed bond order for one H is 1.534406
summed bond order for one H is 1.560307
summed bond order for one H is 1.534406
summed bond order for one H is 1.560307
summed bond order for one C is 3.481817
summed bond order for one C is 3.456568
summed bond order for one C is 3.481817
summed bond order for one C is 3.456568
summed bond order for one C is 3.481816
summed bond order for one C is 3.456568
summed bond order for one C is 3.481816
summed bond order for one C is 3.456568

OSIKUX_clean_h
summed bond order for one C is 3.485104
summed bond order for one C is 3.485104
summed bond order for one C is 3.485104
summed bond order for one C is 3.485104
summed bond order for one C is 3.485104
summed bond order for one C is 3.485104
summed bond order for one C is 3.485104
summed bond order for one C is 3.485104

OSILOS_charged
The RRMSE value at monopole order=      0.75235
The RRMSE value at monopole order with cloud penetration is=      0.74632
summed bond order for one Cl is 7.664508
summed bond order for one Cl is 7.664508

OTENEH_charged
The RRMSE value at monopole order=      1.06794
The RRMSE value at monopole order with cloud penetration is=      1.06631

OVEJIJ_clean
The RRMSE value at monopole order=      0.63530
The RRMSE value at monopole order with cloud penetration is=      0.63317

OWETIU_clean
The RRMSE value at monopole order=      0.78657
The RRMSE value at monopole order with cloud penetration is=      0.78393
summed bond order for one C is 3.453391
summed bond order for one C is 3.453391

OXALUV_clean
summed bond order for one C is 3.498097
summed bond order for one C is 3.498097
summed bond order for one O is 1.326374
summed bond order for one O is 1.314306
summed bond order for one O is 1.325916
summed bond order for one O is 1.314305
summed bond order for one O is 1.326381
summed bond order for one O is 1.314310
summed bond order for one O is 1.325914
summed bond order for one O is 1.314305

OXUPUT_clean
summed bond order for one C is 3.200269
summed bond order for one C is 3.200377
summed bond order for one C is 3.200299
summed bond order for one C is 3.200356
summed bond order for one C is 3.200384
summed bond order for one C is 3.200352
summed bond order for one C is 3.200347
summed bond order for one C is 3.200406
summed bond order for one C is 3.200360
summed bond order for one C is 3.200401
summed bond order for one C is 3.200360
summed bond order for one C is 3.200368
summed bond order for one C is 3.200264
summed bond order for one C is 3.200353
summed bond order for one C is 3.200296
summed bond order for one C is 3.200377

OYIVEY_clean
The RRMSE value at monopole order=      0.79267
The RRMSE value at monopole order with cloud penetration is=      0.79036
summed bond order for one O is 3.429472
summed bond order for one O is 3.427618
summed bond order for one O is 3.429506
summed bond order for one O is 3.429707

PACZUQ_clean
summed bond order for one O is 1.444615
summed bond order for one O is 1.472959
summed bond order for one O is 1.418954
summed bond order for one O is 1.493055
summed bond order for one O is 1.469465
summed bond order for one O is 1.444617
summed bond order for one O is 1.472948
summed bond order for one O is 1.418948
summed bond order for one O is 1.493062
summed bond order for one O is 1.469456

PADBAZ_charged
summed bond order for one C is 2.569389
summed bond order for one C is 2.568191
summed bond order for one C is 2.568792
summed bond order for one C is 2.569390
summed bond order for one C is 2.568191
summed bond order for one C is 2.568789
summed bond order for one O is 0.585786
summed bond order for one O is 0.603710
summed bond order for one O is 0.585773
summed bond order for one O is 0.603577
summed bond order for one O is 0.585864
summed bond order for one O is 0.603478
summed bond order for one O is 0.585778
summed bond order for one O is 0.603710
summed bond order for one O is 0.585780
summed bond order for one O is 0.603579
summed bond order for one O is 0.585869
summed bond order for one O is 0.603479
summed bond order for one Br is 0.462496
summed bond order for one Br is 0.462785
summed bond order for one Br is 0.462628
summed bond order for one Br is 0.462496
summed bond order for one Br is 0.462784
summed bond order for one Br is 0.462629

PALTON_clean
summed bond order for one C is 2.998517
summed bond order for one C is 2.997257
summed bond order for one C is 2.995353
summed bond order for one C is 2.998153
summed bond order for one C is 2.998503
summed bond order for one C is 2.994528
summed bond order for one C is 2.993458
summed bond order for one C is 2.994715
summed bond order for one C is 2.998473
summed bond order for one C is 2.994888
summed bond order for one C is 2.995175
summed bond order for one C is 2.997449

PAMHES_clean
summed bond order for one C is 4.819566
summed bond order for one C is 4.819566

PAPPED_clean
The RRMSE value at monopole order=      0.51245
The RRMSE value at monopole order with cloud penetration is=      0.51638

PAPVEJ_clean
The RRMSE value at monopole order=      0.55279
The RRMSE value at monopole order with cloud penetration is=      0.55354

PAPVIN_clean
The RRMSE value at monopole order=      0.57581
The RRMSE value at monopole order with cloud penetration is=      0.57586

PAPXUB_clean
The RRMSE value at monopole order=      0.77893
The RRMSE value at monopole order with cloud penetration is=      0.79403

PAPYOW_ion_b
summed bond order for one S is 6.304748
summed bond order for one S is 6.363535
summed bond order for one S is 6.429092
summed bond order for one S is 6.304745
summed bond order for one S is 6.363536
summed bond order for one S is 6.429097
summed bond order for one S is 6.304738
summed bond order for one S is 6.363543
summed bond order for one S is 6.429096
summed bond order for one S is 6.304729
summed bond order for one S is 6.363533
summed bond order for one S is 6.429094

PARMIG_clean
The RRMSE value at monopole order=      0.57452
The RRMSE value at monopole order with cloud penetration is=      0.57361

PARNIH_clean
summed bond order for one C is 3.005199
summed bond order for one C is 3.005204
summed bond order for one C is 3.005199
summed bond order for one C is 3.005204

PARVUB_clean
summed bond order for one S is 6.410782
summed bond order for one S is 6.409137
summed bond order for one S is 6.410778
summed bond order for one S is 6.409112

PAVKIH_charged
summed bond order for one S is 6.599534
summed bond order for one S is 6.775428
summed bond order for one S is 6.750610
summed bond order for one S is 6.599535
summed bond order for one S is 6.775428
summed bond order for one S is 6.750610
summed bond order for one S is 6.599534
summed bond order for one S is 6.775428
summed bond order for one S is 6.750610
summed bond order for one S is 6.599534
summed bond order for one S is 6.775428
summed bond order for one S is 6.750610
summed bond order for one S is 6.601700
summed bond order for one S is 6.858551
summed bond order for one S is 6.845830
summed bond order for one S is 6.601700
summed bond order for one S is 6.858551
summed bond order for one S is 6.845830
summed bond order for one S is 6.601700
summed bond order for one S is 6.858551
summed bond order for one S is 6.845830
summed bond order for one S is 6.601700
summed bond order for one S is 6.858551
summed bond order for one S is 6.845830
summed bond order for one F is 1.504705
summed bond order for one F is 1.504705
summed bond order for one F is 1.504705
summed bond order for one F is 1.504705
summed bond order for one F is 1.571742
summed bond order for one F is 1.571742
summed bond order for one F is 1.571742
summed bond order for one F is 1.571742

PAZXUJ_clean
The RRMSE value at monopole order=      1.25977
The RRMSE value at monopole order with cloud penetration is=      1.24545
summed bond order for one S is 6.636177
summed bond order for one S is 6.636175

PEBNEP_clean
summed bond order for one C is 3.270704
summed bond order for one C is 3.202776
summed bond order for one C is 3.271904
summed bond order for one C is 3.201903
summed bond order for one C is 3.270720
summed bond order for one C is 3.202768
summed bond order for one C is 3.271906
summed bond order for one C is 3.201900

PEDMOB_clean
summed bond order for one C is 2.614622
summed bond order for one C is 2.614625
summed bond order for one C is 2.614616
summed bond order for one C is 2.614668

PEFSUQ_clean
The RRMSE value at monopole order=      1.13581
The RRMSE value at monopole order with cloud penetration is=      1.13590
summed bond order for one C is 1.380975
summed bond order for one C is 2.643714
summed bond order for one C is 1.537579
summed bond order for one C is 2.129625
summed bond order for one C is 2.762706
summed bond order for one C is 1.449189
summed bond order for one C is 1.536248
summed bond order for one C is 3.171687
summed bond order for one C is 1.439413
summed bond order for one C is 1.626662
summed bond order for one C is 2.680826
summed bond order for one C is 1.731492
summed bond order for one C is 1.617732
summed bond order for one C is 2.671474
summed bond order for one C is 1.504381
summed bond order for one C is 1.758901

PEHQID_neutral
summed bond order for one O is 0.571093
summed bond order for one O is 0.565836
summed bond order for one O is 0.575032
summed bond order for one O is 0.571113

PEJFOA_clean
summed bond order for one O is 1.429932
summed bond order for one O is 1.429934
summed bond order for one O is 1.429938
summed bond order for one O is 1.429936

PEJMUN_charged
summed bond order for one Cl is 0.445962
summed bond order for one Cl is 0.445990
summed bond order for one Cl is 0.445910
summed bond order for one Cl is 0.445935
summed bond order for one Cl is 0.445899
summed bond order for one Cl is 0.445971
summed bond order for one Cl is 0.445947
summed bond order for one Cl is 0.445961
summed bond order for one Cl is 0.445962
summed bond order for one Cl is 0.445946
summed bond order for one Cl is 0.445957
summed bond order for one Cl is 0.445925
summed bond order for one Cl is 0.445944
summed bond order for one Cl is 0.445984
summed bond order for one Cl is 0.445943
summed bond order for one Cl is 0.445974
summed bond order for one Cl is 0.445900
summed bond order for one Cl is 0.445933
summed bond order for one Cl is 0.445936
summed bond order for one Cl is 0.445980
summed bond order for one Cl is 0.445979
summed bond order for one Cl is 0.445959
summed bond order for one Cl is 0.445960
summed bond order for one Cl is 0.445932

PEJPAX_charged
summed bond order for one C is 3.266940
summed bond order for one C is 3.266927
summed bond order for one C is 3.266932
summed bond order for one C is 3.266933

PEJPEB_charged
summed bond order for one C is 3.308668
summed bond order for one C is 3.226095
summed bond order for one C is 3.264231
summed bond order for one C is 3.328131
summed bond order for one C is 3.309118
summed bond order for one C is 3.225370
summed bond order for one C is 3.266623
summed bond order for one C is 3.326564
summed bond order for one C is 3.309562
summed bond order for one C is 3.227915
summed bond order for one C is 3.264763
summed bond order for one C is 3.328688
summed bond order for one C is 3.308670
summed bond order for one C is 3.226094
summed bond order for one C is 3.264238
summed bond order for one C is 3.328130
summed bond order for one C is 3.309132
summed bond order for one C is 3.225375
summed bond order for one C is 3.266620
summed bond order for one C is 3.326561
summed bond order for one C is 3.309577
summed bond order for one C is 3.227919
summed bond order for one C is 3.264755
summed bond order for one C is 3.328683

PEJPIF_charged
summed bond order for one O is 1.474757
summed bond order for one O is 1.473161
summed bond order for one O is 1.474760
summed bond order for one O is 1.473158

PELRIJ_clean
The RRMSE value at monopole order=      0.64262
The RRMSE value at monopole order with cloud penetration is=      0.64757

PELWEK_charged
summed bond order for one Cl is 7.221476
summed bond order for one Cl is 7.221476
summed bond order for one Cl is 7.141161
summed bond order for one Cl is 7.141161

PENNON_clean
summed bond order for one O is 1.365657
summed bond order for one O is 1.365282
summed bond order for one O is 1.364618
summed bond order for one O is 1.364727
summed bond order for one O is 1.365278
summed bond order for one O is 1.365657
summed bond order for one O is 1.364721
summed bond order for one O is 1.364615

PEPLEC_clean
The RRMSE value at monopole order=      0.53848
The RRMSE value at monopole order with cloud penetration is=      0.54039

PEPLIG_clean
The RRMSE value at monopole order=      0.50662
The RRMSE value at monopole order with cloud penetration is=      0.50900

PETVEQ_clean
summed bond order for one O is 0.637760
summed bond order for one O is 0.638092
summed bond order for one O is 0.637586
summed bond order for one O is 0.637572
summed bond order for one O is 0.637588
summed bond order for one O is 0.637573
summed bond order for one O is 0.638093
summed bond order for one O is 0.637771
summed bond order for one O is 0.637608
summed bond order for one O is 0.637599
summed bond order for one O is 0.638115
summed bond order for one O is 0.637788
summed bond order for one O is 0.637760
summed bond order for one O is 0.638080
summed bond order for one O is 0.637585
summed bond order for one O is 0.637567

PEVQIS_clean_h
The RRMSE value at monopole order=      0.82189
The RRMSE value at monopole order with cloud penetration is=      0.82654

PEWGEF_clean
The RRMSE value at monopole order=      0.72926
The RRMSE value at monopole order with cloud penetration is=      0.72612

PEWKOT_clean
The RRMSE value at monopole order=      1.35065
The RRMSE value at monopole order with cloud penetration is=      1.34710

PEYPAM_clean
summed bond order for one C is 3.180137
summed bond order for one C is 3.180137
summed bond order for one C is 3.180137
summed bond order for one C is 3.180137
summed bond order for one C is 3.180137
summed bond order for one C is 3.180137
summed bond order for one C is 3.180137
summed bond order for one C is 3.180137

PEYVEV_clean
summed bond order for one O is 1.308877
summed bond order for one O is 1.308880
summed bond order for one O is 1.308873
summed bond order for one O is 1.308869
summed bond order for one O is 1.308875
summed bond order for one O is 1.308880
summed bond order for one O is 1.308879
summed bond order for one O is 1.308871
summed bond order for one O is 1.308878
summed bond order for one O is 1.308876
summed bond order for one O is 1.308878
summed bond order for one O is 1.308872
summed bond order for one O is 1.471111
summed bond order for one O is 1.471111
summed bond order for one O is 1.471113
summed bond order for one O is 1.471103
summed bond order for one O is 1.471105
summed bond order for one O is 1.471100
summed bond order for one O is 1.471106
summed bond order for one O is 1.471103
summed bond order for one O is 1.471106
summed bond order for one O is 1.471110
summed bond order for one O is 1.471108
summed bond order for one O is 1.471108

PIBPAS01_charged
The RRMSE value at monopole order=      0.53931
The RRMSE value at monopole order with cloud penetration is=      0.53283
summed bond order for one O is 3.062187
summed bond order for one O is 3.062183
summed bond order for one O is 3.062186
summed bond order for one O is 3.062186

PIBPEW01_charged
The RRMSE value at monopole order=      0.75166
The RRMSE value at monopole order with cloud penetration is=      0.74528
summed bond order for one C is 1.825639
summed bond order for one C is 4.904503
summed bond order for one C is 1.825640
summed bond order for one C is 4.904501
summed bond order for one C is 1.825642
summed bond order for one C is 4.904504
summed bond order for one C is 1.825642
summed bond order for one C is 4.904505
summed bond order for one C is 1.825641
summed bond order for one C is 4.904444
summed bond order for one C is 1.825641
summed bond order for one C is 4.904443
summed bond order for one C is 1.825639
summed bond order for one C is 4.904440
summed bond order for one C is 1.825639
summed bond order for one C is 4.904441
summed bond order for one O is 3.368949
summed bond order for one O is 3.368949
summed bond order for one O is 3.368949
summed bond order for one O is 3.368950

PIBPEW_charged
The RRMSE value at monopole order=      0.71211
The RRMSE value at monopole order with cloud penetration is=      0.70537
summed bond order for one C is 4.812998
summed bond order for one C is 1.826185
summed bond order for one C is 4.813000
summed bond order for one C is 1.826187
summed bond order for one C is 4.813000
summed bond order for one C is 1.826187
summed bond order for one C is 4.813001
summed bond order for one C is 1.826190
summed bond order for one C is 4.812949
summed bond order for one C is 1.826190
summed bond order for one C is 4.812947
summed bond order for one C is 1.826187
summed bond order for one C is 4.812947
summed bond order for one C is 1.826188
summed bond order for one C is 4.812946
summed bond order for one C is 1.826185
summed bond order for one O is 3.418980
summed bond order for one O is 3.418980
summed bond order for one O is 3.418980
summed bond order for one O is 3.418980

PIKBUH_clean
summed bond order for one S is 6.394134
summed bond order for one S is 6.430204
summed bond order for one S is 6.394134
summed bond order for one S is 6.430204
summed bond order for one S is 6.394134
summed bond order for one S is 6.430204
summed bond order for one S is 6.394134
summed bond order for one S is 6.430204

POBMOJ01_clean
The RRMSE value at monopole order=      0.85968
The RRMSE value at monopole order with cloud penetration is=      0.85826
summed bond order for one O is 0.793313
summed bond order for one O is 0.793312
summed bond order for one O is 0.793315

POJTOY01_clean
summed bond order for one O is 1.410377
summed bond order for one O is 1.365642
summed bond order for one O is 1.422031
summed bond order for one O is 1.382184

POJTUE_clean
summed bond order for one O is 1.430501
summed bond order for one O is 1.348383
summed bond order for one O is 1.430569
summed bond order for one O is 1.348546
summed bond order for one O is 1.430537
summed bond order for one O is 1.348365
summed bond order for one O is 1.430518
summed bond order for one O is 1.348568

POKXIX_clean
The RRMSE value at monopole order=      0.90527
The RRMSE value at monopole order with cloud penetration is=      0.88775
The RRMSE value at dipole order=      0.86608
The RRMSE value at dipole order with cloud penetration=      0.84812

POLNAG_clean
The RRMSE value at monopole order=      0.51392
The RRMSE value at monopole order with cloud penetration is=      0.51128

POVXII_clean
The RRMSE value at monopole order=      0.96650
The RRMSE value at monopole order with cloud penetration is=      0.96006
summed bond order for one C is 1.489841
summed bond order for one C is 1.533145
summed bond order for one C is 1.489980
summed bond order for one C is 1.533198
summed bond order for one C is 1.489940
summed bond order for one C is 1.533120
summed bond order for one C is 1.489824
summed bond order for one C is 1.533170

POZHUI_ion_b
summed bond order for one C is 3.424767
summed bond order for one C is 3.424766
summed bond order for one C is 3.424766
summed bond order for one C is 3.424765
summed bond order for one C is 3.424765
summed bond order for one C is 3.424766
summed bond order for one C is 3.424765
summed bond order for one C is 3.424766
summed bond order for one C is 3.424766
summed bond order for one C is 3.424764
summed bond order for one C is 3.424765
summed bond order for one C is 3.424766
summed bond order for one C is 3.424766
summed bond order for one C is 3.424764
summed bond order for one C is 3.424763
summed bond order for one C is 3.424766
summed bond order for one C is 3.424766
summed bond order for one C is 3.424764
summed bond order for one C is 3.424763
summed bond order for one C is 3.424767
summed bond order for one C is 3.424767
summed bond order for one C is 3.424764
summed bond order for one C is 3.424766
summed bond order for one C is 3.424767
summed bond order for one C is 3.424765
summed bond order for one C is 3.424766
summed bond order for one C is 3.424766
summed bond order for one C is 3.424766
summed bond order for one C is 3.424765
summed bond order for one C is 3.424765
summed bond order for one C is 3.424765
summed bond order for one C is 3.424765
summed bond order for one C is 3.424765
summed bond order for one C is 3.424767
summed bond order for one C is 3.424767
summed bond order for one C is 3.424765
summed bond order for one C is 3.424764
summed bond order for one C is 3.424767
summed bond order for one C is 3.424767
summed bond order for one C is 3.424765
summed bond order for one C is 3.424764
summed bond order for one C is 3.424767
summed bond order for one C is 3.424768
summed bond order for one C is 3.424763
summed bond order for one C is 3.424763
summed bond order for one C is 3.424767
summed bond order for one C is 3.424767
summed bond order for one C is 3.424763

POZKUL_clean
The RRMSE value at monopole order=      3.21357
The RRMSE value at monopole order with cloud penetration is=      3.13119
The RRMSE value at dipole order=      3.28581
The RRMSE value at dipole order with cloud penetration=      3.20050

PULDOQ_clean
The RRMSE value at monopole order=      0.54911
The RRMSE value at monopole order with cloud penetration is=      0.54925
summed bond order for one O is 0.489314
summed bond order for one O is 0.372286
summed bond order for one O is 0.546733
summed bond order for one O is 0.489330
summed bond order for one O is 0.372295
summed bond order for one O is 0.546740

PURJES_clean
The RRMSE value at monopole order=      0.54349
The RRMSE value at monopole order with cloud penetration is=      0.54368

PURRIE_clean
summed bond order for one C is 3.274040
summed bond order for one C is 3.274040
summed bond order for one C is 3.274040
summed bond order for one C is 3.274040
summed bond order for one C is 3.274040
summed bond order for one C is 3.274040
summed bond order for one C is 3.274041
summed bond order for one C is 3.274041

PURTEC_charged
The RRMSE value at monopole order=      0.58129
The RRMSE value at monopole order with cloud penetration is=      0.58305

PUTYAE_charged
summed bond order for one Cl is 6.295830
summed bond order for one Cl is 6.295747
summed bond order for one Cl is 6.295785
summed bond order for one Cl is 6.295709

PUWCEP_charged
negative charge on one Cd
summed bond order for one C is 4.757585
summed bond order for one C is 4.757586
summed bond order for one C is 4.757586
summed bond order for one C is 4.757587
summed bond order for one C is 4.757584
summed bond order for one C is 4.757587
summed bond order for one C is 4.757583
summed bond order for one C is 4.757585
summed bond order for one C is 4.757586
summed bond order for one C is 4.757584
summed bond order for one C is 4.757587
summed bond order for one C is 4.757584
summed bond order for one C is 4.906193
summed bond order for one C is 4.906181
summed bond order for one C is 4.906180
summed bond order for one C is 4.906165
summed bond order for one O is 4.170463
summed bond order for one O is 4.150959
summed bond order for one O is 4.170467
summed bond order for one O is 4.150956
summed bond order for one O is 4.170467
summed bond order for one O is 4.150956
summed bond order for one O is 4.170458
summed bond order for one O is 4.150956
summed bond order for one O is 4.170463
summed bond order for one O is 4.150957
summed bond order for one O is 4.170463
summed bond order for one O is 4.150956
summed bond order for one O is 4.170465
summed bond order for one O is 4.150960
summed bond order for one O is 4.170464
summed bond order for one O is 4.150958
summed bond order for one O is 4.170464
summed bond order for one O is 4.150957
summed bond order for one O is 4.170465
summed bond order for one O is 4.150956
summed bond order for one O is 4.170463
summed bond order for one O is 4.150957
summed bond order for one O is 4.170466
summed bond order for one O is 4.150957
summed bond order for one O is 4.170282
summed bond order for one O is 4.150738
summed bond order for one O is 4.170282
summed bond order for one O is 4.150737
summed bond order for one O is 4.170279
summed bond order for one O is 4.150737
summed bond order for one O is 4.170281
summed bond order for one O is 4.150737
summed bond order for one O is 4.170280
summed bond order for one O is 4.150740
summed bond order for one O is 4.170286
summed bond order for one O is 4.150736
summed bond order for one O is 4.170287
summed bond order for one O is 4.150738
summed bond order for one O is 4.170281
summed bond order for one O is 4.150739
summed bond order for one O is 4.170282
summed bond order for one O is 4.150738
summed bond order for one O is 4.170278
summed bond order for one O is 4.150735
summed bond order for one O is 4.170282
summed bond order for one O is 4.150740
summed bond order for one O is 4.170282
summed bond order for one O is 4.150739
summed bond order for one O is 4.468901
summed bond order for one O is 4.584593
summed bond order for one O is 4.468888
summed bond order for one O is 4.584587
summed bond order for one O is 4.468869
summed bond order for one O is 4.584584
summed bond order for one O is 4.468812
summed bond order for one O is 4.584513
summed bond order for one O is 4.468879
summed bond order for one O is 4.584617
summed bond order for one O is 4.468960
summed bond order for one O is 4.584709
summed bond order for one O is 4.468946
summed bond order for one O is 4.584668
summed bond order for one O is 4.468953
summed bond order for one O is 4.584677
summed bond order for one O is 4.469008
summed bond order for one O is 4.584782
summed bond order for one O is 4.468947
summed bond order for one O is 4.584708
summed bond order for one O is 4.469015
summed bond order for one O is 4.584776
summed bond order for one O is 4.469034
summed bond order for one O is 4.584789

QAGQEW_clean
The RRMSE value at monopole order=      0.93407
The RRMSE value at monopole order with cloud penetration is=      0.93047

QALNIA_clean
summed bond order for one C is 3.329292
summed bond order for one C is 3.339897
summed bond order for one C is 3.329303
summed bond order for one C is 3.339893
summed bond order for one C is 3.329321
summed bond order for one C is 3.339887
summed bond order for one C is 3.329283
summed bond order for one C is 3.339901

QAPQAA_charged
summed bond order for one Cl is 7.194811
summed bond order for one Cl is 7.194811
summed bond order for one Cl is 7.194811
summed bond order for one Cl is 7.194811

QATHIE_clean
The RRMSE value at monopole order=      0.68218
The RRMSE value at monopole order with cloud penetration is=      0.67617

QAWREM_clean
summed bond order for one C is 3.093586
summed bond order for one C is 3.126072
summed bond order for one C is 3.093548
summed bond order for one C is 3.126262

QEBGEL_clean
summed bond order for one C is 3.160946
summed bond order for one C is 3.269681
summed bond order for one C is 3.160943
summed bond order for one C is 3.269613

QEBKUF_clean
summed bond order for one O is 1.456837
summed bond order for one O is 1.463055
summed bond order for one O is 1.456820
summed bond order for one O is 1.456951
summed bond order for one O is 1.456950
summed bond order for one O is 1.456818
summed bond order for one O is 1.461398
summed bond order for one O is 1.463066

QEYWUN_clean
The RRMSE value at monopole order=      0.62171
The RRMSE value at monopole order with cloud penetration is=      0.61920

QIBTAW_charged
summed bond order for one C is 3.189405
summed bond order for one C is 3.189408
summed bond order for one Cl is 0.352235
summed bond order for one Cl is 0.352244

QIDDAI01_clean_h
summed bond order for one C is 2.794852

QIDDAI_clean_h
summed bond order for one F is 1.663924
summed bond order for one F is 1.636122
summed bond order for one F is 1.663697
summed bond order for one F is 1.636520

QIVBUT_clean
summed bond order for one S is 6.402169
summed bond order for one S is 6.402170
summed bond order for one S is 6.402166
summed bond order for one S is 6.402166

QOPCII_charged
summed bond order for one O is 0.863845
summed bond order for one O is 0.863833

QOPHEI_clean
The RRMSE value at monopole order=      0.89571
The RRMSE value at monopole order with cloud penetration is=      0.89229

QOSXAY_clean
summed bond order for one C is 2.642210
summed bond order for one C is 2.631384
summed bond order for one C is 2.688168
summed bond order for one C is 2.571295
summed bond order for one C is 2.495299
summed bond order for one C is 2.263179
summed bond order for one C is 2.574750
summed bond order for one C is 3.047392
summed bond order for one C is 2.238804
summed bond order for one C is 2.642104
summed bond order for one C is 2.631739
summed bond order for one C is 2.688139
summed bond order for one C is 2.571311
summed bond order for one C is 2.495365
summed bond order for one C is 2.263373
summed bond order for one C is 2.574773
summed bond order for one C is 3.047498
summed bond order for one C is 2.239251

QOVDEL_clean
summed bond order for one C is 2.552457
summed bond order for one C is 2.742623
summed bond order for one C is 2.230847
summed bond order for one C is 2.549221
summed bond order for one C is 2.737741
summed bond order for one C is 2.236892
summed bond order for one C is 2.552689
summed bond order for one C is 2.740920
summed bond order for one C is 2.230474
summed bond order for one C is 2.549229
summed bond order for one C is 2.739103
summed bond order for one C is 2.235744
summed bond order for one C is 2.553202
summed bond order for one C is 2.740144
summed bond order for one C is 2.231012
summed bond order for one C is 2.548261
summed bond order for one C is 2.738275
summed bond order for one C is 2.236616

QOVWOO_clean
summed bond order for one O is 1.420335
summed bond order for one O is 1.420315
summed bond order for one O is 1.420332
summed bond order for one O is 1.420327

QOWQUO_clean
summed bond order for one O is 6.224118
summed bond order for one O is 6.224030
summed bond order for one O is 6.224710
summed bond order for one O is 6.224793
summed bond order for one O is 6.224003
summed bond order for one O is 6.223976
summed bond order for one O is 6.224658
summed bond order for one O is 6.224676
summed bond order for one O is 6.224545
summed bond order for one O is 6.224604
summed bond order for one O is 6.225292
summed bond order for one O is 6.225246

QOXNIB_clean
The RRMSE value at monopole order=      4.80741
The RRMSE value at monopole order with cloud penetration is=      4.79555
The RRMSE value at dipole order=      1.59812
The RRMSE value at dipole order with cloud penetration=      1.58291

QOZFUG_charged
The RRMSE value at monopole order=      1.13562
The RRMSE value at monopole order with cloud penetration is=      1.13037
The RRMSE value at dipole order=      0.89120
The RRMSE value at dipole order with cloud penetration=      0.88572

QUFGIH_clean
The RRMSE value at monopole order=      0.76238
The RRMSE value at monopole order with cloud penetration is=      0.76579

QUFTAM_clean
summed bond order for one S is 6.309508
summed bond order for one S is 6.309508
summed bond order for one S is 6.309509
summed bond order for one S is 6.309510

QUGPAJ_charged
negative charge on one Re
negative charge on one Re
negative charge on one Re
negative charge on one Re
negative charge on one Re
negative charge on one Re
negative charge on one Re
negative charge on one Re
negative charge on one Re
negative charge on one Re
negative charge on one Re
negative charge on one Re
negative charge on one Re
negative charge on one Re
negative charge on one Re
negative charge on one Re
negative charge on one Re
negative charge on one Re
summed bond order for one C is 3.285404
summed bond order for one C is 1.325316
summed bond order for one C is 1.550721
summed bond order for one C is 3.285719
summed bond order for one C is 1.324594
summed bond order for one C is 1.551919
summed bond order for one C is 3.282822
summed bond order for one C is 1.324463
summed bond order for one C is 1.553389
summed bond order for one C is 3.285385
summed bond order for one C is 1.325569
summed bond order for one C is 1.552633
summed bond order for one C is 3.285880
summed bond order for one C is 1.324542
summed bond order for one C is 1.552047
summed bond order for one C is 3.283349
summed bond order for one C is 1.324233
summed bond order for one C is 1.551720
summed bond order for one O is 0.448923
summed bond order for one O is 0.675948
summed bond order for one O is 0.567594
summed bond order for one O is 0.448779
summed bond order for one O is 0.675827
summed bond order for one O is 0.567308
summed bond order for one O is 0.432221
summed bond order for one O is 0.669963
summed bond order for one O is 0.564413
summed bond order for one O is 0.448748
summed bond order for one O is 0.675713
summed bond order for one O is 0.567315
summed bond order for one O is 0.448824
summed bond order for one O is 0.675694
summed bond order for one O is 0.566973
summed bond order for one O is 0.446861
summed bond order for one O is 0.656726
summed bond order for one O is 0.572205

QULKIS_charged
summed bond order for one N is 4.981111
summed bond order for one N is 4.982395
summed bond order for one N is 4.982403
summed bond order for one N is 4.981127

QUPZAC_clean
summed bond order for one C is 3.301574
summed bond order for one C is 3.299469
summed bond order for one C is 3.310225
summed bond order for one C is 3.240119
summed bond order for one C is 3.279247
summed bond order for one C is 3.221697
summed bond order for one C is 3.301672
summed bond order for one C is 3.299531
summed bond order for one C is 3.310250
summed bond order for one C is 3.240103
summed bond order for one C is 3.279235
summed bond order for one C is 3.221693
summed bond order for one C is 3.301505
summed bond order for one C is 3.299436
summed bond order for one C is 3.310199
summed bond order for one C is 3.240122
summed bond order for one C is 3.279245
summed bond order for one C is 3.221705
summed bond order for one C is 3.301762
summed bond order for one C is 3.299520
summed bond order for one C is 3.310307
summed bond order for one C is 3.240114
summed bond order for one C is 3.279249
summed bond order for one C is 3.221698

QUSBEM_charged
The RRMSE value at monopole order=      0.78753
The RRMSE value at monopole order with cloud penetration is=      0.79154

QUSFEP_charged
summed bond order for one O is 0.596933
summed bond order for one O is 0.682879
summed bond order for one O is 0.525608
summed bond order for one O is 0.596877
summed bond order for one O is 0.681971
summed bond order for one O is 0.524356

RAGYAB_clean
summed bond order for one O is 1.264218
summed bond order for one O is 1.262169
summed bond order for one O is 1.261724
summed bond order for one O is 1.249913

RAPYOY_clean
summed bond order for one O is 1.390081
summed bond order for one O is 1.390068

RAPYUE_clean
summed bond order for one C is 4.816165
summed bond order for one C is 4.816162
summed bond order for one N is 1.801551
summed bond order for one N is 1.801551

RATNIL_charged
summed bond order for one S is 6.882082
summed bond order for one S is 6.882046
summed bond order for one S is 6.882085
summed bond order for one S is 6.882077

RAVWOC_clean
summed bond order for one C is 3.215077
summed bond order for one C is 3.155964
summed bond order for one C is 3.213910
summed bond order for one C is 3.155873
summed bond order for one C is 3.213960
summed bond order for one C is 3.156370
summed bond order for one C is 3.215077
summed bond order for one C is 3.155964
summed bond order for one C is 3.213910
summed bond order for one C is 3.155873
summed bond order for one C is 3.213960
summed bond order for one C is 3.156370

RAVXIX_clean
summed bond order for one O is 1.492466
summed bond order for one O is 1.494295
summed bond order for one O is 1.492762
summed bond order for one O is 1.496394
summed bond order for one O is 1.493137
summed bond order for one O is 1.496349

RAXROX_charged
summed bond order for one O is 1.487803
summed bond order for one O is 1.449594
summed bond order for one O is 1.487798
summed bond order for one O is 1.449603
summed bond order for one O is 1.487809
summed bond order for one O is 1.449600
summed bond order for one O is 1.487801
summed bond order for one O is 1.449596
summed bond order for one Cl is 0.437989
summed bond order for one Cl is 0.437987
summed bond order for one Cl is 0.437988
summed bond order for one Cl is 0.437986

RAYFAA_clean
summed bond order for one S is 6.552830
summed bond order for one S is 6.555766
summed bond order for one S is 6.555388
summed bond order for one S is 6.556373
summed bond order for one S is 6.550811
summed bond order for one S is 6.554581
summed bond order for one S is 6.553130
summed bond order for one S is 6.556176
summed bond order for one S is 6.555028
summed bond order for one S is 6.556421
summed bond order for one S is 6.550534
summed bond order for one S is 6.555440

RAYFEE_clean
summed bond order for one S is 6.703238
summed bond order for one S is 6.699072
summed bond order for one S is 6.694045
summed bond order for one S is 6.702885
summed bond order for one S is 6.698514
summed bond order for one S is 6.704866

RAZGOQ_clean
The RRMSE value at monopole order=      0.99969
The RRMSE value at monopole order with cloud penetration is=      0.99629

REBCAE_clean
The RRMSE value at monopole order=      0.72543
The RRMSE value at monopole order with cloud penetration is=      0.72413

REFTON_clean
summed bond order for one C is 3.389708
summed bond order for one C is 3.389708
summed bond order for one C is 3.389708
summed bond order for one C is 3.389708

REFTUT_clean
summed bond order for one C is 3.414436
summed bond order for one C is 3.414436
summed bond order for one C is 3.414436
summed bond order for one C is 3.414436

REHHOD_clean
summed bond order for one C is 3.311892
summed bond order for one C is 3.259013
summed bond order for one C is 3.311253
summed bond order for one C is 3.258331
summed bond order for one C is 3.311892
summed bond order for one C is 3.259013
summed bond order for one C is 3.311253
summed bond order for one C is 3.258331

REHJIZ_charged
summed bond order for one O is 3.168629
summed bond order for one O is 3.168599

RENWEM_clean
summed bond order for one C is 3.423764
summed bond order for one C is 3.377483
summed bond order for one C is 3.423645
summed bond order for one C is 3.377374

RESQAJ_clean
The RRMSE value at monopole order=      0.98309
The RRMSE value at monopole order with cloud penetration is=      0.97652

REWLEM_clean_h
summed bond order for one C is 3.455583
summed bond order for one C is 3.455506
summed bond order for one C is 3.455452
summed bond order for one C is 3.455608
summed bond order for one C is 3.455609
summed bond order for one C is 3.455455
summed bond order for one C is 3.455577
summed bond order for one C is 3.455513

RICBEM_clean
summed bond order for one C is 3.265476
summed bond order for one C is 4.810584
summed bond order for one C is 3.265480
summed bond order for one C is 4.810627
summed bond order for one C is 3.264034
summed bond order for one C is 4.812245
summed bond order for one C is 3.264031
summed bond order for one C is 4.812236

RIFQEC_clean
summed bond order for one O is 0.687105
summed bond order for one O is 0.687049

RIFQUT_clean
summed bond order for one O is 1.307953
summed bond order for one O is 1.307455
summed bond order for one O is 1.307960
summed bond order for one O is 1.307460

RIGWIP_clean
summed bond order for one O is 1.257734
summed bond order for one O is 1.259648
summed bond order for one O is 1.257734
summed bond order for one O is 1.259650
summed bond order for one O is 1.257735
summed bond order for one O is 1.259650
summed bond order for one O is 1.257735
summed bond order for one O is 1.259650

RIXBEG_clean
summed bond order for one S is 6.075745
summed bond order for one S is 6.074297
summed bond order for one S is 6.075715
summed bond order for one S is 6.074239

RIXBIK_clean
summed bond order for one S is 6.099953
summed bond order for one S is 6.099965
summed bond order for one S is 6.100053
summed bond order for one S is 6.100004

RONCIG_clean
The RRMSE value at monopole order=      0.97440
The RRMSE value at monopole order with cloud penetration is=      0.97057
summed bond order for one C is 2.574881
summed bond order for one C is 2.574733
summed bond order for one C is 2.576895
summed bond order for one C is 2.574990
summed bond order for one C is 2.574774
summed bond order for one C is 2.576847
summed bond order for one C is 2.574956
summed bond order for one C is 2.574839
summed bond order for one C is 2.576848
summed bond order for one C is 2.575052
summed bond order for one C is 2.574776
summed bond order for one C is 2.576925
summed bond order for one C is 2.574960
summed bond order for one C is 2.574773
summed bond order for one C is 2.576929
summed bond order for one C is 2.574988
summed bond order for one C is 2.574796
summed bond order for one C is 2.576825
summed bond order for one C is 2.574970
summed bond order for one C is 2.574844
summed bond order for one C is 2.576840
summed bond order for one C is 2.574962
summed bond order for one C is 2.574750
summed bond order for one C is 2.576872

RUCGOM_clean
negative charge on one Au
negative charge on one Au
negative charge on one Au
negative charge on one Au
negative charge on one Au
negative charge on one Au

RULQIY_clean
The RRMSE value at monopole order=      1.24817
The RRMSE value at monopole order with cloud penetration is=      1.24233
The RRMSE value at dipole order=      0.63242
The RRMSE value at dipole order with cloud penetration=      0.62720
summed bond order for one C is 2.486358
summed bond order for one C is 2.486282
summed bond order for one C is 2.486319
summed bond order for one C is 2.486302
summed bond order for one C is 2.486209
summed bond order for one C is 2.486271
summed bond order for one C is 2.486250
summed bond order for one C is 2.486262
summed bond order for one C is 2.486248
summed bond order for one C is 2.486293
summed bond order for one C is 2.486344
summed bond order for one C is 2.486299
summed bond order for one C is 2.486333
summed bond order for one C is 2.486173
summed bond order for one C is 2.486272
summed bond order for one C is 2.486300
summed bond order for one C is 2.486329
summed bond order for one C is 2.486245
summed bond order for one C is 2.486213
summed bond order for one C is 2.486305
summed bond order for one C is 2.486194
summed bond order for one C is 2.486252
summed bond order for one C is 2.486144
summed bond order for one C is 2.486268

RULXOM_clean
The RRMSE value at monopole order=      1.25217
The RRMSE value at monopole order with cloud penetration is=      1.25122

RULXUS_clean
The RRMSE value at monopole order=      0.70733
The RRMSE value at monopole order with cloud penetration is=      0.70524

RUPRUQ_clean_h
summed bond order for one O is 1.300046
summed bond order for one O is 1.300051
summed bond order for one O is 1.300063
summed bond order for one O is 1.300082
summed bond order for one O is 1.300044
summed bond order for one O is 1.300053
summed bond order for one O is 1.300084
summed bond order for one O is 1.300061
summed bond order for one O is 1.356073
summed bond order for one O is 1.356071
summed bond order for one O is 1.356008
summed bond order for one O is 1.356010

RUPZIM_clean
summed bond order for one N is 1.913353
summed bond order for one N is 1.954306
summed bond order for one N is 1.913361
summed bond order for one N is 1.954313
summed bond order for one N is 1.913358
summed bond order for one N is 1.954316
summed bond order for one N is 1.913353
summed bond order for one N is 1.954305

RURPEA_clean
The RRMSE value at monopole order=      0.70108
The RRMSE value at monopole order with cloud penetration is=      0.69571
The RRMSE value at dipole order=      0.53589
The RRMSE value at dipole order with cloud penetration=      0.53025

RUWXAJ_clean
The RRMSE value at monopole order=      0.55248
The RRMSE value at monopole order with cloud penetration is=      0.55033

SABWAU_clean_h
summed bond order for one O is 1.489400
summed bond order for one O is 1.489851

SADMIV_clean
summed bond order for one O is 1.485349
summed bond order for one O is 1.485350

SADMOB_clean
summed bond order for one O is 1.319937
summed bond order for one O is 1.319955

SADMUH_clean
summed bond order for one O is 1.421370
summed bond order for one O is 1.421369

SAHYAD01_charged
summed bond order for one Cl is 7.918761
summed bond order for one Cl is 7.918756
summed bond order for one Cl is 7.918756
summed bond order for one Cl is 7.918758
summed bond order for one Cl is 6.865205
summed bond order for one Cl is 6.865219
summed bond order for one Cl is 6.865201
summed bond order for one Cl is 6.865243

SAHYAD02_charged
summed bond order for one Cl is 7.060793
summed bond order for one Cl is 7.060738
summed bond order for one Cl is 7.060823
summed bond order for one Cl is 7.060889

SAHYAD03_charged
summed bond order for one Cl is 6.559163
summed bond order for one Cl is 6.559171
summed bond order for one Cl is 6.559185
summed bond order for one Cl is 6.559164

SAHYAD_charged
summed bond order for one Cl is 8.722619
summed bond order for one Cl is 8.722619
summed bond order for one Cl is 8.722619
summed bond order for one Cl is 8.722620

SAHYIL_charged
summed bond order for one Cl is 8.968834
summed bond order for one Cl is 8.968834
summed bond order for one Cl is 8.968833
summed bond order for one Cl is 8.968834

SARNOQ_clean
The RRMSE value at monopole order=      0.66683
The RRMSE value at monopole order with cloud penetration is=      0.66611

SATBIA_charged
summed bond order for one I is 0.454709
summed bond order for one I is 0.454710

SAYKIO_clean
The RRMSE value at monopole order=      0.77501
The RRMSE value at monopole order with cloud penetration is=      0.76475
The RRMSE value at dipole order=      0.98782
The RRMSE value at dipole order with cloud penetration=      0.97569

SEFNIB_charged
summed bond order for one O is 0.700891
summed bond order for one O is 0.700800
summed bond order for one O is 0.700996
summed bond order for one O is 0.700912

SEFSOM_clean
summed bond order for one S is 6.608244
summed bond order for one S is 6.608244

SEHXIN_clean
The RRMSE value at monopole order=      0.62229
The RRMSE value at monopole order with cloud penetration is=      0.61122

SEMFEX_charged
summed bond order for one Cl is 6.838735
summed bond order for one Cl is 6.838725
summed bond order for one Cl is 6.838717
summed bond order for one Cl is 6.838713

SEMFIB_charged
summed bond order for one Cl is 6.821647
summed bond order for one Cl is 6.821736
summed bond order for one Cl is 6.821647
summed bond order for one Cl is 6.821736

SENVIR_clean
The RRMSE value at monopole order=      1.00345
The RRMSE value at monopole order with cloud penetration is=      1.00094

SENWAL_clean
The RRMSE value at monopole order=      0.55093
The RRMSE value at monopole order with cloud penetration is=      0.54917

SENWEP_clean
summed bond order for one O is 10.068197
summed bond order for one O is 10.068163
summed bond order for one O is 10.068209
summed bond order for one O is 10.068242
summed bond order for one O is 10.073803
summed bond order for one O is 10.073774
summed bond order for one O is 10.073865
summed bond order for one O is 10.073785
summed bond order for one O is 10.075722
summed bond order for one O is 10.075739
summed bond order for one O is 10.075709
summed bond order for one O is 10.075699

SENWIT_clean
The RRMSE value at monopole order=      0.51455
The RRMSE value at monopole order with cloud penetration is=      0.51403

SENWOZ_clean
The RRMSE value at monopole order=      0.54263
The RRMSE value at monopole order with cloud penetration is=      0.54099

SEQSIS_clean
summed bond order for one O is 0.953139
summed bond order for one O is 0.953198
summed bond order for one O is 0.953011

SERCEZ_clean
summed bond order for one C is 3.330715
summed bond order for one C is 3.330715
summed bond order for one C is 3.330715
summed bond order for one C is 3.330715
summed bond order for one C is 3.330715
summed bond order for one C is 3.330715
summed bond order for one C is 3.330714
summed bond order for one C is 3.330715

SERJOP_clean
The RRMSE value at monopole order=      0.60208
The RRMSE value at monopole order with cloud penetration is=      0.59856

SERJUV_clean
The RRMSE value at monopole order=      0.58275
The RRMSE value at monopole order with cloud penetration is=      0.57884

SERKAC_clean
The RRMSE value at monopole order=      0.54058
The RRMSE value at monopole order with cloud penetration is=      0.53515

SERKEG_clean
The RRMSE value at monopole order=      0.52027
The RRMSE value at monopole order with cloud penetration is=      0.51568

SESDEA_clean
The RRMSE value at monopole order=      0.52773
The RRMSE value at monopole order with cloud penetration is=      0.52504

SETQOZ_clean
summed bond order for one O is 1.444283
summed bond order for one O is 1.444290
summed bond order for one O is 1.444296
summed bond order for one O is 1.444294

SETQUF_clean
summed bond order for one O is 1.470286
summed bond order for one O is 1.462142
summed bond order for one O is 1.469299
summed bond order for one O is 1.460308

SETTAO_clean
summed bond order for one C is 7.389259
summed bond order for one C is 5.374060
summed bond order for one C is 7.390391
summed bond order for one C is 5.373993
summed bond order for one C is 7.389492
summed bond order for one C is 5.374040
summed bond order for one C is 7.391445
summed bond order for one C is 5.370177
summed bond order for one C is 7.392580
summed bond order for one C is 5.369973
summed bond order for one C is 7.391666
summed bond order for one C is 5.370203
summed bond order for one C is 7.389450
summed bond order for one C is 5.374007
summed bond order for one C is 7.389260
summed bond order for one C is 5.374021
summed bond order for one C is 7.390354
summed bond order for one C is 5.373954
summed bond order for one C is 7.391625
summed bond order for one C is 5.370172
summed bond order for one C is 7.391446
summed bond order for one C is 5.370137
summed bond order for one C is 7.392545
summed bond order for one C is 5.369935
summed bond order for one O is 3.088899
summed bond order for one O is 3.088881
summed bond order for one O is 3.088888
summed bond order for one O is 3.088891
summed bond order for one O is 3.088895
summed bond order for one O is 3.088878

SETWOF_clean
The RRMSE value at monopole order=      2.04368
The RRMSE value at monopole order with cloud penetration is=      2.04190

SETXAS_clean
summed bond order for one C is 3.463602
summed bond order for one C is 3.463459

SIFVAG_clean
summed bond order for one C is 1.780023
summed bond order for one C is 1.517452
summed bond order for one C is 1.780690
summed bond order for one C is 1.517826
summed bond order for one C is 1.779943
summed bond order for one C is 1.517415
summed bond order for one C is 1.780654
summed bond order for one C is 1.517782
summed bond order for one S is 6.660696
summed bond order for one S is 6.730109
summed bond order for one S is 6.660704
summed bond order for one S is 6.730112
summed bond order for one S is 6.660697
summed bond order for one S is 6.730110
summed bond order for one S is 6.660697
summed bond order for one S is 6.730114

SINXET_charged
summed bond order for one C is 2.399065
summed bond order for one C is 2.399024
summed bond order for one C is 2.399040
summed bond order for one C is 2.399068
summed bond order for one N is 1.502578
summed bond order for one N is 1.502539
summed bond order for one N is 1.502551
summed bond order for one N is 1.502575
summed bond order for one O is 1.305305
summed bond order for one O is 1.293053
summed bond order for one O is 1.282639
summed bond order for one O is 1.288912
summed bond order for one O is 0.481056
summed bond order for one O is 0.602109
summed bond order for one O is 0.546795
summed bond order for one O is 0.490091
summed bond order for one O is 0.579326
summed bond order for one O is 0.501204
summed bond order for one O is 0.608444
summed bond order for one O is 1.305255
summed bond order for one O is 1.293060
summed bond order for one O is 1.282492
summed bond order for one O is 1.288880
summed bond order for one O is 0.481057
summed bond order for one O is 0.602108
summed bond order for one O is 0.546786
summed bond order for one O is 0.490094
summed bond order for one O is 0.579322
summed bond order for one O is 0.501257
summed bond order for one O is 0.608474
summed bond order for one O is 1.305312
summed bond order for one O is 1.293050
summed bond order for one O is 1.282631
summed bond order for one O is 1.288911
summed bond order for one O is 0.481063
summed bond order for one O is 0.602117
summed bond order for one O is 0.546786
summed bond order for one O is 0.490101
summed bond order for one O is 0.579325
summed bond order for one O is 0.501197
summed bond order for one O is 0.608437
summed bond order for one O is 1.305252
summed bond order for one O is 1.293045
summed bond order for one O is 1.282483
summed bond order for one O is 1.288880
summed bond order for one O is 0.481047
summed bond order for one O is 0.602109
summed bond order for one O is 0.546790
summed bond order for one O is 0.490083
summed bond order for one O is 0.579319
summed bond order for one O is 0.501263
summed bond order for one O is 0.608478
summed bond order for one Cl is 0.329717
summed bond order for one Cl is 0.329729
summed bond order for one Cl is 0.329726
summed bond order for one Cl is 0.329721

SOBZOY_clean
summed bond order for one C is 2.830842
summed bond order for one C is 2.836101
summed bond order for one C is 2.834605
summed bond order for one C is 2.750262
summed bond order for one C is 2.830842
summed bond order for one C is 2.836101
summed bond order for one C is 2.834605
summed bond order for one C is 2.750262
summed bond order for one N is 1.940094
summed bond order for one N is 1.940095

SOCPOQ_charged
summed bond order for one Cl is 6.665375
summed bond order for one Cl is 6.665369
summed bond order for one Cl is 6.665369
summed bond order for one Cl is 6.665376
summed bond order for one Cl is 6.673552
summed bond order for one Cl is 6.665402
summed bond order for one Cl is 6.665401
summed bond order for one Cl is 6.665392
summed bond order for one Cl is 6.665420
summed bond order for one Cl is 6.665428
summed bond order for one Cl is 6.665412
summed bond order for one Cl is 6.665428

SONTUL_neutral_b
summed bond order for one C is 3.323633
summed bond order for one O is 0.470010

SONVAT_neutral_b
The RRMSE value at monopole order=      0.56325
The RRMSE value at monopole order with cloud penetration is=      0.56595
The RRMSE value at dipole order=      0.52057
The RRMSE value at dipole order with cloud penetration=      0.51080

SONVEX_neutral_b
The RRMSE value at dipole order=      0.53793
The RRMSE value at dipole order with cloud penetration=      0.52828

SONVIB_neutral_b
The RRMSE value at dipole order=      0.53039
The RRMSE value at dipole order with cloud penetration=      0.52102

SOPPOD_clean
The RRMSE value at dipole order=      0.78039
The RRMSE value at dipole order with cloud penetration=      0.77461

SOVHAM_clean
summed bond order for one C is 2.865183
summed bond order for one C is 2.865183

SOXHUI_clean
The RRMSE value at monopole order=      1.00866
The RRMSE value at monopole order with cloud penetration is=      0.98017
The RRMSE value at dipole order=      0.65161
The RRMSE value at dipole order with cloud penetration=      0.62753
summed bond order for one C is 3.176531
summed bond order for one C is 3.176339
summed bond order for one C is 3.176218
summed bond order for one C is 3.176428
summed bond order for one C is 3.176330
summed bond order for one C is 3.176285

SOXZIP_clean
summed bond order for one C is 2.480665
summed bond order for one C is 2.544262
summed bond order for one C is 2.524403
summed bond order for one C is 2.515815
summed bond order for one C is 2.530147
summed bond order for one C is 2.517005
summed bond order for one C is 2.481574
summed bond order for one C is 2.542852
summed bond order for one C is 2.525950
summed bond order for one C is 2.517515
summed bond order for one C is 2.529485
summed bond order for one C is 2.518006
summed bond order for one C is 2.480666
summed bond order for one C is 2.544275
summed bond order for one C is 2.524421
summed bond order for one C is 2.515836
summed bond order for one C is 2.530140
summed bond order for one C is 2.516998
summed bond order for one C is 2.481571
summed bond order for one C is 2.542845
summed bond order for one C is 2.525941
summed bond order for one C is 2.517502
summed bond order for one C is 2.529485
summed bond order for one C is 2.518006

SOYWOT_neutral_b
The RRMSE value at monopole order=      0.57916
The RRMSE value at monopole order with cloud penetration is=      0.58415
The RRMSE value at dipole order=      0.51798
The RRMSE value at dipole order with cloud penetration=      0.50793

SUSZIQ_clean
The RRMSE value at monopole order=      0.71007
The RRMSE value at monopole order with cloud penetration is=      0.72855

TACPAP_clean
summed bond order for one O is 1.476256
summed bond order for one O is 1.476624
summed bond order for one O is 1.492387
summed bond order for one O is 1.474691
summed bond order for one O is 1.494590
summed bond order for one O is 1.474765
summed bond order for one O is 1.476741
summed bond order for one O is 1.476311

TACYAX_clean
summed bond order for one C is 2.848267
summed bond order for one C is 2.913544
summed bond order for one C is 2.814657
summed bond order for one C is 2.719897
summed bond order for one C is 2.846680
summed bond order for one C is 2.810214
summed bond order for one C is 2.813534
summed bond order for one C is 2.714172
summed bond order for one C is 2.903176
summed bond order for one C is 2.825751
summed bond order for one C is 2.808961
summed bond order for one C is 2.753988
summed bond order for one C is 2.765199
summed bond order for one C is 2.804910
summed bond order for one C is 2.762786
summed bond order for one C is 2.751404
summed bond order for one C is 2.848823
summed bond order for one C is 2.913519
summed bond order for one C is 2.813714
summed bond order for one C is 2.720377
summed bond order for one C is 2.846210
summed bond order for one C is 2.809209
summed bond order for one C is 2.813004
summed bond order for one C is 2.714658
summed bond order for one C is 2.902539
summed bond order for one C is 2.827222
summed bond order for one C is 2.809071
summed bond order for one C is 2.752966
summed bond order for one C is 2.764849
summed bond order for one C is 2.804427
summed bond order for one C is 2.762609
summed bond order for one C is 2.752094
summed bond order for one S is 6.457831
summed bond order for one S is 6.455879

TAFCIO_clean
The RRMSE value at monopole order=      0.86238
The RRMSE value at monopole order with cloud penetration is=      0.85256
The RRMSE value at dipole order=      0.96269
The RRMSE value at dipole order with cloud penetration=      0.94762

TAGSEB_clean
The RRMSE value at monopole order=      1.13747
The RRMSE value at monopole order with cloud penetration is=      1.13540
The RRMSE value at dipole order=      0.51863
The RRMSE value at dipole order with cloud penetration=      0.51604

TALJUM_charged
summed bond order for one F is 1.576410
summed bond order for one F is 1.576406
summed bond order for one F is 1.576438
summed bond order for one F is 1.576438

TAMJAU_charged
summed bond order for one Cl is 7.341315
summed bond order for one Cl is 7.343361
summed bond order for one Cl is 7.340963
summed bond order for one Cl is 7.341315
summed bond order for one Cl is 7.343361
summed bond order for one Cl is 7.340963

TAMJEY_charged
summed bond order for one Cl is 7.454864
summed bond order for one Cl is 7.453366
summed bond order for one Cl is 7.455374
summed bond order for one Cl is 7.454864
summed bond order for one Cl is 7.453366
summed bond order for one Cl is 7.455374

TAMZUE_charged
summed bond order for one N is 4.796924
summed bond order for one N is 4.772214
summed bond order for one N is 4.796919
summed bond order for one N is 4.772205

TANBER_charged
summed bond order for one N is 4.757199
summed bond order for one N is 4.757196

TANBIV_charged
summed bond order for one N is 4.784034
summed bond order for one N is 4.756683
summed bond order for one N is 4.783857
summed bond order for one N is 4.756957

TANLAX_charged
summed bond order for one S is 6.529308
summed bond order for one S is 6.514346
summed bond order for one S is 6.439406
summed bond order for one S is 6.620019
summed bond order for one S is 6.702591
summed bond order for one S is 6.455267
summed bond order for one S is 6.529189
summed bond order for one S is 6.519623
summed bond order for one S is 6.435553
summed bond order for one S is 6.616186
summed bond order for one S is 6.698676
summed bond order for one S is 6.458049
summed bond order for one S is 6.529300
summed bond order for one S is 6.514346
summed bond order for one S is 6.439408
summed bond order for one S is 6.620017
summed bond order for one S is 6.702591
summed bond order for one S is 6.455253
summed bond order for one S is 6.529197
summed bond order for one S is 6.519624
summed bond order for one S is 6.435539
summed bond order for one S is 6.616187
summed bond order for one S is 6.698676
summed bond order for one S is 6.458117

TAPHOJ_clean
summed bond order for one S is 6.341183
summed bond order for one S is 6.341184
summed bond order for one S is 6.341212
summed bond order for one S is 6.341182

TASJUT_charged
summed bond order for one N is 4.811938
summed bond order for one N is 4.812055
summed bond order for one N is 4.811934
summed bond order for one N is 4.812055
summed bond order for one N is 4.812055
summed bond order for one N is 4.811934
summed bond order for one N is 4.811938
summed bond order for one N is 4.812055
summed bond order for one N is 4.811938
summed bond order for one N is 4.812055
summed bond order for one N is 4.811934
summed bond order for one N is 4.812056
summed bond order for one N is 4.812055
summed bond order for one N is 4.811934
summed bond order for one N is 4.811937
summed bond order for one N is 4.812055

TAYNEN_clean
summed bond order for one O is 1.385024
summed bond order for one O is 1.385029
summed bond order for one O is 1.385019
summed bond order for one O is 1.385023

TEDGOA_clean
The RRMSE value at monopole order=      0.52299
The RRMSE value at monopole order with cloud penetration is=      0.52177

TEDGUG_charged
The RRMSE value at monopole order=      0.53441
The RRMSE value at monopole order with cloud penetration is=      0.53278

TEDHAN_clean
The RRMSE value at monopole order=      0.67488
The RRMSE value at monopole order with cloud penetration is=      0.67249

TEQPEM_clean
The RRMSE value at monopole order=      0.50805
The RRMSE value at monopole order with cloud penetration is=      0.50212
The RRMSE value at dipole order=      0.65100
The RRMSE value at dipole order with cloud penetration=      0.64708

TERFIH_clean
The RRMSE value at monopole order=      0.69506
The RRMSE value at monopole order with cloud penetration is=      0.68934
negative charge on one Ir
negative charge on one Ir
negative charge on one Ir
negative charge on one Ir

TERFUT_clean
negative charge on one Rh
negative charge on one Rh

TEXTOH_clean
summed bond order for one O is 1.481382
summed bond order for one O is 1.481380

TICPOL_charged
negative charge on one Co
negative charge on one Co

TIDMEA_clean
summed bond order for one C is 3.334130
summed bond order for one C is 3.335271
summed bond order for one C is 3.334526
summed bond order for one C is 3.335439

TIFDOB_clean
The RRMSE value at monopole order=      0.85736
The RRMSE value at monopole order with cloud penetration is=      0.85787
summed bond order for one F is 1.673307
summed bond order for one F is 1.521918
summed bond order for one F is 1.699275
summed bond order for one F is 1.826114
summed bond order for one F is 1.648897
summed bond order for one F is 1.628799
summed bond order for one F is 1.503179
summed bond order for one F is 1.526853
summed bond order for one F is 1.822820
summed bond order for one F is 1.646036
summed bond order for one F is 1.673307
summed bond order for one F is 1.521917
summed bond order for one F is 1.699275
summed bond order for one F is 1.826114
summed bond order for one F is 1.648897
summed bond order for one F is 1.628799
summed bond order for one F is 1.503178
summed bond order for one F is 1.526851
summed bond order for one F is 1.822819
summed bond order for one F is 1.646034
summed bond order for one F is 1.673306
summed bond order for one F is 1.521916
summed bond order for one F is 1.699275
summed bond order for one F is 1.826115
summed bond order for one F is 1.648897
summed bond order for one F is 1.628799
summed bond order for one F is 1.503181
summed bond order for one F is 1.526853
summed bond order for one F is 1.822820
summed bond order for one F is 1.646034
summed bond order for one F is 1.673309
summed bond order for one F is 1.521918
summed bond order for one F is 1.699277
summed bond order for one F is 1.826114
summed bond order for one F is 1.648896
summed bond order for one F is 1.628799
summed bond order for one F is 1.503178
summed bond order for one F is 1.526853
summed bond order for one F is 1.822820
summed bond order for one F is 1.646037
summed bond order for one F is 1.673309
summed bond order for one F is 1.521918
summed bond order for one F is 1.699277
summed bond order for one F is 1.826117
summed bond order for one F is 1.648897
summed bond order for one F is 1.628802
summed bond order for one F is 1.503181
summed bond order for one F is 1.526852
summed bond order for one F is 1.822820
summed bond order for one F is 1.646033
summed bond order for one F is 1.673308
summed bond order for one F is 1.521916
summed bond order for one F is 1.699274
summed bond order for one F is 1.826116
summed bond order for one F is 1.648894
summed bond order for one F is 1.628801
summed bond order for one F is 1.503180
summed bond order for one F is 1.526850
summed bond order for one F is 1.822817
summed bond order for one F is 1.646030
summed bond order for one F is 1.673308
summed bond order for one F is 1.521917
summed bond order for one F is 1.699275
summed bond order for one F is 1.826119
summed bond order for one F is 1.648898
summed bond order for one F is 1.628800
summed bond order for one F is 1.503183
summed bond order for one F is 1.526851
summed bond order for one F is 1.822822
summed bond order for one F is 1.646033
summed bond order for one F is 1.673308
summed bond order for one F is 1.521918
summed bond order for one F is 1.699277
summed bond order for one F is 1.826118
summed bond order for one F is 1.648895
summed bond order for one F is 1.628802
summed bond order for one F is 1.503179
summed bond order for one F is 1.526850
summed bond order for one F is 1.822820
summed bond order for one F is 1.646035

TIFHAT_charged
summed bond order for one O is 0.572675
summed bond order for one O is 0.612702
summed bond order for one O is 0.593997
summed bond order for one O is 0.634847
summed bond order for one O is 0.572687
summed bond order for one O is 0.612718
summed bond order for one O is 0.593984
summed bond order for one O is 0.634828
summed bond order for one O is 0.572687
summed bond order for one O is 0.612719
summed bond order for one O is 0.593983
summed bond order for one O is 0.634828
summed bond order for one O is 0.572673
summed bond order for one O is 0.612702
summed bond order for one O is 0.593998
summed bond order for one O is 0.634849
summed bond order for one Cl is 7.648253
summed bond order for one Cl is 7.410252
summed bond order for one Cl is 7.670048
summed bond order for one Cl is 7.648254
summed bond order for one Cl is 7.410246
summed bond order for one Cl is 7.670348
summed bond order for one Cl is 7.648244
summed bond order for one Cl is 7.410259
summed bond order for one Cl is 7.670043
summed bond order for one Cl is 7.648247
summed bond order for one Cl is 7.410241
summed bond order for one Cl is 7.670340

TIFHEX_charged
summed bond order for one O is 0.608612
summed bond order for one O is 0.612409
summed bond order for one O is 0.619216
summed bond order for one O is 0.607545
summed bond order for one O is 0.608623
summed bond order for one O is 0.612433
summed bond order for one O is 0.619187
summed bond order for one O is 0.607530
summed bond order for one O is 0.608623
summed bond order for one O is 0.612433
summed bond order for one O is 0.619187
summed bond order for one O is 0.607530
summed bond order for one O is 0.608612
summed bond order for one O is 0.612408
summed bond order for one O is 0.619217
summed bond order for one O is 0.607545
summed bond order for one Cl is 7.863238
summed bond order for one Cl is 7.583127
summed bond order for one Cl is 7.569884
summed bond order for one Cl is 7.862998
summed bond order for one Cl is 7.583094
summed bond order for one Cl is 7.570045
summed bond order for one Cl is 7.863237
summed bond order for one Cl is 7.583127
summed bond order for one Cl is 7.569878
summed bond order for one Cl is 7.862992
summed bond order for one Cl is 7.583094
summed bond order for one Cl is 7.570042

TIKMUW_clean
summed bond order for one S is 6.341819
summed bond order for one S is 6.263411
summed bond order for one S is 6.239110
summed bond order for one S is 6.279313
summed bond order for one S is 6.341819
summed bond order for one S is 6.263410
summed bond order for one S is 6.239110
summed bond order for one S is 6.279313

TIQGUW_clean
summed bond order for one S is 6.379793
summed bond order for one S is 6.470457
summed bond order for one S is 6.379771
summed bond order for one S is 6.470527
summed bond order for one S is 6.379760
summed bond order for one S is 6.470476
summed bond order for one S is 6.379729
summed bond order for one S is 6.470403
summed bond order for one O is 0.405525
summed bond order for one O is 0.405414
summed bond order for one O is 0.405360
summed bond order for one O is 0.405158

TIQHAD_clean
summed bond order for one S is 6.365777
summed bond order for one S is 6.440348
summed bond order for one S is 6.365778
summed bond order for one S is 6.440375
summed bond order for one S is 6.365798
summed bond order for one S is 6.440296
summed bond order for one S is 6.365782
summed bond order for one S is 6.440252
summed bond order for one O is 0.387510
summed bond order for one O is 0.387457
summed bond order for one O is 0.387585
summed bond order for one O is 0.387579

TIQHEH_clean
summed bond order for one S is 6.448632
summed bond order for one S is 6.384224
summed bond order for one S is 6.448594
summed bond order for one S is 6.384204
summed bond order for one S is 6.448597
summed bond order for one S is 6.384218
summed bond order for one S is 6.448652
summed bond order for one S is 6.384203
summed bond order for one O is 0.395342
summed bond order for one O is 0.395358
summed bond order for one O is 0.395349
summed bond order for one O is 0.395355

TIQHIL_clean
summed bond order for one S is 6.366911
summed bond order for one S is 6.489140
summed bond order for one S is 6.366897
summed bond order for one S is 6.489182
summed bond order for one S is 6.366900
summed bond order for one S is 6.489168
summed bond order for one S is 6.366896
summed bond order for one S is 6.489178
summed bond order for one O is 0.384650
summed bond order for one O is 0.384638
summed bond order for one O is 0.384676
summed bond order for one O is 0.384670

TISLIR_clean
summed bond order for one C is 3.344981
summed bond order for one C is 3.302248
summed bond order for one C is 3.344981
summed bond order for one C is 3.302248
summed bond order for one C is 3.344981
summed bond order for one C is 3.302248
summed bond order for one C is 3.344982
summed bond order for one C is 3.302248

TIVXOM_charged
summed bond order for one S is 7.033466
summed bond order for one S is 7.040279
summed bond order for one S is 7.036369
summed bond order for one S is 7.033466
summed bond order for one S is 7.040279
summed bond order for one S is 7.036369

TIVYAZ01_clean
summed bond order for one O is 1.290375
summed bond order for one O is 1.290375
summed bond order for one O is 1.290376
summed bond order for one O is 1.290375

TIZVIH01_charged
summed bond order for one Cl is 7.408908
summed bond order for one Cl is 7.410171

TIZVIH_charged
summed bond order for one Cl is 7.406853
summed bond order for one Cl is 7.408683

TOHPUC_clean
The RRMSE value at monopole order=      2.29711
The RRMSE value at monopole order with cloud penetration is=      2.29057
The RRMSE value at dipole order=      0.75279
The RRMSE value at dipole order with cloud penetration=      0.74323

TOVJAP_charged
The RRMSE value at monopole order=      0.79008
The RRMSE value at monopole order with cloud penetration is=      0.79469
summed bond order for one O is 1.304429
summed bond order for one O is 1.359036
summed bond order for one O is 1.346464
summed bond order for one O is 1.460734
summed bond order for one O is 0.908859
summed bond order for one O is 1.304440
summed bond order for one O is 1.359039
summed bond order for one O is 1.346462
summed bond order for one O is 1.460727
summed bond order for one O is 0.908865
summed bond order for one O is 1.304438
summed bond order for one O is 1.359040
summed bond order for one O is 1.346465
summed bond order for one O is 1.460737
summed bond order for one O is 0.908859
summed bond order for one O is 1.304442
summed bond order for one O is 1.359039
summed bond order for one O is 1.346463
summed bond order for one O is 1.460729
summed bond order for one O is 0.908864

TOZHAR_clean
The RRMSE value at monopole order=      1.11600
The RRMSE value at monopole order with cloud penetration is=      1.10429

TUDQOZ_clean
The RRMSE value at monopole order=      0.68275
The RRMSE value at monopole order with cloud penetration is=      0.68161

TUGSOE_charged
summed bond order for one C is 3.230849
summed bond order for one C is 3.230837

TUGSUK_ion_b
summed bond order for one S is 6.764573
summed bond order for one S is 6.800673
summed bond order for one S is 6.932376
summed bond order for one S is 6.720356
summed bond order for one S is 6.764579
summed bond order for one S is 6.800683
summed bond order for one S is 6.932381
summed bond order for one S is 6.720354
summed bond order for one S is 6.764604
summed bond order for one S is 6.800691
summed bond order for one S is 6.932375
summed bond order for one S is 6.720362
summed bond order for one S is 6.764595
summed bond order for one S is 6.800683
summed bond order for one S is 6.932377
summed bond order for one S is 6.720373

TUTJAU_clean
summed bond order for one C is 2.616955
summed bond order for one C is 2.616853
summed bond order for one C is 2.616838
summed bond order for one C is 2.616886

UBULIO_clean
summed bond order for one C is 3.173495
summed bond order for one C is 3.173498
summed bond order for one C is 3.173495
summed bond order for one C is 3.173495
summed bond order for one C is 3.173498
summed bond order for one C is 3.173495

UCOCUM_neutral_5b
The RRMSE value at monopole order=      0.64126
The RRMSE value at monopole order with cloud penetration is=      0.65000

UDANAQ_clean
summed bond order for one C is 5.698755
summed bond order for one C is 5.693044
summed bond order for one C is 5.698114
summed bond order for one C is 5.698030
summed bond order for one C is 5.698764
summed bond order for one C is 5.693009
summed bond order for one C is 5.698083
summed bond order for one C is 5.698085
summed bond order for one C is 5.697514
summed bond order for one C is 5.691780
summed bond order for one C is 5.696839
summed bond order for one C is 5.696767
summed bond order for one C is 5.697538
summed bond order for one C is 5.691739
summed bond order for one C is 5.696836
summed bond order for one C is 5.696804

UDICER_clean
summed bond order for one C is 3.147233
summed bond order for one C is 3.064074
summed bond order for one C is 3.172853
summed bond order for one C is 3.147235
summed bond order for one C is 3.064079
summed bond order for one C is 3.172844
summed bond order for one C is 3.147228
summed bond order for one C is 3.064055
summed bond order for one C is 3.172871
summed bond order for one C is 3.147240
summed bond order for one C is 3.064097
summed bond order for one C is 3.172825

UDIDAO_clean
summed bond order for one N is 2.344561
summed bond order for one N is 2.344565
summed bond order for one N is 2.344560
summed bond order for one N is 2.344563
summed bond order for one N is 2.344554
summed bond order for one N is 2.344562
summed bond order for one N is 2.344561
summed bond order for one N is 2.344563
summed bond order for one O is 1.103270
summed bond order for one O is 1.103267
summed bond order for one O is 1.103251
summed bond order for one O is 1.103276
summed bond order for one O is 1.103272
summed bond order for one O is 1.103276
summed bond order for one O is 1.103268
summed bond order for one O is 1.103268
summed bond order for one O is 1.062206
summed bond order for one O is 1.062206
summed bond order for one O is 1.062187
summed bond order for one O is 1.062182

UDIHOF_charged
summed bond order for one O is 0.603380
summed bond order for one O is 0.496427
summed bond order for one O is 0.540790
summed bond order for one O is 0.603334
summed bond order for one O is 0.496311
summed bond order for one O is 0.536327

UFASAW_charged
summed bond order for one O is 0.664079
summed bond order for one O is 0.505778
summed bond order for one O is 0.664109
summed bond order for one O is 0.505687
summed bond order for one O is 0.664070
summed bond order for one O is 0.505800
summed bond order for one O is 0.664098
summed bond order for one O is 0.505683

UFENAW_clean
summed bond order for one C is 3.351314
summed bond order for one C is 3.387192
summed bond order for one C is 3.269140
summed bond order for one C is 3.349007
summed bond order for one C is 2.989372
summed bond order for one C is 2.977453
summed bond order for one C is 2.995269
summed bond order for one C is 3.000918
summed bond order for one C is 3.352305
summed bond order for one C is 3.385167
summed bond order for one C is 3.270356
summed bond order for one C is 3.349084
summed bond order for one C is 2.985813
summed bond order for one C is 2.977999
summed bond order for one C is 2.995118
summed bond order for one C is 2.999561

UFEVIL_clean
negative charge on one Cd
negative charge on one Cd
negative charge on one Cd
negative charge on one Cd

UFEXEJ_clean
The RRMSE value at monopole order=      0.55224
The RRMSE value at monopole order with cloud penetration is=      0.54483
summed bond order for one O is 1.391759
summed bond order for one O is 1.391497
summed bond order for one O is 1.391651
summed bond order for one O is 1.391694
summed bond order for one O is 1.391541
summed bond order for one O is 1.391672

UFEXIN_clean
The RRMSE value at monopole order=      0.55896
The RRMSE value at monopole order with cloud penetration is=      0.55131
summed bond order for one O is 1.407155
summed bond order for one O is 1.408056
summed bond order for one O is 1.407577
summed bond order for one O is 1.407170
summed bond order for one O is 1.408061
summed bond order for one O is 1.407559

UFUTIY_clean
The RRMSE value at monopole order=      0.79520
The RRMSE value at monopole order with cloud penetration is=      0.79860
The RRMSE value at dipole order=      0.58197
The RRMSE value at dipole order with cloud penetration=      0.58809

UGAQEY_clean
The RRMSE value at monopole order=      0.61758
The RRMSE value at monopole order with cloud penetration is=      0.61748

UGOSOY_charged
summed bond order for one Cl is 7.084066
summed bond order for one Cl is 7.078490
summed bond order for one Cl is 7.084073
summed bond order for one Cl is 7.078498

UHADAI_clean
The RRMSE value at monopole order=      1.42869
The RRMSE value at monopole order with cloud penetration is=      1.41802
The RRMSE value at dipole order=      0.87371
The RRMSE value at dipole order with cloud penetration=      0.86243

UJAQAY_clean
The RRMSE value at monopole order=      0.55214
The RRMSE value at monopole order with cloud penetration is=      0.55162
summed bond order for one C is 2.319348
summed bond order for one C is 2.319773
summed bond order for one C is 2.319353
summed bond order for one C is 2.319770

UKULOB01_clean
The RRMSE value at monopole order=      1.05336
The RRMSE value at monopole order with cloud penetration is=      1.04336
The RRMSE value at dipole order=      0.56975
The RRMSE value at dipole order with cloud penetration=      0.56148

UKULOB_clean
The RRMSE value at monopole order=      0.92883
The RRMSE value at monopole order with cloud penetration is=      0.91974
The RRMSE value at dipole order=      0.53860
The RRMSE value at dipole order with cloud penetration=      0.53031

UKUMAO_clean
The RRMSE value at monopole order=      1.15951
The RRMSE value at monopole order with cloud penetration is=      1.14848
The RRMSE value at dipole order=      0.62145
The RRMSE value at dipole order with cloud penetration=      0.61261

UKUPUL_clean
The RRMSE value at monopole order=      1.39347
The RRMSE value at monopole order with cloud penetration is=      1.38495
summed bond order for one N is 2.276618
summed bond order for one N is 2.291672
summed bond order for one N is 2.296236
summed bond order for one N is 2.291515
summed bond order for one N is 2.276540
summed bond order for one N is 2.291148
summed bond order for one N is 2.276618
summed bond order for one N is 2.290506
summed bond order for one N is 2.276538
summed bond order for one N is 2.290307
summed bond order for one N is 2.276860
summed bond order for one N is 2.332864
summed bond order for one N is 2.276526
summed bond order for one N is 2.290512
summed bond order for one N is 2.276137
summed bond order for one N is 2.290499

ULUVUT_clean
The RRMSE value at monopole order=      0.71013
The RRMSE value at monopole order with cloud penetration is=      0.70919

UMARAC_charged
summed bond order for one Cl is 9.646680
summed bond order for one Cl is 9.647358
summed bond order for one Cl is 9.653699
summed bond order for one Cl is 9.655587
summed bond order for one Cl is 9.653705
summed bond order for one Cl is 9.655593
summed bond order for one Cl is 9.653699
summed bond order for one Cl is 9.655587

UMELUU_clean
The RRMSE value at monopole order=      0.69523
The RRMSE value at monopole order with cloud penetration is=      0.69004

UNAZIT_clean
The RRMSE value at monopole order=      0.71538
The RRMSE value at monopole order with cloud penetration is=      0.71530

USUBUG_clean
The RRMSE value at monopole order=      0.76875
The RRMSE value at monopole order with cloud penetration is=      0.76688

UTOTUT_clean
The RRMSE value at monopole order=      0.57608
The RRMSE value at monopole order with cloud penetration is=      0.57240

UTULUR_clean
summed bond order for one O is 1.355770
summed bond order for one O is 1.375899
summed bond order for one O is 1.303258
summed bond order for one O is 1.355760
summed bond order for one O is 1.375839
summed bond order for one O is 1.303252
summed bond order for one O is 1.355782
summed bond order for one O is 1.375900
summed bond order for one O is 1.303253
summed bond order for one O is 1.355784
summed bond order for one O is 1.375905
summed bond order for one O is 1.303256
summed bond order for one O is 1.355801
summed bond order for one O is 1.375861
summed bond order for one O is 1.303271
summed bond order for one O is 1.355751
summed bond order for one O is 1.375814
summed bond order for one O is 1.303260
summed bond order for one O is 1.355782
summed bond order for one O is 1.375785
summed bond order for one O is 1.303259
summed bond order for one O is 1.355725
summed bond order for one O is 1.375831
summed bond order for one O is 1.303254

UVUPUX_clean
The RRMSE value at monopole order=      0.54083
The RRMSE value at monopole order with cloud penetration is=      0.53792

UWOWAF_clean
The RRMSE value at monopole order=      0.50027
The RRMSE value at monopole order with cloud penetration is=      0.50191

UXUZAP_clean
The RRMSE value at monopole order=      0.66988
The RRMSE value at monopole order with cloud penetration is=      0.66931

VAJTUX_clean
The RRMSE value at monopole order=      0.54004
The RRMSE value at monopole order with cloud penetration is=      0.53805

VARWES_charged
summed bond order for one O is 0.545996
summed bond order for one O is 0.478015
summed bond order for one O is 0.548912
summed bond order for one O is 0.565481
summed bond order for one O is 0.590562
summed bond order for one O is 0.562201
summed bond order for one O is 0.470444
summed bond order for one O is 0.535779
summed bond order for one O is 0.534454
summed bond order for one O is 0.544196
summed bond order for one O is 0.546003
summed bond order for one O is 0.478016
summed bond order for one O is 0.548921
summed bond order for one O is 0.565488
summed bond order for one O is 0.590572
summed bond order for one O is 0.562203
summed bond order for one O is 0.470439
summed bond order for one O is 0.535788
summed bond order for one O is 0.534465
summed bond order for one O is 0.544198
summed bond order for one O is 0.545994
summed bond order for one O is 0.478004
summed bond order for one O is 0.548920
summed bond order for one O is 0.565487
summed bond order for one O is 0.590569
summed bond order for one O is 0.562202
summed bond order for one O is 0.470436
summed bond order for one O is 0.535785
summed bond order for one O is 0.534462
summed bond order for one O is 0.544201
summed bond order for one O is 0.545999
summed bond order for one O is 0.478019
summed bond order for one O is 0.548913
summed bond order for one O is 0.565479
summed bond order for one O is 0.590562
summed bond order for one O is 0.562201
summed bond order for one O is 0.470443
summed bond order for one O is 0.535777
summed bond order for one O is 0.534455
summed bond order for one O is 0.544193
summed bond order for one Cl is 7.415448
summed bond order for one Cl is 7.409916
summed bond order for one Cl is 7.450446
summed bond order for one Cl is 7.115453
summed bond order for one Cl is 6.937093
summed bond order for one Cl is 7.415395
summed bond order for one Cl is 7.409981
summed bond order for one Cl is 7.450499
summed bond order for one Cl is 7.115456
summed bond order for one Cl is 6.937091
summed bond order for one Cl is 7.415400
summed bond order for one Cl is 7.409950
summed bond order for one Cl is 7.450483
summed bond order for one Cl is 7.115479
summed bond order for one Cl is 6.937084
summed bond order for one Cl is 7.415444
summed bond order for one Cl is 7.409941
summed bond order for one Cl is 7.450475
summed bond order for one Cl is 7.115348
summed bond order for one Cl is 6.937110

VARWIW_charged
summed bond order for one O is 0.546012
summed bond order for one O is 0.482599
summed bond order for one O is 0.570021
summed bond order for one O is 0.479467
summed bond order for one O is 0.581808
summed bond order for one O is 0.555543
summed bond order for one O is 0.589074
summed bond order for one O is 0.538474
summed bond order for one O is 0.551148
summed bond order for one O is 0.534612
summed bond order for one O is 0.546015
summed bond order for one O is 0.482602
summed bond order for one O is 0.570024
summed bond order for one O is 0.479469
summed bond order for one O is 0.581808
summed bond order for one O is 0.555544
summed bond order for one O is 0.589075
summed bond order for one O is 0.538475
summed bond order for one O is 0.551147
summed bond order for one O is 0.534612
summed bond order for one O is 0.546021
summed bond order for one O is 0.482605
summed bond order for one O is 0.570028
summed bond order for one O is 0.479469
summed bond order for one O is 0.581811
summed bond order for one O is 0.555543
summed bond order for one O is 0.589077
summed bond order for one O is 0.538476
summed bond order for one O is 0.551147
summed bond order for one O is 0.534612
summed bond order for one O is 0.546018
summed bond order for one O is 0.482603
summed bond order for one O is 0.570026
summed bond order for one O is 0.479468
summed bond order for one O is 0.581810
summed bond order for one O is 0.555543
summed bond order for one O is 0.589076
summed bond order for one O is 0.538477
summed bond order for one O is 0.551148
summed bond order for one O is 0.534612
summed bond order for one Cl is 7.331525
summed bond order for one Cl is 7.273808
summed bond order for one Cl is 7.289292
summed bond order for one Cl is 7.429329
summed bond order for one Cl is 6.798787
summed bond order for one Cl is 7.331529
summed bond order for one Cl is 7.273807
summed bond order for one Cl is 7.289290
summed bond order for one Cl is 7.429319
summed bond order for one Cl is 6.798790
summed bond order for one Cl is 7.331533
summed bond order for one Cl is 7.273806
summed bond order for one Cl is 7.289287
summed bond order for one Cl is 7.429314
summed bond order for one Cl is 6.798788
summed bond order for one Cl is 7.331531
summed bond order for one Cl is 7.273807
summed bond order for one Cl is 7.289295
summed bond order for one Cl is 7.429319
summed bond order for one Cl is 6.798788

VATXEU_clean
The RRMSE value at monopole order=      0.56882
The RRMSE value at monopole order with cloud penetration is=      0.56931

VAXVEX_charged
summed bond order for one C is 4.832577
summed bond order for one C is 4.833028
summed bond order for one C is 4.836862
summed bond order for one C is 4.836791
summed bond order for one C is 4.832512
summed bond order for one C is 4.832962
summed bond order for one C is 4.832577
summed bond order for one C is 4.833027
summed bond order for one C is 4.836862
summed bond order for one C is 4.836792
summed bond order for one C is 4.832512
summed bond order for one C is 4.832962
summed bond order for one Cl is 7.240955
summed bond order for one Cl is 7.240956
summed bond order for one Cl is 7.240955
summed bond order for one Cl is 7.240956

VAYDOQ_clean
summed bond order for one S is 6.296211
summed bond order for one S is 6.296212
summed bond order for one S is 6.296211
summed bond order for one S is 6.296212
summed bond order for one S is 6.296211
summed bond order for one S is 6.296211
summed bond order for one S is 6.296211
summed bond order for one S is 6.296212

VEDDIT_charged
summed bond order for one Cl is 6.970873
summed bond order for one Cl is 6.970873
summed bond order for one Cl is 6.970874
summed bond order for one Cl is 6.970874

VEDVUW_clean
The RRMSE value at monopole order=      0.62153
The RRMSE value at monopole order with cloud penetration is=      0.62057
negative charge on one Ag
negative charge on one Ag
negative charge on one Ag
negative charge on one Ag

VEFCEQ_clean_h
summed bond order for one C is 3.479050
summed bond order for one C is 3.478520

VEFJOG_charged
summed bond order for one S is 6.902136
summed bond order for one S is 6.902134
summed bond order for one S is 6.692125
summed bond order for one S is 6.692126
summed bond order for one F is 1.563673
summed bond order for one F is 1.674082
summed bond order for one F is 1.563673
summed bond order for one F is 1.674082
summed bond order for one F is 1.503080
summed bond order for one F is 1.539783
summed bond order for one F is 1.503080
summed bond order for one F is 1.539783

VEGBUG_clean
The RRMSE value at monopole order=      0.89908
The RRMSE value at monopole order with cloud penetration is=      0.89791

VEGCAN_clean
The RRMSE value at monopole order=      0.77964
The RRMSE value at monopole order with cloud penetration is=      0.77856

VEGXIQ01_clean
The RRMSE value at monopole order=      0.50242
The RRMSE value at monopole order with cloud penetration is=      0.50366

VEHJOJ_clean
The RRMSE value at monopole order=      1.65743
The RRMSE value at monopole order with cloud penetration is=      1.65532
The RRMSE value at dipole order=      0.81867
The RRMSE value at dipole order with cloud penetration=      0.81575

VEHJUP_clean
The RRMSE value at monopole order=      1.55002
The RRMSE value at monopole order with cloud penetration is=      1.54831
The RRMSE value at dipole order=      0.75518
The RRMSE value at dipole order with cloud penetration=      0.75234

VEHKOK_charged
summed bond order for one O is 0.930831
summed bond order for one O is 0.930174
summed bond order for one O is 0.930170
summed bond order for one O is 0.930836

VEHNAZ_charged
summed bond order for one O is 1.265752
summed bond order for one O is 1.266741
summed bond order for one O is 1.271056
summed bond order for one O is 1.264803

VEHPUU_clean
summed bond order for one O is 3.001378
summed bond order for one O is 3.001290

VEHROR_charged
summed bond order for one F is 0.306119
summed bond order for one F is 0.306080
summed bond order for one F is 0.306119
summed bond order for one F is 0.306080

VEJHEZ_clean
The RRMSE value at monopole order=      2.03673
The RRMSE value at monopole order with cloud penetration is=      2.03557
The RRMSE value at dipole order=      0.84814
The RRMSE value at dipole order with cloud penetration=      0.84513

VEPDEB_charged
The RRMSE value at monopole order=      0.50450
The RRMSE value at monopole order with cloud penetration is=      0.50204
negative charge on one Au
negative charge on one Au
negative charge on one Au
negative charge on one Au
negative charge on one Au
negative charge on one Au
negative charge on one Au
negative charge on one Au

VEQBOJ_charged
summed bond order for one S is 6.447100
summed bond order for one S is 6.387236
summed bond order for one S is 6.371799
summed bond order for one S is 6.421004
summed bond order for one S is 6.413611
summed bond order for one S is 6.505399
summed bond order for one S is 6.447100
summed bond order for one S is 6.387233
summed bond order for one S is 6.371800
summed bond order for one S is 6.421003
summed bond order for one S is 6.413613
summed bond order for one S is 6.505397
summed bond order for one S is 6.447102
summed bond order for one S is 6.387224
summed bond order for one S is 6.371797
summed bond order for one S is 6.421005
summed bond order for one S is 6.413608
summed bond order for one S is 6.505396
summed bond order for one S is 6.447099
summed bond order for one S is 6.387227
summed bond order for one S is 6.371797
summed bond order for one S is 6.421007
summed bond order for one S is 6.413610
summed bond order for one S is 6.505397
summed bond order for one O is 0.543651
summed bond order for one O is 0.605490
summed bond order for one O is 0.548602
summed bond order for one O is 0.295399
summed bond order for one O is 0.260741
summed bond order for one O is 0.286911
summed bond order for one O is 0.543647
summed bond order for one O is 0.605487
summed bond order for one O is 0.548608
summed bond order for one O is 0.295381
summed bond order for one O is 0.260740
summed bond order for one O is 0.286912
summed bond order for one O is 0.543649
summed bond order for one O is 0.605491
summed bond order for one O is 0.548599
summed bond order for one O is 0.295398
summed bond order for one O is 0.260740
summed bond order for one O is 0.286910
summed bond order for one O is 0.543652
summed bond order for one O is 0.605487
summed bond order for one O is 0.548600
summed bond order for one O is 0.295382
summed bond order for one O is 0.260739
summed bond order for one O is 0.286916
summed bond order for one Cl is 0.423707
summed bond order for one Cl is 0.423707
summed bond order for one Cl is 0.423705
summed bond order for one Cl is 0.423710

VEQBUP_charged
summed bond order for one S is 6.532860
summed bond order for one S is 6.367384
summed bond order for one S is 6.415108
summed bond order for one S is 6.396360
summed bond order for one S is 6.376014
summed bond order for one S is 6.367021
summed bond order for one S is 6.532865
summed bond order for one S is 6.367382
summed bond order for one S is 6.415105
summed bond order for one S is 6.396359
summed bond order for one S is 6.376013
summed bond order for one S is 6.367040
summed bond order for one S is 6.532860
summed bond order for one S is 6.367382
summed bond order for one S is 6.415105
summed bond order for one S is 6.396360
summed bond order for one S is 6.376009
summed bond order for one S is 6.367040
summed bond order for one S is 6.532864
summed bond order for one S is 6.367385
summed bond order for one S is 6.415108
summed bond order for one S is 6.396361
summed bond order for one S is 6.376016
summed bond order for one S is 6.367021
summed bond order for one O is 0.544235
summed bond order for one O is 0.607931
summed bond order for one O is 0.546164
summed bond order for one O is 0.296687
summed bond order for one O is 0.264960
summed bond order for one O is 0.296344
summed bond order for one O is 0.544219
summed bond order for one O is 0.607907
summed bond order for one O is 0.546167
summed bond order for one O is 0.296671
summed bond order for one O is 0.264959
summed bond order for one O is 0.296341
summed bond order for one O is 0.544224
summed bond order for one O is 0.607909
summed bond order for one O is 0.546167
summed bond order for one O is 0.296684
summed bond order for one O is 0.264960
summed bond order for one O is 0.296347
summed bond order for one O is 0.544224
summed bond order for one O is 0.607925
summed bond order for one O is 0.546165
summed bond order for one O is 0.296690
summed bond order for one O is 0.264959
summed bond order for one O is 0.296339
summed bond order for one Cl is 0.427821
summed bond order for one Cl is 0.427819
summed bond order for one Cl is 0.427826
summed bond order for one Cl is 0.427818

VEQCAW_charged
summed bond order for one S is 6.314925
summed bond order for one S is 6.470075
summed bond order for one S is 6.372325
summed bond order for one S is 6.382812
summed bond order for one S is 6.332892
summed bond order for one S is 6.406573
summed bond order for one S is 6.314901
summed bond order for one S is 6.470071
summed bond order for one S is 6.372317
summed bond order for one S is 6.382804
summed bond order for one S is 6.332933
summed bond order for one S is 6.406601
summed bond order for one S is 6.314910
summed bond order for one S is 6.470075
summed bond order for one S is 6.372318
summed bond order for one S is 6.382804
summed bond order for one S is 6.332933
summed bond order for one S is 6.406601
summed bond order for one S is 6.314923
summed bond order for one S is 6.470080
summed bond order for one S is 6.372322
summed bond order for one S is 6.382810
summed bond order for one S is 6.332893
summed bond order for one S is 6.406580
summed bond order for one O is 0.613287
summed bond order for one O is 0.542461
summed bond order for one O is 0.552287
summed bond order for one O is 0.263057
summed bond order for one O is 0.288171
summed bond order for one O is 0.300512
summed bond order for one O is 0.613280
summed bond order for one O is 0.542476
summed bond order for one O is 0.552284
summed bond order for one O is 0.263053
summed bond order for one O is 0.288162
summed bond order for one O is 0.300511
summed bond order for one O is 0.613284
summed bond order for one O is 0.542474
summed bond order for one O is 0.552284
summed bond order for one O is 0.263056
summed bond order for one O is 0.288182
summed bond order for one O is 0.300512
summed bond order for one O is 0.613284
summed bond order for one O is 0.542460
summed bond order for one O is 0.552288
summed bond order for one O is 0.263057
summed bond order for one O is 0.288172
summed bond order for one O is 0.300505
summed bond order for one Cl is 0.442355
summed bond order for one Cl is 0.442364
summed bond order for one Cl is 0.442361
summed bond order for one Cl is 0.442345

VEQCEA_charged
summed bond order for one S is 6.412463
summed bond order for one S is 6.346964
summed bond order for one S is 6.411261
summed bond order for one S is 6.371123
summed bond order for one S is 6.363232
summed bond order for one S is 6.438874
summed bond order for one S is 6.412480
summed bond order for one S is 6.346973
summed bond order for one S is 6.411260
summed bond order for one S is 6.371123
summed bond order for one S is 6.363239
summed bond order for one S is 6.438867
summed bond order for one S is 6.412442
summed bond order for one S is 6.346978
summed bond order for one S is 6.411263
summed bond order for one S is 6.371128
summed bond order for one S is 6.363235
summed bond order for one S is 6.438869
summed bond order for one S is 6.412468
summed bond order for one S is 6.346984
summed bond order for one S is 6.411266
summed bond order for one S is 6.371129
summed bond order for one S is 6.363242
summed bond order for one S is 6.438867
summed bond order for one O is 0.596682
summed bond order for one O is 0.521770
summed bond order for one O is 0.544662
summed bond order for one O is 0.293865
summed bond order for one O is 0.262909
summed bond order for one O is 0.296992
summed bond order for one O is 0.596686
summed bond order for one O is 0.521775
summed bond order for one O is 0.544671
summed bond order for one O is 0.293863
summed bond order for one O is 0.262910
summed bond order for one O is 0.296992
summed bond order for one O is 0.596689
summed bond order for one O is 0.521781
summed bond order for one O is 0.544669
summed bond order for one O is 0.293872
summed bond order for one O is 0.262907
summed bond order for one O is 0.297002
summed bond order for one O is 0.596681
summed bond order for one O is 0.521771
summed bond order for one O is 0.544668
summed bond order for one O is 0.293863
summed bond order for one O is 0.262907
summed bond order for one O is 0.296979
summed bond order for one Cl is 0.432105
summed bond order for one Cl is 0.432106
summed bond order for one Cl is 0.432110
summed bond order for one Cl is 0.432104

VETTAR_charged
The RRMSE value at monopole order=      1.18357
The RRMSE value at monopole order with cloud penetration is=      1.17859
summed bond order for one Cl is 11.092784
summed bond order for one Cl is 11.092785
summed bond order for one Cl is 11.092763
summed bond order for one Cl is 11.092767
summed bond order for one Cl is 11.092773
summed bond order for one Cl is 11.092776
summed bond order for one Cl is 11.090279
summed bond order for one Cl is 11.090280
summed bond order for one Cl is 11.090258
summed bond order for one Cl is 11.090263
summed bond order for one Cl is 11.090268
summed bond order for one Cl is 11.090272

VEWKUF_clean
summed bond order for one C is 3.297745
summed bond order for one C is 3.319791
summed bond order for one C is 3.028117
summed bond order for one C is 3.086121
summed bond order for one C is 3.427577
summed bond order for one C is 3.333380
summed bond order for one C is 3.354413
summed bond order for one C is 3.394985
summed bond order for one C is 3.233596
summed bond order for one C is 3.275954
summed bond order for one C is 3.379247
summed bond order for one C is 3.433792
summed bond order for one C is 3.199184
summed bond order for one C is 3.163591
summed bond order for one C is 3.104834
summed bond order for one C is 3.237231
summed bond order for one C is 3.485063
summed bond order for one C is 3.370400
summed bond order for one C is 3.282519
summed bond order for one C is 3.208836
summed bond order for one C is 3.445696
summed bond order for one C is 3.043294
summed bond order for one C is 3.479797
summed bond order for one C is 3.259388
summed bond order for one C is 3.146856
summed bond order for one C is 3.276938
summed bond order for one C is 3.240246
summed bond order for one C is 3.342130
summed bond order for one C is 3.226736
summed bond order for one C is 3.371863
summed bond order for one C is 3.292488
summed bond order for one C is 2.984836
summed bond order for one C is 3.306770
summed bond order for one C is 3.358814
summed bond order for one C is 3.438277
summed bond order for one C is 3.184584
summed bond order for one C is 3.199364
summed bond order for one C is 3.175413
summed bond order for one C is 3.490876
summed bond order for one C is 3.336410
summed bond order for one C is 3.341677
summed bond order for one C is 3.238945
summed bond order for one C is 3.311451
summed bond order for one C is 3.308268
summed bond order for one C is 3.497979
summed bond order for one C is 3.268172
summed bond order for one C is 3.366581
summed bond order for one C is 3.250201
summed bond order for one C is 3.257400
summed bond order for one C is 3.307473
summed bond order for one C is 3.357933
summed bond order for one C is 3.332586
summed bond order for one C is 3.359835
summed bond order for one C is 3.327318
summed bond order for one C is 3.297746
summed bond order for one C is 3.319791
summed bond order for one C is 3.028117
summed bond order for one C is 3.086121
summed bond order for one C is 3.427577
summed bond order for one C is 3.333380
summed bond order for one C is 3.354414
summed bond order for one C is 3.394985
summed bond order for one C is 3.233596
summed bond order for one C is 3.275954
summed bond order for one C is 3.379247
summed bond order for one C is 3.433792
summed bond order for one C is 3.199184
summed bond order for one C is 3.163591
summed bond order for one C is 3.104833
summed bond order for one C is 3.237231
summed bond order for one C is 3.485063
summed bond order for one C is 3.370399
summed bond order for one C is 3.282519
summed bond order for one C is 3.208836
summed bond order for one C is 3.445696
summed bond order for one C is 3.043295
summed bond order for one C is 3.479798
summed bond order for one C is 3.259387
summed bond order for one C is 3.146857
summed bond order for one C is 3.276938
summed bond order for one C is 3.240245
summed bond order for one C is 3.342129
summed bond order for one C is 3.226736
summed bond order for one C is 3.371863
summed bond order for one C is 3.292488
summed bond order for one C is 2.984836
summed bond order for one C is 3.306770
summed bond order for one C is 3.358814
summed bond order for one C is 3.438277
summed bond order for one C is 3.184584
summed bond order for one C is 3.199365
summed bond order for one C is 3.175413
summed bond order for one C is 3.490876
summed bond order for one C is 3.336411
summed bond order for one C is 3.341677
summed bond order for one C is 3.238945
summed bond order for one C is 3.311450
summed bond order for one C is 3.308268
summed bond order for one C is 3.497979
summed bond order for one C is 3.268173
summed bond order for one C is 3.366581
summed bond order for one C is 3.250200
summed bond order for one C is 3.257401
summed bond order for one C is 3.307474
summed bond order for one C is 3.357939
summed bond order for one C is 3.332592
summed bond order for one C is 3.359836
summed bond order for one C is 3.327319

VEYREY_clean
summed bond order for one C is 1.374279
summed bond order for one C is 1.344323
summed bond order for one C is 1.374242
summed bond order for one C is 1.344359
summed bond order for one C is 1.374206
summed bond order for one C is 1.344344
summed bond order for one C is 1.374307
summed bond order for one C is 1.344248

VIFBUJ_clean
summed bond order for one C is 3.121057
summed bond order for one C is 3.121057

VIGNOQ_clean
The RRMSE value at monopole order=      0.54420
The RRMSE value at monopole order with cloud penetration is=      0.54318
negative charge on one Ag
negative charge on one Ag

VIGRIO_clean
summed bond order for one S is 6.398462
summed bond order for one S is 6.396515
summed bond order for one S is 6.398462
summed bond order for one S is 6.396516

VINHEH_charged
summed bond order for one C is 4.791763
summed bond order for one C is 3.169317
summed bond order for one C is 4.795341
summed bond order for one C is 3.170867

VISTOG_clean
summed bond order for one C is 3.486422
summed bond order for one C is 3.486423
summed bond order for one C is 3.486422
summed bond order for one C is 3.486422

VISTUM_clean
The RRMSE value at monopole order=      0.65334
The RRMSE value at monopole order with cloud penetration is=      0.65004

VOCNOQ_clean
summed bond order for one O is 1.198188
summed bond order for one O is 1.198123
summed bond order for one O is 1.198231
summed bond order for one O is 1.198467
summed bond order for one O is 1.198547
summed bond order for one O is 1.185186
summed bond order for one O is 1.198185
summed bond order for one O is 1.198263

VODPOU_clean
The RRMSE value at monopole order=      0.88914
The RRMSE value at monopole order with cloud penetration is=      0.87762
summed bond order for one N is 2.456570
summed bond order for one N is 2.377729
summed bond order for one N is 2.456570
summed bond order for one N is 2.377729
summed bond order for one N is 2.456569
summed bond order for one N is 2.377729
summed bond order for one N is 2.456571
summed bond order for one N is 2.377729
summed bond order for one N is 2.456571
summed bond order for one N is 2.377730
summed bond order for one N is 2.456570
summed bond order for one N is 2.377728
summed bond order for one N is 2.456570
summed bond order for one N is 2.377730
summed bond order for one N is 2.456570
summed bond order for one N is 2.377727

VONBUW_clean
The RRMSE value at monopole order=      0.59179
The RRMSE value at monopole order with cloud penetration is=      0.59521

VUHJAK_clean
summed bond order for one O is 0.790393
summed bond order for one O is 0.789991
summed bond order for one O is 0.789854
summed bond order for one O is 0.789864
summed bond order for one O is 0.789732
summed bond order for one O is 0.789681

VULKIX_clean
The RRMSE value at monopole order=      0.78542
The RRMSE value at monopole order with cloud penetration is=      0.79512
summed bond order for one O is 1.105736
summed bond order for one O is 1.078040

VUQLEZ_charged
summed bond order for one S is 6.515681
summed bond order for one S is 6.600380
summed bond order for one S is 6.488455
summed bond order for one S is 6.572927
summed bond order for one S is 6.619241
summed bond order for one S is 6.774687
summed bond order for one S is 6.520832
summed bond order for one S is 6.597430
summed bond order for one S is 6.490492
summed bond order for one S is 6.574153
summed bond order for one S is 6.621334
summed bond order for one S is 6.774679
summed bond order for one S is 6.515654
summed bond order for one S is 6.600379
summed bond order for one S is 6.488487
summed bond order for one S is 6.572935
summed bond order for one S is 6.619241
summed bond order for one S is 6.774678
summed bond order for one S is 6.520855
summed bond order for one S is 6.597433
summed bond order for one S is 6.490475
summed bond order for one S is 6.574147
summed bond order for one S is 6.621336
summed bond order for one S is 6.774692

VURYOX_clean
summed bond order for one O is 3.023508
summed bond order for one O is 3.023505
summed bond order for one O is 3.023507
summed bond order for one O is 3.023509

VUSJUP_clean
The RRMSE value at monopole order=      0.50551
The RRMSE value at monopole order with cloud penetration is=      0.50648

VUSKEA_clean
The RRMSE value at monopole order=      0.50722
The RRMSE value at monopole order with cloud penetration is=      0.51072

WAHMEY01_clean_h
summed bond order for one N is 2.464107
summed bond order for one N is 2.464113
summed bond order for one N is 2.464180
summed bond order for one N is 2.464107
summed bond order for one N is 2.464113
summed bond order for one N is 2.464180

WAHNUQ_charged
summed bond order for one O is 1.087246
summed bond order for one O is 1.076450
summed bond order for one O is 1.097124
summed bond order for one O is 1.080802
summed bond order for one O is 1.087045
summed bond order for one O is 1.076147
summed bond order for one O is 1.086971
summed bond order for one O is 1.076547
summed bond order for one O is 1.088822
summed bond order for one O is 1.076450
summed bond order for one O is 1.095561
summed bond order for one O is 1.080387

WAHREE_clean
The RRMSE value at monopole order=      1.01213
The RRMSE value at monopole order with cloud penetration is=      1.00404
The RRMSE value at dipole order=      1.35849
The RRMSE value at dipole order with cloud penetration=      1.33751

WAJHIA_clean
summed bond order for one C is 3.193795
summed bond order for one C is 3.193795
summed bond order for one C is 3.193795
summed bond order for one C is 3.193795

WAJLEA_charged
The RRMSE value at monopole order=      0.77796
The RRMSE value at monopole order with cloud penetration is=      0.77483
summed bond order for one C is 2.801686
summed bond order for one C is 3.129208
summed bond order for one C is 2.870503
summed bond order for one C is 2.801607
summed bond order for one C is 3.129075
summed bond order for one C is 2.870521
summed bond order for one C is 2.801665
summed bond order for one C is 3.129086
summed bond order for one C is 2.870322
summed bond order for one C is 2.801681
summed bond order for one C is 3.129213
summed bond order for one C is 2.870511
summed bond order for one C is 2.801632
summed bond order for one C is 3.129086
summed bond order for one C is 2.870528
summed bond order for one C is 2.801655
summed bond order for one C is 3.129077
summed bond order for one C is 2.870314
summed bond order for one Cl is 7.296568
summed bond order for one Cl is 7.296633
summed bond order for one Cl is 7.296635

WAQDOJ_charged
summed bond order for one O is 1.388752
summed bond order for one O is 1.388756

WAQFAX_clean
summed bond order for one C is 3.270687
summed bond order for one C is 3.270706
summed bond order for one C is 3.270701
summed bond order for one C is 3.270691

WAVQIV_ion_b
summed bond order for one O is 3.851915
summed bond order for one O is 0.585609
summed bond order for one O is 3.842959
summed bond order for one O is 0.584049
summed bond order for one O is 3.855579
summed bond order for one O is 0.583467
summed bond order for one O is 0.582392
summed bond order for one O is 3.865029
summed bond order for one O is 3.738529
summed bond order for one O is 3.855006
summed bond order for one O is 3.855628
summed bond order for one O is 3.854818
summed bond order for one O is 3.858923
summed bond order for one O is 3.688506
summed bond order for one O is 3.871018

WAVRAO_clean
summed bond order for one C is 3.248386
summed bond order for one C is 3.248500
summed bond order for one C is 3.248770
summed bond order for one C is 3.248665
summed bond order for one C is 3.248970
summed bond order for one C is 3.247940

WAZQIZ_clean
summed bond order for one C is 3.488842
summed bond order for one C is 3.488842

WEBLAQ_charged
summed bond order for one O is 3.162516
summed bond order for one O is 3.171588
summed bond order for one O is 3.335809
summed bond order for one O is 3.162516
summed bond order for one O is 3.171589
summed bond order for one O is 3.335810
summed bond order for one O is 3.162516
summed bond order for one O is 3.171588
summed bond order for one O is 3.335808
summed bond order for one O is 3.162516
summed bond order for one O is 3.171589
summed bond order for one O is 3.335809
summed bond order for one Cl is 10.025407
summed bond order for one Cl is 10.025409
summed bond order for one Cl is 10.025407
summed bond order for one Cl is 10.025409

WECJIZ_clean
summed bond order for one C is 3.418285
summed bond order for one C is 3.418285

WEGDIX_charged
summed bond order for one S is 6.638111
summed bond order for one S is 6.638111

WEHNAA_clean
summed bond order for one C is 2.460657
summed bond order for one C is 2.463974
summed bond order for one C is 2.706638
summed bond order for one C is 2.943708
summed bond order for one C is 2.968922
summed bond order for one C is 2.910390
summed bond order for one C is 2.463856
summed bond order for one C is 2.461989
summed bond order for one C is 2.706844
summed bond order for one C is 2.943491
summed bond order for one C is 2.968142
summed bond order for one C is 2.911183
summed bond order for one C is 2.460652
summed bond order for one C is 2.463974
summed bond order for one C is 2.706648
summed bond order for one C is 2.943713
summed bond order for one C is 2.968922
summed bond order for one C is 2.910392
summed bond order for one C is 2.463859
summed bond order for one C is 2.461982
summed bond order for one C is 2.706842
summed bond order for one C is 2.943489
summed bond order for one C is 2.968141
summed bond order for one C is 2.911183

WEHPIJ_charged
summed bond order for one S is 6.532329
summed bond order for one S is 6.532329
summed bond order for one S is 6.532329
summed bond order for one S is 6.532329

WEHRIL_charged
summed bond order for one Cl is 8.059719
summed bond order for one Cl is 8.059691
summed bond order for one Cl is 7.912053
summed bond order for one Cl is 7.912051

WELTUD_charged
summed bond order for one Cl is 0.468179
summed bond order for one Cl is 0.468181

WEMNAF_clean
The RRMSE value at monopole order=      0.70182
The RRMSE value at monopole order with cloud penetration is=      0.70240
summed bond order for one S is 6.681439
summed bond order for one S is 6.681438

WENDIE_clean
The RRMSE value at monopole order=      0.70451
The RRMSE value at monopole order with cloud penetration is=      0.70353

WENKEH_clean
summed bond order for one S is 6.068569
summed bond order for one S is 6.143552
summed bond order for one S is 6.143110
summed bond order for one S is 6.068569
summed bond order for one S is 6.143552
summed bond order for one S is 6.143110

WENKIL_clean5b
summed bond order for one S is 6.092805
summed bond order for one S is 6.063774
summed bond order for one S is 6.143939
summed bond order for one S is 6.092805
summed bond order for one S is 6.063773
summed bond order for one S is 6.143939

WENKOR_clean
summed bond order for one S is 6.044974
summed bond order for one S is 6.064731
summed bond order for one S is 6.124834
summed bond order for one S is 6.044974
summed bond order for one S is 6.064731
summed bond order for one S is 6.124834

WENKUX_clean5b
summed bond order for one S is 6.116160
summed bond order for one S is 6.166011
summed bond order for one S is 6.138778
summed bond order for one S is 6.116160
summed bond order for one S is 6.166011
summed bond order for one S is 6.138778

WENLAE_clean5b
summed bond order for one S is 6.060093
summed bond order for one S is 6.077132
summed bond order for one S is 6.072678
summed bond order for one S is 6.060093
summed bond order for one S is 6.077132
summed bond order for one S is 6.072678

WENSIS_clean
The RRMSE value at dipole order=      0.72871
The RRMSE value at dipole order with cloud penetration=      0.72303

WIBSAD_clean
summed bond order for one C is 3.224948
summed bond order for one C is 3.312026
summed bond order for one C is 3.225241
summed bond order for one C is 3.312239
summed bond order for one C is 3.225004
summed bond order for one C is 3.312156
summed bond order for one C is 3.224963
summed bond order for one C is 3.312093
summed bond order for one C is 3.225127
summed bond order for one C is 3.312161
summed bond order for one C is 3.225046
summed bond order for one C is 3.312083
summed bond order for one C is 3.225040
summed bond order for one C is 3.312031
summed bond order for one C is 3.225440
summed bond order for one C is 3.312306
summed bond order for one C is 3.225283
summed bond order for one C is 3.312292
summed bond order for one C is 3.224876
summed bond order for one C is 3.311995
summed bond order for one C is 3.225021
summed bond order for one C is 3.312096
summed bond order for one C is 3.225026
summed bond order for one C is 3.312146
summed bond order for one C is 3.225450
summed bond order for one C is 3.312326
summed bond order for one C is 3.224965
summed bond order for one C is 3.312003
summed bond order for one C is 3.225098
summed bond order for one C is 3.312106
summed bond order for one C is 3.225134
summed bond order for one C is 3.312167
summed bond order for one C is 3.224952
summed bond order for one C is 3.311999
summed bond order for one C is 3.225242
summed bond order for one C is 3.312230
summed bond order for one C is 3.224992
summed bond order for one C is 3.312166
summed bond order for one C is 3.224974
summed bond order for one C is 3.312120
summed bond order for one C is 3.225025
summed bond order for one C is 3.312146
summed bond order for one C is 3.224956
summed bond order for one C is 3.312059
summed bond order for one C is 3.224924
summed bond order for one C is 3.312020
summed bond order for one C is 3.225279
summed bond order for one C is 3.312267

WIHCUM_clean
summed bond order for one S is 6.232678
summed bond order for one S is 6.200092
summed bond order for one S is 6.232678
summed bond order for one S is 6.200092

WIYMOG_charged
summed bond order for one C is 2.803781
summed bond order for one C is 3.294070
summed bond order for one C is 2.354063
summed bond order for one C is 2.803782
summed bond order for one C is 3.294070
[truncated: 62,578 more chars]
