# Supplementary material for: A collection of forcefield precursors for metal–organic frameworks
Source: RSC Adv. 2019 Nov 13;9(63):36492–507. doi: 10.1039/c9ra07327b (PMC9075174; doi:10.1039/c9ra07327b)
Supplement: RA-009-C9RA07327B-s6383 [file RA-009-C9RA07327B-s6383.txt]

            NAC                C6                C8               C10     fluctuating_dipole_atomic_polarizability     isotropic_forcefield_polarizability              a              b   squared_Pearson_coefficient          <r^3>          <r^4>         wp_QDO          m_QDO          q_QDO         dipole    static_polarizability  atomic_spin_moment    atom_type
       1.432395         22.478316        284.027703       6119.543462                                     9.334130                                7.506422      -0.912021       1.846338                      0.999205      18.277270      53.526746       0.382134       0.744114      -0.903078       0.000000                11.587002            0.000010    12[8-(1,1,12),8-(1,1,12),8-(6),8-(6),8-(6),8-(6)]
       1.408435         28.939270        414.172923       9701.384075                                    10.739672                                8.879155      -0.905929       1.838326                      0.999143      18.777391      55.373164       0.366315       0.713942      -0.922274       0.122939                13.060619            0.000052    12[8-(1,1,12),8-(6),8-(6),8-(6),8-(6)]
       1.406391         26.108486        337.859462       7632.329719                                    10.373911                                8.270177      -1.094171       1.757682                      0.999281      19.898564      60.462283       0.357147       0.759266      -0.894934       0.003558                12.871110            0.001466    12[8-(6),8-(6),8-(6),8-(6),8-(6),8-(6)]
       1.384217         25.244376        362.105662       8318.075967                                    10.132036                                8.499194      -1.058536       1.759534                      0.999360      20.351571      62.088604       0.356325       0.749314      -0.898978       0.017640                11.999996           -0.000014    12[8-(6),8-(6),8-(6),8-(6),8-(6)]
       1.357166         24.782193        368.472665       8481.833780                                     9.894653                                8.490788      -0.916158       1.798230                      0.999170      20.589572      62.449655       0.362484       0.734917      -0.905286       0.000238                11.284689           -0.000011    12[8-(6),8-(6),8-(6),8-(6),8-(6,12),8-(6,12)]
       1.344935         27.846914        432.276811      10303.988570                                    10.591312                                9.107705      -0.928494       1.789503                      0.999171      20.837737      63.378152       0.356946       0.720270      -0.914129       0.029716                12.285997           -0.000010    12[8-(6),8-(6),8-(6),8-(6),8-(6,12)]
       1.436539         31.876189        450.042401      10820.825537                                    11.501094                                9.319124      -1.150873       1.760263                      0.999131      18.934814      56.682059       0.352196       0.729521      -0.916408       0.061447                13.875960           -0.000295    12[8-(6),8-(6),8-(6),8-(6)]
       1.447183         26.520979        409.977305       9591.792006                                    10.249510                                8.928252      -1.079960       1.796980                      0.999324      18.290369      54.016495       0.358990       0.731106      -0.916681       0.105258                11.636608            0.000006    12[8-(6),8-(6),8-(6),8-(6,12)]
       1.427117         29.742121        486.483363      11840.058480                                    10.920600                                9.616212      -1.070836       1.791313                      0.999230      18.605171      55.001535       0.352975       0.717028      -0.925853       0.143518                12.335559           -0.000001    12[8-(6),8-(6),8-(6)]
       1.332735         25.540851        387.901239       9030.710586                                    10.001694                                8.634544      -0.861819       1.805847                      0.999139      21.059317      64.043683       0.365021       0.720764      -0.910609       0.001690                11.376400            0.000004    12[8-(6),8-(6),8-(6,12),8-(6,12),8-(6,12),8-(6,12)]
       1.424076         28.628922        439.699608      10454.676583                                    10.690390                                9.172034      -1.034802       1.795412                      0.999030      18.876995      56.079692       0.359010       0.717754      -0.921091       0.085143                12.358252           -0.000001    12[8-(6),8-(6),8-(6,12),8-(6,12),8-(6,12)]
       1.447433         26.884639        455.160914      10854.248440                                    10.259713                                9.344962      -1.056710       1.811156                      0.999509      17.861238      52.084710       0.356981       0.720223      -0.925857       0.172945                11.236385            0.000010    12[8-(6),8-(6),8-(6,12)]
       1.450911         24.115654        331.168432       7387.747156                                     9.499080                                7.872060      -0.949141       1.859314                      0.999509      17.299382      49.796183       0.391366       0.710339      -0.922118       0.064881                12.440443            0.000001    12[8-(6),8-(6,12),8-(6,12),8-(6,12),8-(6,12)]
       1.344642         22.985234        381.113931       8848.471213                                     9.396539                                8.594819      -0.913881       1.790927                      0.999216      21.020190      64.185455       0.362949       0.726880      -0.907174       0.001730                10.120462            0.000004    12[8-(6,12),8-(6,12),8-(6,12),8-(6,12),8-(6,12),8-(6,12)]
       1.714400         40.947283        468.306918      11578.046174                                    13.146014                                9.178896      -0.543757       1.791531                      0.999446      27.997120      89.898931       0.365971       0.683772      -0.915219       0.000930                18.374660           -0.000001    13[8-(1,13),8-(1,13),8-(6),8-(6),8-(6),8-(6)]
       1.650974         48.244101        625.306105      16472.869500                                    14.039231                               10.233469      -0.501111       1.770647                      0.999902      30.665553     100.426841       0.370263       0.628980      -0.938680       0.007893                18.039488           -0.008492    13[8-(13),8-(13),8-(6),8-(6),8-(6),8-(6)]
       1.778834         32.280366        450.489300      11029.417250                                    11.779541                                9.381336      -0.647946       1.758342                      0.999940      27.990460      91.051417       0.341466       0.732708      -0.895238       0.000000                13.733587           -0.000012    13[8-(15),8-(15),8-(15),8-(15),9-(13),9-(13)]
       1.778349         40.673117        572.257791      14743.982816                                    12.078029                                9.428809      -0.527658       1.794451                      0.999663      27.391465      87.659407       0.407967       0.586554      -0.957955       0.024865                14.245306           -0.000112    13[8-(15),8-(15),8-(15),8-(15)]
       1.810356         41.156216        587.135212      14997.918000                                    12.069634                                9.479577      -0.143689       1.932554                      0.998984      25.314381      77.832825       0.417772       0.573964      -0.974476       0.030370                13.973704            0.000057    13[8-(15),8-(15),9-(13),9-(13)]
       0.652128        126.395921       2425.906043      85259.162833                                    19.932899                               15.256148       0.240635       1.835164                      0.997077      54.826763     175.966080       0.484367       0.359915      -1.134881       0.007651                25.367043            0.000702    14[6-(6,6),6-(6,6),6-(6,6),6-(6,6)]
       1.812050         44.346080        758.714347      20769.816050                                    12.106628                               10.350688      -0.153602       1.828944                      0.999327      36.504773     116.625755       0.422407       0.535149      -0.990631       0.005213                13.061055           -0.000098    14[9-(0),9-(0),9-(0),9-(0),9-(0),9-(0)]
       1.816533         45.499984        658.137651      17343.527286                                    12.980599                               10.151390       0.078228       1.904888                      0.999686      35.516865     111.693353       0.396245       0.587570      -0.966755       0.001870                16.376929            0.000008    14[9-(0),9-(0),9-(0),9-(0),9-(30),9-(30)]
       1.249221         72.795293       1251.805832      37687.216971                                    13.557156                               10.794148       0.635985       1.968030                      0.999882      49.571538     151.847039       0.582851       0.349887      -1.131950       0.094595                16.168368           -0.002622    15[1-(0),8-(30),8-(30),8-(30)]
       1.231287         79.221638       1338.405125      40747.190167                                    14.251621                               11.129059       0.767069       2.010511                      0.999916      49.182859     149.258453       0.579752       0.347228      -1.139479       0.139885                17.630323           -0.003405    15[1-(0),8-(30),8-(31),8-(31)]
       1.467094         65.000811       1084.347487      31663.056500                                    13.308200                               10.599405       0.150788       1.857932                      0.999594      46.103423     142.143947       0.539846       0.388591      -1.095584       0.090501                15.126105           -0.000023    15[6-(1,1,6),8-(13),8-(13),8-(13)]
       1.284574         75.055841       1340.344592      41192.502250                                    14.173473                               11.409966       0.186962       1.848456                      0.999486      49.944707     156.921967       0.547250       0.364343      -1.115604       0.114093                16.513086            0.006084    15[6-(1,1,7),8-(0),8-(29),8-(29)]
       1.402852         62.558666       1129.875850      33149.420625                                    12.600276                               10.549593       0.441516       1.951264                      0.999778      45.513457     138.123322       0.565275       0.369383      -1.115760       0.124891                13.991561           -0.000000    15[6-(1,1,7),8-(1),8-(39),8-(39)]
       1.420736         62.508863       1128.635500      33168.343500                                    12.669331                               10.603353       0.332538       1.921088                      0.999627      45.626571     139.434408       0.558099       0.373582      -1.110556       0.131487                14.077414            0.000008    15[6-(1,1,7),8-(1),8-(68),8-(68)]
       1.394657         62.953913       1132.744938      33229.280875                                    12.622503                               10.543168       0.486927       1.964390                      0.999823      45.470887     137.600450       0.567512       0.368027      -1.117725       0.123469                14.047902            0.000061    15[6-(1,1,7),8-(1),8-(71),8-(71)]
       1.336506         67.502005       1282.682911      38913.175417                                    13.187335                               11.159290       0.273843       1.878449                      0.999757      48.500471     150.548268       0.554644       0.364074      -1.117822       0.070378                14.654417           -0.000300    15[6-(1,1,7),8-(30),8-(30),8-(30,30)]
       1.315649         60.899131       1150.958180      34164.641500                                    12.812126                               11.007537       0.338488       1.892526                      0.999707      49.313540     153.823255       0.522633       0.395731      -1.089682       0.073062                14.048999           -0.000002    15[6-(1,1,7),8-(57),8-(57),8-(57,57)]
       1.417650         60.787059       1054.369901      30752.858400                                    12.833272                               10.579214       0.139465       1.849159                      0.999360      47.872481     150.282669       0.527732       0.398737      -1.082707       0.109763                14.402747            0.000587    15[6-(1,1,7),8-(60),8-(60),8-(60)]
       1.304431         67.298965       1238.703763      37337.072000                                    13.491999                               11.241338       0.258032       1.870470                      0.999662      49.232628     153.370367       0.531190       0.382669      -1.101605       0.077580                15.249650            0.002371    15[6-(1,1,7),8-(63),8-(63),8-(63,63),63-(8,8,8,8,8,8)]
       0.803033        106.200575       1963.581892      65616.461375                                    17.890924                               13.859589       0.075099       1.801746                      0.998356      55.731964     174.829337       0.498789       0.369500      -1.126874       0.101673                22.331737            0.000205    15[6-(6,6),6-(6,6),6-(6,6),8-(0)]
       0.873142        108.687289       1875.453017      61910.439167                                    17.860238                               13.348198       0.035900       1.800172                      0.998421      54.243196     169.701432       0.520802       0.356280      -1.135733       0.135090                22.817274            0.000050    15[6-(6,6),6-(6,6),6-(6,6),8-(62)]
       0.839112        110.311904       1907.139767      63171.006333                                    17.997596                               13.438347       0.055220       1.801688                      0.998492      54.721096     171.060666       0.520755       0.355092      -1.137559       0.110116                23.009785            0.000730    15[6-(6,6),6-(6,6),6-(6,6),8-(63)]
       0.871870        108.435060       1863.260350      61435.425667                                    17.899133                               13.360232       0.029389       1.797379                      0.998544      54.334741     170.147872       0.517112       0.359241      -1.132862       0.135862                22.884926            0.000061    15[6-(6,6),6-(6,6),6-(6,6),8-(64)]
       0.882096        107.982675       1857.571062      61207.330313                                    17.813889                               13.317287       0.012149       1.793934                      0.998565      54.130387     169.501649       0.519192       0.358043      -1.133702       0.134095                22.713132            0.000051    15[6-(6,6),6-(6,6),6-(6,6),8-(65)]
       0.872016        108.678144       1873.491575      61827.619875                                    17.882092                               13.367739       0.033008       1.798949                      0.998494      54.262879     169.726385       0.518894       0.357689      -1.134640       0.130038                22.837846            0.000141    15[6-(6,6),6-(6,6),6-(6,6),8-(66)]
       1.300208         67.905853       1145.394482      34070.130500                                    13.968677                               11.104668       0.145641       1.839635                      0.999143      49.863954     157.213877       0.510192       0.406199      -1.080063       0.110837                16.283728           -0.000508    15[6-(6,6),8-(29),8-(29),8-(29)]
       1.299990         74.544395       1250.197255      37643.575567                                    14.099536                               11.000795       0.349799       1.900045                      0.999666      48.539805     149.395911       0.560306       0.363616      -1.119925       0.094806                17.013277           -0.004815    15[6-(6,6),8-(30),8-(30),8-(30)]
       1.318342         70.458035       1221.192850      36737.911500                                    13.992701                               11.238765       0.192039       1.851053                      0.999561      49.398998     154.639312       0.525092       0.388026      -1.095998       0.127987                15.958490            0.000002    15[6-(6,6),8-(30),8-(30),8-(30,30)]
       1.246911         76.941390       1284.934892      38948.110583                                    14.579377                               11.340172       0.360211       1.892471                      0.999893      49.575026     153.156968       0.538538       0.375523      -1.110777       0.099726                17.417419            0.000000    15[7-(6),7-(6),8-(6),8-(6)]
       1.629228         36.391687        610.605428      15920.186000                                    11.160849                                9.642561      -0.012960       1.810607                      0.999395      46.561503     149.722865       0.411314       0.575434      -0.965081       0.003687                12.324350            0.021392    15[8-(0),8-(0),8-(0),8-(0)]
       1.360995         69.004490       1304.966745      39731.976636                                    13.406761                               11.316258       0.392347       1.915592                      0.999451      47.733787     146.436506       0.546305       0.370434      -1.116761       0.007136                15.171926           -0.004640    15[8-(0),8-(0),8-(6),8-(6)]
       1.543945         63.449726       1058.978233      30660.337278                                    12.756530                               10.265065       0.494465       1.954930                      0.999708      45.074632     137.350959       0.567006       0.373268      -1.109556       0.050837                14.618632           -0.006289    15[8-(0),8-(31),8-(31),8-(31)]
       1.569471         54.088093        893.837413      25242.990375                                    12.101052                                9.844753       0.102851       1.843708                      0.999705      46.657554     148.526355       0.533410       0.406624      -1.067198       0.028698                13.579245            0.012165    15[8-(0),8-(42),8-(42),8-(42,42)]
       1.590318         48.223814        777.837924      21227.337875                                    11.776436                                9.654758       0.325410       1.910868                      0.999919      45.514377     142.660368       0.499416       0.449430      -1.040301       0.028473                13.497083            0.016050    15[8-(0),8-(42),8-(42,42),8-(42,42)]
       1.568989         58.525199       1028.635900      29656.111800                                    12.234339                               10.222205       0.518413       1.960072                      0.999779      45.177701     138.598339       0.557675       0.380983      -1.100526       0.057655                13.404073            0.000005    15[8-(1),8-(30),8-(30),8-(30)]
       1.821170         57.172457        786.564586      21215.719214                                    11.998090                                8.887466       0.499660       2.001507                      0.998909      39.123257     115.386572       0.603161       0.378058      -1.104211       0.042542                14.064775           -0.001275    15[8-(13),8-(13),8-(13),8-(13)]
       1.522967         63.444521       1036.861925      29920.106462                                    12.815361                               10.205228       0.549081       1.965262                      0.999384      45.586222     139.139121       0.563215       0.377965      -1.104907       0.036884                14.549397           -0.012602    15[8-(30),8-(30),8-(30),8-(30)]
       1.551971         60.444666       1005.320263      28868.912583                                    12.535877                               10.130210       0.463390       1.944533                      0.999914      45.429993     139.586176       0.556805       0.385421      -1.097110       0.043739                14.216456           -0.007478    15[8-(30),8-(30),8-(30),8-(30,30)]
       1.574497         63.014622       1029.858447      29638.468207                                    12.778645                               10.158226       0.537483       1.975349                      0.999847      44.258522     134.372735       0.565882       0.377043      -1.106679       0.062885                15.016824           -0.008770    15[8-(31),8-(31),8-(31),8-(31)]
       1.752527         56.456383        953.953164      26978.612448                                    12.193496                               10.136588       0.070924       1.875353                      0.999771      40.682712     123.240880       0.536170       0.404309      -1.085180       0.004165                13.360725            0.000005    15[9-(0),9-(0),9-(0),9-(0),9-(0),9-(0)]
      -0.491233        183.325897       5536.595867     233209.602500                                    22.227976                               20.206441       0.682452       1.822180                      0.999341      86.651663     280.317409       0.525833       0.276617      -1.243075       0.322619                24.363897            0.000003    16[29-(6,7,16,42),29-(7,7,16,42),42-(16,16,16,29,29,29,29)]
      -0.466332        165.993372       5256.814694     219193.274167                                    20.651694                               19.578327       0.640623       1.814557                      0.999097      86.542615     281.294478       0.537210       0.273441      -1.242974       0.335742                22.542943            0.000001    16[29-(7,16,35),29-(7,16,35),29-(7,7,16),74-(16,16,16)]
      -0.434355        180.270015       5677.091509     239572.886250                                    21.814616                               20.425224       0.834642       1.882206                      0.998667      83.173586     265.440626       0.526670       0.275677      -1.249647       0.312068                23.437260           -0.000120    16[29-(7,16,53),29-(7,7,16),74-(16,16,16)]
      -0.561093        188.854895       5990.654562     257847.353750                                    22.519399                               20.936222       0.711620       1.815892                      0.999272      90.435587     297.603743       0.518662       0.274463      -1.243155       0.308410                24.431505            0.029671    16[29-(7,7,16,42),29-(7,7,16,42),42-(16,16,29,29,29)]
       0.049237        128.117912       3223.409108     118172.102306                                    17.715947                               15.681297       1.285827       2.087846                      0.999417      66.264935     197.322890       0.583911       0.286485      -1.237192       0.180963                19.671501            0.012967    16[6-(1,1,6),6-(7,7)]
       0.154514        101.841174       2738.155025      96687.717833                                    15.157914                               14.430288       1.288483       2.096705                      0.999848      64.038960     188.954228       0.608618       0.285525      -1.234487       0.111304                15.526052            0.000342    16[6-(1,6),6-(6,7)]
       0.085081        128.872553       3169.506640     116661.493729                                    17.977721                               15.609737       0.881589       1.957213                      0.999597      68.120613     206.631756       0.579060       0.289442      -1.227219       0.098291                20.378312           -0.000003    16[6-(6,16),6-(6,6)]
       0.979793         79.214862       1482.417301      45319.684527                                    13.061804                               10.754210       0.628557       1.994173                      0.999364      50.229008     142.587265       0.684855       0.292596      -1.214744       0.107810                14.718055           -0.000095    16[6-(6,6),6-(6,6),8-(0),8-(0)]
       0.111046        117.036281       2834.772537     101186.912658                                    16.726938                               14.699252       1.081221       2.019508                      0.999568      66.184911     197.101323       0.600610       0.286661      -1.231643       0.092585                18.594005            0.000426    16[6-(6,6),6-(6,6)]
       1.140889         79.694279       1438.334137      43926.551500                                    13.281978                               10.645823       0.754215       2.016974                      0.999855      50.582295     146.624439       0.678746       0.295486      -1.203826       0.090068                15.638531            0.005538    16[6-(6,6),8-(0),8-(0),8-(28)]
      -0.002168        136.854194       3583.440077     134930.609583                                    18.567194                               16.597358       1.031280       2.002688                      0.999641      68.786234     207.804377       0.564431       0.288548      -1.234656       0.037870                20.220993            0.000008    16[6-(6,7),16-(6)]
      -0.380274        157.578759       4396.467137     174139.507500                                    19.951919                               18.030432       1.157210       1.984196                      0.999491      78.962730     244.740341       0.557666       0.277294      -1.246943       0.196881                21.534474            0.115120    16[6-(6,7),27-(8,8,16)]
      -0.354983        171.080424       4297.440900     169341.845000                                    21.061987                               17.958434       1.206665       1.994687                      0.999966      78.611965     243.161974       0.552498       0.281530      -1.241929       0.156135                23.485140            0.000001    16[6-(7),48-(7,7,7,7)]
      -0.362273        174.448788       4442.074720     176370.802000                                    21.324627                               18.273374       1.173250       1.985653                      0.999851      78.819019     244.159463       0.547338       0.282032      -1.242249       0.160012                23.759164            0.000021    16[6-(7),48-(7,7,7,7,16)]
      -0.199540        153.739349       3861.328295     148451.233661                                    19.799616                               17.146112       1.074958       1.984277                      0.999647      74.517154     229.224757       0.558226       0.285623      -1.234932       0.168652                21.598271            0.007472    16[6-(7),80-(16,16,16)]
      -0.394122        179.780205       4508.219408     179466.229205                                    21.723964                               18.381993       1.483649       2.059811                      0.999501      79.847869     246.503473       0.547328       0.281498      -1.244610       0.200276                23.919999            0.007839    16[6-(7)]
      -0.083401        143.626951       3583.329375     134998.122500                                    19.156925                               16.682629       1.215568       2.019833                      0.999780      72.048599     218.518812       0.558206       0.291262      -1.230454       0.072753                20.558971            0.605029    16[6-(7,7)]
      -0.283159        148.809951       4599.578809     185524.711875                                    19.631126                               18.748997       0.702186       1.856433                      0.999669      80.180237     255.673081       0.530105       0.286943      -1.228882       0.180337                20.557047            0.035802    16[74-(6,16,16,16),74-(6,16,16,16),74-(6,16,16,16)]
      -0.161293        135.463939       4073.523678     159242.583906                                    18.488179                               17.721148       0.846600       1.913042                      0.999626      76.225265     239.269749       0.541981       0.289115      -1.226741       0.083718                19.174308            0.005280    16[75-(6,16,16,16),75-(6,16,16,16),75-(6,16,16,16)]
      -0.514217        142.426302       4252.219680     165093.218000                                    18.585968                               17.783836       1.480333       2.107768                      0.998959      75.271935     222.295247       0.565649       0.278944      -1.259785       0.051810                19.662851            0.009098    17[27-(17)]
      -0.536435        136.521062       4513.184925     177366.458750                                    17.828632                               18.218481       1.692230       2.142828                      0.999385      76.677568     225.830776       0.565125       0.275804      -1.266760       0.090838                17.463916            0.112309    17[28-(7,7,8,8)]
      -0.463665        150.624666       4681.503300     186420.417500                                    18.924797                               18.300344       1.242969       2.043216                      0.999168      75.083893     223.281613       0.573823       0.269511      -1.272024       0.085659                19.422393            0.000018    17[29-(7,17),29-(7,17)]
      -0.489827        124.804468       3506.410692     129986.083333                                    16.698207                               15.844389       1.739140       2.179542                      0.999534      73.339847     211.782655       0.615321       0.269348      -1.270056       0.181627                17.067715           -0.000000    17[30-(7,7,7)]
      -0.557081        127.768041       3847.567986     145693.753333                                    16.989516                               16.657446       1.745591       2.168335                      0.999744      75.578841     220.432528       0.598173       0.270459      -1.269562       0.152463                17.497783           -0.000006    17[30-(7,7,8,8)]
      -0.478482        131.626024       4009.770000     153521.981429                                    17.553254                               17.193251       1.330426       2.084589                      0.997668      73.394287     215.374625       0.578771       0.276712      -1.261907       0.106660                17.988152            0.000002    17[48-(7,7,17),48-(7,7,17)]
      -0.472535        130.334575       3891.971250     148127.596875                                    17.466515                               16.937444       1.286132       2.062757                      0.999266      74.047661     218.149391       0.582220       0.276413      -1.259757       0.145611                17.863837            0.000003    17[48-(7,7,17),48-(7,7,7,7,17)]
      -0.524787        146.493987       4487.182215     176819.462500                                    19.016330                               18.276257       1.160025       2.019620                      0.997948      76.239077     227.904833       0.556819       0.279169      -1.257712       0.077513                20.228390            0.000022    17[48-(7,7,17,17,17),48-(7,7,17,17,17)]
      -0.437073        135.399627       4116.621863     158232.411250                                    17.792875                               17.363601       1.387143       2.103521                      0.998974      72.212150     210.869710       0.580244       0.274662      -1.267082       0.129653                18.234059           -0.000002    17[48-(7,7,7,17),48-(7,7,7,17)]
      -0.448070        125.325340       3762.817519     142008.025000                                    16.999233                               16.651177       1.272754       2.067640                      0.998559      72.966253     214.051441       0.587357       0.276320      -1.259875       0.157413                17.331836            0.000001    17[48-(7,7,7,17),48-(7,7,7,7,17)]
      -0.057259        108.087583       2631.549371      91095.139412                                    15.668244                               14.061033       1.281468       2.120261                      0.999694      63.470270     179.509750       0.628667       0.282037      -1.250743       0.052997                17.226107            0.002639    17[6-(6,6)]
      -0.114469          2.757634         28.435495        369.645758                                     2.728030                                2.674879      -0.892469       2.260066                      0.996481       5.394805      15.120402       0.500758       0.956414      -0.796263       0.110866                 2.753642            0.004837    1[15-(8,8,8)]
       0.172637          0.844287          5.951286         54.278185                                     1.486299                                1.433072      -0.890388       2.490621                      0.999463       3.076130       8.315995       0.518930       1.297367      -0.706634       0.029186                 1.506515            0.000012    1[6-(1,1)]
       0.206204          0.973870          7.140838         67.498748                                     1.571620                                1.519831      -1.066872       2.399767                      0.999284       3.055785       8.135848       0.536784       1.216305      -0.726234       0.008947                 1.586578            0.000001    1[6-(1,1,14)]
       0.214795          0.829765          5.987853         55.074563                                     1.504361                                1.465418      -1.065137       2.421161                      0.997983       3.101567       8.621083       0.496746       1.355312      -0.695587       0.011256                 1.511136            0.000003    1[6-(1,1,15)]
       0.202035          0.895266          6.610983         62.593560                                     1.603414                                1.554986      -1.250367       2.317716                      0.997835       3.342937       9.538433       0.472261       1.375012      -0.689117       0.015271                 1.619563            0.000000    1[6-(1,1,50)]
       0.161562          1.028442          7.743492         75.957397                                     1.666670                                1.603025      -1.012188       2.406871                      0.998306       3.361314       9.307244       0.502646       1.273484      -0.712426       0.016621                 1.694150            0.000075    1[6-(1,1,6)]
       0.152258          1.026134          7.752729         77.168271                                     1.680618                                1.612122      -0.974912       2.428631                      0.998115       3.370198       9.413915       0.495980       1.294332      -0.708026       0.024088                 1.707403            0.000736    1[6-(1,1,7)]
       0.122822          1.165786          8.961558         91.008224                                     1.763601                                1.682266      -0.976931       2.409532                      0.998308       3.465966       9.527349       0.513043       1.218354      -0.725577       0.027057                 1.793248            0.000303    1[6-(1,1,8)]
       0.144932          1.017375          7.592394         74.525190                                     1.729619                                1.650563      -1.275242       2.278452                      0.995485       3.694897      10.729541       0.466430       1.350008      -0.692921       0.029682                 1.783387           -0.000134    1[6-(1,6)]
       0.160219          0.954834          7.441654         72.669797                                     1.649056                                1.627287      -0.993044       2.426959                      0.996741       3.434020       9.808004       0.473007       1.348503      -0.695543       0.028218                 1.653135            0.001119    1[6-(1,6,15)]
       0.151416          0.994032          7.609297         74.843218                                     1.728909                                1.674149      -1.185358       2.332177                      0.995001       3.624062      10.601853       0.451102       1.389839      -0.686148       0.030096                 1.756334            0.000031    1[6-(1,6,16)]
       0.120599          1.096635          8.694034         88.163228                                     1.750241                                1.708122      -0.935804       2.425858                      0.997204       3.588685      10.152357       0.484526       1.279276      -0.710569       0.026970                 1.767294            0.000183    1[6-(1,6,6)]
       0.118429          1.105539          8.715654         89.355620                                     1.772024                                1.717319      -0.982229       2.409645                      0.996828       3.597414      10.243310       0.477134       1.296287      -0.706723       0.033607                 1.796873            0.000290    1[6-(1,6,7)]
       0.097323          1.256530         10.160234        105.968082                                     1.885866                                1.823999      -1.044135       2.368466                      0.996390       3.710713      10.500591       0.477724       1.248303      -0.717742       0.035416                 1.922239            0.000195    1[6-(1,6,8)]
       0.158402          0.980312          7.643546         74.826690                                     1.678577                                1.652466      -1.079422       2.386541                      0.996568       3.466199       9.927557       0.468736       1.346391      -0.696060       0.029079                 1.687477            0.001115    1[6-(1,7,15)]
       0.110861          1.161434          9.137229         93.776877                                     1.876753                                1.800870      -1.187882       2.315757                      0.994240       3.779413      11.058615       0.449077       1.343797      -0.695872       0.040176                 1.920537            0.000062    1[6-(1,7,7)]
       0.075581          1.271748          9.900135        102.628139                                     1.938698                                1.829122      -1.134287       2.326339                      0.994960       3.840853      11.027480       0.465824       1.278172      -0.710168       0.048619                 1.997950            0.000008    1[6-(1,8,8)]
       0.166311          0.929783          6.708546         64.102165                                     1.677657                                1.597795      -1.254057       2.318899                      0.995355       3.497986      10.221414       0.449389       1.428666      -0.678354       0.044334                 1.712766            0.000122    1[6-(6,16)]
       0.121170          1.148309          8.510448         84.985969                                     1.774866                                1.673359      -1.090929       2.362257                      0.996873       3.503142       9.744181       0.497738       1.252374      -0.716588       0.038447                 1.822037            0.000091    1[6-(6,6)]
       0.097152          1.139328          9.279726         94.830327                                     1.798299                                1.770799      -0.985052       2.396088                      0.995846       3.745552      10.697766       0.473650       1.277760      -0.709812       0.037951                 1.819560            0.000172    1[6-(6,6,6)]
       0.079086          1.161457          9.469257         97.419370                                     1.829079                                1.793802      -1.064002       2.353329                      0.995008       3.875679      11.164969       0.467688       1.284350      -0.707547       0.043749                 1.853901            0.000849    1[6-(6,6,7)]
       0.089611          1.202417          9.688631         99.652446                                     1.840364                                1.791105      -0.938979       2.422015                      0.996718       3.662184      10.329642       0.478193       1.257604      -0.715663       0.049806                 1.863209            0.000935    1[6-(6,6,8)]
       0.100426          1.265562          9.317261         95.803428                                     1.932227                                1.778309      -1.141688       2.332004                      0.995876       3.709504      10.636551       0.468562       1.292345      -0.706848       0.046917                 2.013260            0.000254    1[6-(6,7)]
       0.060964          1.601312         14.791391        175.989917                                     2.172267                                2.115082      -1.286512       2.206558                      0.996093       4.597484      13.858174       0.452438       1.232542      -0.716953       0.037224                 2.217834            0.076044    1[6-(6,7,7)]
       0.098983          1.276160          9.686513        100.527095                                     1.933718                                1.803599      -1.170213       2.319490                      0.996133       3.730775      10.695638       0.466966       1.284311      -0.708500       0.052493                 1.987234            0.000671    1[6-(6,8)]
       0.138945          1.090490          8.833212         89.750022                                     1.817888                                1.788392      -1.249277       2.298859                      0.993534       3.699105      10.861000       0.443210       1.364230      -0.691610       0.050096                 1.836942            0.000317    1[6-(6,8,15)]
       0.094352          1.334524         10.230071        114.091205                                     2.021016                                1.855943      -1.204592       2.300465                      0.995198       3.871616      11.469120       0.455404       1.320807      -0.700655       0.053402                 2.080973            0.000830    1[6-(7,7)]
       0.057518          1.169878          8.983990         91.494608                                     1.857167                                1.764672      -1.280229       2.248356                      0.994365       4.025277      11.725682       0.462378       1.309239      -0.700968       0.055138                 1.888788            0.000051    1[6-(7,8)]
       0.030501          1.383753         10.203862        105.269665                                     1.941122                                1.778962      -0.984283       2.379088                      0.997429       3.760975      10.331590       0.511192       1.170414      -0.735290       0.064351                 2.015663            0.001563    1[6-(8,8)]
       0.387602          0.743764          5.502343         57.070768                                     1.470649                                1.402788      -1.507927       2.324674                      0.996634       2.759228       8.270952       0.453350       1.583130      -0.653778       0.028784                 1.488764            0.005840    1[7-(1,1,1)]
       0.351777          0.552463          3.604027         30.219591                                     1.245681                                1.208618      -1.252751       2.424105                      0.998221       2.593351       7.329698       0.482854       1.567751      -0.656583       0.021360                 1.261946            0.000017    1[7-(1,1,6)]
       0.339257          0.622760          3.997329         34.816059                                     1.291260                                1.220498      -1.286499       2.390549                      0.998909       2.601860       7.181434       0.508073       1.471944      -0.671971       0.022645                 1.329284            0.000245    1[7-(1,6)]
       0.319019          0.595930          4.006643         33.872327                                     1.287816                                1.265921      -1.142133       2.460550                      0.998832       2.635960       7.361005       0.484413       1.506632      -0.666601       0.028418                 1.297068            0.000250    1[7-(1,6,27)]
       0.309368          0.629715          4.250965         36.411782                                     1.320287                                1.290118      -1.100229       2.473249                      0.999145       2.655036       7.377775       0.488437       1.480408      -0.671704       0.030258                 1.337246            0.000427    1[7-(1,6,28)]
       0.332563          0.573972          3.825693         32.576079                                     1.296982                                1.263563      -1.309444       2.382490                      0.997972       2.768247       7.999411       0.462203       1.595039      -0.650065       0.026611                 1.314116            0.000646    1[7-(1,6,29)]
       0.325219          0.549058          3.626889         30.209708                                     1.247789                                1.225277      -1.168178       2.450969                      0.998832       2.657395       7.522710       0.476435       1.566184      -0.655763       0.025455                 1.254908            0.001187    1[7-(1,6,30)]
       0.303203          0.768112          5.663906         53.280895                                     1.491833                                1.458736      -1.280663       2.368429                      0.997451       2.926753       8.425100       0.462055       1.483216      -0.670155       0.029511                 1.508034           -0.000000    1[7-(1,6,48)]
       0.300918          0.668997          4.886730         50.818950                                     1.351679                                1.303166      -1.198040       2.425322                      0.997998       2.816524       8.091536       0.483409       1.522174      -0.663850       0.033338                 1.375218            0.002476    1[7-(1,6,6)]
       0.328715          0.568436          3.646156         30.329160                                     1.253247                                1.210031      -1.286059       2.392766                      0.998474       2.638905       7.386280       0.492510       1.520844      -0.663085       0.027784                 1.266671            0.000112    1[7-(1,7)]
       0.299214          0.609427          3.916819         32.889110                                     1.267279                                1.216934      -1.166768       2.424602                      0.999282       2.694859       7.372639       0.515373       1.439033      -0.677900       0.032289                 1.294950            0.000138    1[7-(6,6)]
       0.274619          0.594165          4.129052         35.712553                                     1.309539                                1.295657      -1.240618       2.376593                      0.997123       3.022652       8.743626       0.467578       1.548630      -0.656002       0.034708                 1.328034            0.000135    1[7-(6,6,28)]
       0.257546          0.677056          4.518132         39.269186                                     1.381496                                1.324749      -1.004555       2.470622                      0.999065       2.994976       8.438501       0.483800       1.457768      -0.672182       0.032282                 1.426068            0.000765    1[7-(6,6,29)]
       0.262426          0.608414          4.200318         36.375240                                     1.358997                                1.336626      -1.321252       2.323263                      0.996287       3.206501       9.471424       0.443404       1.595288      -0.647450       0.032487                 1.393079           -0.000084    1[7-(6,6,30)]
       0.248742          0.673321          4.872518         43.741991                                     1.439143                                1.426632      -1.506152       2.227001                      0.993873       3.410733      10.215037       0.435427       1.567845      -0.651110       0.033396                 1.448553            0.000002    1[7-(6,6,48)]
       0.268278          0.556638          3.688546         30.915481                                     1.249481                                1.223058      -1.126370       2.429982                      0.998612       2.934477       8.330651       0.480522       1.543007      -0.657239       0.032465                 1.267221           -0.000012    1[7-(6,6,6)]
       0.289507          0.637556          4.013285         34.115046                                     1.334084                                1.253908      -1.177610       2.414228                      0.999137       2.809433       7.872638       0.491580       1.487972      -0.668170       0.037071                 1.372768            0.000225    1[7-(6,7)]
       0.468698          0.390802          2.263838         16.714821                                     1.004329                                0.979085      -1.368513       2.456530                      0.999933       1.963319       5.249538       0.524139       1.592924      -0.652207       0.022834                 1.011204            0.000070    1[8-(1)]
       0.472534          0.628157          4.262396         38.153029                                     1.328512                                1.273838      -1.717108       2.239265                      0.997912       2.445113       6.987997       0.469548       1.579248      -0.653716       0.026065                 1.347871            0.008896    1[8-(1,1)]
       0.436261          0.381560          2.105232         15.565665                                     1.054315                                0.990670      -1.377184       2.402513                      0.998811       2.413426       6.905361       0.473929       1.750137      -0.623640       0.014958                 1.101851            0.000063    1[8-(1,12,12)]
       0.452148          0.392599          2.267588         16.974730                                     1.054950                                1.014363      -1.310182       2.450434                      0.999467       2.275441       6.418926       0.481082       1.701974      -0.631876       0.010992                 1.079957           -0.000036    1[8-(1,27)]
       0.427530          0.621511          4.185034         37.446539                                     1.383541                                1.315632      -1.592691       2.286798                      0.996881       2.674119       7.952249       0.438279       1.661843      -0.638366       0.016908                 1.436860            0.000660    1[8-(1,27,27)]
       0.458478          0.388411          2.199266         16.476790                                     0.946836                                0.906478      -1.307141       2.469524                      0.999741       1.968963       5.108638       0.581141       1.502415      -0.665019       0.016489                 0.957915            0.001286    1[8-(1,28)]
       0.449639          0.390182          2.295502         17.551184                                     1.081118                                1.040408      -1.386328       2.417965                      0.998573       2.372628       6.915130       0.453030       1.803535      -0.617517       0.011799                 1.114707            0.000288    1[8-(1,28,28)]
       0.426335          0.586996          3.791674         31.927909                                     1.326730                                1.268362      -1.537982       2.310234                      0.997819       2.578464       7.453540       0.457265       1.592619      -0.649563       0.017480                 1.361244            0.000001    1[8-(1,30,30)]
       0.434830          0.661419          4.552954         41.404920                                     1.348145                                1.291294      -1.493349       2.339435                      0.998761       2.432062       6.871823       0.474234       1.568340      -0.658052       0.027375                 1.369320           -0.000005    1[8-(1,39)]
       0.440550          0.477715          2.915806         23.303631                                     1.143718                                1.095790      -1.473861       2.362325                      0.998968       2.328851       6.528189       0.500330       1.586756      -0.650774       0.018818                 1.163330            0.000028    1[8-(1,48)]
       0.432431          0.482798          2.950058         24.115341                                     1.188003                                1.124712      -1.435939       2.357043                      0.998840       2.570170       7.485977       0.463385       1.689139      -0.632897       0.007671                 1.229733            0.000001    1[8-(1,48,48)]
       0.464688          0.362069          2.094298         15.451692                                     1.016103                                0.989133      -1.448263       2.403967                      0.999399       2.193014       6.227761       0.473044       1.766288      -0.623886       0.018383                 1.027586            0.000094    1[8-(1,57)]
       0.470103          0.342341          1.945078         14.097848                                     0.984588                                0.958457      -1.451187       2.408719                      0.999607       2.147221       6.069515       0.476372       1.781896      -0.621683       0.017600                 0.997233            0.000053    1[8-(1,59)]
       0.416345          0.503210          3.061964         24.249685                                     1.121271                                1.079511      -1.384605       2.396088                      0.999055       2.261107       6.097366       0.536226       1.491263      -0.671633       0.020422                 1.133359           -0.000003    1[8-(1,63)]
       0.490491          0.346440          1.947206         14.182671                                     0.973010                                0.940053      -1.602321       2.345807                      0.998637       2.117734       5.928611       0.493261       1.735116      -0.627524       0.019603                 0.986069            0.000136    1[8-(1,65)]
       0.432511          0.507023          3.477292         30.173588                                     1.186510                                1.176924      -1.496228       2.334369                      0.999448       2.467204       7.102360       0.469390       1.648486      -0.640691       0.024411                 1.205213            0.000001    1[8-(12,12,12)]
       0.451857          0.444176          2.769601         21.684141                                     1.112454                                1.096914      -1.287665       2.486750                      0.999640       2.101008       5.826611       0.480204       1.650086      -0.643796       0.028282                 1.128843           -0.000002    1[8-(13,13)]
       0.443933          0.377608          2.184113         16.004792                                     0.964263                                0.944871      -1.277420       2.465759                      0.999818       2.095619       5.573138       0.546217       1.547959      -0.657661       0.020518                 0.969799            0.000065    1[8-(15)]
       0.442495          0.470823          3.034145         24.919625                                     1.106707                                1.091698      -1.398429       2.413743                      0.999473       2.186447       6.012682       0.501512       1.587050      -0.652658       0.030167                 1.118095           -0.000000    1[8-(21,21)]
       0.489072          0.265773          1.405662          9.359418                                     0.810498                                0.798625      -1.442027       2.442013                      0.999872       1.861436       4.933959       0.545613       1.706786      -0.632999       0.020770                 0.816485            0.000499    1[8-(23,23)]
       0.452835          0.350560          2.100432         15.696248                                     0.994505                                0.986793      -1.471444       2.389013                      0.998818       2.272227       6.527126       0.485687       1.755503      -0.625399       0.024121                 1.003295            0.003145    1[8-(25,25,25)]
       0.376490          0.467416          3.005080         24.171530                                     1.171454                                1.157355      -1.649490       2.229246                      0.996216       2.796067       8.219222       0.455350       1.674429      -0.633551       0.023924                 1.177904            0.001381    1[8-(27)]
       0.409248          0.630027          4.783508         46.370189                                     1.364731                                1.355318      -1.648935       2.253874                      0.997566       2.875412       8.802770       0.442483       1.659048      -0.638436       0.027087                 1.373671            0.001547    1[8-(27,27,27)]
       0.409733          0.629345          4.653554         42.901191                                     1.386647                                1.380753      -1.639248       2.266869                      0.996586       2.741853       8.257762       0.423585       1.684924      -0.636611       0.035493                 1.402248            0.001055    1[8-(28,28,28)]
       0.427773          0.707191          5.244377         47.905194                                     1.536610                                1.529865      -1.577606       2.327559                      0.994307       2.527684       7.608896       0.400552       1.674842      -0.641112       0.041192                 1.616636            0.000781    1[8-(28,28,28,28)]
       0.408295          0.579964          4.045249         36.605002                                     1.294979                                1.262944      -1.676093       2.229133                      0.996838       2.797630       8.342624       0.454443       1.657970      -0.638628       0.021751                 1.318005            0.000908    1[8-(29,29)]
       0.432609          0.623244          4.868213         48.638146                                     1.306079                                1.297154      -1.574703       2.317222                      0.997211       2.543009       7.533536       0.471921       1.652434      -0.641955       0.028750                 1.317684            0.001280    1[8-(29,29,29)]
       0.424061          0.483664          3.249572         28.527036                                     1.137704                                1.113155      -1.615617       2.263742                      0.998434       2.648478       7.698472       0.483087       1.657352      -0.638029       0.019977                 1.153796           -0.003825    1[8-(30,30)]
       0.313631          0.508359          3.067790         24.546127                                     1.167718                                1.110143      -1.448170       2.260322                      0.997415       3.017062       8.547279       0.508181       1.506744      -0.657192       0.008425                 1.205562            0.000000    1[8-(30,30,30),30-(7,7,8,8,8)]
       0.438691          0.521449          3.518077         30.305261                                     1.233222                                1.209223      -1.666774       2.263209                      0.997745       2.604884       7.722397       0.459713       1.670193      -0.636883       0.026112                 1.259720            0.000027    1[8-(30,30,30)]
       0.431895          0.445618          2.792239         21.947896                                     1.119698                                1.103929      -1.366758       2.420139                      0.998710       2.307169       6.526314       0.478347       1.647583      -0.642076       0.027917                 1.128133            0.000000    1[8-(31,31)]
       0.444649          0.435954          2.835191         23.774277                                     1.105316                                1.084578      -1.642179       2.286588                      0.998413       2.551055       7.557489       0.483492       1.704930      -0.630551       0.022802                 1.121822           -0.000001    1[8-(48,48,48)]
       0.413027          0.605458          4.177841         36.569823                                     1.323914                                1.300012      -1.621044       2.260306                      0.998178       2.619730       7.609346       0.453921       1.598386      -0.649636       0.027297                 1.338930           -0.000048    1[8-(49,49)]
       0.339289          1.030516          7.265894         70.553512                                     1.739275                                1.601156      -1.659214       2.136053                      0.993955       3.431738       9.957412       0.476308       1.326383      -0.693831       0.022061                 1.778576           -0.000907    1[8-(6),8-(6)]
       0.394690          0.508940          3.138910         25.440063                                     1.143453                                1.096683      -1.308527       2.409005                      0.999007       2.392466       6.511684       0.527831       1.487982      -0.667665       0.024664                 1.168870            0.000493    1[8-(6)]
       0.429251          0.415058          2.433345         18.204746                                     1.007610                                0.982980      -1.209535       2.512147                      0.999786       2.016294       5.273509       0.553849       1.499255      -0.667999       0.031493                 1.014024            0.000930    1[8-(6,25)]
       0.386785          0.485030          3.065218         24.499151                                     1.159592                                1.134784      -1.437727       2.338453                      0.997673       2.579296       7.290381       0.487041       1.578052      -0.650519       0.030241                 1.174996            0.000169    1[8-(6,27)]
       0.360796          0.658617          4.475399         39.928556                                     1.385812                                1.326232      -1.570128       2.227395                      0.996268       3.122096       9.241129       0.468003       1.524054      -0.657335       0.020896                 1.428494           -0.000028    1[8-(6,28)]
       0.423999          0.515142          3.221500         25.602434                                     1.152303                                1.124828      -1.161379       2.529792                      0.999848       2.055649       5.426387       0.525460       1.474044      -0.674621       0.037871                 1.165871           -0.000001    1[8-(6,48)]
       0.400614          0.398209          2.350500         17.737046                                     1.039331                                1.010997      -1.317912       2.407611                      0.998752       2.448047       6.857405       0.500001       1.637374      -0.640924       0.019839                 1.057170            0.000000    1[8-(6,57)]
       0.406021          0.396568          2.344541         17.678461                                     1.046474                                1.018596      -1.317145       2.415319                      0.998795       2.428820       6.839742       0.490203       1.665109      -0.637050       0.021797                 1.064795           -0.000000    1[8-(6,59)]
       0.395903          0.656541          4.839730         46.719377                                     1.355671                                1.322069      -1.434321       2.337999                      0.997682       2.700660       7.871093       0.469571       1.574153      -0.652501       0.026485                 1.367089            0.008439    1[8-(6,60)]
       0.467044          0.375941          2.323075         18.369640                                     0.932403                                0.916735      -1.372634       2.455769                      0.999842       2.016779       5.374144       0.557071       1.616138      -0.647575       0.021408                 0.939602            0.000630    1[8-(6,63)]
       0.410482          0.370062          2.169744         16.102992                                     1.017058                                0.995235      -1.303681       2.431451                      0.999389       2.395915       6.784177       0.483094       1.714287      -0.629764       0.021968                 1.034411           -0.000013    1[8-(6,64)]
       1.865467         81.636410       1425.515163      42536.318750                                    15.419810                               12.301691      -0.040894       1.923414                      0.998654      39.232812     104.846978       0.515751       0.398263      -1.141308       0.017241                18.941450            0.000005    21[8-(1,21),8-(1,21),8-(6),8-(6),8-(6),8-(6)]
       1.801907         74.273322       1241.655054      36052.650458                                    14.882402                               11.704940      -0.104188       1.899018                      0.998718      40.102571     108.367256       0.509806       0.413793      -1.121958       0.032489                20.621070            0.004155    21[8-(21,21),8-(6),8-(6),8-(6),8-(6)]
       1.856487         94.749361       1422.758344      42476.450306                                    17.031656                               12.439847       0.090231       1.948600                      0.999692      39.903714     107.137297       0.503005       0.407907      -1.133026       0.005281                21.532094            0.000014    21[8-(6),8-(6),8-(6),8-(6),8-(6),8-(6)]
       1.758015         53.853306        815.494411      21251.112750                                    11.174362                                8.749947       1.062693       2.256494                      0.998000      39.640073     100.466186       0.667648       0.352071      -1.171784       0.125761                14.496931           -0.008645    22[7-(6,6),7-(6,6),8-(22),8-(6),8-(6)]
       1.684025         66.549611       1234.879275      35045.025083                                    12.377708                               10.534524       1.659662       2.444448                      0.996546      39.631519      98.700995       0.640425       0.337005      -1.206684       0.000064                14.332420            0.824959    22[8-(6),8-(6),8-(6),8-(6),8-(6),8-(6),8-(6),8-(6)]
       1.357257         61.848808       1243.137675      35919.186250                                    12.243154                               10.992832       0.920590       2.155681                      0.998938      44.821749     118.292016       0.582374       0.364955      -1.165173       0.095289                13.179747            2.028566    23[7-(6,6,6),8-(15),8-(15),8-(6),8-(6)]
       1.641429         66.554517       1142.551083      31591.146667                                    12.081171                                9.905596       1.524466       2.429591                      0.998253      38.040531      91.422950       0.688000       0.322167      -1.228825       0.018856                14.056824            1.880898    23[8-(1,23),8-(1,23),8-(6),8-(6),8-(6),8-(6)]
       1.500317         70.547871       1326.001550      39277.032250                                    13.445299                               11.415130       0.266677       1.913485                      0.996866      47.336085     130.600746       0.561263       0.368587      -1.151063       0.222659                14.448050            1.138517    23[8-(23),8-(23),8-(23)]
       1.469805         61.720257       1345.906875      39849.875313                                    12.181008                               11.342126       0.559704       2.021900                      0.999807      46.450087     126.483802       0.577131       0.358527      -1.163681       0.176791                13.176688            1.859401    23[8-(23),8-(23),8-(23,23,23,23,23),8-(6,23),8-(6,23),23-(8,8,8,8,8),23-(8,8,8,8,8,23)]
       1.486611         62.260055       1353.172781      40248.223187                                    12.418024                               11.501814       0.449450       1.992997                      0.999324      46.595509     128.438354       0.563113       0.366634      -1.154129       0.173244                13.522297            1.847302    23[8-(23),8-(23),8-(23,23,23,23,23),8-(6,23),8-(6,23),23-(8,8,8,8,8,23),23-(8,8,8,8,8,23)]
       1.448692         65.036405       1426.135856      42947.629062                                    12.757629                               11.787289       0.472896       1.988384                      0.999407      47.519129     131.550379       0.557752       0.365390      -1.155727       0.185513                13.998542            1.922572    23[8-(23),8-(23),8-(23,23,23,23,23),8-(6,23),8-(6,23),23-(8,8,8,8,8,23)]
       1.971454         47.739796        743.093987      18653.808900                                     9.602244                                7.892281       1.293823       2.388454                      0.999849      35.034338      83.171728       0.776452       0.314382      -1.222801       0.022684                10.747524            0.063414    23[8-(23),8-(23),8-(27),8-(27)]
       1.969015         48.071128        747.028043      18781.231400                                     9.641740                                7.910188       1.302738       2.388113                      0.999786      35.163368      83.574586       0.775976       0.314163      -1.222862       0.021978                10.794304            0.087693    23[8-(23),8-(23),8-(28),8-(28)]
       1.823018         64.153893        937.349039      24603.722500                                    11.683188                                8.820373       1.797140       2.541959                      0.999834      35.701892      82.914812       0.750053       0.311312      -1.242476       0.009847                15.039397            0.859942    23[8-(23),8-(23),8-(6),8-(6),8-(6),8-(6)]
       0.665166        148.739068       2134.702450      69536.435875                                    22.735363                               15.498176       2.765522       2.580359                      0.998853      58.170814     155.410600       0.445210       0.423048      -1.139569       0.010391                28.590131            2.081673    24[6-(7),6-(7),6-(7),6-(7),6-(7),6-(7)]
       1.722624         75.089710       1000.427006      27119.267000                                    15.744917                               11.259157       0.743998       2.200258                      0.994481      38.148961      94.801357       0.475318       0.475993      -1.099914       0.000058                21.118065            2.069624    24[8-(24),8-(24),8-(6),8-(6),8-(6),8-(6)]
       1.518878         86.169830       1165.839011      32849.540143                                    15.850360                               11.102039       0.373108       2.066269                      0.994926      39.872121     101.167569       0.548439       0.396651      -1.150570       0.022084                23.520451            2.755237    24[8-(24,24),8-(6),8-(6),8-(6),8-(6)]
       1.379664         89.827485       1626.867100      49348.615688                                    16.173487                               13.104747       1.038993       2.236039                      0.994457      42.242719     106.421648       0.510271       0.399725      -1.163799       0.010977                20.264982            2.755056    24[8-(6),8-(6),8-(6),8-(6),8-(6),8-(6)]
       1.465370         67.210130       1153.916750      32336.181875                                    14.471683                               11.927468       0.950515       2.229584                      0.993588      41.230413     103.445350       0.472727       0.462452      -1.110205       0.006292                17.051465            2.267712    24[8-(6),8-(6),8-(6),8-(6),8-(6),8-(6,47)]
       0.914239        187.530442       3973.424050     151623.863750                                    24.927017                               19.525820       0.554817       1.926425                      0.999485      56.697794     165.488983       0.446401       0.360055      -1.182990       0.135984                29.416331            4.838393    25[7-(6),7-(6),7-(6),7-(6),7-(6,6)]
       1.048302        180.233084       3465.309143     127801.200455                                    24.547992                               18.461514       0.408612       1.921036                      0.999639      52.609595     150.726051       0.450800       0.369346      -1.175981       0.036026                29.956118            4.730063    25[7-(6),7-(6),7-(6),7-(6)]
       0.815511        209.426038       4389.765200     171614.600000                                    26.566109                               20.363262       0.596155       1.918071                      0.998920      59.746906     176.491579       0.442287       0.354243      -1.187890       0.029859                32.721006            4.500194    25[7-(6),7-(6),7-(6),7-(6,6),7-(6,6)]
       0.957472        167.847987       3752.806325     140944.271667                                    23.367026                               19.094423       0.563188       1.944766                      0.999682      54.783229     158.057490       0.447672       0.364407      -1.180770       0.137844                26.988901            4.874711    25[7-(6),7-(6),7-(6),7-(6,6)]
       1.083484        163.805377       3402.681118     124810.020000                                    23.463783                               18.531911       0.253783       1.891550                      0.999750      51.229063     146.397046       0.441348       0.378607      -1.168727       0.079537                28.343397            4.863534    25[7-(6),7-(6),7-(6)]
       0.694367        101.042969       2571.921183      89791.863833                                    18.787280                               17.415889       0.829368       1.962737                      0.998061      63.685047     190.018876       0.396705       0.442351      -1.101022       0.025200                20.537287            4.207015    25[7-(6),7-(6),7-(6,6),7-(6,6),7-(6,6),7-(6,6),7-(6,6)]
       0.667220        182.078111       3615.815000     136681.505000                                    26.719665                               20.303359       0.643039       1.899579                      0.998736      65.150987     198.377447       0.378964       0.427931      -1.116877       0.000000                34.604817            2.977884    25[7-(6),7-(6),7-(6,6),7-(6,6),7-(6,6),7-(6,6)]
       0.925236        179.928999       3607.594457     133884.712143                                    24.306253                               18.609184       0.733725       2.001422                      0.998971      54.142386     154.280006       0.458516       0.360031      -1.186714       0.006968                29.604852            4.723063    25[7-(6),7-(6),7-(6,6),7-(6,6)]
       0.620519        111.605475       2104.802520      70115.603800                                    20.105031                               15.891637       0.718821       1.951532                      0.996512      63.491574     187.177418       0.408568       0.450184      -1.092650       0.000000                24.979944            1.782417    25[7-(6,6),7-(6,6),7-(6,6),7-(6,6),7-(6,6),7-(6,6)]
       0.728309        122.347591       2483.010540      85806.130600                                    21.078550                               17.050116       0.790374       1.970238                      0.997322      61.985411     183.084680       0.403853       0.439141      -1.104769       0.000000                25.878602            3.827786    25[7-(6,6),7-(6,6),7-(6,6),7-(6,6)]
       0.852607        132.139368       2668.314850      93758.686125                                    22.205914                               17.774123       0.485148       1.904899                      0.999334      58.066586     172.021042       0.392417       0.444669      -1.103015       0.070088                27.661519            4.555969    25[7-(6,6),7-(6,6),7-(6,6),8-(6),8-(6),8-(6)]
       0.709479        216.957907       5239.558675     214502.198750                                    27.501590                               22.427523       0.578518       1.889441                      0.999143      63.621658     193.494429       0.415596       0.360010      -1.180908       0.133531                33.170647            4.765586    25[7-(6,6),7-(6,6),7-(6,7),7-(6,7),7-(6,7)]
       0.895715        139.145012       3125.130116     113834.236250                                    22.631612                               18.923543       0.379174       1.875326                      0.999667      57.648249     171.320258       0.390793       0.431657      -1.116218       0.058837                26.802637            4.644772    25[7-(6,6),7-(6,6),8-(6),8-(6),8-(6),8-(6)]
       0.909217        168.554606       3902.953936     149061.932500                                    23.507045                               19.463523       0.336215       1.870917                      0.999399      56.989318     168.042788       0.442678       0.364989      -1.175028       0.072410                27.353550            4.510266    25[7-(6,6),7-(6,6),8-(6),8-(6),8-(6)]
       0.983271        172.532534       3711.680537     139263.990625                                    24.102367                               19.185813       0.345156       1.898570                      0.999090      53.853855     156.004473       0.439221       0.372100      -1.172984       0.053148                29.619961            4.797121    25[7-(6,6),7-(6,6),8-(6),8-(6)]
       0.937384        110.058475       2081.982973      68809.650493                                    19.736777                               15.712164       0.436269       1.916714                      0.997878      55.894387     160.989671       0.416652       0.445230      -1.101804       0.085511                25.183445            3.543493    25[7-(6,6),7-(6,7),7-(6,7),8-(6),8-(6),8-(6)]
       0.930867        113.439790       2540.966270      88418.949800                                    20.300386                               17.481407       0.326272       1.872992                      0.999385      56.377468     166.965430       0.389943       0.452634      -1.096350       0.091893                23.035041            4.647441    25[7-(6,6),7-(6,7),8-(6),8-(6),8-(6),8-(6)]
       0.954247        164.058852       3925.907515     149711.208833                                    23.370987                               19.728640       0.244503       1.850021                      0.999904      55.783815     164.267079       0.432036       0.371918      -1.170152       0.074265                27.066472            4.748583    25[7-(6,6),8-(6),8-(6),8-(6),8-(6)]
       0.966174        153.541300       3565.451138     133460.618750                                    23.244302                               19.438847       0.219514       1.845326                      0.999755      55.700604     164.705201       0.411391       0.401066      -1.144574       0.060882                29.260638            4.709144    25[7-(6,6),8-(6),8-(6),8-(6),8-(6,25),8-(6,25)]
       0.993483        155.371638       3662.668012     137270.940000                                    22.555654                               19.085202       0.242632       1.863864                      0.999663      54.223184     158.413789       0.438235       0.372930      -1.169128       0.078943                26.275033            4.734425    25[7-(6,6),8-(6),8-(6),8-(6),8-(6,25)]
       0.955633        149.542662       3075.445182     110595.678056                                    21.233566                               16.891106       0.353154       1.894401                      0.999265      55.459848     159.933817       0.489598       0.347890      -1.186825       0.105082                26.359055            3.728553    25[7-(6,7),7-(6,7),8-(6),8-(6),8-(6)]
       0.947559        169.119443       3808.828219     144301.101250                                    23.760917                               19.401628       0.201779       1.846000                      0.999038      55.589027     163.824386       0.436293       0.370611      -1.169774       0.061133                28.445576            4.702106    25[7-(6,7),8-(6),8-(6),8-(6),8-(6)]
       0.583810        240.115736       4980.223333     202904.627778                                    31.336836                               23.330929       0.832296       1.923675                      0.997254      69.000870     214.047459       0.366637       0.410795      -1.134587       0.000001                44.798045            4.693250    25[7-(7,7),7-(7,7),7-(7,7),7-(7,7),7-(7,7),7-(7,7)]
       0.856970        203.055664       5403.345078     223407.119444                                    27.685877                               23.884014       0.115237       1.807794                      0.997733      59.057966     181.561331       0.374366       0.396061      -1.150954       0.307995                31.946292            4.862309    25[7-(7,7),7-(7,7),7-(7,7)]
       1.019729        139.175524       2968.911967     106238.142500                                    22.416705                               18.304696       0.079580       1.829423                      0.999573      53.090585     154.669816       0.404465       0.423245      -1.125708       0.039709                26.813126            4.674391    25[8-(1,6),8-(1,6),8-(6),8-(6),8-(6,25),8-(6,25)]
       1.105355        140.223872       2859.817022     101222.477478                                    21.749252                               17.390620       0.150047       1.860096                      0.998924      51.758255     148.325655       0.437728       0.401386      -1.146773       0.011726                27.300565            4.291421    25[8-(6),8-(6),8-(6),8-(6),8-(6),8-(6)]
       1.032179        142.356877       3388.382919     125113.576313                                    21.895272                               18.721359       0.174998       1.847068                      0.999801      54.002208     158.019627       0.427195       0.391026      -1.152762       0.035261                25.778056            4.560328    25[8-(6),8-(6),8-(6),8-(6),8-(6),8-(6,25)]
       1.050192        139.969050       2947.749146     105531.307878                                    22.459698                               18.273417       0.098323       1.830802                      0.999696      53.210105     155.452785       0.402294       0.426810      -1.122423       0.010261                27.115658            4.007752    25[8-(6),8-(6),8-(6),8-(6),8-(6,25),8-(6,25)]
       1.068691        161.623352       3501.272814     129923.649643                                    23.269574                               18.794702       0.069755       1.823099                      0.999912      52.913174     154.374354       0.436284       0.378497      -1.163514       0.038429                27.934998            4.725516    25[8-(6),8-(6),8-(6),8-(6),8-(6,25)]
       0.983491        139.281705       3656.982988     136869.393750                                    20.969376                               19.043403       0.181678       1.847012                      0.999797      54.130803     157.520990       0.440085       0.371877      -1.171115       0.066876                22.375312            4.761974    25[8-(6),8-(6),8-(6),8-(6),8-(6,6)]
       1.073290        118.981765       2520.708758      87305.594692                                    20.995914                               17.436577       0.063362       1.819522                      0.999623      53.487939     157.261307       0.390803       0.452947      -1.098082       0.020553                25.256009            3.879936    25[8-(6),8-(6),8-(6),8-(6),8-(7,25),8-(7,25)]
       1.126740        153.278622       3228.992542     117340.564941                                    22.568873                               18.114507       0.061495       1.843798                      0.999349      50.620171     145.163319       0.442674       0.381980      -1.163209       0.020054                27.396853            4.499760    25[8-(6),8-(6),8-(6),8-(6)]
       1.032195        149.630854       3413.262275     126065.890750                                    22.540530                               18.788541       0.126118       1.837106                      0.999874      53.360796     155.657153       0.427055       0.390320      -1.154322       0.052892                27.130762            4.739317    25[8-(6),8-(6),8-(6),8-(6,25),8-(6,25)]
       1.047376        147.258650       3550.245821     132040.639268                                    22.002399                               18.947633       0.076861       1.829791                      0.999872      52.679115     153.021279       0.434421       0.379579      -1.164597       0.069249                25.410708            4.741058    25[8-(6),8-(6),8-(6),8-(6,25)]
       1.081196        140.480167       3721.587500     140058.006250                                    21.627067                               19.686165      -0.038297       1.803574                      0.999854      52.166129     152.494000       0.417349       0.390608      -1.156149       0.072329                23.588479            4.863289    25[8-(6),8-(6),8-(6)]
       0.982650        135.396593       3042.885789     109682.600865                                    22.114563                               18.617036       0.162850       1.841949                      0.999438      54.342404     159.259133       0.397688       0.427669      -1.121915       0.015722                25.714717            4.604127    25[8-(6),8-(6),8-(6,25),8-(6,25),8-(6,25),8-(6,25)]
       1.018408        158.235861       3690.211397     138598.330161                                    23.022662                               19.212064       0.181823       1.845413                      0.999948      53.995870     158.011620       0.434782       0.375132      -1.167181       0.052566                27.235383            4.543815    25[8-(6),8-(6),8-(6,25),8-(6,25),8-(6,25)]
       1.124717        138.696855       3244.816700     117792.522500                                    21.129031                               18.143659       0.089530       1.850153                      0.999879      50.414673     144.149777       0.443466       0.380539      -1.165222       0.019276                24.234085            4.788186    25[8-(6),8-(6),8-(6,25),8-(6,25)]
       1.118043        149.972925       3607.716767     135148.949333                                    22.613813                               19.479253      -0.202599       1.776462                      0.999448      50.331624     145.688905       0.415992       0.397219      -1.153263       0.057962                25.986936            4.048454    25[8-(6),8-(6)]
       0.954321        106.388576       2515.162606      87189.383903                                    19.628688                               17.433234       0.165779       1.834290                      0.999663      55.403018     163.760926       0.390021       0.453513      -1.096243       0.008762                21.669559            4.048422    25[8-(6,25),8-(6,25),8-(6,25),8-(6,25),8-(6,25),8-(6,25)]
       0.116914        182.062151       2482.051756      85101.481125                                    25.072326                               16.221197       1.006998       2.041273                      0.990939      67.201586     191.970551       0.448436       0.400337      -1.141124       0.012360                32.133274            1.128430    26[6-(7),6-(7),6-(7),6-(7),6-(7),6-(7)]
       0.478606        177.032877       2716.935514      95874.445143                                    25.202560                               17.043140       0.700572       1.974076                      0.995153      60.837867     174.092913       0.431568       0.409879      -1.135941       0.000000                33.070304            0.000183    26[7-(6),7-(6),7-(6),7-(6),7-(6,6),7-(6,6)]
       0.700782        146.686247       2922.232340     104522.380333                                    23.081247                               18.217020       0.946144       2.013074                      0.998133      60.475008     178.079923       0.402112       0.426067      -1.120106       0.000002                27.689823            3.961518    26[7-(6),7-(6),7-(6,7),7-(6,7)]
       0.385047         88.395555       1500.153092      46563.691917                                    17.463470                               13.448668       0.535147       1.938852                      0.994216      61.227845     174.918026       0.434582       0.462877      -1.081026       0.003460                21.684669            0.064085    26[7-(6,6),7-(6,6),7-(6,6),7-(6,6),7-(6,6),7-(6,6)]
       0.250841        108.155541       1652.342244      51928.364667                                    19.753809                               14.142517       0.535169       1.923861                      0.994624      63.919908     184.278009       0.429363       0.453934      -1.087871       0.000000                26.952336            0.000006    26[7-(6,6),7-(6,6),7-(6,6),7-(6,6),7-(6,7),7-(6,7)]
       0.281637        160.848422       2606.318700      91026.673500                                    24.684132                               17.251285       0.616728       1.915268                      0.994024      67.235887     198.812510       0.409562       0.428215      -1.113158       0.000296                35.853747            0.870446    26[7-(7,7),7-(7,7),7-(7,7),7-(7,7),7-(7,7),7-(7,7)]
       0.876929        166.293661       3376.068787     123611.811250                                    23.171498                               17.967635       0.574589       1.965522                      0.996647      54.660057     156.297528       0.466518       0.358610      -1.184163       0.211442                29.961725            4.244700    26[7-(7,7),7-(7,7),7-(7,7),8-(6),8-(6)]
       0.987403        108.662327       2294.757260      77182.838824                                    19.262228                               16.260734       0.262408       1.901758                      0.998322      51.333288     145.564061       0.421240       0.433309      -1.117530       0.002655                22.218704            3.787021    26[8-(6),8-(6),8-(6),8-(6),8-(6,26),8-(6,26)]
       1.002594        157.929825       3076.120571     110339.791757                                    22.765984                               17.512028       0.117881       1.854619                      0.999013      51.466977     146.644916       0.456908       0.374226      -1.169127       0.072198                28.941597            3.887443    26[8-(6),8-(6),8-(6),8-(6)]
       0.945423        112.238228       2360.132026      79935.175073                                    19.760947                               16.550084       0.245396       1.888132                      0.998487      52.289076     149.301768       0.415516       0.435312      -1.115249       0.011085                23.021422            3.854960    26[8-(6),8-(6),8-(6,26),8-(6,26),8-(6,26),8-(6,26)]
       0.943837        140.776995       2829.966983      99569.787548                                    20.953767                               16.547567       0.257929       1.897000                      0.999239      51.611685     146.527642       0.479851       0.363060      -1.175820       0.056628                27.044012            3.818689    26[8-(6),8-(6,26),8-(6,26),8-(6,26),8-(6,26)]
       0.927312         90.893391       2009.446997      65883.639225                                    17.747438                               15.634957       0.236727       1.876894                      0.999104      53.134239     153.069551       0.409453       0.456390      -1.093697       0.012014                19.645673            3.770451    26[8-(6,26),8-(6,26),8-(6,26),8-(6,26),8-(6,26),8-(6,26)]
       0.444794        112.891737       2311.393500      77744.875000                                    19.469338                               15.995418       1.011268       2.072415                      0.994472      58.356351     165.212029       0.438624       0.415407      -1.130335       0.009514                24.090031            1.434138    27[17-(0),17-(0)]
       0.158888        133.857778       1679.683350      52085.366125                                    20.746810                               13.425609       1.032920       2.123482                      0.987733      59.255877     160.273892       0.490845       0.402418      -1.140904       0.017556                26.469795            0.026596    27[6-(7),6-(7),6-(7),6-(7),6-(7),6-(7)]
       0.904649         91.470035       1930.648980      61074.999900                                    16.090512                               14.036848       0.807956       2.133353                      0.992796      45.673763     118.848460       0.505901       0.382758      -1.172613       0.016378                18.022444            2.840517    27[7-(1,1,6),7-(6,6),8-(6),8-(6),8-(6),8-(6)]
       0.504876         80.657864       1382.586007      41866.800133                                    15.849924                               12.411503       0.731258       2.061862                      0.991550      53.346449     144.118055       0.482226       0.433917      -1.111599       0.003945                19.739508            0.270500    27[7-(6,6),7-(6,6),7-(6,6),7-(6,6),7-(6,6),7-(6,6)]
       0.364192        123.679798       2543.700285      87228.152225                                    20.286577                               16.475782       0.924080       2.046264                      0.995574      59.105001     166.414441       0.446351       0.400195      -1.146076       0.007803                24.576963            0.981534    27[7-(6,6),7-(6,6),7-(6,6),7-(6,6),7-(6,6)]
       0.637461        135.337422       2697.312784      92655.713779                                    19.258913                               15.332593       0.908399       2.105688                      0.994848      51.546998     138.996159       0.545283       0.327785      -1.221322       0.017200                23.379140            2.732691    27[7-(6,6),7-(6,6),7-(6,6),7-(6,6)]
       0.200915        206.524640       4990.884414     201669.767857                                    26.145242                               21.355155       0.605138       1.899546                      0.998198      65.872894     197.295822       0.443048       0.343374      -1.198008       0.060589                31.239318            2.213046    27[7-(6,6),7-(6,6),7-(6,6)]
       0.566571        151.337170       3123.457590     111892.459000                                    21.432403                               16.937675       0.607424       1.982664                      0.997309      54.321481     152.341781       0.496546       0.344509      -1.199216       0.119430                27.224389            2.350550    27[7-(6,6),7-(6,6),8-(1,1,27),8-(6),8-(6)]
       0.728331         97.226473       1997.760900      64562.332750                                    17.570841                               14.860969       0.588332       2.013443                      0.995297      51.407637     140.959192       0.457145       0.414671      -1.134787       0.116984                20.746046           -0.047171    27[7-(6,6),7-(6,6),8-(27,27),8-(27,27),8-(6,27),8-(6,27)]
       0.861090        112.308390       2027.861942      65223.114579                                    18.521726                               14.425881       0.900586       2.139523                      0.994747      47.287781     124.803652       0.494503       0.386825      -1.167094       0.005743                23.012348            2.174395    27[7-(6,6),7-(6,6),8-(6),8-(6),8-(6),8-(6)]
       0.842626        109.288438       2177.922693      71138.014500                                    17.856876                               14.615757       0.938067       2.142568                      0.995273      47.844060     127.026306       0.510118       0.369231      -1.182336       0.034316                21.720361            2.094524    27[7-(6,6),7-(6,6),8-(6),8-(6),8-(6)]
       0.726223        132.314420       2691.367499      93146.977322                                    19.716521                               15.847143       0.715963       2.049866                      0.996529      50.785178     138.567255       0.507177       0.353349      -1.195227       0.079306                24.155430            1.956788    27[7-(6,6),7-(6,6),8-(6),8-(6)]
       0.518690        155.100957       3405.881675     124844.792500                                    21.857224                               17.745460       0.576742       1.958275                      0.997817      56.259548     160.412236       0.481925       0.346746      -1.195428       0.143156                27.158427            2.278677    27[7-(6,6),8-(1,1,27),8-(6),8-(6)]
       1.008960         98.806199       2017.441513      64356.682500                                    16.217641                               13.710200       0.815825       2.146164                      0.994750      44.077815     114.209280       0.549786       0.349405      -1.202854       0.094814                19.179822            2.828304    27[7-(6,6),8-(1,27,27),8-(1,27,27),8-(6),8-(6),8-(6,27)]
       0.682697        143.983769       3038.363200     109908.789917                                    20.960228                               16.945326       0.456412       1.948357                      0.997782      53.745584     152.775505       0.479231       0.362630      -1.179440       0.105848                25.345078            2.500472    27[7-(6,6),8-(1,27,27),8-(6),8-(6)]
       0.921018        111.771473       2055.788860      66180.063000                                    18.440840                               14.515845       0.637852       2.076266                      0.993743      46.321690     122.167722       0.495146       0.384626      -1.169516       0.056729                23.424957            0.920552    27[7-(6,6),8-(27,27),8-(6),8-(6),8-(6),8-(6)]
       1.038668         93.173400       1913.465825      60224.348917                                    15.994682                               13.723906       0.982840       2.201049                      0.993899      43.988441     113.114248       0.527223       0.369315      -1.186620       0.041661                18.457834            3.354249    27[7-(6,6),8-(6),8-(6),8-(6),8-(6),8-(6)]
       0.818667        112.094721       2208.788223      72547.290154                                    18.234397                               14.830459       0.736202       2.079198                      0.994851      48.516149     129.922590       0.500248       0.374900      -1.175914       0.049870                22.248991            2.046107    27[7-(6,6),8-(6),8-(6),8-(6),8-(6)]
       0.867643        109.614311       2225.890141      73134.747727                                    17.712744                               14.602766       0.707824       2.076191                      0.996910      47.549382     126.902097       0.521492       0.360534      -1.189672       0.052236                21.899579            2.618196    27[7-(6,6),8-(6),8-(6),8-(6)]
       0.913912        105.625949       2211.618800      72399.097500                                    16.789357                               14.150130       0.849186       2.132088                      0.997610      46.062444     121.446834       0.551250       0.340257      -1.208799       0.089897                19.377835            2.810513    27[7-(6,6),8-(6),8-(6),8-(6,27)]
       0.825076        124.402644       2432.598758      81617.823333                                    19.111258                               15.177062       0.820497       2.095044                      0.996721      48.622605     130.445818       0.514233       0.355776      -1.193938       0.037917                23.783837            2.858978    27[7-(6,6),8-(6),8-(6)]
       0.934041         84.307606       1611.626422      49215.716000                                    15.947619                               13.308837       0.669460       2.090908                      0.993192      45.782846     120.899296       0.486693       0.412178      -1.139805       0.086231                18.740782            2.705081    27[7-(6,6),8-(6),8-(6,27),8-(6,27),8-(6,27),8-(6,27)]
       0.363333        118.007416       2249.025620      74945.600800                                    19.629042                               15.582275       0.987526       2.076063                      0.992298      58.715458     164.045119       0.454098       0.404890      -1.140431       0.014044                23.268713           -0.729312    27[7-(6,7),7-(6,7),7-(6,7),7-(6,7),7-(6,7),7-(6,7)]
       0.576475        154.196901       3132.791847     112008.474406                                    21.386681                               16.792391       0.676936       2.011517                      0.996334      54.358595     150.595380       0.507745       0.338692      -1.208772       0.010367                27.247160            2.758153    27[7-(6,7),7-(6,7),7-(6,7),7-(6,7)]
       0.838164        116.363991       2370.170312      79080.852875                                    17.894932                               14.669961       0.580867       2.034245                      0.995914      48.299643     129.937191       0.539146       0.340496      -1.204967       0.098316                21.299368            2.683000    27[7-(6,7),7-(6,7),8-(1,27,27),8-(1,27,27),8-(6)]
       0.768413        121.460692       2475.636678      83495.209667                                    18.534984                               15.135091       0.675823       2.050581                      0.996162      49.546948     133.700697       0.523603       0.348265      -1.199697       0.071443                22.459157            2.586198    27[7-(6,7),7-(6,7),8-(6),8-(6)]
       0.904625        103.574515       2250.653475      73965.448250                                    16.534170                               14.297198       0.671617       2.076826                      0.996493      46.395263     122.987874       0.547226       0.340585      -1.207537       0.116902                18.327459            2.775539    27[7-(6,7),8-(6),8-(6),8-(6,27)]
       0.822755        110.906456       1974.218950      63389.846750                                    18.960298                               14.645869       0.581413       2.033173                      0.994955      48.823029     131.782196       0.468523       0.407598      -1.144142       0.111279                24.250539            1.657992    27[7-(7,7),7-(7,7),8-(1,27,27),8-(1,27,27),8-(6),8-(6)]
       1.006050         96.416367       1967.850312      62472.925500                                    16.056909                               13.582630       0.727799       2.120887                      0.997863      43.558563     113.053969       0.548901       0.351624      -1.199342       0.013711                18.981098            2.785670    27[8-(1,1,27),8-(1,1,27),8-(6),8-(6)]
       0.806511        112.694805       2481.390629      84704.357857                                    17.798018                               15.259899       0.439660       1.990639                      0.998435      48.447297     132.234706       0.510308       0.357812      -1.187764       0.070805                20.659660            2.511837    27[8-(1,1,27),8-(6),8-(6)]
       1.042946         91.880043       1914.174463      60527.246875                                    15.577877                               13.379073       0.530953       2.068010                      0.996445      43.492525     113.786659       0.552426       0.350681      -1.196513       0.023639                18.057061            1.394464    27[8-(1,27,27),8-(1,27,27),8-(6),8-(6),8-(6)]
       1.077691         81.654604       1613.419832      49117.569909                                    15.431021                               13.184549       0.564244       2.085004                      0.995608      43.018083     111.994713       0.497567       0.405205      -1.149271       0.023807                17.858087            2.824478    27[8-(1,27,27),8-(1,27,27),8-(6),8-(6),8-(6,27),8-(6,27)]
       1.010382         93.592464       2004.880725      64162.637000                                    15.824666                               13.741457       0.452897       2.035480                      0.997059      44.108166     116.238094       0.541945       0.353231      -1.193867       0.050092                18.151008            2.710367    27[8-(1,27,27),8-(1,27,27),8-(6),8-(6)]
       1.020530         82.150580       1601.836950      48643.051750                                    15.525328                               13.140361       0.700457       2.117142                      0.995522      43.670006     113.486131       0.498994       0.404257      -1.149995       0.000012                18.036899            2.793204    27[8-(1,27,27),8-(1,27,27),8-(6,27),8-(6,27),8-(6,27),8-(6,27)]
       1.118789         83.458110       1609.275175      49009.449250                                    15.497019                               13.012923       0.448818       2.049628                      0.996534      42.721472     111.531724       0.510078       0.397103      -1.155113       0.043117                18.895208            2.898429    27[8-(1,27,27),8-(6),8-(6),8-(6),8-(6)]
       0.985141         96.216626       2069.079947      66750.185187                                    16.049612                               13.924329       0.425917       2.017074                      0.997939      44.936411     118.884913       0.540341       0.351575      -1.195302       0.042291                18.569531            2.764419    27[8-(1,27,27),8-(6),8-(6),8-(6)]
       1.054900         76.596189       1542.334867      46610.418083                                    15.077437                               13.115291       0.496216       2.054704                      0.994909      43.849762     115.417207       0.484580       0.418299      -1.134954       0.031293                17.021725            2.845336    27[8-(1,27,27),8-(6),8-(6,27),8-(6,27),8-(6,27),8-(6,27)]
       1.105758         93.950458       1941.340900      61592.663500                                    15.798913                               13.483824       0.534808       2.060841                      0.996955      43.709691     114.493734       0.549693       0.351213      -1.196216       0.033638                18.285827            2.804112    27[8-(27,27),8-(27,27),8-(6),8-(6),8-(6)]
       1.137832         92.998391       1698.577200      52344.476500                                    16.838508                               13.536331       0.521128       2.069167                      0.995860      43.106517     112.774687       0.491281       0.404718      -1.149817       0.014864                20.891043            2.724359    27[8-(27,27),8-(27,27),8-(6),8-(6),8-(6,27),8-(6,27)]
       1.157518        101.026201       1868.696150      58617.954000                                    16.545020                               13.143888       0.625020       2.098177                      0.997256      42.636253     110.277999       0.562982       0.347084      -1.202296       0.049698                21.589213            3.111054    27[8-(27,27),8-(6),8-(6),8-(6),8-(6)]
       0.697285        124.086204       3019.414150     107439.985000                                    19.070827                               16.936432       0.510156       1.962210                      0.998861      53.361726     150.124874       0.483306       0.356275      -1.186897       0.124234                21.231638            2.664785    27[8-(6),8-(6),16-(6),16-(6)]
       1.095732        102.352381       1833.257783      57342.570391                                    17.305555                               13.683191       0.632814       2.099713                      0.996462      42.996031     111.484962       0.510808       0.384709      -1.170605       0.016556                21.290718            2.675643    27[8-(6),8-(6),8-(6),8-(6),8-(6),8-(6)]
       1.095524        100.449669       1822.111360      56787.529800                                    16.761547                               13.276221       0.763218       2.135710                      0.997558      42.982385     110.672698       0.542213       0.364701      -1.189067       0.041966                20.995294            3.101344    27[8-(6),8-(6),8-(6),8-(6),8-(6)]
       1.067104         94.563271       1801.922698      56114.782327                                    16.526755                               13.625125       0.693262       2.117872                      0.995053      43.249453     112.029469       0.508745       0.387306      -1.168054       0.004576                19.580859            2.899489    27[8-(6),8-(6),8-(6),8-(6),8-(6,27),8-(6,27)]
       1.012727        108.126090       2007.618559      64370.678149                                    17.463738                               13.839660       0.580530       2.065788                      0.996818      44.619831     117.132246       0.533775       0.360632      -1.189656       0.034703                21.833011            2.712603    27[8-(6),8-(6),8-(6),8-(6)]
       1.004203         96.681487       2042.633316      65428.987531                                    15.729979                               13.582151       0.600556       2.080652                      0.996931      44.070847     114.808865       0.564611       0.338673      -1.210940       0.062431                17.743425            2.794274    27[8-(6),8-(6),8-(6),8-(6,27),8-(6,27)]
       0.997426         99.205741       2073.813632      66913.222921                                    16.540835                               14.064582       0.568985       2.058010                      0.997545      44.886539     118.269692       0.530897       0.359159      -1.190975       0.045379                19.569151            2.691260    27[8-(6),8-(6),8-(6),8-(6,27)]
       0.912597        106.504307       2305.002542      76685.469600                                    17.233442                               14.815759       0.424422       1.989671                      0.999048      46.971986     126.448511       0.516443       0.358664      -1.188160       0.073797                19.725981            2.734229    27[8-(6),8-(6),8-(6)]
       0.992681         91.287774       1783.439903      55535.054025                                    16.293254                               13.657610       0.696220       2.107797                      0.994450      44.346215     115.620228       0.500958       0.393581      -1.160873       0.005689                18.973310            2.810546    27[8-(6),8-(6),8-(6,27),8-(6,27),8-(6,27),8-(6,27)]
       0.898389         98.147904       2292.905306      75968.293833                                    16.443313                               14.887937       0.406295       1.991335                      0.999044      46.375686     124.568226       0.510187       0.362824      -1.185254       0.094913                17.797698            2.596244    27[8-(6),8-(6),8-(6,27)]
       0.856015        124.033194       2283.026669      76353.936250                                    19.387129                               14.963058       0.715272       2.073603                      0.996398      48.018789     129.048723       0.498618       0.375655      -1.175151       0.032613                25.300304            2.263564    27[8-(6),8-(6)]
       0.962807        104.138318       1958.846823      62292.109667                                    16.746569                               13.403145       0.648170       2.082386                      0.997164      45.002820     118.043448       0.560074       0.343915      -1.202433       0.024438                21.286869            2.780802    27[8-(6),8-(6,27),8-(6,27),8-(6,27),8-(6,27)]
       0.982961         77.956866       1627.345975      49772.395179                                    15.105331                               13.359982       0.632644       2.081386                      0.995050      44.941637     118.363781       0.486831       0.411495      -1.141398       0.013216                16.656020            2.795493    27[8-(6,27),8-(6,27),8-(6,27),8-(6,27),8-(6,27),8-(6,27)]
       0.108600        245.540465       3182.740718     114885.636727                                    27.262422                               16.261794       0.536907       1.939016                      0.995008      60.948367     173.031242       0.544937       0.311758      -1.226366       0.010587                37.198405            0.016004    28[6-(7),6-(7),6-(7),6-(7)]
       0.695739         92.743819       1790.154219      55526.875313                                    16.113833                               13.400630       1.271043       2.269029                      0.993585      46.527372     119.558633       0.524988       0.376216      -1.178668       0.056280                19.066536            1.652872    28[7-(1,1,6),7-(1,1,6),7-(1,6,6),7-(6),7-(6),7-(6)]
       0.577981        112.822172       2386.926667      79327.223500                                    17.020576                               14.328941       1.111505       2.178118                      0.997333      49.493439     130.432913       0.571357       0.322574      -1.228356       0.084590                20.068296            1.750898    28[7-(1,1,6),7-(1,1,6),7-(6),7-(6),7-(6,6)]
       0.686504        107.199161       1970.814200      62612.002000                                    17.906009                               14.073439       1.038531       2.196443                      0.993804      46.834677     121.801755       0.511574       0.376866      -1.178152       0.000003                22.272849            1.744809    28[7-(1,1,6),7-(1,1,6),7-(6,6),7-(6,6),8-(6),8-(6)]
       0.809364         83.860666       1702.521262      52276.993750                                    15.313606                               13.264603       0.695846       2.119047                      0.991600      44.648430     115.097737       0.514705       0.387555      -1.167001       0.017397                17.242149            1.774429    28[7-(1,1,6),7-(6,6),8-(6),8-(6),8-(6),8-(6)]
       0.578402         66.379648       1421.936969      42105.604562                                    13.440575                               12.341501       1.127521       2.217318                      0.990734      48.267368     125.646359       0.514863       0.401901      -1.146577       0.000000                15.170123            1.710810    28[7-(1,6,6),7-(1,6,6),7-(1,6,6),7-(1,6,6),7-(6),7-(6)]
       0.791566         91.641134       1978.549037      62812.495750                                    15.180475                               13.285572       0.828986       2.145404                      0.995335      44.863729     115.984728       0.576722       0.334541      -1.215843       0.079888                17.162608            1.740594    28[7-(1,6,6),8-(6),8-(6),8-(6),8-(6,28)]
       0.542025        112.853367       1784.611930      55903.385700                                    18.966419                               13.803981       1.005981       2.145659                      0.991067      50.996994     136.430214       0.488459       0.400514      -1.148089       0.005745                24.949426            1.377508    28[7-(6),7-(6),7-(6,6),7-(6,6),7-(6,6),7-(6,6)]
       0.671277        103.473717       1756.636625      54605.659500                                    17.722462                               13.613508       1.008958       2.176238                      0.993179      47.585668     125.169784       0.498051       0.395731      -1.155914       0.009170                21.654174            1.659058    28[7-(6,6),7-(6,6),7-(6,6),7-(6,6),8-(42),8-(42)]
       0.389909        130.797152       2907.183820     102330.521400                                    19.178862                               16.343876       0.710040       2.017108                      0.997579      55.035925     152.869240       0.504617       0.345415      -1.198619       0.006797                21.419011            0.121922    28[7-(6,6),7-(6,6),7-(6,6),7-(6,6)]
       0.586121        142.453428       2735.414400      94988.480250                                    20.451161                               15.806428       0.550600       1.997307                      0.996624      51.522635     143.323054       0.514974       0.342519      -1.198232       0.040555                25.009510            0.896977    28[7-(6,6),7-(6,6),7-(6,6),8-(42),8-(42)]
       0.696569         96.467346       1791.463280      56010.461000                                    17.059777                               13.717197       0.934710       2.154285                      0.992780      47.513361     125.136036       0.497044       0.395132      -1.156640       0.097430                21.235896            0.060314    28[7-(6,6),7-(6,6),7-(6,6),8-(6),8-(6),8-(6)]
       0.524643        152.354964       3039.567583     108739.110500                                    21.265780                               16.448892       0.610283       2.000731                      0.995006      53.385821     148.661429       0.515312       0.336830      -1.207683       0.174336                26.691030           -0.110550    28[7-(6,6),7-(6,6),7-(6,6),8-(6),8-(6)]
       0.729817         87.252228       1677.421350      51799.661000                                    16.320343                               13.523379       0.805994       2.113133                      0.993044      47.793283     127.230818       0.485077       0.409169      -1.140890       0.000017                19.885795            1.552225    28[7-(6,6),7-(6,6),7-(7,28),7-(7,28),8-(6),8-(6)]
       0.811442         92.199540       1620.731315      49229.909950                                    16.495884                               12.998748       0.820566       2.156789                      0.991491      44.671292     115.079015       0.515769       0.391037      -1.162734       0.102240                20.986917            1.822315    28[7-(6,6),7-(6,6),8-(1,1,28),8-(6),8-(6),8-(6)]
       0.710020         81.694120       1589.784300      48284.361000                                    15.403557                               13.027811       0.835068       2.138294                      0.991530      46.816180     122.479383       0.503758       0.400348      -1.150435       0.065332                18.584262            1.772090    28[7-(6,6),7-(6,6),8-(1,6),8-(1,6),8-(6),8-(6)]
       0.699565        122.004906       2370.407250      78959.119125                                    18.394487                               14.609313       0.741655       2.089621                      0.994555      48.070691     128.516137       0.544579       0.337651      -1.209506       0.046660                22.025778            1.728978    28[7-(6,6),7-(6,6),8-(6),8-(6),17-(0)]
       0.771047        101.964281       1871.477300      59110.111909                                    17.480388                               13.823679       0.754492       2.113564                      0.993629      46.267886     121.389119       0.505246       0.386346      -1.166243       0.060481                22.226361            1.597950    28[7-(6,6),7-(6,6),8-(6),8-(6),8-(6),8-(6)]
       0.736175        113.047845       2211.840594      72272.962611                                    17.462013                               14.038357       0.797201       2.115325                      0.995228      46.812641     123.075032       0.561141       0.334215      -1.215237       0.088092                21.428168            1.758175    28[7-(6,6),7-(6,6),8-(6),8-(6),8-(6)]
       0.641051        129.818258       2567.313191      87811.500163                                    19.233992                               15.292499       0.567744       2.019542                      0.996059      49.635960     134.547624       0.525258       0.344740      -1.202297       0.128822                23.727547            1.010909    28[7-(6,6),7-(6,6),8-(6),8-(6)]
       0.858552         82.748968       1684.560300      51547.686083                                    15.157582                               13.180682       0.812314       2.158459                      0.992515      43.748408     112.284477       0.517552       0.386769      -1.168542       0.045733                16.974347            1.787474    28[7-(6,6),8-(1,6),8-(6),8-(6),8-(6),8-(6)]
       0.976711         94.533489       1607.920445      48569.107667                                    16.557593                               12.816532       0.681959       2.138716                      0.992156      42.167619     107.015891       0.529238       0.383274      -1.172895       0.058356                22.114478            1.060061    28[7-(6,6),8-(28,28),8-(6),8-(6),8-(6),8-(6)]
       0.878132         87.383965       1745.365750      53776.890875                                    15.557406                               13.285389       0.847107       2.170211                      0.992633      43.686280     111.738139       0.524120       0.379419      -1.176639       0.047840                17.998810            0.131150    28[7-(6,6),8-(6),8-(6),8-(6),8-(6),8-(6)]
       0.714326        105.946235       2276.251563      75076.337500                                    16.700683                               14.294865       0.694488       2.075645                      0.995718      47.591994     126.393802       0.551724       0.337020      -1.210594       0.141047                19.290316            0.154366    28[7-(6,6),8-(6),8-(6),8-(6)]
       0.747914        123.425557       2505.212250      84731.042500                                    19.037442                               15.408003       0.440681       1.991589                      0.998712      47.709074     128.985080       0.509564       0.355590      -1.192617       0.142622                23.249156            1.596121    28[7-(6,6),8-(6),8-(6)]
       0.695631         87.118657       1463.564544      44383.358687                                    16.704695                               12.847209       0.506485       2.016449                      0.994431      48.760751     131.189655       0.475489       0.432057      -1.116530       0.162145                25.174990            1.423603    28[7-(6,7),7-(6,7),7-(6,7),8-(1,28,28,28),8-(1,28,28,28),8-(1,28,28,28)]
       0.682567        109.699094       1948.152150      62285.195500                                    18.635681                               14.413062       1.108837       2.170818                      0.995924      49.613931     133.273847       0.478991       0.400163      -1.150233       0.000000                24.007819            1.766493    28[7-(6,7),7-(6,7),8-(16),8-(16)]
       0.295170        143.889817       2530.113900      86341.517000                                    21.864924                               16.204928       1.110641       2.112348                      0.991851      57.743314     160.400671       0.461045       0.389785      -1.158000       0.000309                29.203484           -0.879957    28[7-(7,7),7-(7,7),7-(7,7),7-(7,7),7-(7,7),7-(7,7)]
       1.035418         71.351403       1406.267360      41430.141500                                    14.280948                               12.430185       0.333961       2.044444                      0.993581      41.274974     106.306785       0.504500       0.412374      -1.142035       0.008378                16.554652            1.609758    28[8-(1,28,28),8-(1,28,28),8-(6),8-(6),8-(6,28),8-(6,28)]
       0.896440         93.614376       2076.277317      67454.610167                                    16.510396                               14.559296       0.312404       1.989222                      0.996462      44.978840     120.643430       0.491974       0.385350      -1.164386       0.037711                18.919386            1.713709    28[8-(1,28,28),8-(1,28,28),8-(6),8-(6)]
       0.963144         89.725546       1624.160567      49167.388333                                    15.947867                               12.851942       0.540909       2.105092                      0.992746      41.568364     105.548924       0.530523       0.381407      -1.174558       0.018766                19.179774            1.786983    28[8-(1,6),8-(1,6),8-(6),8-(6),8-(6,28),8-(6,28)]
       0.999728         86.461543       1530.651700      45759.497750                                    15.667668                               12.616346       0.637187       2.130222                      0.994224      41.404116     105.010028       0.525253       0.390557      -1.165655       0.001295                18.906821            1.677164    28[8-(6),8-(6),8-(6),8-(6),8-(6,28),8-(6,28)]
       0.892619         99.065899       1916.419393      60560.126133                                    16.050618                               13.204028       0.666868       2.108691                      0.997677      43.314466     111.410639       0.569438       0.342985      -1.208738       0.054767                19.123835            1.383982    28[8-(6),8-(6),8-(6),8-(6)]
       0.917525         90.497351       1888.853500      59242.847000                                    15.234625                               13.189118       0.739225       2.143737                      0.994365      42.889002     109.996182       0.565452       0.345494      -1.206876       0.078167                17.604599            1.833264    28[8-(6),8-(6),8-(6),8-(6,28)]
       0.919615         94.971059       1731.831317      53348.218417                                    15.648453                               12.503573       0.562564       2.087163                      0.996370      42.863741     110.270965       0.587389       0.338551      -1.208456       0.038269                19.891205            1.734976    28[8-(6),8-(6,28),8-(6,28),8-(6,28),8-(6,28)]
       0.345490        104.443821       1992.744192      64754.554667                                    19.420988                               15.609579       0.730443       2.011935                      0.997780      55.487824     155.701833       0.411086       0.458524      -1.099773       0.035304                23.242493            0.000007    29[6-(6),7-(6,6),16-(29,42),16-(29,42),42-(16,16,16,16,29,29,29)]
       0.301069        113.458545       1754.127382      55155.154393                                    19.792135                               14.431423       1.104547       2.118331                      0.999407      54.632070     149.172786       0.437773       0.446759      -1.110235       0.125067                24.214050            0.084065    29[6-(7),6-(7),7-(6)]
       0.220211        151.120293       2059.655655      67892.409364                                    24.449672                               16.192408       0.489938       1.918267                      0.998795      58.569838     168.421758       0.389555       0.478071      -1.082694       0.044916                33.639146            0.066215    29[6-(7),6-(7)]
       0.470031        104.270980       1575.276781      48044.569313                                    18.943929                               13.737064       1.099314       2.154630                      0.998128      50.536142     134.959154       0.447301       0.449645      -1.111132       0.133010                24.682010            0.240277    29[6-(7),7-(6),7-(6),29-(6,7,7)]
       0.404589        105.597791       1626.723186      50157.529607                                    19.116958                               14.044618       1.014405       2.112598                      0.999282      52.158323     141.264684       0.437248       0.455291      -1.104800       0.130296                23.567266            0.092162    29[6-(7),7-(6),7-(6)]
       0.293575        115.129672       1833.410914      58282.891357                                    20.303137                               14.988018       0.792103       2.030200                      0.998916      54.738009     151.361870       0.419338       0.459476      -1.100442       0.115738                25.140246           -0.000035    29[6-(7),7-(6),7-(6,6)]
       0.254110        117.764456       1957.814757      63312.011429                                    20.571417                               15.475173       0.873448       2.040381                      0.998909      56.277860     157.248327       0.413140       0.458731      -1.100376       0.127192                25.550115           -0.000026    29[6-(7),7-(6),7-(6,7)]
       0.815848         54.811691       1008.944225      27354.794500                                    12.416393                               10.906984       1.058739       2.272034                      0.994747      40.715174      99.990150       0.510462       0.444120      -1.122694       0.081687                14.006429            0.403986    29[7-(1,1,6),7-(1,1,6),8-(6),8-(6)]
       0.806248         59.042747       1079.626313      29685.270375                                    12.946326                               11.244137       1.140292       2.287418                      0.994542      41.257761     101.736515       0.507151       0.439420      -1.127199       0.032928                14.470305            0.557863    29[7-(1,1,6),7-(6,6),8-(6),8-(6)]
       0.795424         48.199046        966.324218      25975.378500                                    11.562499                               10.832880       1.049819       2.233350                      0.999323      41.762479     103.580569       0.500348       0.455408      -1.111329       0.085573                12.107616            0.712986    29[7-(1,1,6),8-(6),8-(6)]
       0.776858         56.614739       1118.487742      30927.620185                                    12.479530                               11.341056       1.433114       2.387849                      0.995222      41.053940     100.502163       0.513700       0.431243      -1.135999       0.000383                13.946986            0.704527    29[7-(1,6,6),7-(1,6,6),8-(6),8-(6)]
       0.693971         87.258974       1140.546224      32597.376179                                    16.569021                               11.452197       1.252118       2.267324                      0.998441      44.453366     112.421310       0.508515       0.441859      -1.120430       0.009150                21.627137            0.365909    29[7-(6),7-(6),7-(6),7-(6)]
       0.735190         81.361526       1171.466466      32725.478655                                    15.523509                               11.425305       1.831329       2.463430                      0.998433      42.868480     104.894125       0.525101       0.418390      -1.146965       0.000542                19.665553            0.644742    29[7-(6),7-(6),7-(6,6),7-(6,6)]
       0.479339        121.640122       1537.083870      46965.156800                                    21.830530                               14.170117       0.438634       1.955408                      0.999746      50.843389     139.858610       0.409218       0.489870      -1.078142       0.010770                31.443064            0.038713    29[7-(6),7-(6)]
       0.430828         93.225608       1847.640162      58902.242375                                    17.934779                               15.037983       0.693178       2.017948                      0.997984      52.948904     147.037137       0.418638       0.458996      -1.099780       0.051925                21.328451           -0.001757    29[7-(6),7-(6,6),16-(29,42),16-(29,42),42-(16,16,16,29,29)]
       0.392203         99.972640       2021.771433      66122.541792                                    19.209420                               15.973224       0.498783       1.951141                      0.997959      54.599818     155.129306       0.395742       0.473245      -1.088040       0.049227                23.749245            0.000002    29[7-(6,6),16-(29,29,74),16-(29,29,74),35-(0)]
       0.293017         91.548819       2135.585486      70867.708556                                    18.594345                               16.821895       0.606253       1.957173                      0.998738      57.438704     164.819710       0.371468       0.497001      -1.073956       0.027941                20.494984           -0.000293    29[7-(6,6),16-(29,74),16-(29,74),53-(0)]
       0.360064         89.897937       2156.776305      71629.190650                                    18.344627                               16.924933       0.389065       1.916551                      0.998718      54.609688     155.887407       0.370298       0.498377      -1.075116       0.072261                19.668680           -0.000002    29[7-(6,6),17-(29),17-(29)]
       0.177570         92.760828       2062.504710      68513.247500                                    20.329193                               17.809694       0.420016       1.874858                      0.998972      61.372443     181.838373       0.319714       0.576857      -1.024707       0.055247                23.060009           -0.000240    29[7-(6,6),29-(7,53,53,53),53-(29,29),53-(29,29),53-(29,29,29)]
       0.205602        105.230482       2418.584025      83085.100500                                    21.028397                               18.427493       0.405143       1.873902                      0.999138      60.537183     178.792347       0.338639       0.526530      -1.054817       0.021418                23.277248           -0.000008    29[7-(6,6),35-(29),35-(29),35-(29,29)]
       0.230910        105.513427       2547.311333      88375.543556                                    20.138905                               18.123909       0.438975       1.889050                      0.999432      59.657723     175.116714       0.365307       0.483694      -1.081129       0.035818                21.953661            0.075294    29[7-(6,6),35-(29),35-(29)]
       0.202659        107.787932       2505.169161      86710.001333                                    20.960811                               18.460934       0.406611       1.874615                      0.999333      60.502766     178.564793       0.346911       0.510595      -1.064546       0.053465                23.220848            0.013530    29[7-(6,6),35-(29),35-(29,29)]
       0.180767        120.244794       2670.817804      93968.985080                                    22.441559                               18.900765       0.447729       1.874331                      0.999016      62.166644     185.186308       0.347070       0.501767      -1.068693       0.034961                27.577333            0.131794    29[7-(6,6),53-(29,29),53-(29,29),53-(29,29)]
       0.202610         98.724139       2518.581227      87295.122636                                    19.999953                               18.708719       0.472297       1.892130                      0.999200      60.624176     179.101165       0.339104       0.521309      -1.058834       0.037144                21.456651           -0.000135    29[7-(6,6),53-(29,29),53-(29,29),53-(29,29,29)]
       0.168948        111.412211       2646.079040      92891.675000                                    21.437504                               19.029095       0.404409       1.863823                      0.999509      61.951529     184.458257       0.339987       0.513274      -1.062465       0.051598                23.785955            0.000018    29[7-(6,6),53-(29,29),53-(29,29)]
       0.350909        102.203038       1927.430258      61957.224361                                    19.030196                               15.249534       0.761134       2.039155                      0.996546      53.599674     148.321564       0.421193       0.452501      -1.106281       0.003733                24.848252           -0.000006    29[7-(6,6),7-(6,6),16-(29,29,74),16-(29,29,74)]
       0.347554         96.077522       1967.480276      63655.626237                                    18.291484                               15.420618       0.722774       2.019347                      0.997076      54.355787     151.607296       0.417703       0.453246      -1.104268       0.018440                22.406217            0.003934    29[7-(6,6),7-(6,6),16-(29,42),16-(29,42),42-(16,16,16,29,29)]
       0.315822         93.359411       1970.959343      63754.967803                                    17.911207                               15.417015       0.738833       2.023153                      0.997266      54.670015     152.120220       0.418743       0.452264      -1.105634       0.018005                21.158705            0.001479    29[7-(6,6),7-(6,6),16-(29,74),16-(29,74)]
       0.198991        113.113240       2511.046375      86365.083250                                    20.526061                               17.647458       0.695978       1.969861                      0.998531      58.838495     169.303449       0.382908       0.465101      -1.096986       0.029877                23.888071            0.000101    29[7-(6,6),7-(6,6),53-(29),53-(29)]
       0.402606        103.221476       1570.686997      48068.858789                                    18.881853                               13.687929       1.014862       2.151210                      0.994610      50.267687     134.109799       0.449849       0.450229      -1.111447       0.015440                25.852597            0.200608    29[7-(6,6),7-(6,6),7-(6,6),7-(6,6)]
       0.646600         74.918371       1275.209222      36717.979889                                    15.243327                               12.290698       1.051234       2.219457                      0.993723      44.793139     114.334303       0.479204       0.445001      -1.119665       0.100125                18.562132            0.498419    29[7-(6,6),7-(6,6),7-(6,6),8-(6)]
       0.215436         99.867022       1987.515112      64053.068750                                    18.468334                               15.392712       1.183405       2.146935                      0.996886      54.797035     149.371581       0.425134       0.447045      -1.115215       0.020567                22.097800            0.000001    29[7-(6,6),7-(6,6),7-(6,6)]
       0.629155         93.925503       1356.331450      39411.993875                                    17.423914                               12.503946       1.511359       2.363152                      0.993945      44.731172     112.730141       0.487788       0.432331      -1.133835       0.000001                23.540890            0.129978    29[7-(6,6),7-(6,6),7-(6,7),7-(6,7)]
       0.742104         69.398086       1096.440979      30412.491553                                    14.594561                               11.434955       1.089522       2.249491                      0.995461      42.901492     107.659342       0.494011       0.448003      -1.117264       0.036782                18.100037            0.264269    29[7-(6,6),7-(6,6),8-(6),8-(6)]
       0.387827        104.033962       1715.813542      53803.143417                                    19.583821                               14.752847       0.500425       1.965260                      0.998499      52.693700     145.690833       0.411222       0.476017      -1.088637       0.191511                26.056343            0.001235    29[7-(6,6),7-(6,6),8-(6)]
       0.349207        106.409791       1898.442906      63082.699407                                    19.611953                               15.448157       0.655491       2.012293                      0.998842      53.202793     148.966142       0.406106       0.481427      -1.087488       0.151663                23.914310            0.090903    29[7-(6,6),7-(6,6)]
       0.635950         82.610200       1373.758537      40174.222250                                    16.016976                               12.618865       1.244597       2.266302                      0.994084      45.572270     116.466754       0.481811       0.434754      -1.128491       0.064879                19.306705            0.730014    29[7-(6,6),7-(6,7),7-(6,7),8-(6)]
       0.732178         68.719271       1150.506312      32234.130500                                    14.363667                               11.659361       0.946451       2.197451                      0.996332      43.259859     108.742171       0.493414       0.443110      -1.121464       0.099068                17.018599            0.328666    29[7-(6,6),7-(6,7),8-(6),8-(6)]
       0.322677        103.372889       2103.213842      69197.459750                                    19.164926                               15.982001       0.754775       2.010969                      0.998577      55.879100     157.217111       0.408783       0.455420      -1.102838       0.017432                22.329733           -0.000004    29[7-(6,6),7-(7),16-(29,42),16-(29,42),42-(16,16,16,16,29,29,29)]
       0.932259         53.597599       1009.496189      27369.974375                                    12.311224                               10.972946       0.875806       2.236572                      0.992857      39.496160      97.616950       0.505214       0.447278      -1.119041       0.103513                13.813165            0.013543    29[7-(6,6),8-(1,29),8-(1,29),8-(6)]
       0.955918         51.343086        896.292131      23599.152900                                    11.941840                               10.327169       1.126580       2.309213                      0.996856      38.974386      95.017267       0.521243       0.446594      -1.119159       0.101538                13.528266            0.249537    29[7-(6,6),8-(15),8-(15),8-(15)]
       0.479567        101.674433       1902.800512      62538.688625                                    19.641239                               15.701918       0.273561       1.892682                      0.998786      53.951594     154.526023       0.388540       0.496543      -1.071114       0.175354                23.955069            0.266551    29[7-(6,6),8-(29,29),8-(6)]
       0.738308         63.693092       1202.166250      34017.267562                                    13.920118                               12.154958       1.092524       2.249191                      0.993228      43.077240     108.437380       0.469701       0.460932      -1.111676       0.082856                15.543103           -0.000019    29[7-(6,6),8-(6),8-(6),8-(6),8-(6),29-(7,8,8,8,8)]
       0.795124         68.203110       1150.819166      32154.503230                                    14.209094                               11.571103       1.246883       2.311414                      0.994043      41.837931     103.478090       0.503255       0.437229      -1.130150       0.079305                17.814541            0.272191    29[7-(6,6),8-(6),8-(6),8-(6),8-(6)]
       0.816665         62.051744       1123.495320      31281.986133                                    13.577035                               11.584159       1.002593       2.235395                      0.996092      41.716194     104.231026       0.491567       0.448163      -1.119306       0.083442                16.014351            0.736348    29[7-(6,6),8-(6),8-(6),8-(6)]
       0.736007         66.095340       1092.552131      30835.704404                                    14.559102                               11.689355       0.644168       2.094507                      0.998428      43.971327     113.603600       0.467130       0.474650      -1.093047       0.120230                17.748310            0.566053    29[7-(6,6),8-(6),8-(6)]
       0.774207         70.247715       1077.674123      29772.219033                                    14.716098                               11.366103       0.901931       2.195214                      0.996455      42.517780     106.928103       0.493307       0.449556      -1.114914       0.067833                18.289269            0.000332    29[7-(6,6),8-(6),8-(6,29),8-(6,29)]
       0.371643        109.222033       2237.175225      75538.342000                                    21.328385                               17.732123      -0.044735       1.778305                      0.999757      56.267011     165.956436       0.344190       0.527061      -1.052202       0.233653                25.371233            0.079829    29[7-(6,6),8-(6)]
       0.245042        107.109244       2289.261614      77259.555250                                    21.128362                               17.968734       0.565333       1.938906                      0.998194      58.230796     168.127670       0.343100       0.529195      -1.057924       0.025615                25.320691            0.000001    29[7-(6,7),7-(6,7),53-(29),53-(29)]
       0.522087        100.345394       1493.359638      45031.245621                                    18.656131                               13.465850       0.940381       2.140274                      0.994258      48.941989     129.841268       0.448550       0.456408      -1.107544       0.027603                26.376009            0.256685    29[7-(6,7),7-(6,7),7-(6,7),7-(6,7)]
       0.544228         94.145147       1424.791979      42807.699542                                    18.115255                               13.319926       0.867852       2.125834                      0.995250      48.346961     129.380503       0.440065       0.470902      -1.094901       0.128887                23.774109            0.043349    29[7-(6,7),7-(6,7),7-(6,7),8-(1,29)]
       0.761995         69.496355       1096.363837      30452.804800                                    14.676365                               11.502832       0.926656       2.197547                      0.995690      43.085219     109.100240       0.487446       0.452682      -1.111858       0.043429                18.455879            0.333965    29[7-(6,7),7-(6,7),8-(1,29,29),8-(6)]
       0.786429         74.563421       1006.840984      27519.643111                                    15.577004                               11.140381       0.646640       2.104467                      0.996489      43.548512     111.185480       0.484819       0.462299      -1.100180       0.050200                21.281204           -0.011709    29[7-(6,7),7-(6,7),8-(29,29),8-(6)]
       0.698555         75.963905       1189.426550      33754.564900                                    15.593337                               11.985689       0.857710       2.158877                      0.996185      44.551220     114.118227       0.476762       0.453545      -1.110860       0.058877                20.196316            0.300883    29[7-(6,7),7-(6,7),8-(6),8-(6)]
       0.227484        138.120807       2311.986873      78308.178635                                    23.337958                               17.307566       0.414106       1.892590                      0.999867      58.626994     170.163475       0.372247       0.486148      -1.079483       0.033580                29.801360            0.000199    29[7-(6,7),7-(6,7)]
       0.787315         70.856757       1185.579675      33343.631375                                    14.593828                               11.775389       1.260015       2.308843                      0.994553      42.108382     104.741209       0.496663       0.438636      -1.128592       0.093080                18.034498           -0.000077    29[7-(6,7),8-(6),8-(6),8-(6),8-(6)]
       0.531662        106.237657       1624.388242      50562.615312                                    20.463239                               14.802411       0.272529       1.914676                      0.997927      51.506157     145.227650       0.389013       0.505856      -1.064478       0.058705                31.660744            0.451934    29[7-(7,7),7-(7,7),8-(29,29)]
       0.986340         51.809550        865.816213      22642.822875                                    12.041127                               10.169281       0.967307       2.258614                      0.998706      38.642493      93.940451       0.525578       0.448366      -1.118605       0.000001                13.751855            0.727088    29[8-(1,29),8-(1,29),8-(6),8-(6)]
       0.908425         58.439180       1014.078656      27725.299083                                    13.328921                               11.240777       0.613746       2.129635                      0.996758      40.845763     103.659551       0.480955       0.467313      -1.100033       0.053078                15.090529            0.387856    29[8-(1,29),8-(1,29,29),8-(6),8-(6)]
       0.685574         63.069630       1256.156550      36565.942875                                    14.492109                               12.892546       0.237185       1.948761                      0.998920      46.216707     124.893066       0.424049       0.496222      -1.072547       0.141316                15.662550            0.268390    29[8-(1,29,29),8-(1,29,29),8-(6)]
       1.119758         47.357288        723.017303      17998.687167                                    11.212933                                9.173131       1.103684       2.341027                      0.998637      35.854518      83.937609       0.564236       0.437329      -1.128928       0.009583                13.194175            0.015817    29[8-(15),8-(15),8-(15),8-(15)]
       1.010868         49.764965        757.009581      19261.017000                                    11.910436                                9.624857       0.815509       2.202665                      0.999683      38.383595      93.335077       0.526703       0.460503      -1.105200       0.042350                14.398188            0.681634    29[8-(15),8-(15),8-(15)]
       0.729784         70.806071       1182.403083      33810.075833                                    15.343472                               12.355177       0.608949       2.061888                      0.999720      44.693275     117.123362       0.442985       0.486804      -1.084455       0.044655                18.142069            0.253995    29[8-(15),8-(15)]
       0.894841         62.526495       1005.264939      27531.837125                                    14.042506                               11.276392       0.458589       2.049389                      0.998421      42.592373     109.570409       0.471763       0.474542      -1.090835       0.094086                16.711305            0.042382    29[8-(29,29),8-(29,29),8-(6),8-(6)]
       0.862232         51.980053        754.985031      19121.291389                                    12.128379                                9.462327       0.997400       2.260055                      0.995796      39.709152      95.794682       0.544916       0.445338      -1.116735       0.154016                16.611419            0.279397    29[8-(6),8-(6),8-(6),8-(6),29-(8,8,8,8)]
       0.865059         63.419287       1075.610967      29431.506333                                    13.438137                               11.126468       1.173181       2.305564                      0.994716      40.180847      97.599584       0.518732       0.431636      -1.136649       0.163102                16.158347            0.102759    29[8-(6),8-(6),8-(6),8-(6),8-(6)]
       0.871896         51.767423        769.156995      19591.369972                                    12.096940                                9.556685       1.068772       2.276907                      0.996312      39.716011      95.791733       0.540546       0.447367      -1.115955       0.131020                16.120953            0.243795    29[8-(6),8-(6),8-(6),8-(6)]
       0.855463         53.454583        935.820718      25278.422417                                    12.640367                               10.814907       0.741523       2.155319                      0.998855      41.127225     103.440303       0.489987       0.471994      -1.097149       0.060609                14.492078            0.627022    29[8-(6),8-(6),8-(6)]
       0.670099         75.401597       1340.221724      39745.188588                                    16.113593                               13.206741       0.504279       2.017324                      0.999857      46.285495     123.331399       0.425822       0.492764      -1.081070       0.030519                19.176435            0.356915    29[8-(6),8-(6)]
       0.806565         97.053541       1836.683308      58338.984917                                    17.203039                               13.960640       0.350096       1.963016                      0.996260      47.680758     131.247082       0.484589       0.397936      -1.142170       0.113223                20.369608            0.000009    30[1-(8),7-(6,7),7-(6,7),8-(1,30,30),8-(1,30,30),8-(6)]
       0.728949         91.554852       1913.610287      61074.438375                                    16.316280                               14.098823       0.503671       2.010309                      0.995912      47.926848     129.883308       0.492680       0.389559      -1.154597       0.073225                18.321173           -0.000002    30[7-(1,1,6),7-(6,6),7-(6,6),8-(6)]
       0.864492         76.175815       1771.490200      55608.791625                                    14.876093                               13.899399       0.482526       2.008845                      0.998959      46.035278     124.847091       0.477108       0.408964      -1.137515       0.076751                15.636977            0.000013    30[7-(1,1,6),8-(6),8-(6),8-(6)]
       0.725609        103.716047       2211.077000      73464.710111                                    18.358109                               15.669687       0.318589       1.932468                      0.996312      50.125143     140.489313       0.442681       0.416442      -1.130810       0.049071                22.162477            0.000001    30[7-(1,6,6),7-(6,6),8-(6),8-(6),17-(0)]
       0.694613        104.560205       2247.194358      75046.179583                                    18.663937                               15.973893       0.345352       1.931357                      0.996551      51.045156     143.920913       0.430733       0.425828      -1.123360       0.030198                22.515510           -0.000000    30[7-(1,6,6),7-(6,6),8-(6),8-(6),35-(0)]
       0.752485        135.976243       2105.886143      69020.553714                                    21.984171                               15.552667       0.673514       2.031159                      0.995913      49.678840     137.620446       0.433987       0.430761      -1.123007       0.006046                29.420108            0.000847    30[7-(6),7-(6),7-(6),7-(6),7-(6,6),7-(6,6)]
       0.869604        113.962398       1714.652625      53312.199750                                    18.745466                               13.435258       0.495766       2.013990                      0.997232      46.030814     123.662756       0.499000       0.394801      -1.149223       0.007980                23.476964            0.000024    30[7-(6),7-(6),7-(6),7-(6)]
       0.456845        136.643154       3266.180878     120128.143200                                    21.673583                               18.660051       0.315947       1.853773                      0.998473      59.801617     178.684118       0.416578       0.399806      -1.137788       0.017434                25.607800            0.000001    30[7-(6,6),7-(6,6),53-(0),53-(0)]
       0.511260        112.063191       2255.677208      75198.254692                                    19.744359                               16.193079       0.983732       2.090624                      0.994268      54.003967     150.707482       0.421455       0.436078      -1.119869       0.003618                23.806895           -0.000009    30[7-(6,6),7-(6,6),7-(6,6),7-(6,6),7-(6,6),7-(6,6)]
       0.718463        103.979315       1758.357314      55402.686000                                    19.310597                               14.695897       0.673361       2.038340                      0.995325      49.430961     136.435702       0.421662       0.461871      -1.098113       0.001761                25.946690            0.000008    30[7-(6,6),7-(6,6),7-(6,6),7-(6,6),9-(14),9-(14)]
       0.627373        113.925025       2178.906071      71861.020161                                    18.779359                               15.028607       0.676969       2.033390                      0.995725      50.756140     139.880775       0.478597       0.389000      -1.155249       0.015330                23.018878            0.001182    30[7-(6,6),7-(6,6),7-(6,6),7-(6,6)]
       0.738850        103.396473       2049.815700      66772.693625                                    18.577789                               15.315827       0.627541       2.026548                      0.995992      49.263393     136.262132       0.438488       0.430141      -1.123391       0.067163                22.396167           -0.000000    30[7-(6,6),7-(6,6),7-(6,6),8-(6),8-(6),8-(6,30)]
       0.733407        110.441183       2128.017050      69837.628818                                    18.653460                               14.990422       0.569355       2.008268                      0.996760      49.332066     136.036631       0.471378       0.396228      -1.148468       0.047657                22.723602            0.026542    30[7-(6,6),7-(6,6),7-(6,6),8-(6),8-(6)]
       0.687059        107.195898       2132.197823      69973.762615                                    18.178094                               14.928488       0.576867       2.009818                      0.996823      49.753565     136.969237       0.476201       0.392152      -1.152021       0.075931                21.892012            0.000000    30[7-(6,6),7-(6,6),7-(6,6),8-(6)]
       0.252456        232.956631       5367.994958     227506.216667                                    31.694675                               25.137591      -0.307522       1.613148                      0.999519      74.069392     248.825308       0.327554       0.443812      -1.092656       0.498781                37.736594            0.478942    30[7-(6,6),7-(6,6),7-(6,6)]
       0.667920        108.397568       2182.023665      72057.475292                                    18.203375                               15.075162       0.473093       1.984635                      0.994939      50.075144     138.629490       0.474906       0.390581      -1.152338       0.039052                20.981644           -0.000000    30[7-(6,6),7-(6,6),7-(6,7),7-(6,7)]
       0.719262        105.289204       2171.110544      71613.973813                                    18.016316                               15.155617       0.398957       1.960716                      0.996442      49.509551     137.000761       0.468131       0.396761      -1.147785       0.069584                20.631753            0.000003    30[7-(6,6),7-(6,6),7-(6,7),8-(6)]
       0.781968         94.447985       2003.509475      64869.756917                                    16.887627                               14.563320       0.384711       1.969721                      0.997201      48.014740     132.181905       0.476553       0.397191      -1.145991       0.103165                19.540858           -0.000177    30[7-(6,6),7-(6,6),8-(1,30),8-(6)]
       0.785615        103.257187       1889.549241      60494.996588                                    18.807622                               14.837809       0.494886       2.002041                      0.995270      47.963573     131.775921       0.436988       0.440692      -1.115488       0.034331                24.578659           -0.000002    30[7-(6,6),7-(6,6),8-(6),8-(6),8-(6),8-(6)]
       0.795857        105.760438       2068.470139      67567.135446                                    18.662303                               15.207900       0.407541       1.965991                      0.997239      48.565951     134.765813       0.447527       0.419676      -1.129402       0.043973                23.293746            0.001747    30[7-(6,6),7-(6,6),8-(6),8-(6),8-(6)]
       0.816304         98.987434       2021.241085      65658.337550                                    17.694615                               14.866396       0.402896       1.968752                      0.997396      47.996277     132.575305       0.460114       0.410865      -1.135817       0.086038                20.891160           -0.000001    30[7-(6,6),7-(6,6),8-(6),8-(6),8-(6,30)]
       0.772939         98.996115       2052.791554      66893.231685                                    17.497666                               14.814420       0.373184       1.960607                      0.997312      48.436172     133.716932       0.468974       0.401411      -1.143035       0.094913                20.565610            0.001348    30[7-(6,6),7-(6,6),8-(6),8-(6)]
       0.846105         85.264915       1626.669855      49954.225750                                    15.899099                               13.236361       0.563231       2.040952                      0.997946      45.580041     121.861620       0.493847       0.404126      -1.141979       0.121215                18.672243           -0.000001    30[7-(6,6),7-(6,6),8-(6)]
       0.741227        103.466134       1998.293850      64455.429625                                    17.656299                               14.417749       0.431231       1.990203                      0.995480      47.986715     130.646391       0.486785       0.390099      -1.154443       0.079077                22.152020           -0.000000    30[7-(6,6),7-(6,7),7-(6,7),8-(1,30,30)]
       0.711297        102.412292       2069.968270      67447.311625                                    17.649417                               14.746534       0.594549       2.018945                      0.995528      49.310162     135.522108       0.477169       0.393958      -1.150083       0.072343                20.304207           -0.000002    30[7-(6,6),7-(6,7),7-(6,7),8-(6),8-(6)]
       0.699801        103.125960       2126.891723      69836.286367                                    17.752452                               14.965305       0.473606       1.976262                      0.996771      49.962417     138.228876       0.472406       0.394910      -1.148399       0.062003                20.340926            0.000058    30[7-(6,6),7-(6,7),7-(6,7),8-(6)]
       0.750543        109.002980       2264.224975      75571.749167                                    18.541761                               15.519920       0.451522       1.964071                      0.998341      49.842056     139.175451       0.459977       0.399241      -1.144800       0.106144                21.625143           -0.000003    30[7-(6,6),7-(6,7),8-(6),8-(6)]
       0.875192         90.764948       1879.567387      60029.657813                                    16.682393                               14.303298       0.167637       1.916805                      0.997634      46.634706     128.455127       0.469865       0.408400      -1.135474       0.079950                19.279050           -0.000091    30[7-(6,6),8-(1,30),8-(6),8-(6)]
       0.941370         84.909840       1748.081991      54852.227977                                    15.951536                               13.824267       0.224244       1.944177                      0.998282      45.332568     124.086102       0.476139       0.409988      -1.133514       0.127881                17.960183           -0.000001    30[7-(6,6),8-(15),8-(15),8-(15)]
       0.856175         97.574680       2033.623000      66666.433500                                    17.688507                               15.047709       0.099273       1.871760                      0.998684      49.148598     139.809729       0.448009       0.417866      -1.122459       0.074533                20.746611            0.042091    30[7-(6,6),8-(30),8-(30),8-(6)]
       0.915261         73.733026       1428.868183      43161.172833                                    16.263105                               13.859993       0.230532       1.926979                      0.997534      47.140150     131.818539       0.402194       0.504173      -1.063175       0.051241                19.094264            0.071519    30[7-(6,6),8-(30,30),8-(30,30),8-(6),8-(6),8-(6)]
       0.822443         87.972226       2002.470183      65061.722500                                    16.456703                               14.816406       0.167757       1.905168                      0.997418      48.182504     134.592713       0.458554       0.411121      -1.131731       0.054966                18.466181            0.035241    30[7-(6,6),8-(30,30),8-(6),8-(6)]
       0.861178        100.459769       1913.548748      61366.468724                                    17.985199                               14.593945       0.268401       1.943970                      0.996488      46.862054     128.972109       0.457557       0.418518      -1.129637       0.021621                22.401860            0.001126    30[7-(6,6),8-(6),8-(6),8-(6),8-(6)]
       0.865416         95.858434       1892.978472      60528.426875                                    17.398575                               14.463207       0.298784       1.948751                      0.997839      46.793520     128.585458       0.462542       0.414704      -1.132087       0.071714                21.611939           -0.000001    30[7-(6,6),8-(6),8-(6),8-(6),8-(6,30)]
       0.865863         92.224684       1882.968481      60113.558419                                    16.862136                               14.320045       0.236126       1.935447                      0.997842      46.613130     127.957585       0.469819       0.408703      -1.136336       0.065173                19.869015            0.000355    30[7-(6,6),8-(6),8-(6),8-(6)]
       0.828185         91.847244       1940.761743      62401.762571                                    16.788891                               14.479935       0.265410       1.937174                      0.997764      47.356795     130.428373       0.470214       0.405205      -1.138924       0.045885                19.517232            0.000004    30[7-(6,6),8-(6),8-(6),8-(6,30)]
       0.894027         83.971616       1715.722462      53685.940283                                    16.027523                               13.788743       0.321828       1.966000                      0.998673      45.733114     124.363357       0.471938       0.417126      -1.130062       0.117126                18.181457            0.010928    30[7-(6,6),8-(6),8-(6)]
       0.952846         79.068791       1743.880511      54490.758389                                    15.185798                               13.757484       0.331832       1.988694                      0.996850      44.394515     119.856933       0.481628       0.407004      -1.139656       0.115984                16.903578            0.039540    30[7-(6,6,6),8-(15),8-(15),8-(15,30),8-(6)]
       0.846440         88.710344       1721.418991      53947.489029                                    17.372158                               14.431822       0.312462       1.961121                      0.995444      46.740719     128.141115       0.430313       0.456673      -1.102678       0.023463                22.017539            0.006774    30[7-(6,6,6),8-(6),8-(6),8-(6),8-(6)]
       0.831436         85.529367       1859.171132      59146.916409                                    16.017944                               14.207694       0.422610       1.980408                      0.998256      47.243574     129.440625       0.472969       0.407230      -1.137467       0.071585                18.663720            0.000000    30[7-(6,6,6),8-(6),8-(6),8-(6)]
       0.526136        113.004894       2152.582845      71192.558636                                    20.047558                               16.049844       0.981198       2.080494                      0.994237      54.562636     153.523865       0.412627       0.448985      -1.107593       0.016013                23.695703            0.000161    30[7-(6,7),7-(6,7),7-(6,7),7-(6,7),7-(6,7),7-(6,7)]
       0.720047        115.089806       2005.350463      65182.962750                                    20.366182                               15.636543       0.582452       1.990668                      0.996877      50.793312     141.897231       0.412104       0.457349      -1.102004       0.038686                24.819755            0.000003    30[7-(6,7),7-(6,7),7-(6,7),7-(6,7),8-(6),8-(6)]
       0.636888        117.262533       2319.048957      77969.746286                                    19.351881                               15.630061       0.577289       1.995021                      0.995762      51.546877     144.043165       0.461342       0.396640      -1.147264       0.026928                23.482400            0.000013    30[7-(6,7),7-(6,7),7-(6,7),7-(6,7)]
       0.692279        107.776850       2095.294987      68523.573774                                    18.315254                               14.841371       0.612462       2.019564                      0.996344      49.796949     137.341515       0.475094       0.394300      -1.149212       0.089784                22.961768            0.000000    30[7-(6,7),7-(6,7),7-(6,7),8-(6),8-(6)]
       0.689437        107.484361       2149.668374      70835.451971                                    18.489168                               15.223632       0.543335       1.992122                      0.996683      50.395789     140.071202       0.460414       0.404425      -1.140878       0.091305                22.583734            0.000001    30[7-(6,7),7-(6,7),7-(6,7),8-(6)]
       0.384407        161.073863       4437.466433     182109.143583                                    24.271683                               21.724656       0.186573       1.792314                      0.998742      65.257294     204.529885       0.381437       0.420985      -1.121509       0.294233                26.358211            0.416289    30[7-(6,7),7-(6,7),7-(6,7)]
       0.764914        105.403518       2044.552919      66664.717875                                    18.197555                               14.783799       0.306088       1.931276                      0.997902      49.226128     137.010439       0.468604       0.400873      -1.140776       0.075606                23.278235            0.000000    30[7-(6,7),7-(6,7),8-(30,30,30),8-(6)]
       0.775264        101.963967       2049.327296      66768.694182                                    17.847408                               14.843123       0.280828       1.932008                      0.997232      48.596340     134.498283       0.466338       0.403338      -1.140844       0.087823                20.983420            0.001500    30[7-(6,7),7-(6,7),8-(6),8-(6)]
       0.868649         99.771358       1888.810114      60325.705571                                    17.723575                               14.378638       0.144192       1.903174                      0.997944      46.871282     128.740644       0.467225       0.410473      -1.135056       0.101772                21.602532            0.002435    30[7-(6,7),8-(6),8-(6),8-(6)]
       0.429850        148.945018       2641.951712      92008.828824                                    23.773345                               17.600706       0.931633       2.038126                      0.994230      57.951455     166.399383       0.399799       0.441653      -1.113577       0.004528                33.554112           -0.000000    30[7-(7,7),7-(7,7),7-(7,7),7-(7,7),7-(7,7),7-(7,7)]
       0.890019        105.104094       1971.893825      63690.769500                                    18.725523                               15.001015       0.387244       1.968502                      0.997572      47.083747     130.258681       0.443133       0.427947      -1.122745       0.134462                23.261895            0.000007    30[7-(7,7),7-(7,7),8-(1,30,30),8-(1,30,30),8-(6),8-(6)]
       1.064633         82.538288       1457.225650      43647.542667                                    15.824538                               12.721884       0.158114       1.949126                      0.999012      42.283933     112.658867       0.491298       0.416513      -1.130421       0.036256                18.832896            0.000001    30[8-(1,30),8-(1,30),8-(6),8-(6)]
       0.978847         81.886981       1617.475227      49788.775071                                    15.695396                               13.379022       0.148806       1.927409                      0.999192      44.351815     120.239784       0.479492       0.415149      -1.129934       0.067832                18.164322            0.000001    30[8-(1,30),8-(6),8-(6),8-(6)]
       1.068641         79.486046       1434.216833      43173.592667                                    16.878453                               13.774055      -0.036708       1.878224                      0.998727      43.661277     120.027415       0.410197       0.496350      -1.072333       0.002601                20.754847            0.000001    30[8-(1,30,30),8-(1,30,30),8-(6),8-(6),8-(6),8-(6)]
       1.048183         73.793679       1390.006562      41505.977250                                    16.042759                               13.514736       0.041964       1.908520                      0.997904      43.467016     118.874422       0.416224       0.493303      -1.074394       0.007040                19.187689            0.000003    30[8-(1,30,30),8-(1,30,30),8-(6),8-(6),8-(6,30),8-(6,30)]
       1.037451         73.864404       1502.337165      45505.676611                                    14.741731                               12.910883       0.155313       1.953288                      0.997989      42.601356     114.130948       0.486630       0.418227      -1.128629       0.048591                16.964129            0.000001    30[8-(1,30,30),8-(1,30,30),8-(6),8-(6)]
       1.022018         78.013991       1529.393283      46451.185167                                    15.280625                               13.086885       0.102554       1.927080                      0.997612      43.366272     117.063740       0.480229       0.420017      -1.125857       0.032874                17.456930            0.000004    30[8-(1,30,30),8-(6),8-(6),8-(6),8-(6,30)]
       0.989345         81.083750       1612.864345      49674.821205                                    15.663722                               13.379304       0.113459       1.926525                      0.998253      43.921426     118.927706       0.478185       0.417324      -1.128720       0.042464                18.721544            0.001489    30[8-(1,30,30),8-(6),8-(6),8-(6)]
       1.007723         74.420420       1576.814338      48549.871654                                    15.033285                               13.393948       0.117456       1.927168                      0.998665      43.766503     118.992629       0.469070       0.429120      -1.118982       0.083041                17.047551            0.056633    30[8-(1,30,30),8-(6),8-(6)]
       1.071362         77.401768       1534.465878      46633.944824                                    15.136853                               13.050180       0.115785       1.933174                      0.999036      42.860520     115.599671       0.484343       0.416337      -1.128740       0.033072                17.929014            0.068376    30[8-(15),8-(15),8-(15),8-(15)]
       1.091978         74.731671       1522.654544      46242.947611                                    14.849198                               13.055499      -0.004258       1.901048                      0.999050      42.590739     115.365419       0.480534       0.419798      -1.124846       0.040002                16.838028            0.025376    30[8-(15),8-(15),8-(15),8-(15,30)]
       1.058167         81.316233       1544.784792      46997.568346                                    15.610001                               13.074553       0.123492       1.935647                      0.998948      42.888871     115.554126       0.485232       0.415033      -1.130206       0.033959                18.523913            0.038238    30[8-(15),8-(15),8-(15),8-(6)]
       1.108536         71.349026       1518.349279      46015.079357                                    14.406445                               13.037891      -0.003059       1.908892                      0.998624      42.022425     113.201505       0.481416       0.419851      -1.126308       0.030730                15.815321            0.039717    30[8-(15),8-(15),8-(15,30),8-(15,30)]
       1.053008         79.760937       1589.549430      48778.422100                                    15.484115                               13.336777       0.016287       1.897714                      0.999220      43.369792     117.975515       0.475666       0.419625      -1.125257       0.047333                17.221180            0.000006    30[8-(15),8-(15),8-(15,30),8-(6)]
       1.013889         85.170825       1672.628884      51921.218520                                    16.164938                               13.656144       0.077131       1.906043                      0.999197      44.193876     120.409238       0.471965       0.418122      -1.127716       0.034779                18.849794            0.019301    30[8-(15),8-(15),8-(6),8-(6)]
       1.175295         65.445297       1056.086785      29051.622250                                    13.475212                               10.762180       0.602213       2.124377                      0.999929      38.296549      96.294296       0.541564       0.411349      -1.139193       0.009053                16.405757           -0.000091    30[8-(15),8-(15)]
       1.150294         60.055512       1185.584286      34195.098286                                    14.401345                               12.770780      -0.114712       1.881197                      0.998003      41.797364     114.182072       0.411526       0.516518      -1.056746       0.000000                16.300389            0.007438    30[8-(15,30),8-(15,30),8-(15,30),8-(15,30),8-(15,30),8-(15,30)]
       1.093959         77.976650       1363.863125      41040.926500                                    17.418832                               13.951801      -0.197328       1.810584                      0.999019      45.992669     131.204276       0.380142       0.536443      -1.039575       0.004437                22.670389            0.189951    30[8-(30,30),8-(30,30),8-(30,30),8-(30,30),8-(6),8-(6)]
       1.059816         79.559700       1382.502420      41365.216400                                    16.962959                               13.616780       0.101799       1.908511                      0.998987      44.690981     123.559675       0.407091       0.503503      -1.065542       0.018936                21.242054            0.160174    30[8-(30,30),8-(30,30),8-(6),8-(6),8-(6),8-(6)]
       1.001658         81.460181       1664.720366      51759.455921                                    15.967856                               13.802742       0.121467       1.915717                      0.998759      44.809492     123.105556       0.459489       0.429600      -1.117644       0.076916                18.698070            0.052203    30[8-(30,30),8-(30,30),8-(6),8-(6)]
       1.049839         80.340582       1481.780254      44661.174423                                    15.643339                               12.875498       0.221668       1.966348                      0.997864      42.726800     114.474588       0.484551       0.420416      -1.126601       0.094886                19.613708            0.019147    30[8-(30,30),8-(6),8-(6),8-(6),8-(6)]
       0.969345         87.128811       1716.938534      53709.952932                                    16.446268                               13.835594       0.060761       1.897035                      0.998421      45.083431     123.427719       0.468381       0.418697      -1.126836       0.046411                19.911711            0.038991    30[8-(30,30),8-(6),8-(6),8-(6)]
       0.990998         74.582135       1601.861552      49396.409667                                    15.046591                               13.536259       0.095973       1.909449                      0.999179      44.599309     122.124766       0.463531       0.429806      -1.116904       0.105968                16.791302            0.002842    30[8-(30,30),8-(6),8-(6)]
       1.013837         84.264699       1673.512952      52022.629562                                    16.175032                               13.717116       0.028272       1.896868                      0.997862      44.212416     120.863294       0.467365       0.421961      -1.124147       0.058043                19.442033            0.001924    30[8-(30,30,30),8-(6),8-(6),8-(6),8-(6)]
       0.965670         86.613645       1707.403145      53359.455045                                    16.350473                               13.787731       0.051680       1.891899                      0.998620      45.256816     124.261863       0.469492       0.417715      -1.126444       0.049773                20.273738            0.000624    30[8-(30,30,30),8-(6),8-(6),8-(6)]
       0.986597         78.069931       1647.787794      51126.504306                                    15.498563                               13.695840       0.117250       1.907198                      0.999391      45.082826     123.823648       0.462537       0.427377      -1.118601       0.080142                17.942869            0.000242    30[8-(30,30,30),8-(6),8-(6)]
       1.017936         73.749269       1228.272735      35332.914450                                    14.517164                               11.507736       0.094940       1.955521                      0.995642      41.742307     109.807041       0.526741       0.404414      -1.136063       0.234361                17.984317           -0.000001    30[8-(6),8-(6),8-(6),8-(6),30-(8,8,8,8)]
       1.081424         85.647646       1386.287794      41546.629635                                    17.532910                               13.478236       0.055397       1.901855                      0.999221      43.635898     119.632769       0.414332       0.497854      -1.070997       0.004115                23.103688            0.000001    30[8-(6),8-(6),8-(6),8-(6),8-(6),8-(6)]
       1.024277         95.288559       1727.788050      54118.424944                                    17.773554                               14.217528       0.132879       1.921508                      0.998869      44.202128     120.880384       0.445258       0.440539      -1.113421       0.025716                22.562753           -0.003486    30[8-(6),8-(6),8-(6),8-(6),8-(6),8-(6,30)]
       0.941911         96.331804       1800.037870      56813.756250                                    17.439883                               14.085071       0.172061       1.923560                      0.998911      45.373595     123.920131       0.469599       0.413357      -1.132975       0.044027                21.686444            0.000001    30[8-(6),8-(6),8-(6),8-(6),8-(6)]
       0.992806         84.892470       1599.285212      49283.626902                                    17.059940                               14.142471       0.163994       1.930220                      0.997727      44.631332     122.216787       0.423188       0.471498      -1.091553       0.002101                20.318120            0.005732    30[8-(6),8-(6),8-(6),8-(6),8-(6,30),8-(6,30)]
       0.980095         89.073247       1767.745250      55758.564250                                    17.148389                               14.424808       0.101092       1.906086                      0.998748      45.167004     124.606966       0.439920       0.443458      -1.110283       0.016934                20.300913           -0.000003    30[8-(6),8-(6),8-(6),8-(6),8-(6,30)]
       1.025440         79.828310       1435.876382      43053.807377                                    15.461573                               12.571030       0.236389       1.976119                      0.997482      42.513266     112.849245       0.496369       0.415962      -1.131156       0.144069                19.305905            0.001342    30[8-(6),8-(6),8-(6),8-(6)]
       0.965315         88.926736       1725.780875      53915.424200                                    16.531913                               13.793820       0.109847       1.916678                      0.997603      44.636234     121.443563       0.474223       0.413456      -1.132463       0.036350                19.908690           -0.000001    30[8-(6),8-(6),8-(6),8-(6,30),8-(6,30)]
       0.957899         87.718320       1739.558405      54562.395394                                    16.497443                               13.877717       0.103003       1.911777                      0.998364      44.869994     122.330400       0.470619       0.416395      -1.130113       0.043304                19.841473            0.007011    30[8-(6),8-(6),8-(6),8-(6,30)]
       1.014549         71.332141       1453.665135      44201.472129                                    14.401301                               12.672060       0.215113       1.961872                      0.998976      43.110605     115.436290       0.491691       0.420548      -1.126541       0.139348                16.496212            0.028337    30[8-(6),8-(6),8-(6)]
       0.934180         88.196892       1731.373028      54214.295600                                    17.137279                               14.433879       0.229849       1.942710                      0.997090      45.446326     124.393096       0.433479       0.451297      -1.106300       0.006262                19.880503            0.000001    30[8-(6),8-(6),8-(6,30),8-(6,30),8-(6,30),8-(6,30)]
       0.967012         85.686614       1604.714749      49305.163793                                    16.145520                               13.294910       0.171927       1.937158                      0.998140      44.334813     119.884840       0.482642       0.413666      -1.131415       0.037100                20.230594            0.000017    30[8-(6),8-(6),8-(6,30),8-(6,30)]
       0.942716         82.042104       1876.558435      60259.683481                                    16.115413                               14.762371       0.139511       1.900251                      0.999535      46.455558     129.590107       0.439692       0.436665      -1.112984       0.098413                17.420920            0.091169    30[8-(6),8-(6),8-(6,30)]
       0.893174        100.906412       2077.063271      68635.448214                                    18.441634                               15.480443      -0.043115       1.833981                      0.999608      47.735788     134.066150       0.431194       0.436437      -1.114770       0.070713                21.625187            0.010972    30[8-(6),8-(6)]
       0.994337         82.955054       1483.419021      44713.407119                                    15.848130                               12.791127       0.210051       1.955226                      0.998029      43.652731     117.355463       0.491402       0.413717      -1.130180       0.024591                20.293283            0.000005    30[8-(6),8-(6,30),8-(6,30),8-(6,30),8-(6,30)]
       0.951482         71.902702       1481.821925      44927.933475                                    15.685599                               13.887459       0.182799       1.928661                      0.997480      45.439060     125.037610       0.413859       0.488249      -1.077619       0.012237                17.308333            0.000001    30[8-(6,30),8-(6,30),8-(6,30),8-(6,30),8-(6,30),8-(6,30)]
       1.498313         76.957934       1267.209525      36434.303500                                    13.608130                               10.611635       0.468091       2.052988                      0.997695      40.096253     102.708351       0.639596       0.333408      -1.202206       0.007207                16.836466            0.000014    31[8-(1,31),8-(1,31),8-(6),8-(6),8-(6),8-(6)]
       1.516821         74.503522       1295.913512      37544.592303                                    13.396198                               10.829881       0.591846       2.080222                      0.999510      40.439727     104.616030       0.622877       0.339571      -1.194273       0.015085                16.654898            0.006440    31[8-(15),8-(15),8-(15),8-(15),9-(31),9-(31)]
       1.494435         61.328845       1131.319363      31766.978105                                    11.649699                                9.986534       0.722788       2.118783                      0.999944      40.268191     103.233174       0.660231       0.330843      -1.199541       0.022864                13.418289            0.003594    31[8-(15),8-(15),8-(15),8-(15)]
      -0.576101        277.219369       9072.000434     420657.573036                                    27.569431                               24.728345       1.490172       1.970314                      0.999786     109.963827     341.181952       0.522720       0.252843      -1.306774       0.057995                31.628332           -0.000005    35[29-(7,16,16)]
      -0.310525        246.582539       8868.551683     407161.740833                                    24.845972                               24.045469       1.387525       1.988035                      0.998697     100.791280     307.022581       0.545766       0.244509      -1.323186       0.125481                26.002946            0.000041    35[29-(7,35),29-(7,35),29-(7,35,35)]
      -0.339422        220.355099       7743.686091     345053.892727                                    23.188466                               22.565569       1.594113       2.035109                      0.999554     101.422519     307.902587       0.557476       0.246829      -1.315293       0.149534                23.841319            0.011480    35[29-(7,35),29-(7,35)]
      -0.394133        221.141147       8481.665962     386485.117500                                    23.253065                               23.737681       1.514983       2.001853                      0.999694     104.270374     320.300004       0.539834       0.249133      -1.312324       0.102840                22.590872            0.000019    35[29-(7,35),29-(7,35,35)]
      -0.518729        210.440076       7345.814617     323087.010000                                    22.541264                               22.063975       1.848211       2.079775                      0.999643     105.117579     317.831888       0.560373       0.248526      -1.312196       0.176229                23.355591           -0.000002    35[30-(7,7,8,8)]
      -0.472874        240.228551       8912.807300     409576.961250                                    24.652005                               24.409187       1.665177       2.042867                      0.999462     104.321169     317.627720       0.531776       0.250701      -1.315330       0.086772                24.853093            0.032971    35[48-(7,7,35,35,35),48-(7,7,35,35,35)]
      -0.070131        187.754032       5636.794931     232777.373163                                    21.310096                               19.621859       1.486627       2.042841                      0.999857      92.197360     271.717699       0.579641       0.256563      -1.299179       0.070836                22.644259            0.006877    35[6-(6,6)]
       1.667716        135.160455       3350.388467     123509.255000                                    22.009075                               19.496800       0.632174       1.866439                      0.999736      77.021708     227.352248       0.390512       0.425514      -1.124769       0.000046                24.314277           -0.001153    39[8-(6),8-(6),8-(6),8-(6),8-(6),8-(6),8-(6,6),8-(6,6),8-(6,6)]
       1.856508        181.140489       3960.998248     150487.892031                                    24.245780                               19.436169       0.205818       1.801877                      0.999697      69.872773     201.037811       0.450970       0.357981      -1.188993       0.070450                29.397532            0.000010    39[8-(6),8-(6),8-(6),8-(6),8-(6),8-(6)]
       1.861186        170.223813       4130.699100     158523.527500                                    23.464558                               19.898675       0.226644       1.806925                      0.999796      70.212533     203.179277       0.444121       0.359507      -1.187606       0.090627                27.197734           -0.000017    39[8-(6),8-(6),8-(6),8-(6),8-(6),8-(6,39),8-(6,39)]
       1.847316        162.867105       4163.443683     159636.418333                                    22.566857                               19.765476       0.335543       1.842674                      0.999778      69.550485     199.183343       0.453958       0.352089      -1.197413       0.073828                24.973378            0.000023    39[8-(6),8-(6),8-(6,39),8-(6,39),8-(6,39),8-(6,39),8-(6,39),8-(6,39)]
       2.302549         90.192125       1688.538767      51434.539522                                    16.714684                               13.788716       2.004148       2.418523                      0.999217      57.040095     139.451320       0.478109       0.426753      -1.154979       0.046845                22.012437           -0.021629    40[8-(40,40),8-(40,40),8-(40,40),8-(40,40),8-(6),8-(6),8-(6),8-(6)]
       2.293135        116.664909       2332.960431      75986.102000                                    18.071246                               14.785087       1.175296       2.172534                      0.999360      57.563579     143.264987       0.535190       0.351377      -1.219847       0.054814                25.370053            0.000007    40[8-(40,40),8-(40,40),8-(40,40),8-(40,40),8-(6),8-(6)]
       2.154647         97.023844       1827.360080      56098.855000                                    17.107217                               14.123281       2.440211       2.532760                      0.998253      58.873637     142.958573       0.487293       0.409711      -1.172049       0.001005                20.238181            0.000094    40[8-(6),8-(6),8-(6),8-(6),8-(6),8-(6),8-(6),8-(6)]
       0.807577        205.334928       3006.441042     107056.491875                                    28.998305                               19.180140       3.652709       2.599138                      0.999384      99.091107     280.262927       0.374766       0.459230      -1.112122       0.026905                37.152865            0.262102    41[6-(7),6-(7),6-(7),6-(7),6-(7),6-(7),6-(7),6-(7)]
       0.832845        162.984659       3261.992483     120282.085000                                    27.366266                               20.917892       1.407919       1.977316                      0.999763     104.395504     315.318328       0.330217       0.503040      -1.071166       0.022825                34.171724            0.000009    42[16-(29,29),16-(29,29),16-(29,29),16-(29,29),29-(6,7,16,16),29-(6,7,16,16),29-(7,7,16,16),29-(7,7,16,16)]
       0.503077        339.889368      11714.546333     584655.316667                                    36.802593                               33.129050       0.622000       1.695543                      0.999709     125.657996     417.746935       0.349300       0.351377      -1.191746       0.015895                40.066977            1.731294    42[16-(29,29),16-(29,29),16-(29,29),29-(7,7,16,16),29-(7,7,16,16),29-(7,7,16,16)]
       0.524549        192.810223       2633.860167      90959.751056                                    27.398210                               17.692313       3.065999       2.467408                      0.995241     102.043865     285.756806       0.397599       0.447002      -1.117687       0.010092                35.385672            0.081997    42[6-(7),6-(7),6-(7),6-(7),6-(7),6-(7),6-(7),6-(7)]
       0.671801        176.250498       2923.248520     103272.367333                                    25.925397                               18.590968       2.856451       2.415784                      0.994574      99.544447     279.842848       0.391037       0.443394      -1.122688       0.025898                31.374005            0.959142    42[6-(7),6-(7),6-(7),6-(7),6-(7),6-(7),6-(7)]
       1.537317        213.207072       4566.131244     180057.680000                                    27.403867                               21.458407       0.933179       1.908727                      0.999335      88.326194     260.668569       0.410688       0.378465      -1.170224       0.423336                33.131878            1.309262    42[8-(15),8-(15,42),8-(28),8-(42),8-(42)]
       0.972691        304.114463       9996.299450     478865.292500                                    35.205608                               31.819902       0.437844       1.693007                      0.999165     110.070159     356.927652       0.336651       0.379855      -1.170339       0.597313                37.211615            2.937476    42[8-(15),8-(15,42),8-(42),8-(42)]
       1.477361        201.346339       4650.505800     184263.590000                                    26.710700                               21.812730       0.938941       1.893651                      0.998388      90.556029     268.427079       0.402917       0.383666      -1.165593       0.468890                31.100685            1.372456    42[8-(15,42),8-(15,42),8-(28),8-(42),8-(42)]
       1.416529        213.876085       4727.566650     188209.922500                                    28.036603                               22.278223       1.071849       1.911717                      0.995475      93.096379     277.147495       0.390809       0.393719      -1.157394       0.514479                34.021495            1.276953    42[8-(15,42),8-(28),8-(42),8-(42)]
       0.292118        250.895994       4378.858408     167233.601667                                    28.432345                               19.762224       2.403562       2.335671                      0.993282      97.661468     264.686230       0.479650       0.334474      -1.232909       0.127923                35.599969            0.278207    44[6-(7),6-(7),6-(7),6-(7),7-(6,6),7-(6,6)]
       0.971745        124.629174       2881.598644      98771.515344                                    16.766238                               14.525456       2.027189       2.310435                      0.999012      78.986876     200.358506       0.650985       0.274630      -1.299916       0.473421                19.361338            1.384245    44[8-(15),8-(15),8-(15),8-(15),44-(8,8,8,8)]
       0.378430        202.734316       3532.202200     128988.445909                                    28.028194                               20.140736       0.971321       1.981023                      0.996715      88.680191     239.524827       0.389055       0.438465      -1.147537       0.002706                36.245661           -0.000749    46[7-(6,6),7-(6,6),7-(6,6),7-(6,6)]
       0.158057        290.962377       6820.976425     290750.184688                                    34.490511                               27.438488       0.930701       1.907780                      0.999404      96.852345     276.374690       0.347146       0.414112      -1.169987       0.058465                40.900347            0.005494    47[6-(7),6-(7)]
       0.507410        231.250562       4594.067187     176013.636250                                    29.178501                               22.136747       1.498081       2.140796                      0.999274      81.937084     216.141140       0.399655       0.400038      -1.189280       0.012880                36.019284           -0.000712    47[7-(6),7-(6),7-(6),7-(6)]
       0.521461        179.258662       4337.965131     164455.806154                                    25.365780                               21.761226       1.132026       2.048593                      0.998011      81.551704     216.335278       0.394929       0.409528      -1.178421       0.078739                30.592146            0.017646    47[7-(6),7-(6)]
       0.288187        226.182437       5338.695167     213153.081970                                    29.310463                               23.990572       1.208147       2.028037                      0.999037      88.482116     240.892670       0.379490       0.404532      -1.181965       0.067725                36.979054           -0.000011    47[7-(6,6),7-(6,6),47-(7,7)]
       0.264603        210.139074       5262.058755     208415.437000                                    27.688394                               23.529323       1.734724       2.177587                      0.997720      87.354950     233.406123       0.392053       0.394771      -1.194560       0.049245                32.551058            0.003401    47[7-(6,6),7-(6,6),7-(6,6),7-(6,6)]
       0.259505        218.068456       5109.501737     201268.380192                                    28.513101                               23.282485       1.580672       2.134452                      0.998570      87.486143     234.403315       0.390928       0.398216      -1.189889       0.049904                35.961492            0.000459    47[7-(6,6),7-(6,6),7-(6,6)]
       0.285158        186.223945       5426.177630     217003.315000                                    26.304261                               24.480261       1.582973       2.132982                      0.997221      88.044386     238.140978       0.370819       0.414200      -1.178089       0.024467                28.255095           -0.000023    47[7-(6,6),7-(6,6),7-(6,7),7-(6,7)]
       0.383770        179.545507       5445.660417     217232.681667                                    25.315396                               24.182399       1.430641       2.112509                      0.998197      84.451827     225.732806       0.381352       0.402708      -1.189881       0.141539                26.824785            0.000009    47[7-(6,6),7-(6,6),8-(6)]
       0.313784        204.659560       5344.923637     213154.016038                                    27.479112                               23.952977       1.339122       2.071495                      0.998815      87.008709     234.986210       0.381859       0.403138      -1.185617       0.138207                32.255856            0.006193    47[7-(6,6),7-(6,6)]
       0.256652        211.682681       5732.548781     232812.656250                                    28.076152                               24.845454       1.271743       2.038270                      0.998328      89.657201     245.631696       0.373417       0.404077      -1.183071       0.076020                31.263696            0.000031    47[7-(6,6),7-(6,7),7-(6,7)]
       0.442325        170.315650       5025.616362     197508.696250                                    25.906837                               24.433040       1.078914       2.020803                      0.997736      83.731977     225.784131       0.349802       0.445805      -1.154262       0.066162                27.914600            0.000014    47[7-(6,6),8-(6),8-(6),47-(7,8,8)]
       0.312853        214.397859       5108.424142     202124.640833                                    28.667965                               23.566376       1.259735       2.070919                      0.996976      85.720390     230.615009       0.381980       0.409290      -1.180796       0.167013                34.977141           -0.000186    47[7-(6,6,6),7-(6,6,6)]
       0.260873        220.728031       5955.540600     244433.788462                                    29.212640                               25.594098       1.142619       2.003448                      0.997726      89.948062     248.426039       0.362000       0.412651      -1.175977       0.121829                33.110830            0.005051    47[7-(6,7),7-(6,7),7-(6,7)]
       0.221036        268.455390       6173.014959     257364.762241                                    33.038065                               26.300439       0.731091       1.869545                      0.999401      94.281617     268.153698       0.349852       0.420418      -1.162703       0.050241                41.309843            0.002910    47[7-(6,7),7-(6,7)]
       0.679500        134.339153       3549.774731     127093.530625                                    20.892515                               19.460344       1.502131       2.201660                      0.998778      74.424906     187.707950       0.427650       0.400111      -1.193221       0.025129                22.633121           -0.215656    47[8-(6),8-(6),8-(6,24)]
       0.648181        150.499420       3985.880012     147561.322500                                    22.569965                               20.657718       1.337357       2.142652                      0.997814      76.315492     196.077223       0.413532       0.403040      -1.189923       0.062596                25.405344           -0.214223    47[8-(6),8-(6)]
       0.707879        233.738774       4778.285892     186777.547500                                    27.972467                               21.044978       1.115745       2.007170                      0.998152      85.901721     235.931383       0.450645       0.348271      -1.219597       0.062709                34.077826            0.073695    48[6-(6),6-(6),6-(6),6-(6)]
       0.538372        240.737850       5453.298850     220094.656500                                    28.402549                               22.538755       1.207126       2.003681                      0.997973      90.560899     252.538672       0.434469       0.349400      -1.219096       0.030363                32.990807            0.173790    48[6-(6),6-(7),6-(7),6-(7)]
       0.394035        251.938975       6301.395363     263848.890612                                    29.186963                               24.184330       1.321154       2.003761                      0.998523      95.795834     272.550140       0.420291       0.348214      -1.219499       0.035076                32.556226            0.014872    48[6-(7),6-(7),6-(7),6-(7)]
       0.537650        232.140260       5457.156956     220455.984687                                    27.809610                               22.601586       1.238504       2.008933                      0.998346      90.568026     253.095886       0.431922       0.351264      -1.216797       0.062770                31.559137            0.008403    48[6-(7),6-(7),6-(7),7-(6)]
       0.537847        230.744329       5313.185625     213382.678750                                    27.841724                               22.392327       1.256408       2.010637                      0.998557      90.741191     253.840661       0.430951       0.353896      -1.213150       0.023901                31.959984            0.000036    48[6-(7),6-(7),6-(7)]
       0.726465        212.832431       4331.711920     165145.126000                                    26.266595                               20.091937       1.307535       2.070684                      0.998293      83.336129     225.349805       0.459959       0.350172      -1.218998       0.167920                31.665320            0.000008    48[6-(7),6-(7),7-(6),7-(6)]
       0.881135        218.136693       4819.704433     187112.355000                                    26.731835                               21.258095       1.141945       2.052549                      0.997845      78.781039     210.036751       0.448815       0.351650      -1.226791       0.004532                32.479383           -0.000025    48[7-(1,1,6),7-(1,1,6),7-(6),7-(6),7-(6),7-(6)]
       0.934199        130.402420       3647.757156     132757.946250                                    19.407390                               18.583420       1.002935       2.035512                      0.998810      76.080378     199.620939       0.474077       0.355049      -1.217666       0.087879                20.089616            0.000021    48[7-(1,1,6),8-(6),8-(6),8-(6)]
       0.933202        239.118012       4787.080843     185535.102167                                    27.968600                               21.001793       1.304679       2.095184                      0.998718      78.219509     208.282695       0.457431       0.345585      -1.232204       0.007909                33.670425            0.029585    48[7-(6),7-(6),7-(6),7-(6),7-(6),7-(6)]
       1.057944        160.444395       3167.943900     111660.198947                                    22.291931                               17.424724       1.043998       2.055392                      0.999318      73.967128     192.805908       0.483651       0.359587      -1.210246       0.041466                26.723611            0.000004    48[7-(6),7-(6),7-(6),7-(6)]
       0.721995        199.033544       4790.418760     187818.086000                                    27.391783                               22.924811       1.123793       2.002130                      0.998338      85.686052     238.265008       0.379724       0.411422      -1.166167       0.000000                31.973205            0.000024    48[7-(6),7-(6),7-(6,6),7-(6,6),16-(6),16-(6)]
       0.720951        200.421918       4929.777950     194494.163333                                    27.433788                               23.173379       1.103527       1.995881                      0.998322      85.761501     238.508961       0.380048       0.408508      -1.169311       0.013091                31.847010           -0.000001    48[7-(6),7-(6),7-(6,6),7-(6,6),16-(6)]
       0.749296        169.322616       4486.128208     174287.656667                                    25.646802                               22.740220       0.804164       1.910055                      0.998895      86.584112     244.969891       0.364580       0.432864      -1.143639       0.082013                29.858763            0.000020    48[7-(6,6),7-(6,6),17-(48),17-(48),17-(48),17-(48)]
       0.781243        170.021887       3725.696321     137435.426458                                    25.010273                               20.292693       1.259702       2.058171                      0.996900      82.409730     223.656360       0.400601       0.414481      -1.161806       0.000272                33.782385            0.000000    48[7-(6,6),7-(6,6),7-(6,6),7-(6,6),8-(6),8-(6),8-(6),8-(6)]
       0.653696        227.914057       5484.232209     223703.544598                                    28.185381                               23.072219       1.006501       1.978474                      0.997216      86.599562     241.533507       0.417940       0.367754      -1.205298       0.033971                34.682079            0.049362    48[7-(6,6),7-(6,6),7-(6,6),7-(6,6)]
       0.805385        187.467898       4777.158957     185787.650455                                    25.061163                               21.686419       1.160917       2.045252                      0.997331      80.964801     218.370571       0.427476       0.369799      -1.207746       0.083588                28.960416            0.009317    48[7-(6,6),7-(6,6),7-(6,6),8-(6),8-(6)]
       0.811053        179.993700       4422.793462     169042.220000                                    24.566915                               21.073720       1.117384       2.037130                      0.997200      80.663697     217.396954       0.426184       0.378084      -1.198989       0.073365                28.631013            0.000141    48[7-(6,6),7-(6,6),7-(6,6),8-(6),8-(6,48)]
       0.731131        196.879819       5013.438917     199187.583750                                    25.713482                               21.969433       0.908764       1.959893                      0.997383      84.534477     234.221303       0.429856       0.362619      -1.207309       0.121826                29.633568            0.094313    48[7-(6,6),7-(6,6),7-(6,6),8-(6)]
       0.864293        180.585651       4536.307571     174424.573333                                    24.764092                               21.333676       0.994735       2.009721                      0.998104      79.460139     213.840867       0.423411       0.378170      -1.199860       0.056897                29.406384            0.000315    48[7-(6,6),7-(6,6),8-(6),8-(6),8-(6),8-(6)]
       0.859420        182.635162       4361.327875     166240.220000                                    25.680856                               21.552981       0.989087       2.005940                      0.997817      79.793170     215.417036       0.402317       0.399419      -1.180409       0.026526                32.057259           -0.000011    48[7-(6,6),7-(6,6),8-(6),8-(6),8-(6),8-(6,48),8-(6,48)]
       0.874713        178.091418       4472.617542     171448.683333                                    24.902851                               21.537290       0.972066       2.004335                      0.997677      79.340798     213.759438       0.410549       0.390102      -1.189238       0.054126                28.953067            0.000279    48[7-(6,6),7-(6,6),8-(6),8-(6),8-(6),8-(6,48)]
       0.861282        171.080478       4383.077461     167142.825574                                    23.543624                               20.658831       1.034046       2.020247                      0.998145      79.449880     213.473369       0.440521       0.365942      -1.208669       0.086930                27.386598            0.000240    48[7-(6,6),7-(6,6),8-(6),8-(6),8-(6)]
       0.899384        177.786691       4501.373050     172415.671250                                    24.224283                               21.087962       0.984188       2.013064                      0.997867      78.504523     210.333670       0.433283       0.370639      -1.207195       0.078289                27.591052            0.000002    48[7-(6,6),7-(6,6),8-(6),8-(6),8-(6,48),8-(6,48)]
       0.847779        166.979165       4393.435142     167552.636889                                    22.858477                               20.401464       1.082562       2.033815                      0.998119      79.563016     213.392141       0.452192       0.355870      -1.217528       0.094851                25.975475            0.003744    48[7-(6,6),7-(6,6),8-(6),8-(6)]
       0.894993        179.011062       4459.105917     170465.007222                                    24.384037                               21.047428       1.011364       2.020723                      0.997365      78.589385     210.546563       0.430514       0.373499      -1.204425       0.077518                28.012912            0.004306    48[7-(6,6),7-(6,6),8-(6),8-(6,48),8-(6,48)]
       0.600082        232.247818       6832.832875     299512.820000                                    29.652325                               26.223122       0.448678       1.789171                      0.999262      93.816125     278.139361       0.378775       0.384626      -1.181265       0.247688                33.423322            0.242054    48[7-(6,6),7-(6,6),8-(6)]
       0.930735        159.917749       3784.483246     139244.155000                                    22.158914                               18.891398       0.999232       2.031718                      0.997291      76.761253     202.765301       0.470591       0.354551      -1.217266       0.093245                25.797646            0.000004    48[7-(6,6),7-(6,6),8-(6,48),8-(6,48)]
       1.014328        175.672652       4129.392187     154609.081250                                    23.894829                               20.154353       0.770750       1.981758                      0.997046      74.816779     197.382319       0.443601       0.369236      -1.209252       0.041600                28.153307            0.000001    48[7-(6,6),8-(1,1,48),8-(6),8-(6),8-(6),8-(6)]
       0.987504        137.459420       3351.758263     119608.110000                                    20.204080                               17.866792       1.071616       2.064735                      0.998411      74.643255     194.460355       0.480803       0.357451      -1.214520       0.084718                22.904444            0.000002    48[7-(6,6),8-(1,1,48),8-(6),8-(6)]
       1.055119        160.092435       3831.301017     141221.290000                                    23.259244                               20.099701       0.691295       1.958612                      0.998047      74.430821     196.791054       0.420205       0.395678      -1.184737       0.102981                26.543248            0.000007    48[7-(6,6),8-(1,48,48),8-(6),8-(6),8-(6),8-(6,48)]
       0.947362        160.531377       4092.949500     153457.683500                                    22.269415                               19.682711       0.958158       2.017384                      0.998274      76.802147     203.648199       0.460536       0.356148      -1.217836       0.110041                25.732888            0.030886    48[7-(6,6),8-(6),8-(6),8-(6),8-(6)]
       0.938002        156.377213       4022.218379     150206.549737                                    22.111473                               19.715890       0.936758       2.009699                      0.998038      77.124077     205.214382       0.453217       0.362887      -1.210559       0.098068                25.448740            0.000257    48[7-(6,6),8-(6),8-(6),8-(6)]
       0.955260        154.838978       3982.817150     148333.016667                                    22.405517                               20.019697       0.891453       2.001773                      0.997382      76.719635     204.200345       0.437150       0.377465      -1.198590       0.107146                25.649373            0.011736    48[7-(6,6),8-(6),8-(6),8-(6,48),8-(6,48)]
       0.785737        201.748053       5455.290556     226915.156250                                    26.452989                               22.998093       0.627901       1.877935                      0.998819      85.591116     242.408460       0.413051       0.375461      -1.193596       0.210203                30.749965            0.012319    48[7-(6,6),8-(6),8-(6),8-(6,48)]
       0.897740        148.430450       3888.567195     144065.118636                                    21.264404                               19.217874       1.143686       2.060845                      0.998518      77.670398     205.697110       0.464413       0.357071      -1.215386       0.072643                23.844172            0.000005    48[7-(6,6),8-(6),8-(6)]
       0.710193        180.985182       4515.136745     175288.915500                                    26.160103                               22.458730       0.974836       1.959742                      0.997710      86.224970     240.964679       0.376191       0.420806      -1.155647       0.049882                30.077043            0.000001    48[7-(6,7),7-(6,7),7-(6,7),7-(6,7),17-(48),17-(48)]
       0.611606        210.055637       4952.186069     195022.484375                                    27.759146                               22.859852       1.429698       2.083061                      0.995927      86.838612     238.901953       0.393026       0.395808      -1.182159       0.008858                32.459716            0.000704    48[7-(6,7),7-(6,7),7-(6,7),7-(6,7),7-(6,7),7-(6,7)]
       0.735325        206.752975       5064.953358     200875.982500                                    26.891340                               22.495975       1.013113       1.976044                      0.998522      84.988531     235.280410       0.412362       0.375348      -1.197053       0.053389                31.437199            0.000010    48[7-(6,7),7-(6,7),7-(6,7),7-(6,7)]
       0.924645        169.654831       4169.135850     157522.605000                                    23.585461                               20.389280       0.903639       1.992310                      0.998098      78.124631     209.445865       0.436259       0.374738      -1.199982       0.056797                26.330509            0.000005    48[7-(6,7),7-(6,7),8-(6),8-(6),8-(6,48)]
       0.659814        216.039985       5494.964575     222918.795000                                    28.936349                               24.486941       1.031781       1.958935                      0.997878      88.642961     250.568956       0.368962       0.409224      -1.167955       0.081667                33.922003           -0.000000    48[7-(6,7),7-(7,7),17-(48),17-(48)]
       0.650138        195.550336       5009.298331     199273.028125                                    27.474909                               23.663276       0.995430       1.947253                      0.998048      89.021209     252.086044       0.367303       0.419203      -1.156835       0.072305                31.563332           -0.000001    48[7-(6,7),7-(7,7),7-(7,7),17-(48),17-(48)]
       0.558177        256.459810       5782.140957     236662.517143                                    31.484160                               24.629684       1.255548       2.020778                      0.995175      89.587167     251.009590       0.380330       0.393621      -1.184126       0.007387                40.193373           -0.000003    48[7-(7,7),7-(7,7),7-(7,7),7-(7,7),7-(7,7),7-(7,7)]
       0.938143        169.428123       4309.670600     163709.836667                                    23.244732                               20.444201       0.714566       1.948528                      0.997093      77.754748     208.977712       0.443306       0.363960      -1.209103       0.098345                25.358755            0.000006    48[7-(7,7),7-(7,7),8-(6),8-(6)]
       0.927845        161.349066       3986.738537     148802.995000                                    22.574964                               19.644426       1.037474       2.024980                      0.998610      78.303780     210.157595       0.452113       0.362995      -1.207256       0.110985                25.455037            0.008795    48[7-(7,7),8-(6),8-(6),8-(6,48)]
       1.112161        143.678072       3493.029800     126177.375000                                    22.165463                               19.537188       0.524126       1.924820                      0.997920      73.120215     193.317006       0.413787       0.409880      -1.170779       0.004938                25.094230           -0.000002    48[8-(1,48,48),8-(1,48,48),8-(6),8-(6),8-(6),8-(6)]
       1.090778        149.197678       3774.743433     138445.676667                                    22.136977                               19.744078       0.615117       1.951568                      0.997399      73.049709     191.951971       0.431318       0.387394      -1.192429       0.000000                24.867294           -0.000005    48[8-(1,48,48),8-(1,48,48),8-(6),8-(6),8-(6,48),8-(6,48)]
       1.032111        175.743501       4360.651238     166054.991250                                    24.020508                               20.617128       0.718144       1.954921                      0.998757      75.640730     201.311186       0.439031       0.369000      -1.208827       0.011795                29.596196            0.043101    48[8-(6),8-(6),8-(6),8-(6),8-(6),8-(6)]
       1.057877        177.101941       4174.739831     156855.647500                                    24.023214                               20.202414       0.664146       1.949229                      0.998700      74.552480     197.390987       0.444584       0.367067      -1.210228       0.025427                28.766223            0.006821    48[8-(6),8-(6),8-(6),8-(6),8-(6),8-(6,48)]
       1.011755        158.307845       4016.489281     149996.007838                                    22.276906                               19.621308       0.741311       1.963117                      0.998778      75.599518     200.540751       0.456347       0.360860      -1.212863       0.031250                26.032164            0.020237    48[8-(6),8-(6),8-(6),8-(6),8-(6)]
       1.088559        167.046524       3955.384653     146852.409338                                    23.302650                               19.827691       0.630306       1.946590                      0.998467      73.698000     194.364899       0.442664       0.374535      -1.203670       0.027975                27.412746            0.016734    48[8-(6),8-(6),8-(6),8-(6),8-(6,48),8-(6,48)]
       1.009013        156.300147       3932.830489     146145.799348                                    22.061498                               19.388081       0.781896       1.975266                      0.998873      75.449060     199.631663       0.460072       0.359902      -1.213624       0.062214                25.645923            0.006827    48[8-(6),8-(6),8-(6),8-(6),8-(6,48)]
       1.041141        146.732467       3574.429510     130259.067273                                    21.180873                               18.481359       0.812293       1.996363                      0.998522      74.016710     193.837898       0.470932       0.361698      -1.211460       0.048040                24.931213            0.016498    48[8-(6),8-(6),8-(6),8-(6)]
       1.037045        153.496610       3572.040731     129766.240000                                    21.761622                               18.451426       0.833042       1.997879                      0.999048      74.147055     194.042747       0.472175       0.359428      -1.213594       0.050192                27.080530           -0.000404    48[8-(6),8-(6),8-(6),8-(6,48),8-(6,48)]
       1.079250        145.572769       3323.517430     118421.333000                                    21.070585                               17.882893       0.856141       2.011913                      0.999199      73.086993     190.474216       0.476639       0.361275      -1.210781       0.049325                25.375913           -0.000003    48[8-(6),8-(6),8-(6),8-(6,48)]
       1.047972        132.058073       3231.532808     114621.800660                                    19.818469                               17.640908       0.843901       2.005585                      0.999024      73.632508     191.944887       0.479039       0.362287      -1.208656       0.055531                23.136619            0.002012    48[8-(6),8-(6),8-(6)]
       1.007889        156.333526       4070.549893     152554.213571                                    22.354317                               19.963928       0.711078       1.953943                      0.998597      75.811398     201.738468       0.445611       0.368669      -1.206241       0.054721                25.639358            0.003511    48[8-(6),8-(6),8-(6,48),8-(6,48),8-(6,48)]
       1.067489        138.867788       3242.327266     114936.856395                                    20.422346                               17.666281       0.837508       2.004053                      0.999128      73.440814     191.719076       0.478765       0.361377      -1.209197       0.050807                23.792471           -0.000005    48[8-(6),8-(6),8-(6,48),8-(6,48)]
       0.996103        137.916074       3593.886441     131195.358750                                    20.638171                               18.849073       0.668103       1.936655                      0.999281      76.410125     204.285358       0.453508       0.371295      -1.197683       0.079151                22.599578            0.045456    48[8-(6),8-(6),8-(6,48)]
       0.938854        156.766363       4159.345962     158949.594118                                    22.674041                               20.416107       0.511991       1.883072                      0.999273      78.948759     215.992704       0.432027       0.379129      -1.190542       0.092353                25.064086            0.196877    48[8-(6),8-(6)]
       1.045446        126.983661       3248.018055     115167.472727                                    19.351642                               17.713633       0.837975       2.001542                      0.998887      73.857545     193.012728       0.476929       0.362369      -1.208101       0.034891                21.683678            0.000250    48[8-(6),8-(6,48),8-(6,48)]
       1.199932        194.368340       3999.345307     149134.127250                                    22.892210                               17.382435       1.515913       2.148814                      0.995820      78.427000     207.369835       0.581125       0.284473      -1.288073       0.007411                31.642919            0.001125    49[7-(6,6),7-(6,6),7-(6,6),7-(6,6)]
       1.295593        162.349926       3914.073495     144610.245909                                    20.021551                               17.026041       1.416720       2.140176                      0.996938      75.698452     198.404776       0.598665       0.277771      -1.298640       0.069894                23.350019            0.009622    49[7-(6,6),7-(6,6),8-(6),8-(6),8-(6),8-(6)]
       1.447540        174.701912       3701.873277     134946.344583                                    20.581600                               16.109255       0.941552       2.023879                      0.997227      72.744257     189.790778       0.639155       0.262882      -1.315298       0.062578                27.350902            0.000904    49[7-(6,6),8-(49,49),8-(6),8-(6),8-(6),8-(6)]
       1.590707        144.403765       3008.415700     104563.847038                                    18.267160                               14.641806       0.872250       2.035631                      0.998059      68.657589     175.570410       0.659273       0.268674      -1.305757       0.034815                22.652011            0.000636    49[8-(1,49),8-(1,49),8-(6),8-(6),8-(6),8-(6)]
       1.610376        150.682813       2841.696755      97864.059909                                    19.607419                               14.820674       0.626108       1.961318                      0.998536      69.030130     178.261448       0.612138       0.293133      -1.272894       0.027898                26.771721           -0.000617    49[8-(49,49),8-(6),8-(6),8-(6),8-(6),8-(6)]
       1.423556        133.902878       2821.906961     100194.274216                                    18.297626                               14.676188       0.653064       1.926470                      0.999046      76.433908     209.588134       0.619017       0.292182      -1.254418       0.175560                23.748774            0.180422    49[8-(49,49),8-(6),8-(6),8-(6),8-(6)]
       1.431188        150.008358       3455.421474     124677.389069                                    19.110889                               15.830151       1.150411       2.088591                      0.998074      72.114944     185.919964       0.618383       0.280332      -1.296332       0.006196                24.230077            0.012975    49[8-(6),8-(6),8-(6),8-(6),8-(6),8-(6),8-(6),8-(6)]
       1.397805        154.989384       3752.109418     137075.610029                                    19.183255                               16.224341       1.263620       2.110380                      0.999248      73.145183     189.856265       0.637134       0.263475      -1.316917       0.013378                24.739954            0.001885    49[8-(6),8-(6),8-(6),8-(6),8-(6),8-(6),8-(6)]
       2.132845        179.236074       4782.801663     190362.235000                                    21.140224                               18.804339       0.459105       1.808879                      0.999756      83.793309     242.656508       0.556151       0.279284      -1.270542       0.009893                22.535088            0.000020    51[9-(0),9-(0),9-(0),9-(0),9-(0),9-(0)]
      -0.506900        456.579378      19763.378276    1101130.489474                                    36.093429                               34.785618       1.714977       1.880932                      0.999673     170.694484     559.798666       0.478994       0.229687      -1.353507       0.127774                37.964355           -0.000106    53[29-(7,16,16)]
      -0.329042        550.874874      23008.106400    1326065.680000                                    40.568506                               36.511260       1.330812       1.803512                      0.999966     165.983940     546.859161       0.489125       0.217282      -1.377650       0.000014                45.943106           -0.000217    53[29-(7,29,53,53),29-(7,29,53,53),29-(7,53,53),29-(7,53,53)]
      -0.260421        496.092433      21450.670200    1213690.840000                                    37.464826                               35.425934       1.475341       1.849329                      0.999716     161.637923     526.023148       0.493411       0.219409      -1.375595       0.180375                40.259830           -0.000185    53[29-(7,29,53,53),29-(7,29,53,53),29-(7,53,53)]
      -0.240758        459.629833      18360.560900    1001503.806000                                    35.750271                               32.909948       1.662106       1.900901                      0.999674     158.949216     511.592348       0.507636       0.221233      -1.369694       0.197860                39.093420           -0.000101    53[29-(7,53),29-(7,53),29-(7,53,53)]
      -0.240705        489.737923      20730.046250    1160821.325000                                    36.973089                               34.794308       1.577840       1.883463                      0.999645     158.510907     510.183107       0.499451       0.219003      -1.378706       0.169446                40.103234           -0.000106    53[29-(7,53),29-(7,53,53),29-(7,53,53)]
      -0.330707        392.124581      17252.268342     933233.874079                                    32.345403                               32.293531       1.377338       1.813809                      0.999924     165.657604     543.734274       0.499510       0.226705      -1.351509       0.096317                32.701882            0.012589    53[29-(7,53,53),29-(7,53,53),29-(7,53,53)]
      -0.417347        431.463963      18411.691389    1008128.731667                                    34.470994                               33.336565       1.684225       1.885294                      0.999738     166.422352     541.883195       0.494350       0.226398      -1.357794       0.106540                35.807621            0.000011    53[29-(7,7,53),29-(7,7,53)]
      -0.454088        460.408456      19365.298620    1075483.338508                                    36.613216                               34.666572       1.476731       1.829668                      0.999921     169.350325     558.077317       0.474063       0.232796      -1.346332       0.243726                39.220927            0.000002    53[30-(7,7,53)]
       0.008216        379.539108      14264.906469     733915.270156                                    32.274674                               29.879992       1.496161       1.885583                      0.999763     148.578576     470.232814       0.507649       0.235016      -1.343983       0.113823                35.248411            0.011365    53[6-(6,6)]
       1.929816        213.765478       5680.340230     230451.633000                                    25.433728                               22.013440       1.410457       2.040372                      0.999590     103.181123     283.479500       0.471977       0.320139      -1.252649       0.019500                28.912672            0.000138    57[8-(1,1),8-(6),8-(6),8-(6),8-(6),8-(6),8-(6)]
       1.968722        202.029736       5360.496417     213610.078333                                    24.337891                               21.223098       1.762261       2.149374                      0.999216     100.572553     271.112320       0.487812       0.315166      -1.261513       0.051505                27.287427            0.000207    57[8-(1,6),8-(1,6),8-(6),8-(6),8-(6),8-(6),8-(6)]
       1.841564        228.055440       6638.368992     281148.223889                                    28.587984                               25.617820       1.076730       1.918375                      0.999950     109.249274     311.206751       0.390090       0.370763      -1.202205       0.006981                31.920820            0.004723    57[8-(6),8-(6),8-(6),8-(6),8-(6),8-(6),8-(6),8-(6),8-(6)]
       1.822966        213.100422       5772.916415     236763.793500                                    26.857107                               23.429376       1.190935       1.960018                      0.998907     108.023492     304.341833       0.419473       0.359700      -1.210981       0.027086                30.292496            0.007601    57[8-(6),8-(6),8-(6),8-(6),8-(6),8-(6),8-(6),8-(6)]
       1.734436        230.481486       6769.692994     287810.983889                                    28.463033                               25.664352       1.384621       1.985576                      0.999442     111.873573     318.206961       0.394862       0.364890      -1.208300       0.000105                30.976976            0.013071    57[8-(6),8-(6),8-(6),8-(6),8-(6),8-(6),8-(6,6),8-(6,6),8-(6,6)]
       1.943266        218.427592       5597.369125     226432.097115                                    25.921965                               21.981187       1.412597       2.040432                      0.999599     102.960684     282.462570       0.469354       0.323985      -1.249148       0.016208                30.156132            0.000148    57[8-(6),8-(6),8-(6),8-(6),8-(6),8-(6)]
       1.938571        199.546976       5369.680377     214922.556000                                    24.288003                               21.335240       1.594408       2.092283                      0.999220     102.746188     280.488398       0.482126       0.318198      -1.254554       0.027936                27.687457           -0.118029    57[8-(6),8-(6),8-(6),8-(6),8-(6),8-(6,57),8-(6,57)]
       2.006047        170.604659       4442.814569     169527.420625                                    21.830805                               19.297545       1.860182       2.190363                      0.999738      98.090980     259.974838       0.511645       0.315078      -1.259306       0.025918                24.268792            0.000073    57[8-(6),8-(6),8-(6),8-(6),8-(6)]
       1.915216        206.349642       5831.436775     238268.294687                                    25.045016                               22.413571       1.510125       2.063601                      0.999252     103.982612     286.738264       0.464890       0.323464      -1.249544       0.028481                27.934199            0.000065    57[8-(6),8-(6),8-(6),8-(6),8-(6,57),8-(6,57),8-(6,57),8-(6,57)]
       1.844909        226.095690       6261.063833     261498.268333                                    28.384515                               24.689358       1.152776       1.944568                      0.999750     108.460718     307.563667       0.402399       0.365528      -1.206218       0.025443                33.130832            0.000192    57[8-(6),8-(6),8-(6),8-(6,57),8-(6,57),8-(6,57),8-(6,57),8-(6,57),8-(6,57)]
       1.919169        206.419209       5546.147300     222250.737500                                    23.591449                               20.593605       1.495497       2.089015                      0.999010      98.899218     264.923601       0.533031       0.286758      -1.295303       0.041907                26.685343            1.031142    58[8-(6),8-(6),8-(6),8-(6),8-(6),8-(6)]
       1.934402        210.995969       5706.274075     230125.672500                                    23.944241                               20.885969       1.486564       2.090908                      0.998405      98.443545     263.478812       0.529886       0.286877      -1.296652       0.029597                27.817627            1.026836    58[8-(6),8-(6),8-(6),8-(6),8-(6),8-(6,58),8-(6,58)]
       1.933053        208.531658       5894.043808     239269.811667                                    23.650108                               21.178942       1.609433       2.125424                      0.998125      98.294628     262.673633       0.528798       0.285553      -1.300082       0.023608                26.095017            1.023695    58[8-(6),8-(6),8-(6),8-(6),8-(6,58),8-(6,58),8-(6,58),8-(6,58)]
       1.878448        222.971562       6122.366458     248647.000000                                    24.992294                               22.038554       2.665802       2.416450                      0.998120      96.280358     250.209000       0.506947       0.297503      -1.298067       0.000127                27.225796            0.000538    59[7-(6,6),7-(6,6),7-(6,6),8-(6),8-(6),8-(6),8-(6),8-(6),8-(6)]
       2.079442        165.809627       3933.436450     142959.371250                                    19.559978                               16.637962       2.621301       2.446878                      0.999456      88.369176     216.953852       0.638567       0.263912      -1.338092       0.066111                22.292415            0.000055    59[7-(6,6),8-(6),8-(6),8-(6),8-(6),8-(6),8-(6)]
       2.112505        197.425477       4788.670100     182100.456667                                    21.510802                               18.036852       3.018875       2.575540                      0.998347      86.795107     211.457248       0.635598       0.256119      -1.359668       0.009510                25.026512            0.001386    59[8-(6),8-(6),8-(6),8-(6),8-(6),8-(6),8-(6),8-(6)]
       1.985738        206.167816       5741.816467     227710.605000                                    22.224080                               20.057776       2.856369       2.492470                      0.999281      91.398156     228.639910       0.588505       0.262767      -1.349862       0.000075                24.243882           -0.000820    59[8-(6),8-(6),8-(6),8-(6),8-(6),8-(6),8-(6,6),8-(6,6),8-(6,6)]
       2.078812        153.420890       3713.666038     133552.208636                                    18.684051                               16.194661       2.668022       2.466298                      0.999414      88.179076     216.613508       0.643915       0.265428      -1.333365       0.037939                21.687892           -0.000031    59[8-(6),8-(6),8-(6),8-(6),8-(6),8-(6)]
       2.059560        157.392786       4121.268629     152102.583571                                    18.882190                               17.062238       2.647672       2.464930                      0.999363      88.456643     218.141561       0.628095       0.266313      -1.335131       0.032856                20.868309            0.000074    59[8-(6),8-(6),8-(6),8-(6),8-(6),8-(6,59),8-(6,59)]
       2.133279        130.921467       3032.851750     104006.955500                                    16.696479                               14.486330       2.854965       2.534586                      0.998815      85.739764     205.872984       0.690699       0.260743      -1.338301       0.073806                18.930602           -0.000122    59[8-(6),8-(6),8-(6),8-(6),8-(6)]
       2.120343        152.994356       3815.085619     137633.410000                                    18.535425                               16.370623       2.701212       2.484123                      0.999629      87.050612     212.885518       0.644710       0.263490      -1.338664       0.030325                20.867801           -0.000004    59[8-(6),8-(6),8-(6),8-(6),8-(6,59),8-(6,59),8-(6,59),8-(6,59)]
       2.121986        143.442466       3496.231921     123768.068429                                    17.676303                               15.573967       2.838002       2.524185                      0.999025      86.476685     209.474233       0.666826       0.261069      -1.341143       0.044875                19.780137            0.000070    59[8-(6),8-(6),8-(6),8-(6),8-(6,59),8-(6,59)]
       2.074816        123.970913       3147.185919     109153.326563                                    16.287716                               15.005411       2.296387       2.362541                      0.999715      88.562594     218.073102       0.659242       0.268453      -1.321699       0.066464                17.181958           -0.002163    59[8-(6),8-(6),8-(6),8-(6)]
       0.506251         31.836360        329.649832       7451.600630                                    10.335667                                7.179147      -0.519301       1.869166                      0.996377      24.164663      75.058678       0.462065       0.586849      -0.948195       0.003693                13.754640            0.000045    5[7-(6,6),7-(6,6),7-(6,6),7-(6,6)]
       1.094652         13.799925        171.453199       3349.348084                                     6.364498                                5.472520      -0.561150       1.905699                      0.999668      18.249323      55.389164       0.478338       0.658533      -0.906940       0.004172                 6.780420           -0.000006    5[9-(0),9-(0),9-(0),9-(0)]
       1.863660        208.961836       5595.909150     222090.931250                                    24.003131                               21.121143       2.701435       2.444801                      0.998596      93.450228     239.646615       0.516239       0.298949      -1.297202       0.000131                26.182314            0.000752    60[7-(6,6),7-(6,6),7-(6,6),8-(6),8-(6),8-(6),8-(6),8-(6),8-(6)]
       1.957450        182.282269       4459.073487     167487.778750                                    21.003099                               17.927890       2.760584       2.471251                      0.999089      90.313821     226.311780       0.603450       0.270395      -1.328304       0.087563                23.891069            0.000050    60[7-(6,6),7-(6,6),8-(6),8-(6),8-(6),8-(6),8-(6),8-(6)]
       1.972807        161.624350       3979.739967     145527.565000                                    19.453070                               16.930142       2.689242       2.460765                      0.999439      89.200907     221.417739       0.620524       0.270297      -1.326726       0.086750                22.067021            0.000032    60[7-(6,6),7-(6,6),8-(6),8-(6),8-(6),8-(6),8-(6)]
       2.051279        157.955066       3756.176820     134989.659000                                    19.019738                               16.302256       2.639555       2.465602                      0.999513      86.508515     211.232636       0.642585       0.265366      -1.336193       0.069293                21.827259            0.000044    60[7-(6,6),8-(6),8-(6),8-(6),8-(6),8-(6),8-(6)]
       2.003974        166.392297       4123.149264     151759.556429                                    19.807265                               17.178174       2.766240       2.494952                      0.999573      88.171958     218.427704       0.620124       0.268387      -1.331408       0.053185                22.992808            0.000678    60[7-(6,6),8-(6),8-(6),8-(6),8-(6),8-(6),8-(6,60),8-(6,60)]
       2.061050        188.645665       5050.553375     193815.842500                                    20.986859                               18.695037       2.666241       2.473688                      0.999144      86.550954     212.617288       0.615056       0.259506      -1.354716       0.006890                23.548262            0.004110    60[8-(6),8-(6),8-(6),8-(6),8-(6),8-(6),8-(6),8-(6),8-(6)]
       2.007896        174.004343       4356.213060     162151.307000                                    20.086284                               17.519255       2.751231       2.496726                      0.999692      87.449516     214.940528       0.622162       0.265248      -1.340384       0.017286                22.849386            0.013320    60[8-(6),8-(6),8-(6),8-(6),8-(6),8-(6),8-(6),8-(6)]
       2.065878        147.171161       3544.691750     125516.405000                                    18.119338                               15.807265       2.675968       2.484907                      0.999661      85.588403     207.341204       0.654321       0.264388      -1.337612       0.018139                20.454039           -0.001521    60[8-(6),8-(6),8-(6),8-(6),8-(6),8-(6),8-(6)]
       1.979496        194.756935       5376.056588     209409.591250                                    21.358037                               19.388357       2.861822       2.510745                      0.999432      88.682747     218.960559       0.599801       0.262213      -1.352208       0.000030                23.196174           -0.000376    60[8-(6),8-(6),8-(6),8-(6),8-(6),8-(6),8-(6,6),8-(6,6),8-(6,6)]
       2.054740        148.750810       3680.460250     131620.074000                                    18.422379                               16.176749       2.689601       2.487101                      0.999675      86.070926     209.750828       0.642570       0.266685      -1.334301       0.047670                21.466201           -0.000758    60[8-(6),8-(6),8-(6),8-(6),8-(6),8-(6),8-(6,60),8-(6,60)]
       2.097195        135.898019       3213.833689     111256.458144                                    17.164863                               15.014947       2.608046       2.476204                      0.999328      84.415001     202.611728       0.673262       0.263467      -1.337685       0.029304                19.500926            0.000042    60[8-(6),8-(6),8-(6),8-(6),8-(6),8-(6)]
       2.071482        137.965817       3278.259453     114149.031154                                    17.536672                               15.248253       2.601917       2.467731                      0.999770      85.439759     207.065698       0.661427       0.266003      -1.331974       0.029568                20.770759            0.011565    60[8-(6),8-(6),8-(6),8-(6),8-(6),8-(6,60),8-(6,60)]
       2.116720        161.602420       3676.260767     131352.943333                                    19.354266                               16.140300       2.460306       2.432113                      0.999294      84.890430     206.341899       0.645150       0.265838      -1.336188       0.015395                22.831478            0.012467    60[8-(6),8-(6),8-(6),8-(6),8-(6),8-(6,60)]
       2.074957        149.083912       3769.528850     135530.922500                                    18.241416                               16.312431       2.656523       2.483694                      0.999667      85.587778     208.468056       0.643166       0.265190      -1.337396       0.020329                20.466387           -0.000056    60[8-(6),8-(6),8-(6),8-(6),8-(6,60),8-(6,60),8-(6,60),8-(6,60)]
       2.094681        135.427177       3433.945050     120641.938333                                    17.154910                               15.545004       2.626722       2.479839                      0.999547      84.817482     204.732600       0.661142       0.263888      -1.338406       0.022167                20.039241            0.000002    60[8-(6),8-(6),8-(6),8-(6),8-(6,60),8-(6,60),8-(6,60)]
       1.944468        210.410624       4877.678150     185572.086667                                    23.051794                               18.656690       2.851992       2.536796                      0.999598      84.740752     207.324835       0.601622       0.267603      -1.344252       0.041260                28.882502           -0.000007    62[7-(6,6),7-(6,6),8-(6),8-(6),8-(6),8-(6),8-(6),8-(6),8-(6)]
       1.950832        144.669218       3472.369540     122540.322000                                    18.101861                               15.852158       2.621967       2.473901                      0.999486      84.285994     204.708358       0.639792       0.271537      -1.326896       0.073496                20.300759           -0.000005    62[7-(6,6),7-(6,6),8-(6),8-(6),8-(6),8-(6),8-(6)]
       2.003186        146.400616       3518.153775     124272.747500                                    18.180078                               15.893539       2.644442       2.494202                      0.999413      82.898213     200.242124       0.644002       0.269251      -1.332222       0.090566                20.437501           -0.000002    62[7-(6,6),7-(6,6),8-(6),8-(6),8-(6),8-(6,62),8-(6,62),8-(6,62)]
       2.011702        128.198280       3084.295131     105598.945625                                    16.567012                               14.864692       2.542128       2.473972                      0.999694      81.949186     195.957475       0.665914       0.268651      -1.330725       0.117904                17.772053            0.000000    62[7-(6,6),7-(6,6),8-(6),8-(6),8-(6),8-(6,62)]
       2.069899        167.192516       4272.527033     156896.314167                                    19.387258                               17.207744       2.538610       2.478532                      0.999169      80.819446     192.817970       0.641829       0.259898      -1.357220       0.005736                21.789016            0.003045    62[8-(6),8-(6),8-(6),8-(6),8-(6),8-(6),8-(6),8-(6),8-(6)]
       2.035253        164.489451       3934.834100     142028.570833                                    19.178690                               16.508762       2.616255       2.502683                      0.999695      81.176924     193.421774       0.652532       0.260637      -1.352987       0.018131                21.942761            0.006102    62[8-(6),8-(6),8-(6),8-(6),8-(6),8-(6),8-(6),8-(6)]
       2.118767        155.054145       3433.760508     119752.967500                                    18.509803                               15.376084       2.428308       2.465624                      0.999501      78.862538     185.015795       0.680119       0.258571      -1.355402       0.039757                21.855151            0.000080    62[8-(6),8-(6),8-(6),8-(6),8-(6),8-(6),8-(6)]
       1.969828        176.368279       4708.810387     177042.195000                                    19.972652                               18.136250       2.820264       2.531942                      0.999674      83.432503     200.918677       0.621979       0.261949      -1.355562       0.000161                21.685180           -0.000460    62[8-(6),8-(6),8-(6),8-(6),8-(6),8-(6),8-(6,6),8-(6,6),8-(6,6)]
       2.099686        122.248231       2675.168922      88390.133972                                    16.012439                               13.674512       2.651358       2.530101                      0.999160      78.829542     183.641338       0.709121       0.262813      -1.341032       0.020928                18.945583            0.000018    62[8-(6),8-(6),8-(6),8-(6),8-(6),8-(6)]
       2.095829        125.099081       2846.198675      95294.906500                                    16.295983                               14.158978       2.496597       2.480820                      0.999788      79.381221     186.316409       0.692710       0.264168      -1.339467       0.027535                18.922852            0.000006    62[8-(6),8-(6),8-(6),8-(6),8-(6),8-(6,62),8-(6,62)]
       2.170421        107.329128       2299.874218      73250.120955                                    14.613080                               12.572307       2.686815       2.558599                      0.998847      76.486829     174.491470       0.749029       0.258855      -1.346630       0.038861                16.653525            0.000062    62[8-(6),8-(6),8-(6),8-(6),8-(6)]
       1.140939        185.007680       4801.435958     188451.689167                                    25.121089                               21.965879       0.713703       1.863164                      0.999250     101.218478     282.059416       0.414108       0.376858      -1.191446       0.000112                27.506178            0.005100    63[7-(6,6),7-(6,6),7-(6,6),8-(6),8-(6),8-(6),8-(6),8-(6),8-(6)]
       1.189506        213.864895       4976.916133     196895.569167                                    27.590829                               22.276923       0.625708       1.840467                      0.999568     100.550422     280.370877       0.414047       0.373925      -1.195002       0.039821                34.391556            0.055101    63[7-(6,6),7-(6,6),8-(6),8-(6),8-(6),8-(6),8-(6),8-(6),8-(6)]
       1.221345        232.301415       6060.204550     250577.819000                                    27.167012                               23.045761       0.587065       1.834922                      0.999690      99.414675     275.765865       0.449092       0.334241      -1.240567       0.077690                31.250991            0.030821    63[7-(6,6),7-(6,6),8-(6),8-(6),8-(6),8-(6),8-(6),8-(6)]
       1.295879        249.553095       6488.907657     270575.031429                                    27.554598                               23.134423       0.538695       1.842040                      0.999211      96.337800     263.683815       0.474911       0.309308      -1.270385       0.073589                31.657223            0.003723    63[7-(6,6),7-(6,6),8-(6),8-(6),8-(6),8-(6)]
       1.266872        231.215755       6313.914842     261785.724583                                    26.174064                               22.699438       0.638759       1.861368                      0.999653      97.239075     266.402141       0.482721       0.306029      -1.272287       0.099177                29.638014            0.032425    63[7-(6,6),7-(6,6),8-(6),8-(6),8-(6),8-(6,63),8-(6,63),8-(6,63)]
       1.317510        206.035212       5711.484567     230641.185833                                    24.150964                               21.581140       0.716915       1.906141                      0.998771      94.087307     253.296578       0.496007       0.305796      -1.274207       0.129673                25.984834            0.015666    63[7-(6,6),7-(6,6),8-(6),8-(6),8-(6),8-(6,63)]
       1.272691        252.505840       6622.544850     277705.802500                                    27.635242                               23.241616       0.554820       1.840496                      0.999467      97.191268     266.891882       0.477632       0.306028      -1.273518       0.041529                32.030708            0.025873    63[7-(6,6),8-(6),8-(6),8-(6),8-(6),8-(6),8-(6)]
       1.316893        218.611574       5729.925270     231806.262000                                    25.088797                               21.586827       0.577721       1.862351                      0.999114      94.606652     255.566164       0.496444       0.305093      -1.273892       0.062926                27.991695            0.019273    63[7-(6,6),8-(6),8-(6),8-(6),8-(6),8-(6),8-(6,63)]
       1.302482        218.926092       5952.047820     243050.020000                                    25.286807                               22.076901       0.690032       1.888995                      0.999067      95.327320     258.459871       0.488561       0.307214      -1.272071       0.076594                28.663833            0.018503    63[7-(6,6),8-(6),8-(6),8-(6),8-(6),8-(6)]
       1.428047        176.787829       4840.745075     187993.550000                                    22.028038                               19.845695       0.426733       1.853340                      0.998274      90.570977     240.925147       0.516922       0.305107      -1.271988       0.080902                24.545276            0.018078    63[8-(15),8-(15),8-(15,63),8-(15,63),8-(6),8-(6),15-(6,8,8,8)]
       1.301868        192.090263       4731.796058     184789.342500                                    25.121783                               21.302962       0.408333       1.808383                      0.999385      96.142456     263.525379       0.434924       0.363731      -1.207561       0.020951                28.851274            0.020551    63[8-(6),8-(6),8-(6),8-(6),8-(6),8-(6),8-(6),8-(6)]
       1.349360        226.476267       5951.539760     242995.975000                                    25.938270                               22.066879       0.405848       1.822058                      0.999079      94.073851     255.212055       0.488967       0.306843      -1.272268       0.027610                30.584856            0.011848    63[8-(6),8-(6),8-(6),8-(6),8-(6),8-(6),8-(6)]
       1.200216        184.845738       4988.789163     197018.096250                                    24.739062                               22.121596       0.646236       1.848201                      0.999767      99.557575     275.121547       0.421671       0.367899      -1.202831       0.002017                27.128488            0.029603    63[8-(6),8-(6),8-(6),8-(6),8-(6),8-(6),8-(6,6),8-(6,6),8-(6,6)]
       1.315041        214.987499       5671.450700     229482.680000                                    26.194039                               22.595354       0.442353       1.820753                      0.999543      95.425055     260.371315       0.450029       0.338130      -1.238970       0.048605                29.759736            0.015046    63[8-(6),8-(6),8-(6),8-(6),8-(6),8-(6),8-(6,63),8-(6,63)]
       1.371698        210.312952       5313.150832     211223.360256                                    24.704214                               20.903059       0.473935       1.846637                      0.999028      92.843185     249.269716       0.499910       0.309000      -1.268974       0.027932                29.290806            0.008702    63[8-(6),8-(6),8-(6),8-(6),8-(6),8-(6)]
       1.360748        216.166196       5655.652575     228233.781071                                    25.086606                               21.449578       0.483457       1.845452                      0.999158      93.469763     252.100267       0.497678       0.305545      -1.273336       0.026545                29.922446            0.011565    63[8-(6),8-(6),8-(6),8-(6),8-(6),8-(6,63),8-(6,63)]
       1.407125        218.938547       5539.539917     221863.021667                                    25.214285                               21.268719       0.398453       1.835764                      0.998465      91.664248     245.213841       0.499385       0.306283      -1.274544       0.021749                29.282563            0.003366    63[8-(6),8-(6),8-(6),8-(6),8-(6),8-(6,63)]
       1.454308        196.489183       4918.911150     191473.957647                                    23.487783                               20.032515       0.486752       1.873604                      0.998286      89.619071     236.467885       0.514568       0.306398      -1.273980       0.023718                27.104717            0.003603    63[8-(6),8-(6),8-(6),8-(6),8-(6)]
       1.297621        176.112103       4758.553250     186033.662500                                    24.251168                               21.648610       0.475373       1.821467                      0.999725      96.733315     266.139359       0.423586       0.370994      -1.199801       0.022656                27.180863            0.023193    63[8-(6),8-(6),8-(6),8-(6),8-(6,63),8-(6,63),8-(6,63),8-(6,63),8-(6,63)]
       1.353841        221.345037       5874.754380     238927.766000                                    25.435828                               21.820681       0.499047       1.847807                      0.999248      93.723481     253.183475       0.495558       0.303965      -1.276151       0.023776                29.877614            0.016138    63[8-(6),8-(6),8-(6),8-(6),8-(6,63),8-(6,63),8-(6,63),8-(6,63)]
       1.440368        200.778048       5192.423081     204647.196250                                    23.796368                               20.606220       0.449906       1.859754                      0.998275      90.294604     239.639618       0.506867       0.306710      -1.274054       0.022442                26.454090            0.017140    63[8-(6),8-(6),8-(6),8-(6),8-(6,63),8-(6,63)]
       1.381037        255.098161       5990.628417     245489.130000                                    27.902500                               22.234692       0.319407       1.798371                      0.999383      93.856178     255.201453       0.483581       0.310165      -1.268195       0.011595                34.575757           -0.002137    63[8-(6),8-(6),8-(6),8-(6),8-(7),8-(7)]
       1.471476        164.188180       4077.114670     152881.767000                                    20.707353                               18.023745       0.560201       1.901310                      0.998226      88.293688     229.446127       0.550274       0.301740      -1.275558       0.035441                23.202715            0.000153    63[8-(6),8-(6),8-(6),8-(6)]
       1.335586        193.472055       5301.442863     211683.162500                                    24.486062                               21.771717       0.439861       1.820054                      0.999575      95.264155     259.890314       0.457059       0.338607      -1.236191       0.021614                27.229271            0.015742    63[8-(6),8-(6),8-(6),8-(6,63),8-(6,63),8-(6,63),8-(6,63),8-(6,63)]
       1.397790        218.009310       5506.904842     220157.048333                                    25.116765                               21.101107       0.508359       1.864660                      0.998934      91.687463     244.847125       0.505301       0.303208      -1.278117       0.029072                29.384456            0.014291    63[8-(6),8-(6),8-(6),8-(6,63),8-(6,63),8-(6,63),8-(6,63)]
       1.802144        170.786350       4255.912592     159011.014167                                    22.168560                               19.366163       1.774520       2.225227                      0.995942      86.772349     221.654753       0.496074       0.330465      -1.254962       0.000170                24.351807            0.000839    64[7-(6,6),7-(6,6),7-(6,6),8-(6),8-(6),8-(6),8-(6),8-(6),8-(6)]
       1.893290        196.051742       4370.248100     163602.157500                                    24.027396                               19.298005       1.832907       2.260050                      0.996281      84.023557     211.536865       0.511999       0.319599      -1.271500       0.041693                30.268621           -0.000005    64[7-(6,6),7-(6,6),8-(6),8-(6),8-(6),8-(6),8-(6),8-(6),8-(6)]
       1.979890        138.002287       3377.187733     118556.354583                                    17.894455                               16.019922       2.075525       2.361331                      0.998417      80.064545     195.346950       0.612267       0.284971      -1.308187       0.141373                19.218432            0.000004    64[7-(6,6),7-(6,6),8-(6),8-(6),8-(6),8-(6)]
       1.954224        159.563010       3882.924454     141197.929583                                    19.872004                               17.250015       1.791386       2.262281                      0.997525      82.047509     203.974935       0.586119       0.287377      -1.304987       0.107008                22.453227            0.000001    64[7-(6,6),7-(6,6),8-(6),8-(6),8-(6),8-(6,64),8-(6,64)]
       1.957753        164.085728       3721.003225     133937.131250                                    20.312649                               16.846469       1.717554       2.245257                      0.997863      81.543843     201.844171       0.594986       0.286100      -1.306079       0.049248                24.908598           -0.000002    64[7-(6,6),8-(6),8-(6),8-(6),8-(6),8-(6),8-(6)]
       2.161857        102.195232       2286.614750      72957.097000                                    14.629084                               13.061872       1.959784       2.386673                      0.999286      74.067807     173.049260       0.686331       0.280023      -1.311968       0.039736                16.088747            0.000105    64[8-(15),8-(15),8-(6),8-(6)]
       2.001780        157.471752       3631.140517     129827.660000                                    19.685855                               16.651777       1.405398       2.175233                      0.996557      80.115932     197.405321       0.598225       0.286370      -1.306335       0.035014                23.071953            0.000005    64[8-(15),8-(6),8-(6),8-(6),8-(6),8-(6),8-(6)]
       1.968287        166.264518       3887.893322     141053.497222                                    20.467949                               17.397141       1.792073       2.275301                      0.996781      80.855466     198.924330       0.579251       0.292255      -1.303634       0.021078                23.672519            0.004783    64[8-(6),8-(6),8-(6),8-(6),8-(6),8-(6),8-(6),8-(6)]
       1.953436        159.486619       3911.522200     142703.991667                                    20.147676                               17.419178       1.306948       2.132346                      0.996864      82.031707     205.219458       0.577107       0.290928      -1.299143       0.040518                23.485690            0.000581    64[8-(6),8-(6),8-(6),8-(6),8-(6),8-(6),8-(6)]
       1.915329        163.863192       4216.567675     155975.178333                                    20.865182                               18.746798       2.000023       2.312482                      0.997343      82.656339     204.830416       0.529762       0.312624      -1.282404       0.001031                22.825523           -0.000425    64[8-(6),8-(6),8-(6),8-(6),8-(6),8-(6),8-(6,6),8-(6,6),8-(6,6)]
       2.013920        191.790666       4614.805538     174214.545000                                    22.684681                               19.102443       1.337307       2.144933                      0.997928      80.767584     200.715083       0.547138       0.296715      -1.302268       0.057534                26.640686            0.000100    64[8-(6),8-(6),8-(6),8-(6),8-(6),8-(6),8-(6,64),8-(6,64)]
       2.030910        127.709199       2880.599308      97371.527000                                    17.197622                               14.766126       1.985226       2.347084                      0.998387      78.466901     189.041044       0.638396       0.283859      -1.306956       0.032002                20.829625           -0.000001    64[8-(6),8-(6),8-(6),8-(6),8-(6),8-(6),8-(6,64)]
       2.047922        148.096295       3307.593274     115651.266338                                    18.925466                               15.880522       1.671994       2.258099                      0.998227      78.592117     190.863829       0.614103       0.286543      -1.307132       0.022265                22.518344            0.000218    64[8-(6),8-(6),8-(6),8-(6),8-(6),8-(6)]
       1.991785        156.205420       3838.111660     139282.900000                                    20.884859                               18.239607       1.389642       2.161310                      0.996754      81.115692     202.017987       0.519258       0.325046      -1.264334       0.024305                24.139537            0.000003    64[8-(6),8-(6),8-(6),8-(6),8-(6),8-(6,64),8-(6,64),8-(6,64)]
       2.072636        152.090897       3445.812650     121291.208333                                    19.134504                               16.106493       1.677210       2.265931                      0.998035      77.974061     189.024206       0.616380       0.282333      -1.314361       0.030003                22.638527           -0.000727    64[8-(6),8-(6),8-(6),8-(6),8-(6),8-(6,64),8-(6,64)]
       2.020813        132.310386       3002.418750     102615.792643                                    17.664880                               15.118529       1.796513       2.291139                      0.997945      78.978188     191.575654       0.627819       0.285604      -1.304358       0.022415                21.436137            0.000001    64[8-(6),8-(6),8-(6),8-(6),8-(6),8-(6,64)]
       2.088326        133.434356       2997.310607     102333.829933                                    17.604807                               15.044888       1.746179       2.291251                      0.998806      77.170996     185.281270       0.634311       0.284107      -1.309437       0.029340                20.256961            0.000045    64[8-(6),8-(6),8-(6),8-(6),8-(6)]
       2.043716        143.240452       3526.882430     125019.389500                                    18.570686                               16.497145       1.735972       2.277566                      0.997221      78.767907     191.832631       0.599492       0.289426      -1.305973       0.024780                20.688842            0.000006    64[8-(6),8-(6),8-(6),8-(6),8-(6,64),8-(6,64),8-(6,64),8-(6,64)]
       2.104511        127.581861       2904.597462      98075.076062                                    17.012625                               14.769802       1.962059       2.361676                      0.998792      76.306376     181.619252       0.644375       0.281750      -1.313994       0.030983                19.179243            0.000158    64[8-(6),8-(6),8-(6),8-(6),8-(6,64),8-(6,64)]
       2.041866        156.967426       3307.258567     115917.135000                                    19.654064                               15.871393       1.598367       2.228569                      0.999126      79.196877     193.485799       0.612776       0.286647      -1.304612       0.026849                23.929939            0.007432    64[8-(6),8-(6),8-(6),8-(6),8-(7),8-(7)]
       1.812035        252.992726       7047.424392     308023.847500                                    29.604108                               25.412780      -0.031592       1.690854                      0.997884      97.269166     284.045932       0.409716       0.349557      -1.214075       0.226547                33.714812            0.300605    64[8-(6),8-(6),8-(6),8-(6)]
       1.837010        172.217066       4172.322867     153349.025833                                    21.321975                               18.390544       2.629775       2.497580                      0.999009      81.238697     198.180188       0.548260       0.304027      -1.296304       0.003116                23.955988            0.000467    65[7-(6,6),7-(6,6),7-(6,6),8-(6),8-(6),8-(6),8-(6),8-(6),8-(6)]
       1.891139        180.886172       4431.039733     164951.976667                                    21.280794                               18.279603       2.329031       2.418321                      0.998862      80.188107     195.495480       0.581825       0.282792      -1.322842       0.038043                24.923161            0.006468    65[7-(6,6),7-(6,6),8-(6),8-(6),8-(6),8-(6),8-(6),8-(6)]
       1.954396        132.670597       2861.769658      96063.850833                                    17.200347                               14.476013       2.524155       2.492318                      0.999650      77.211765     182.042580       0.664746       0.274653      -1.325092       0.067089                19.687479            0.000010    65[7-(6,6),7-(6,6),8-(6),8-(6),8-(6),8-(6),8-(6)]
       1.991230        129.743827       2978.108819     100770.438750                                    16.931139                               14.758955       2.576217       2.516869                      0.999694      76.433063     179.916926       0.659954       0.274286      -1.327828       0.105738                19.075534            0.000000    65[7-(6,6),7-(6,6),8-(6),8-(6),8-(6),8-(6,65),8-(6,65),8-(6,65)]
       2.001531        110.622984       2544.293887      82892.502688                                    15.122469                               13.602212       2.454039       2.491562                      0.999822      75.325406     174.838405       0.689406       0.272699      -1.327765       0.142081                16.188629           -0.000000    65[7-(6,6),7-(6,6),8-(6),8-(6),8-(6),8-(6,65)]
       2.025400        111.169801       2496.067656      81013.528778                                    15.222966                               13.441948       2.361080       2.470003                      0.999786      74.724630     172.758130       0.696111       0.271890      -1.329260       0.063005                16.933024           -0.000001    65[7-(6,6),8-(6),8-(6),8-(6),8-(6),8-(6)]
       2.087662         72.767722       1585.737375      45995.812500                                    11.225549                               10.508980       3.217529       2.762201                      0.998819      71.139308     156.828750       0.808534       0.261169      -1.339488       0.100067                11.706204            0.000001    65[7-(6,6),8-(6),8-(6),8-(6),8-(6)]
       2.044364        162.471977       3579.204363     125552.537500                                    19.276043                               15.843972       2.446982       2.502134                      0.999696      74.414857     172.657369       0.663886       0.263012      -1.355229       0.026200                23.686660            0.004052    65[8-(15),8-(6),8-(6),8-(6),8-(6),8-(6),8-(6),8-(6)]
       1.999712        140.813827       3208.137375     110078.476250                                    17.520321                               15.093538       2.517040       2.513559                      0.999799      75.353365     175.298700       0.669435       0.267280      -1.344002       0.020274                20.089787            0.005813    65[8-(6),8-(6),8-(6),8-(6),8-(6),8-(6),8-(6),8-(6)]
       2.030884        124.466973       2712.610312      89771.581125                                    16.623735                               14.066168       2.299437       2.459687                      0.999654      74.782136     174.237423       0.677729       0.273677      -1.328211       0.030785                19.540245            0.000063    65[8-(6),8-(6),8-(6),8-(6),8-(6),8-(6),8-(6)]
       2.063106        139.546064       3191.155450     109352.757333                                    17.428641                               14.986893       2.430263       2.502571                      0.999729      73.941875     171.156159       0.676488       0.265319      -1.347686       0.063041                19.902827            0.000003    65[8-(6),8-(6),8-(6),8-(6),8-(6),8-(6),8-(6,65),8-(6,65)]
       2.080523        114.422995       2421.139674      77943.182341                                    15.464369                               13.106435       2.305577       2.471939                      0.999765      73.013379     166.571770       0.715287       0.267632      -1.337594       0.019308                18.300739            0.000250    65[8-(6),8-(6),8-(6),8-(6),8-(6),8-(6)]
       2.055986        108.035919       2372.916414      75931.822571                                    14.988483                               13.078258       2.423134       2.502796                      0.999784      73.656345     169.032445       0.708464       0.270356      -1.331661       0.029025                17.317762           -0.000004    65[8-(6),8-(6),8-(6),8-(6),8-(6),8-(6,65),8-(6,65)]
       2.135886         96.350348       2000.086377      61406.458808                                    13.849923                               11.890271       2.396342       2.515212                      0.999403      71.241995     159.538759       0.754489       0.265812      -1.338257       0.034133                16.769192            0.000981    65[8-(6),8-(6),8-(6),8-(6),8-(6)]
       2.072296        114.982232       2698.854414      89043.216545                                    15.381683                               13.825037       2.441007       2.508596                      0.999780      73.415700     168.398448       0.699070       0.267005      -1.341254       0.029722                16.960119            0.000076    65[8-(6),8-(6),8-(6),8-(6),8-(6,65),8-(6,65),8-(6,65),8-(6,65)]
       1.963130        168.341878       3968.027892     143740.602500                                    20.749385                               17.598438       2.153576       2.396394                      0.998546      77.703847     186.928524       0.578382       0.292695      -1.311551       0.022908                25.286754            0.000533    65[8-(6),8-(6),8-(6),8-(6),8-(7),8-(7),8-(7),8-(7)]
       2.077718        116.304248       2310.207631      73508.354187                                    15.719333                               12.862332       2.223003       2.441049                      0.999636      73.345210     167.713473       0.717095       0.269095      -1.333035       0.028207                18.898747            0.005332    65[8-(6),8-(6),8-(6),8-(6),8-(7),8-(7)]
       1.838293        164.967570       3928.623392     142083.421667                                    20.705086                               17.832672       2.710537       2.534959                      0.999489      78.854359     190.162456       0.557871       0.303661      -1.298091       0.006101                23.286828            0.000680    66[7-(6,6),7-(6,6),7-(6,6),8-(6),8-(6),8-(6),8-(6),8-(6),8-(6)]
       2.003406        104.892363       2366.644056      75683.852813                                    14.623484                               13.141024       2.378114       2.485395                      0.999737      73.165141     167.974625       0.699971       0.273626      -1.327310       0.150702                15.665198            0.000007    66[7-(6,6),7-(6,6),8-(6),8-(6),8-(6),8-(6)]
       1.990998        123.351107       2787.204619      92700.521437                                    16.401409                               14.303263       2.550365       2.523245                      0.999750      74.264861     172.944540       0.669053       0.275253      -1.327529       0.108258                18.474540            0.000002    66[7-(6,6),7-(6,6),8-(6),8-(6),8-(6),8-(6,66),8-(6,66)]
       2.074152        106.041247       2202.793363      69100.744875                                    14.762255                               12.597893       2.289257       2.471308                      0.999800      71.512231     161.908053       0.722678       0.270181      -1.333277       0.056389                16.903218            0.000007    66[7-(6,6),8-(6),8-(6),8-(6),8-(6),8-(6),8-(6)]
       2.075773         70.514282       1513.769225      43391.860500                                    11.034320                               10.300591       3.138053       2.752076                      0.999067      69.460606     152.115517       0.812946       0.262843      -1.337645       0.092739                11.501278           -0.000000    66[7-(6,6),8-(6),8-(6),8-(6),8-(6)]
       2.043508        155.151994       3364.905587     116167.145000                                    18.745760                               15.397469       2.401905       2.503773                      0.999696      72.368397     166.287595       0.671484       0.264223      -1.354388       0.027256                23.030332            0.005358    66[8-(15),8-(6),8-(6),8-(6),8-(6),8-(6),8-(6),8-(6)]
       1.990391        134.677601       3077.576758     104623.021538                                    17.185897                               14.854853       2.426379       2.500766                      0.999581      73.598007     170.401175       0.669853       0.270129      -1.340190       0.032494                19.912589            0.004183    66[8-(6),8-(6),8-(6),8-(6),8-(6),8-(6),8-(6),8-(6)]
       2.019194        117.603029       2533.651750      82400.544500                                    16.082090                               13.634334       2.301689       2.474145                      0.999788      72.856833     168.207591       0.685116       0.275274      -1.326397       0.036709                19.067114            0.000241    66[8-(6),8-(6),8-(6),8-(6),8-(6),8-(6),8-(6)]
       2.057482        133.525773       3001.817817     101232.556333                                    16.951162                               14.551360       2.397234       2.506648                      0.999738      71.945920     164.820913       0.685840       0.265935      -1.347875       0.059508                19.391559            0.000002    66[8-(6),8-(6),8-(6),8-(6),8-(6),8-(6),8-(6,66),8-(6,66)]
       2.074986        108.292008       2247.097787      70936.922507                                    14.970945                               12.673837       2.263229       2.473598                      0.999826      71.073166     160.648238       0.723896       0.269270      -1.335687       0.018278                17.663836            0.000203    66[8-(6),8-(6),8-(6),8-(6),8-(6),8-(6)]
       2.060398        106.222773       2299.372083      72886.828083                                    14.809438                               12.884375       2.322129       2.486983                      0.999858      71.577497     162.688611       0.714187       0.270763      -1.333263       0.038491                17.023201            0.000002    66[8-(6),8-(6),8-(6),8-(6),8-(6),8-(6,66),8-(6,66)]
       2.084067        111.786745       2330.298869      74032.911313                                    15.391190                               12.963885       2.267941       2.476344                      0.999806      71.012985     160.914704       0.713530       0.270478      -1.335251       0.036459                18.432715            0.000220    66[8-(6),8-(6),8-(6),8-(6),8-(6),8-(6,66)]
       2.099479         97.235974       2081.149381      64710.381750                                    13.883609                               12.150979       2.453732       2.534546                      0.998960      70.292600     157.223306       0.746383       0.267949      -1.337790       0.040265                15.850120            0.000104    66[8-(6),8-(6),8-(6),8-(6),8-(6)]
       2.069697        104.686211       2384.656560      76149.595400                                    14.558758                               13.086793       2.413703       2.516149                      0.999852      71.315712     161.725995       0.712416       0.269360      -1.337248       0.030684                16.062886            0.000002    66[8-(6),8-(6),8-(6),8-(6),8-(6,66),8-(6,66),8-(6,66),8-(6,66)]
       2.167432         80.193845       1649.693500      48142.131700                                    11.965535                               10.631235       3.206966       2.793385                      0.997458      67.220203     144.668547       0.821098       0.257826      -1.354326       0.030661                13.202319            0.000006    66[8-(6),8-(6),8-(6),8-(6),8-(6,66),8-(6,66)]
       1.827204        158.975638       3705.870937     132062.720000                                    20.306505                               17.388179       2.705999       2.544347                      0.999602      76.989063     184.200348       0.561784       0.305994      -1.295794       0.004712                23.087576            0.000201    67[7-(6,6),7-(6,6),7-(6,6),8-(6),8-(6),8-(6),8-(6),8-(6),8-(6)]
       1.997116        129.047431       2848.696200      94763.749500                                    16.591706                               14.264705       2.467134       2.522377                      0.999856      71.444032     162.994549       0.686398       0.268892      -1.343686       0.027982                19.060730            0.009052    67[8-(6),8-(6),8-(6),8-(6),8-(6),8-(6),8-(6),8-(6)]
       2.021011        109.690908       2361.796933      75407.433000                                    15.316113                               13.156530       2.305586       2.487936                      0.999752      70.769039     161.454659       0.698532       0.274959      -1.327856       0.036197                17.862542           -0.000172    67[8-(6),8-(6),8-(6),8-(6),8-(6),8-(6),8-(6)]
       2.045437        109.106383       2330.674129      74564.084214                                    15.027207                               12.897347       2.262477       2.477116                      0.999794      70.063500     158.244258       0.716426       0.271323      -1.334419       0.028305                17.497483            0.000662    67[8-(6),8-(6),8-(6),8-(6),8-(6),8-(6)]
       2.095268        103.636697       2139.251075      66417.068000                                    14.489886                               12.367216       2.320011       2.508396                      0.999891      68.625089     152.926656       0.735945       0.268189      -1.340059       0.026961                16.681268            0.000022    67[8-(6),8-(6),8-(6),8-(6),8-(6),8-(6,67),8-(6,67)]
       2.014469        103.898973       2204.987464      69563.098571                                    14.590198                               12.610873       2.468094       2.531780                      0.999367      70.662454     160.029694       0.723184       0.272040      -1.331044       0.057730                16.515033           -0.000004    67[8-(6),8-(6),8-(6),8-(6),8-(6)]
       2.077968         65.304041       1364.721100      38084.378250                                    10.461004                                9.755947       3.215914       2.793415                      0.999059      67.197775     144.773114       0.839222       0.261532      -1.340524       0.101544                10.936447           -0.000000    67[8-(6),8-(6),8-(6),8-(6)]
       1.836237        151.165544       3499.877842     123031.710833                                    19.771894                               16.998169       2.683968       2.548735                      0.999600      74.991929     178.291547       0.562687       0.309952      -1.291323       0.003500                22.399013            0.001425    68[7-(6,6),7-(6,6),7-(6,6),8-(6),8-(6),8-(6),8-(6),8-(6),8-(6)]
       1.892379        156.093826       3570.860300     125734.446250                                    19.425968                               16.454615       2.436789       2.495421                      0.999409      73.288190     172.805965       0.612032       0.284450      -1.323343       0.094627                22.943236            0.000002    68[7-(6,6),7-(6,6),8-(6),8-(6),8-(6),8-(6),8-(6),8-(6)]
       2.016389        101.539673       2165.082438      67595.163500                                    14.376294                               12.591394       2.330762       2.510467                      0.999946      68.677408     154.592654       0.714864       0.274753      -1.328949       0.025109                16.043846            0.000005    68[8-(15),8-(6),8-(6),8-(6),8-(6),8-(6),8-(6)]
       1.950825        117.136688       2701.981233      89177.348917                                    15.916520                               14.124565       2.342054       2.491948                      0.999485      70.892742     162.940632       0.670716       0.277989      -1.327190       0.024289                18.157641            0.006267    68[8-(6),8-(6),8-(6),8-(6),8-(6),8-(6),8-(6),8-(6)]
       2.018427        106.774603       2230.410350      70185.176750                                    15.147159                               12.841215       2.286086       2.493996                      0.999899      68.964654     156.108127       0.702616       0.277352      -1.325238       0.042422                17.950940           -0.000099    68[8-(6),8-(6),8-(6),8-(6),8-(6),8-(6),8-(6)]
       2.080573         96.324763       1944.274452      59207.017024                                    13.869384                               11.807705       2.325540       2.520859                      0.999641      66.989126     147.944197       0.749124       0.270616      -1.335707       0.030092                16.279229            0.000358    68[8-(6),8-(6),8-(6),8-(6),8-(6),8-(6)]
       2.063686         94.955471       1971.400007      60093.898214                                    13.821209                               11.968183       2.274825       2.502058                      0.999912      67.501241     150.029636       0.738189       0.272507      -1.332200       0.043460                15.970510           -0.000014    68[8-(6),8-(6),8-(6),8-(6),8-(6),8-(6,68),8-(6,68)]
       2.069266         78.800373       1703.651275      50228.366250                                    12.170164                               11.121396       2.178596       2.479046                      0.999978      67.080059     148.300292       0.763079       0.272251      -1.327802       0.056983                13.203151            0.000024    68[8-(6),8-(6),8-(6),8-(6),8-(6),8-(6,68)]
       2.133525         74.540916       1455.621982      41318.084818                                    11.559631                               10.063597       2.862721       2.710878                      0.998566      64.453837     137.353117       0.833210       0.262452      -1.346049       0.031449                13.092207            0.000137    68[8-(6),8-(6),8-(6),8-(6),8-(6)]
       2.076727        102.835850       2279.885893      71956.226214                                    14.319729                               12.742007       2.334847       2.519240                      0.999875      67.396378     149.897098       0.726405       0.268811      -1.342378       0.031552                15.924161            0.000002    68[8-(6),8-(6),8-(6),8-(6),8-(6,68),8-(6,68),8-(6,68),8-(6,68)]
       2.112904         84.971435       1810.202350      53992.081000                                    12.696938                               11.419362       2.244138       2.501637                      0.999945      66.421098     145.983847       0.760178       0.270139      -1.335151       0.043909                13.946530           -0.000008    68[8-(6),8-(6),8-(6),8-(6),8-(6,68),8-(6,68),8-(6,68)]
       2.153218         70.677548       1380.162600      38574.381000                                    11.269316                                9.913317       2.457704       2.577457                      0.999009      64.768754     139.060058       0.820737       0.267019      -1.335304       0.013746                12.573599            0.000020    68[8-(6),8-(6),8-(6),8-(6)]
       2.089412         92.170843       1752.198106      51925.384969                                    13.524803                               11.252864       2.320650       2.532974                      0.999549      65.008607     141.974587       0.764981       0.271750      -1.333972       0.036553                16.005263            0.000010    69[8-(6),8-(6),8-(6),8-(6),8-(6),8-(6)]
       2.009959         87.471957       1946.013162      59304.273250                                    13.298557                               12.101129       2.318119       2.503592                      0.999803      67.611905     151.847645       0.712434       0.282196      -1.316294       0.065737                14.885801           -0.000016    69[8-(6),8-(6),8-(6),8-(6),8-(6),8-(6,69),8-(6,69)]
       2.218886         66.248204       1159.617517      30746.168611                                    10.543539                                8.828792       3.469224       2.956388                      0.996623      59.653973     121.074199       0.916532       0.252073      -1.367189       0.015148                12.262973            0.000024    69[8-(6),8-(6),8-(6),8-(6),8-(6)]
       2.057488         85.434821       1806.808825      53950.271250                                    12.941016                               11.537733       2.263209       2.513695                      0.999910      65.744260     145.288709       0.742513       0.276301      -1.325639       0.052888                14.777540           -0.000004    69[8-(6),8-(6),8-(6),8-(6),8-(6,69),8-(6,69)]
      -0.823246         31.116141        573.152657      14331.093714                                     8.076266                                7.535255       0.349268       2.028091                      0.997400      36.369337     105.168764       0.659567       0.371523      -1.103382       0.019441                 8.289776            0.000004    6[1-(0),1-(0),1-(0),14-(6,6,6)]
      -0.424938         26.052383        430.669681      10110.652809                                     7.417833                                6.672711       0.366939       2.073780                      0.998994      31.498383      90.458633       0.673550       0.388222      -1.083071       0.113363                 7.770356            0.000326    6[1-(0),1-(0),1-(0),6-(1,1,6)]
      -0.462788         25.413940        424.761059       9927.198624                                     7.252276                                6.602489       0.380920       2.092304                      0.997966      31.022006      88.281993       0.681198       0.386135      -1.086538       0.089252                 7.561671            0.006789    6[1-(0),1-(0),1-(0),6-(1,1,7)]
      -0.465544         26.889041        434.966909      10211.826833                                     7.488192                                6.640072       0.411702       2.086017                      0.999202      31.477550      89.042826       0.686478       0.382114      -1.091910       0.086730                 7.952658            0.000038    6[1-(0),1-(0),1-(0),6-(1,1,8)]
      -0.481128         27.497367        471.978027      11356.016311                                     7.693238                                6.986809       0.188841       2.010788                      0.998193      32.738535      95.598253       0.656342       0.388794      -1.081049       0.081561                 8.102912            0.000563    6[1-(0),1-(0),1-(0),6-(1,6,6)]
      -0.495184         26.754832        448.388838      10640.836711                                     7.604230                                6.854143       0.198742       2.021865                      0.997871      32.226317      93.513020       0.657041       0.393059      -1.078172       0.083419                 8.002829            0.001538    6[1-(0),1-(0),1-(0),6-(1,6,7)]
      -0.512594         27.963977        460.467797      10967.981298                                     7.783237                                6.916586       0.290363       2.040067                      0.998937      32.545408      93.669658       0.660400       0.389722      -1.083831       0.074475                 8.488220            0.001215    6[1-(0),1-(0),1-(0),6-(1,6,8)]
      -0.422745         34.053741        586.562976      14803.177875                                     8.716739                                7.641335       0.224962       2.011454                      0.998262      33.850321      99.494225       0.650170       0.373350      -1.098098       0.033274                 9.255997            0.038483    6[1-(0),1-(0),1-(0),6-(1,7,7)]
      -0.496432         29.176295        473.422178      11383.468606                                     8.017256                                7.022073       0.134323       1.994268                      0.998353      32.680796      94.876347       0.652106       0.391789      -1.080779       0.072444                 8.651218            0.000056    6[1-(0),1-(0),1-(0),6-(6,6)]
      -0.524227         27.274836        469.574425      11282.814594                                     7.686277                                7.011060       0.079933       1.976581                      0.997817      33.017187      96.603811       0.649510       0.392827      -1.077563       0.068195                 8.046677            0.000078    6[1-(0),1-(0),1-(0),6-(6,6,6)]
      -0.544995         27.188943        470.126666      11282.552500                                     7.661698                                7.005639       0.067638       1.981177                      0.996848      32.751952      95.402889       0.651994       0.391569      -1.079747       0.053497                 8.027714            0.001697    6[1-(0),1-(0),1-(0),6-(6,6,7)]
      -0.525449         28.824594        465.311432      11139.415525                                     7.955672                                6.966822       0.097818       1.989169                      0.997598      32.583883      94.708932       0.654354       0.391418      -1.080135       0.060940                 8.427922            0.000220    6[1-(0),1-(0),1-(0),6-(6,7)]
      -0.578607         28.849510        470.598323      11274.732189                                     7.905040                                6.948424       0.163906       2.007992                      0.997777      32.765701      94.648491       0.664738       0.384952      -1.086820       0.036215                 8.367014            0.001353    6[1-(0),1-(0),1-(0),6-(6,8)]
      -0.494631         28.329268        425.121294       9913.036731                                     7.734392                                6.564153       0.240334       2.062895                      0.995274      30.892855      87.683815       0.691157       0.380117      -1.091676       0.050947                 8.312279            0.000001    6[1-(0),1-(0),1-(0),6-(7)]
      -0.552237         29.136752        467.440364      11196.189502                                     7.947970                                6.911225       0.168555       2.012647                      0.997631      32.607788      94.283968       0.667266       0.384336      -1.086752       0.032408                 8.435084            0.000285    6[1-(0),1-(0),1-(0),6-(7,7)]
      -0.594045         28.752029        461.222378      10984.311733                                     7.895532                                6.885167       0.193340       2.020457                      0.997694      32.566695      93.555501       0.667365       0.385616      -1.087202       0.021523                 8.604234           -0.001486    6[1-(0),1-(0),1-(0),6-(7,8)]
      -0.462906         26.668545        451.666581      10756.651500                                     7.645679                                6.941087      -0.019887       1.958808                      0.997502      32.126364      93.876389       0.643231       0.400126      -1.071596       0.091548                 7.988693            0.001241    6[1-(0),1-(0),1-(0),6-(8,15,15)]
      -0.625616         28.721614        469.711648      11218.132338                                     7.816546                                6.898349       0.291304       2.046103                      0.998050      32.787087      93.770327       0.675330       0.380086      -1.093120       0.022730                 8.239353            0.002117    6[1-(0),1-(0),1-(0),6-(8,8)]
      -0.197585         25.572345        416.063554       9554.954680                                     7.140587                                6.446896       0.898610       2.280820                      0.999706      28.211784      76.957873       0.712010       0.374613      -1.106454       0.133572                 7.466065           -0.000009    6[1-(0),1-(0),1-(0),7-(1,1,1)]
      -0.287403         22.422454        359.808617       8091.093219                                     6.788145                                6.170834       0.342747       2.123477                      0.996212      28.262158      79.596766       0.687104       0.398132      -1.075608       0.108843                 7.023656            0.001503    6[1-(0),1-(0),1-(0),7-(1,1,6)]
      -0.322662         24.293597        357.632208       8054.463830                                     7.112615                                6.079654       0.245148       2.064791                      0.997547      29.736321      84.875081       0.704430       0.387805      -1.078620       0.111580                 7.760187            0.001030    6[1-(0),1-(0),1-(0),7-(1,6,28)]
      -0.329665         22.770889        373.318436       8453.458175                                     6.912078                                6.341777       0.210130       2.082177                      0.994955      28.517117      80.562118       0.669739       0.404051      -1.071832       0.075121                 7.175213           -0.000023    6[1-(0),1-(0),1-(0),7-(1,6,6)]
      -0.396162         26.215931        411.371869       9581.737829                                     7.572146                                6.625602       0.055040       1.998952                      0.996778      30.780582      88.969890       0.657928       0.400920      -1.071033       0.065770                 8.084669            0.020420    6[1-(0),1-(0),1-(0),7-(6)]
      -0.352481         26.001519        409.949656       9528.227706                                     7.501784                                6.584868       0.151345       2.029532                      0.997502      30.464533      87.815438       0.664789       0.397114      -1.074226       0.084754                 8.059029            0.000308    6[1-(0),1-(0),1-(0),7-(6,6)]
      -0.372572         23.378037        391.571444       8979.813159                                     7.003071                                6.474933      -0.006608       2.009545                      0.994248      29.376612      83.729585       0.665394       0.401533      -1.072685       0.062245                 7.253019            0.000006    6[1-(0),1-(0),1-(0),7-(6,6,6)]
      -0.218063         23.916986        360.546981       8185.164297                                     7.225874                                6.274432       0.145719       2.014828                      0.998954      30.433363      89.325146       0.659000       0.409559      -1.056288       0.138027                 7.635611            0.000746    6[1-(0),1-(0),1-(0),8-(29,29)]
      -0.244397         24.577358        375.335234       8515.729122                                     7.196888                                6.301834       0.362789       2.096178                      0.998771      29.305136      82.737689       0.680867       0.397652      -1.076634       0.108888                 7.599469            0.000230    6[1-(0),1-(0),1-(0),8-(6)]
      -0.256725         22.977909        387.117355       8806.723207                                     6.913354                                6.468120       0.380605       2.140930                      0.995793      28.115773      78.477201       0.664266       0.405414      -1.075623       0.108681                 7.044096            0.000042    6[1-(0),1-(0),1-(0)]
      -0.108129         24.961069        395.866997       9128.335903                                     7.448931                                6.588057       0.076136       2.020717                      0.999399      28.304344      81.161322       0.646366       0.412424      -1.064115       0.111610                 7.972999            0.000301    6[1-(0),1-(0),6-(1,1,1),6-(1,1,6)]
      -0.176223         25.811676        397.993970       9199.910964                                     7.683799                                6.678136      -0.095790       1.970349                      0.998382      28.775322      83.434041       0.631146       0.420257      -1.056536       0.105843                 8.152679            0.000358    6[1-(0),1-(0),6-(1,1,1),6-(6,6)]
      -0.246012         27.987872        428.437611      10111.945901                                     8.126910                                6.919017      -0.247200       1.904382                      0.998405      30.337427      89.541994       0.619680       0.419034      -1.054725       0.113098                 8.796824           -0.000003    6[1-(0),1-(0),6-(1,1,1),6-(7,7)]
      -0.242938         28.313928        447.614309      10628.172386                                     8.125287                                7.032918      -0.099327       1.963804                      0.997932      29.607124      86.133028       0.622754       0.414624      -1.063010       0.119110                 8.875003           -0.002809    6[1-(0),1-(0),6-(1,1,1),6-(7,8)]
       0.012851         22.006653        344.566972       7687.924503                                     6.952609                                6.252070       0.018337       2.045604                      0.998525      26.024676      73.741674       0.645320       0.426955      -1.053422       0.121220                 7.331439           -0.000006    6[1-(0),1-(0),6-(1,1,1),7-(1,1,6)]
      -0.013993         21.949688        343.347402       7667.079117                                     6.987809                                6.275636      -0.136801       1.988466                      0.998342      26.518255      75.941590       0.638209       0.430623      -1.048241       0.109969                 7.353921           -0.000010    6[1-(0),1-(0),6-(1,1,1),7-(1,6,6)]
      -0.075267         24.085490        383.693895       8820.498348                                     7.474237                                6.662148      -0.264337       1.931616                      0.996847      28.070278      82.068887       0.614410       0.433971      -1.044328       0.104169                 8.036708            0.014180    6[1-(0),1-(0),6-(1,1,1),7-(6,6)]
       0.070417         23.181593        337.050480       7451.436889                                     7.070747                                6.057837       0.157646       2.071390                      0.999394      26.002098      72.556719       0.678598       0.409830      -1.067968       0.116637                 7.786611            0.000001    6[1-(0),1-(0),6-(1,1,1),8-(6)]
      -0.434686         34.036900        577.948884      14576.787071                                     9.050255                                7.851153      -0.297108       1.871599                      0.997461      33.019245      97.953292       0.607177       0.400389      -1.076150       0.178759                 9.927784            0.003332    6[1-(0),1-(0),6-(1,1,15),15-(8,8,8)]
      -0.300098         29.545098        436.568530      10333.411485                                     8.392213                                6.928169      -0.186975       1.930830                      0.997070      30.348329      89.157137       0.627680       0.412509      -1.060850       0.110407                 9.594441            0.006121    6[1-(0),1-(0),6-(1,1,15),6-(8,8)]
      -0.157334         26.225301        413.879669       9673.939402                                     7.783879                                6.779120      -0.050129       1.976320                      0.998921      29.174017      85.179689       0.629417       0.417486      -1.057806       0.098926                 8.612121            0.000236    6[1-(0),1-(0),6-(1,1,6),6-(1,1,6)]
      -0.196497         26.304992        417.256873       9788.000033                                     7.815077                                6.815980      -0.048387       1.978705                      0.998541      29.471573      86.791541       0.626059       0.418459      -1.055695       0.091923                 8.590677            0.001402    6[1-(0),1-(0),6-(1,1,6),6-(1,1,7)]
      -0.198141         26.350211        422.529918       9917.193945                                     7.792813                                6.855894      -0.081532       1.962244                      0.998814      29.555061      86.242916       0.625908       0.417535      -1.058325       0.098717                 8.477768            0.000156    6[1-(0),1-(0),6-(1,1,6),6-(1,6,6)]
      -0.230213         26.002059        433.918407      10249.401704                                     7.706186                                6.954615      -0.100056       1.958579                      0.998069      29.790317      87.156595       0.620939       0.418298      -1.058208       0.090564                 8.148804            0.001962    6[1-(0),1-(0),6-(1,1,6),6-(1,6,7)]
      -0.239491         27.090490        434.951384      10238.365060                                     7.869694                                6.926891      -0.055823       1.971429                      0.998797      29.570509      85.327076       0.629047       0.413789      -1.064878       0.073582                 8.500587            0.000002    6[1-(0),1-(0),6-(1,1,6),6-(1,6,8)]
      -0.236338         29.765677        425.915327      10024.501527                                     8.476299                                6.858150      -0.170721       1.934591                      0.997888      29.880211      87.429636       0.628751       0.414714      -1.059572       0.086368                10.101953            0.000445    6[1-(0),1-(0),6-(1,1,6),6-(6,6)]
      -0.238207         27.238396        453.776336      10853.082455                                     7.982752                                7.128297      -0.240791       1.898951                      0.998516      30.746278      91.025269       0.609858       0.420031      -1.055158       0.100641                 8.693768            0.000564    6[1-(0),1-(0),6-(1,1,6),6-(6,6,6)]
      -0.278403         29.769947        440.815159      10515.792188                                     8.589394                                7.073172      -0.455878       1.837876                      0.997288      31.071921      93.315466       0.603323       0.425643      -1.046726       0.087554                 9.703806            0.000003    6[1-(0),1-(0),6-(1,1,6),6-(6,7)]
      -0.269529         29.826382        448.109249      10720.091614                                     8.552721                                7.089249      -0.424933       1.853065                      0.996119      30.913729      92.532124       0.609122       0.420743      -1.051405       0.095322                 9.772585            0.000059    6[1-(0),1-(0),6-(1,1,6),6-(7,7)]
      -0.302736         30.317910        480.034719      11594.041441                                     8.472898                                7.249455      -0.163682       1.932233                      0.997542      30.613921      89.749421       0.617859       0.410713      -1.065844       0.085830                 9.435054           -0.002587    6[1-(0),1-(0),6-(1,1,6),6-(7,8)]
      -0.329535         30.204753        464.647623      11126.311552                                     8.435326                                7.100772      -0.115838       1.947483                      0.997683      30.560551      89.005773       0.628782       0.407272      -1.068830       0.100346                 9.491680            0.001701    6[1-(0),1-(0),6-(1,1,6),6-(8,8)]
       0.028819         19.325573        275.412355       5826.934740                                     6.337708                                5.540671       0.271484       2.128586                      0.999101      25.184953      70.522125       0.692373       0.418631      -1.054140       0.146905                 6.646769            0.001247    6[1-(0),1-(0),6-(1,1,6),7-(1,1,28)]
       0.012343         23.369788        352.025740       7903.614562                                     7.262595                                6.307661      -0.001691       2.019247                      0.999232      26.846756      76.987793       0.643962       0.424093      -1.052704       0.131502                 7.903831           -0.000002    6[1-(0),1-(0),6-(1,1,6),7-(1,1,30)]
       0.006214         25.682416        387.768528       8897.216269                                     7.626634                                6.533170      -0.014744       2.006871                      0.998909      27.402726      78.517452       0.646161       0.414448      -1.062401       0.120614                 8.477200            0.000002    6[1-(0),1-(0),6-(1,1,6),7-(1,1,48)]
      -0.026583         23.367494        344.914788       7720.454140                                     7.286408                                6.255686      -0.170879       1.960028                      0.999052      27.301044      78.800790       0.643279       0.425520      -1.049314       0.107847                 7.960031            0.000136    6[1-(0),1-(0),6-(1,1,6),7-(1,6)]
      -0.046950         22.620598        339.249236       7580.353493                                     7.079218                                6.169710      -0.016785       2.013197                      0.998256      27.314117      79.052537       0.651654       0.421708      -1.050192       0.117700                 7.479961            0.001157    6[1-(0),1-(0),6-(1,1,6),7-(1,6,28)]
      -0.066511         23.738418        375.895921       8584.860247                                     7.365862                                6.552326      -0.212625       1.958863                      0.997298      27.408778      79.291387       0.626660       0.428899      -1.049715       0.095816                 7.942729            0.000420    6[1-(0),1-(0),6-(1,1,6),7-(1,6,6)]
      -0.078434         23.446138        316.854727       6961.491394                                     7.256775                                5.965433      -0.000969       2.018543                      0.998784      27.211001      78.267969       0.662545       0.421543      -1.049787       0.126570                 8.084042            0.008649    6[1-(0),1-(0),6-(1,1,6),7-(6,28)]
      -0.079627         25.648951        379.056990       8674.612733                                     7.730084                                6.551398      -0.184043       1.950008                      0.998259      28.064884      81.366897       0.630871       0.424973      -1.051821       0.095820                 8.646355            0.001308    6[1-(0),1-(0),6-(1,1,6),7-(6,6)]
      -0.118675         24.807985        400.679894       9304.664769                                     7.548382                                6.734412      -0.236349       1.925998                      0.997672      28.915598      84.649169       0.621979       0.424685      -1.051134       0.094266                 8.135951            0.001184    6[1-(0),1-(0),6-(1,1,6),7-(6,6,29)]
      -0.107197         23.803175        392.955993       9068.723771                                     7.339434                                6.685513      -0.160900       1.954654                      0.997925      28.449403      82.775087       0.622588       0.426581      -1.050975       0.090292                 7.828804            0.000634    6[1-(0),1-(0),6-(1,1,6),7-(6,6,30)]
      -0.113059         26.192536        376.007071       8708.219023                                     7.992162                                6.602502      -0.209287       1.944414                      0.997338      29.438820      90.624306       0.607400       0.436101      -1.029877       0.091542                 9.040324            0.000635    6[1-(0),1-(0),6-(1,1,6),7-(6,7)]
       0.007389         23.266487        348.434641       7795.527690                                     7.163748                                6.219245       0.002492       2.015031                      0.998830      27.002568      77.002007       0.658255       0.416654      -1.058665       0.094193                 7.817090           -0.000004    6[1-(0),1-(0),6-(1,1,6),8-(6)]
      -0.220053         24.937476        379.403213       8725.851735                                     7.560730                                6.516956      -0.106431       1.972558                      0.997937      28.804722      83.985167       0.635868       0.422390      -1.051760       0.092069                 8.191275            0.002282    6[1-(0),1-(0),6-(1,1,7),6-(1,1,7)]
      -0.224476         26.415380        429.088395      10102.709986                                     7.799441                                6.911597      -0.105693       1.953162                      0.998738      29.775380      86.965476       0.623234       0.417564      -1.058586       0.089106                 8.469924            0.001294    6[1-(0),1-(0),6-(1,1,7),6-(1,6,6)]
      -0.362320         30.881214        471.962811      11317.406000                                     8.533154                                7.132878      -0.071134       1.961254                      0.997509      30.563867      88.510093       0.631926       0.404268      -1.072990       0.069677                 9.639187           -0.000004    6[1-(0),1-(0),6-(1,1,7),6-(7,8)]
      -0.360460         31.161566        478.482218      11560.418154                                     8.621508                                7.196893      -0.166526       1.929964                      0.997194      31.038718      91.048911       0.624647       0.406801      -1.068128       0.078613                 9.883341            0.000389    6[1-(0),1-(0),6-(1,1,7),6-(8,8)]
      -0.034846         21.031083        346.723752       7734.217670                                     6.786559                                6.326584      -0.055227       2.035275                      0.996504      25.922550      73.509738       0.634251       0.433045      -1.049751       0.118369                 6.953150            0.000008    6[1-(0),1-(0),6-(1,1,7),7-(1,1,1)]
      -0.036104         21.377714        333.257416       7338.041623                                     6.673650                                6.046926       0.231067       2.099240                      0.999482      26.239220      73.153992       0.676595       0.411531      -1.066737       0.104594                 6.908563            0.001475    6[1-(0),1-(0),6-(1,1,7),7-(1,6)]
      -0.079491         23.449325        375.992253       8603.608957                                     7.289972                                6.549326      -0.181759       1.951564                      0.998100      28.199316      82.384656       0.625792       0.427919      -1.047441       0.104239                 7.661919            0.000298    6[1-(0),1-(0),6-(1,1,7),7-(1,6,28)]
      -0.072690         23.900637        378.190903       8692.673931                                     7.454188                                6.602482      -0.313683       1.911346                      0.997529      28.469011      84.226405       0.616568       0.432288      -1.041515       0.110327                 8.006934            0.000184    6[1-(0),1-(0),6-(1,1,7),7-(1,6,48)]
      -0.104190         23.861092        385.215774       8855.533374                                     7.427977                                6.665579      -0.296451       1.932850                      0.996234      27.762942      80.814971       0.616477       0.432866      -1.046477       0.088964                 7.978525            0.000324    6[1-(0),1-(0),6-(1,1,7),7-(1,6,6)]
      -0.107681         24.745181        378.525941       8692.964213                                     7.555262                                6.558069      -0.222012       1.929052                      0.998514      28.815594      84.773014       0.626372       0.426355      -1.046719       0.100247                 8.071982           -0.007469    6[1-(0),1-(0),6-(1,1,7),7-(6,25)]
      -0.129772         24.682977        396.033392       9178.320800                                     7.515995                                6.694897      -0.195261       1.941131                      0.997704      28.864678      84.761938       0.623641       0.424442      -1.050211       0.080130                 7.948217            0.029142    6[1-(0),1-(0),6-(1,1,7),7-(6,48)]
      -0.123715         25.370301        394.062598       9119.028880                                     7.685437                                6.685490      -0.236256       1.925719                      0.998161      28.851075      84.511045       0.623181       0.425613      -1.050064       0.080327                 8.537756            0.002653    6[1-(0),1-(0),6-(1,1,7),7-(6,6)]
      -0.139091         25.290679        397.454523       9258.363604                                     7.789169                                6.791720      -0.408619       1.871043                      0.997486      29.407113      87.835293       0.604151       0.435343      -1.038742       0.072477                 8.548192            0.000846    6[1-(0),1-(0),6-(1,1,7),7-(6,6,28)]
      -0.122943         23.250544        370.925390       8451.954394                                     7.227978                                6.451883      -0.135356       1.966033                      0.998074      28.307678      82.200211       0.638935       0.421222      -1.052766       0.080878                 8.052212            0.000184    6[1-(0),1-(0),6-(1,1,7),7-(6,6,29)]
      -0.109505         26.690285        420.090903       9850.294645                                     7.866131                                6.830658      -0.134224       1.958226                      0.998224      28.902834      84.407164       0.626793       0.417603      -1.058015       0.084057                 8.889324            0.001184    6[1-(0),1-(0),6-(1,1,7),7-(6,6,30)]
      -0.132218         26.571938        377.896709       8770.694260                                     8.050463                                6.575213      -0.318377       1.905573                      0.997666      29.771164      92.037307       0.615232       0.429267      -1.033189       0.088437                 9.179716            0.008364    6[1-(0),1-(0),6-(1,1,7),7-(6,7)]
      -0.028858         22.799351        347.706072       7734.109971                                     6.985110                                6.171570       0.151841       2.063286                      0.999262      26.689999      74.620668       0.671339       0.410860      -1.067895       0.083780                 7.479899            0.001647    6[1-(0),1-(0),6-(1,1,7),8-(6)]
      -0.241127         30.113725        449.850558      10670.606700                                     8.473983                                7.039300      -0.198030       1.917096                      0.998711      29.924822      86.543146       0.625567       0.413166      -1.066080       0.080429                 9.767242           -0.000072    6[1-(0),1-(0),6-(1,1,8),6-(1,1,8)]
      -0.309307         28.686752        457.767006      10968.411821                                     8.226481                                7.142873      -0.317365       1.885253                      0.996904      30.813822      91.202148       0.611779       0.417980      -1.056877       0.069792                 8.797024            0.000000    6[1-(0),1-(0),6-(1,1,8),6-(7,7)]
      -0.144626         26.895351        395.481698       9156.614357                                     7.997214                                6.706177      -0.268356       1.917082                      0.997327      28.971847      84.945861       0.620659       0.426459      -1.049291       0.071250                 9.030602           -0.000067    6[1-(0),1-(0),6-(1,1,8),7-(6,6)]
       0.028287         23.415951        334.869643       7426.554400                                     7.230796                                6.127427       0.090184       2.052945                      0.999084      26.392375      74.888916       0.658260       0.421298      -1.055580       0.128488                 7.944459            0.000016    6[1-(0),1-(0),6-(1,1,8),8-(1)]
      -0.023043         26.647752        382.211051       8748.878212                                     7.847611                                6.489422      -0.070814       1.982070                      0.998658      27.815759      79.981272       0.647831       0.414475      -1.061005       0.096613                 9.038828           -0.000006    6[1-(0),1-(0),6-(1,1,8),8-(6)]
      -0.345434         31.548352        448.855056      10672.725125                                     8.719712                                7.017490      -0.231198       1.908643                      0.997472      30.784456      89.957005       0.626130       0.411467      -1.063921       0.083130                10.074480            0.000691    6[1-(0),1-(0),6-(1,6),6-(8,8)]
      -0.226358         26.600680        431.128142      10183.014064                                     7.881523                                6.954434      -0.215056       1.916593                      0.998099      30.148793      88.750101       0.616651       0.420767      -1.054579       0.093565                 8.698716            0.000838    6[1-(0),1-(0),6-(1,6,6),6-(1,6,6)]
      -0.312951         31.973161        449.564802      10741.633417                                     8.958080                                7.097523      -0.367456       1.869908                      0.996427      30.841026      91.691207       0.610056       0.420206      -1.053545       0.080878                10.643993           -0.000059    6[1-(0),1-(0),6-(1,6,6),6-(6,6)]
      -0.298496         26.012280        469.072861      11309.100950                                     7.697292                                7.236575      -0.280820       1.888870                      0.997355      31.121029      92.384444       0.606876       0.418788      -1.056332       0.074902                 7.978130           -0.000024    6[1-(0),1-(0),6-(1,6,6),6-(6,6,6)]
      -0.359473         31.484813        487.736955      11838.409687                                     8.724004                                7.314656      -0.242007       1.903788                      0.997016      31.333307      92.441435       0.613527       0.411430      -1.064206       0.085912                 9.806646            0.005305    6[1-(0),1-(0),6-(1,6,6),6-(8,8)]
      -0.342734         28.516882        491.788464      11972.669687                                     8.157665                                7.373217      -0.316320       1.883484                      0.995809      31.245185      92.615545       0.606895       0.414608      -1.061077       0.059700                 8.571220            0.000889    6[1-(0),1-(0),6-(1,6,7),6-(6,6,7)]
      -0.294044         31.860515        467.134982      11253.979250                                     8.866876                                7.223835      -0.328840       1.874173                      0.997062      31.187330      92.685370       0.606927       0.418944      -1.055790       0.077642                10.121052           -0.000006    6[1-(0),1-(0),6-(1,6,7),6-(6,7)]
      -0.387238         30.016902        491.242471      11933.589143                                     8.374155                                7.308168      -0.202892       1.911712                      0.998055      31.582120      92.906443       0.618395       0.407914      -1.067553       0.064534                 9.060740            0.002843    6[1-(0),1-(0),6-(1,6,7),6-(8,8)]
      -0.403028         31.538622        502.147999      12272.532671                                     8.686249                                7.398663      -0.270773       1.887570                      0.998017      31.941655      94.383503       0.613121       0.408984      -1.066329       0.069586                 9.626946            0.009282    6[1-(0),1-(0),6-(1,6,8),6-(8,8)]
      -0.555597         35.184005        593.612035      15045.489300                                     9.170259                                7.921991      -0.294332       1.874251                      0.995646      33.530814      99.093691       0.609671       0.396652      -1.080491       0.079874                10.056965            0.002413    6[1-(0),1-(0),6-(6,6),15-(8,8,8)]
      -0.276973         32.618149        464.218141      11185.613150                                     9.092218                                7.250235      -0.400587       1.852327                      0.996929      31.194262      93.124252       0.598927       0.424958      -1.050697       0.075132                10.649615            0.001970    6[1-(0),1-(0),6-(6,6),6-(6,6)]
      -0.327604         29.675597        455.076151      10855.454698                                     8.391538                                7.061089      -0.137414       1.937154                      0.997400      30.870642      90.272006       0.624978       0.410963      -1.064518       0.053423                10.266636            0.000000    6[1-(0),1-(0),6-(6,6),6-(6,6,6)]
      -0.305685         34.872467        478.433626      11629.372857                                     9.451756                                7.330280      -0.454449       1.830272                      0.996952      31.823067      95.860782       0.598394       0.421269      -1.051381       0.079802                11.175754            0.000029    6[1-(0),1-(0),6-(6,6),6-(6,7)]
      -0.405384         33.069206        500.439344      12213.533591                                     8.940685                                7.371926      -0.322988       1.881106                      0.997135      31.681632      93.463665       0.616406       0.407309      -1.067904       0.055482                 9.994342           -0.005545    6[1-(0),1-(0),6-(6,6),6-(8,8)]
      -0.115107         25.267015        363.456080       8230.207346                                     7.623256                                6.372059      -0.035458       2.004090                      0.998196      27.915046      80.660997       0.645718       0.418932      -1.054957       0.110962                 8.509055           -0.000096    6[1-(0),1-(0),6-(6,6),7-(1,1,6)]
      -0.097760         27.531116        370.834916       8464.729885                                     8.137950                                6.472048      -0.288376       1.917000                      0.997586      28.326377      82.712918       0.634475       0.423982      -1.049598       0.102927                 9.630808            0.000302    6[1-(0),1-(0),6-(6,6),7-(1,6)]
      -0.132889         25.812318        376.002254       8602.598503                                     7.762341                                6.498661      -0.261257       1.923403                      0.997132      28.669149      83.751947       0.635598       0.421218      -1.051571       0.099113                 9.010636            0.000624    6[1-(0),1-(0),6-(6,6),7-(1,6,30)]
      -0.159903         25.692020        396.543177       9169.074905                                     7.750507                                6.724295      -0.343512       1.911956                      0.995044      28.296611      82.354309       0.619800       0.427602      -1.050589       0.085220                 8.410199            0.002874    6[1-(0),1-(0),6-(6,6),7-(1,6,6)]
      -0.130466         28.546979        416.795746       9827.489887                                     8.386866                                6.908489      -0.419227       1.848508                      0.997985      30.433816      91.453030       0.605460       0.429535      -1.042250       0.084194                 9.703884            0.004169    6[1-(0),1-(0),6-(6,6),7-(6,22)]
      -0.158814         27.513684        403.707687       9442.214311                                     8.073485                                6.688878      -0.316923       1.872706                      0.997924      30.824753      92.320512       0.630135       0.415608      -1.050619       0.107812                 9.435863           -0.000002    6[1-(0),1-(0),6-(6,6),7-(6,30)]
      -0.160931         29.342019        414.518464       9705.255580                                     8.466441                                6.863750      -0.332103       1.898540                      0.996437      29.206451      85.886735       0.614063       0.426317      -1.050050       0.076940                 9.795083            0.000027    6[1-(0),1-(0),6-(6,6),7-(6,6)]
      -0.178116         29.875143        434.627507      10301.617156                                     8.554960                                6.982547      -0.342278       1.879902                      0.997126      30.139751      89.333458       0.614470       0.420700      -1.052948       0.075179                10.225571            0.001221    6[1-(0),1-(0),6-(6,6),7-(6,6,30)]
      -0.181647         29.000177        418.092783       9809.536285                                     8.348819                                6.828405      -0.305705       1.896303                      0.996979      29.759089      87.643165       0.624278       0.418230      -1.054912       0.075063                 9.933858           -0.000003    6[1-(0),1-(0),6-(6,6),7-(6,6,48)]
      -0.178634         29.778207        415.626066       9747.775587                                     8.557358                                6.893336      -0.323658       1.898845                      0.996824      29.454713      86.984439       0.609486       0.428840      -1.047460       0.067469                 9.753790            0.001718    6[1-(0),1-(0),6-(6,6),7-(6,7)]
      -0.053990         28.452159        375.622601       8576.920336                                     8.287942                                6.480704      -0.197476       1.941408                      0.998144      28.079528      81.148764       0.641601       0.419870      -1.055804       0.090035                10.493676            0.000077    6[1-(0),1-(0),6-(6,6),8-(6)]
      -0.292920         27.545024        470.892274      11368.312318                                     8.015486                                7.229617      -0.360324       1.860663                      0.997071      31.388991      93.398132       0.609529       0.416325      -1.057409       0.078503                 8.812614            0.000448    6[1-(0),1-(0),6-(6,6,6),6-(6,6,6)]
      -0.183923         28.099191        418.389285       9806.308791                                     8.179219                                6.874168      -0.283926       1.916799                      0.995670      29.162270      85.456640       0.617226       0.423608      -1.052994       0.078332                 9.240466            0.000097    6[1-(0),1-(0),6-(6,6,6),7-(6,6)]
      -0.072682         27.375336        377.936675       8661.920650                                     8.149174                                6.548742      -0.408196       1.873351                      0.996833      28.586157      83.608237       0.628394       0.425756      -1.048698       0.089773                10.125039            0.000184    6[1-(0),1-(0),6-(6,6,6),8-(6)]
      -0.329809         31.893454        572.077591      14446.035643                                     8.654137                                7.823723      -0.406471       1.847474                      0.996305      32.516290      97.564680       0.604130       0.402076      -1.071109       0.060481                 9.422697            0.001087    6[1-(0),1-(0),6-(6,6,7),6-(6,6,7)]
      -0.056286         24.818636        375.382788       8691.310527                                     7.610082                                6.514780      -0.476465       1.828984                      0.998196      30.598260      93.553503       0.624096       0.424116      -1.037090       0.107604                 8.452898            0.023497    6[1-(0),1-(0),6-(6,6,7),8-(23,23)]
      -0.455237         33.075362        532.366590      13302.001875                                     9.079295                                7.648219      -0.467429       1.820549                      0.997312      33.753737     103.588614       0.594729       0.412236      -1.055934       0.058116                10.136459            0.002585    6[1-(0),1-(0),6-(6,6,8),6-(8,8)]
      -0.369203         35.601441        492.254298      11996.524354                                     9.474437                                7.358712      -0.361305       1.864618                      0.996182      31.745679      94.407185       0.609264       0.412547      -1.061517       0.040860                11.049333            0.000001    6[1-(0),1-(0),6-(7,7),6-(7,7)]
      -0.230849         30.503042        423.410342       9953.235850                                     8.607366                                6.894184      -0.303779       1.906861                      0.996381      29.527662      86.576902       0.619408       0.421103      -1.054914       0.059010                 9.738979            0.000439    6[1-(0),1-(0),6-(7,7),7-(6,7)]
      -0.460803         40.763340        638.684073      16489.754375                                    10.174844                                8.273922       0.191703       1.972776                      0.999188      35.285395     105.429582       0.590226       0.401960      -1.076360       0.043271                12.386839            0.489997    6[1-(0),1-(0),6-(7,8)]
      -0.371729         31.677627        532.173609      13238.461389                                     8.817172                                7.694640      -0.552980       1.804753                      0.995986      32.518507      98.022152       0.590252       0.417237      -1.057475       0.066561                 9.565451            0.000511    6[1-(0),1-(0),6-(8,8),16-(6)]
      -0.520664         33.136727        536.077367      13267.404690                                     8.831763                                7.546233      -0.228571       1.902514                      0.997206      32.560772      95.537214       0.621235       0.398883      -1.077450       0.018416                 9.674060            0.005407    6[1-(0),1-(0),6-(8,8),6-(8,8)]
      -0.196383         28.271711        404.898092       9397.672178                                     8.149056                                6.700936      -0.120954       1.960131                      0.998429      29.098457      84.458005       0.634725       0.415884      -1.059424       0.120488                 9.039602           -0.000040    6[1-(0),1-(0),6-(8,8),7-(1,6)]
      -0.239647         25.752417        412.626233       9614.617302                                     7.605848                                6.740596      -0.078900       1.973847                      0.997591      29.361083      85.138216       0.636763       0.412961      -1.062172       0.108691                 8.060503            0.000707    6[1-(0),1-(0),6-(8,8),7-(1,6,29)]
      -0.274047         28.914333        433.739650      10278.127000                                     8.391502                                6.992632      -0.356443       1.885923                      0.996244      30.168261      89.508335       0.611490       0.422791      -1.051365       0.088962                 9.592342            0.002890    6[1-(0),1-(0),6-(8,8),7-(1,6,6)]
      -0.272721         29.415215        452.923134      10834.510987                                     8.386667                                7.094211      -0.284722       1.895641                      0.997041      30.707566      91.000440       0.614945       0.416933      -1.056998       0.081558                 9.378060            0.002816    6[1-(0),1-(0),6-(8,8),7-(6,6)]
      -0.275359         28.463150        471.348725      11367.583000                                     8.169659                                7.219652      -0.275691       1.897728                      0.996690      30.800204      91.244951       0.612450       0.414696      -1.059694       0.084349                 8.911409            0.002188    6[1-(0),1-(0),6-(8,8),7-(6,6,23)]
      -0.297506         27.782222        452.655929      10842.843499                                     8.107100                                7.126363      -0.377616       1.866619                      0.996525      30.934817      92.208772       0.607868       0.421013      -1.052580       0.078469                 8.774350            0.000709    6[1-(0),1-(0),6-(8,8),7-(6,6,28)]
      -0.288694         28.408808        462.417581      11111.317214                                     8.178852                                7.168633      -0.316865       1.883709                      0.996682      30.916005      91.722331       0.611748       0.416844      -1.057297       0.081645                 8.908688            0.001546    6[1-(0),1-(0),6-(8,8),7-(6,6,29)]
      -0.290309         27.449324        443.401819      10530.630212                                     7.953160                                6.994943      -0.199501       1.918679                      0.997475      30.625819      89.923452       0.623499       0.413916      -1.060619       0.071476                 8.643615            0.010717    6[1-(0),1-(0),6-(8,8),7-(6,6,30)]
      -0.168306         28.123472        404.580298       9409.452781                                     8.138542                                6.692540      -0.203730       1.931996                      0.997225      29.352613      85.870751       0.634785       0.415249      -1.057709       0.102902                 9.250654            0.001073    6[1-(0),1-(0),6-(8,8),8-(6)]
      -0.190226         26.129806        394.023496       9093.076994                                     7.745156                                6.629194      -0.106514       1.971721                      0.996876      28.884347      83.871457       0.634834       0.418301      -1.056839       0.103514                 8.442893            0.003615    6[1-(0),1-(0),6-(8,8),8-(6,25)]
      -0.174092         25.280524        367.457698       8315.669644                                     7.467108                                6.305781       0.073426       2.025542                      0.998489      28.405118      81.099531       0.667248       0.405830      -1.067106       0.102003                 8.298097            0.005426    6[1-(0),1-(0),6-(8,8),8-(6,39)]
      -0.176919         26.256189        383.863295       8782.114005                                     7.662622                                6.450686       0.025497       2.007059                      0.998467      28.698374      82.358016       0.658868       0.406592      -1.066694       0.101043                 8.531960            0.004913    6[1-(0),1-(0),6-(8,8),8-(6,57)]
      -0.170130         25.921086        373.251814       8474.290216                                     7.590667                                6.347529       0.053712       2.017933                      0.998704      28.426881      81.142406       0.666522       0.404828      -1.068359       0.102314                 8.526103            0.004896    6[1-(0),1-(0),6-(8,8),8-(6,59)]
      -0.163668         25.879648        368.981808       8357.760276                                     7.599938                                6.318414       0.041593       2.016028                      0.998582      28.339234      80.888411       0.666848       0.405795      -1.067364       0.100493                 8.605814            0.004684    6[1-(0),1-(0),6-(8,8),8-(6,60)]
      -0.157266         25.464989        357.915008       8047.842856                                     7.509296                                6.213092       0.055015       2.021638                      0.998741      28.174831      80.270313       0.673514       0.404452      -1.067652       0.101006                 8.519943            0.003886    6[1-(0),1-(0),6-(8,8),8-(6,62)]
      -0.168967         25.724713        378.571266       8639.411205                                     7.574328                                6.414962       0.024320       2.009155                      0.998262      28.581358      82.064856       0.659260       0.407812      -1.065342       0.100202                 8.386942            0.006453    6[1-(0),1-(0),6-(8,8),8-(6,63)]
      -0.169041         25.475957        367.845696       8329.369010                                     7.512885                                6.311952       0.034043       2.013001                      0.998551      28.413544      81.242925       0.666115       0.406212      -1.066454       0.101879                 8.365284            0.002572    6[1-(0),1-(0),6-(8,8),8-(6,64)]
      -0.157605         25.548944        367.350816       8321.132982                                     7.545882                                6.312226       0.014572       2.008655                      0.998464      28.318496      81.027898       0.665611       0.406896      -1.065827       0.101757                 8.476481            0.006658    6[1-(0),1-(0),6-(8,8),8-(6,66)]
      -0.382902         30.331560        528.841173      13116.116083                                     8.541854                                7.660897      -0.411143       1.844890                      0.997190      32.461193      97.284419       0.593446       0.416171      -1.059602       0.138964                 9.276912           -0.000240    6[1-(0),1-(0),7-(1,1,6),15-(8,8,8)]
      -0.412017         30.799544        557.457382      13957.702917                                     8.488882                                7.778088      -0.307416       1.867617                      0.997502      32.898564      97.867798       0.601090       0.406976      -1.069446       0.137693                 8.938119            0.006577    6[1-(0),1-(0),7-(1,6),15-(8,8,8)]
      -0.003229         22.563154        355.755318       8043.846759                                     7.100429                                6.367602      -0.189359       1.949315                      0.998075      27.882436      81.468519       0.634007       0.427520      -1.045747       0.099571                 7.469578           -0.000328    6[1-(0),1-(0),7-(1,6,28),7-(6,6)]
      -0.416150         30.278670        526.564720      12974.652389                                     8.431719                                7.579088      -0.333554       1.884714                      0.995053      31.601797      92.669840       0.607813       0.409174      -1.070118       0.121788                 9.095348           -0.000008    6[1-(0),1-(0),7-(1,6,6),15-(8,8,8)]
      -0.427514         33.496413        536.549858      13328.297583                                     9.002776                                7.609701      -0.327349       1.864441                      0.996802      32.857855      97.681312       0.609621       0.405013      -1.069588       0.114059                10.357312            0.001022    6[1-(0),1-(0),7-(6,6),15-(8,8,8)]
      -0.442532         35.077783        577.094365      14584.377375                                     9.372846                                7.965636      -0.403001       1.837067                      0.996308      33.403238     100.037783       0.587807       0.412326      -1.065277       0.087571                10.648152            0.030187    6[1-(0),1-(0),7-(6,6),15-(8,8,8,63)]
      -0.021429         23.651292        355.264367       8026.833005                                     7.354604                                6.379426      -0.320969       1.916816                      0.997079      27.627246      80.534100       0.631561       0.429762      -1.045043       0.088150                 8.047577            0.000015    6[1-(0),1-(0),7-(6,6),7-(6,6)]
      -0.051317         22.046735        373.404399       8569.567937                                     7.074938                                6.580233      -0.447194       1.866538                      0.996913      28.650261      85.154329       0.613832       0.434854      -1.038247       0.082076                 7.337910           -0.000175    6[1-(0),1-(0),7-(6,6),7-(6,6,29)]
      -0.034852         23.353477        370.767701       8464.125045                                     7.286231                                6.500766      -0.372421       1.891309                      0.997355      28.177569      82.542754       0.627945       0.427480      -1.046497       0.081839                 8.079703           -0.000000    6[1-(0),1-(0),7-(6,6),7-(6,6,30)]
      -0.054676         22.423204        364.764976       8323.650579                                     7.152988                                6.486649      -0.340828       1.905685                      0.996560      28.416680      84.263735       0.620701       0.432689      -1.039573       0.082159                 7.554008           -0.000001    6[1-(0),1-(0),7-(6,6),7-(6,6,47)]
      -0.049280         22.691356        367.903387       8398.628415                                     7.184114                                6.506335      -0.373952       1.890300                      0.997516      28.338339      83.499051       0.622480       0.431529      -1.042222       0.083561                 7.627470            0.000002    6[1-(0),1-(0),7-(6,6),7-(6,6,48)]
      -0.446665         31.195217        592.277584      15105.165500                                     8.550898                                7.991805      -0.404933       1.823537                      0.997214      34.418901     104.444906       0.593897       0.404386      -1.067655       0.128279                 8.986707            0.003490    6[1-(0),1-(0),7-(6,6,23),15-(8,8,8)]
      -0.430970         31.551770        568.888618      14341.171667                                     8.660195                                7.857599      -0.424235       1.830308                      0.996921      33.371034     100.074248       0.597151       0.407132      -1.067823       0.115828                 9.317084            0.002006    6[1-(0),1-(0),7-(6,6,29),15-(8,8,8)]
      -0.042686         23.238274        386.918650       8974.684033                                     7.511082                                6.856653      -0.574797       1.825239                      0.997017      28.988979      86.997422       0.579316       0.456963      -1.024338       0.087097                 8.017544            0.000179    6[1-(0),1-(0),7-(6,6,29),7-(6,6,29)]
      -0.426138         30.302779        511.778261      12517.996500                                     8.407928                                7.455619      -0.257553       1.891091                      0.997250      32.125323      93.825422       0.614831       0.407332      -1.071417       0.102911                 9.143723            0.005811    6[1-(0),1-(0),7-(6,6,30),15-(8,8,8)]
      -0.038417         24.251651        381.923463       8806.887471                                     7.556383                                6.655065      -0.455258       1.864687                      0.997133      28.586259      84.891671       0.611158       0.434885      -1.039278       0.090320                 8.577405           -0.000001    6[1-(0),1-(0),7-(6,6,30),7-(6,6,30)]
      -0.066760         23.055245        381.876939       8835.859867                                     7.341170                                6.667567      -0.455227       1.860804                      0.996716      29.209414      87.915292       0.606477       0.436600      -1.034633       0.094512                 7.804582           -0.000002    6[1-(0),1-(0),7-(6,6,47),7-(6,6,47)]
      -0.051560         22.233577        361.993890       8248.066871                                     7.154300                                6.506334      -0.421406       1.873654                      0.997667      28.576782      84.769838       0.613508       0.439364      -1.035544       0.091836                 7.620429           -0.000001    6[1-(0),1-(0),7-(6,6,48),7-(6,6,48)]
       0.159500         22.649866        300.975861       6479.967561                                     7.031453                                5.758214       0.104273       2.069611                      0.998906      25.017842      69.633674       0.689494       0.413181      -1.062585       0.089232                 7.972970           -0.000018    6[1-(0),1-(0),8-(6),8-(6)]
       0.098202         24.356764        395.638789       9148.410789                                     7.599146                                6.826569      -0.362168       1.912137                      0.998458      26.682043      77.639819       0.599524       0.442439      -1.041586       0.080513                 8.234397            0.000447    6[1-(0),6-(1,1,1),6-(1,1,1),6-(1,6,7)]
       0.093679         25.512591        383.298397       8753.475400                                     7.721016                                6.615240      -0.286450       1.941206                      0.998338      26.034052      74.180692       0.626719       0.428575      -1.054610       0.090268                 8.608290           -0.000006    6[1-(0),6-(1,1,1),6-(1,1,1),6-(6,6)]
      -0.046730         28.260965        427.626364       9953.477142                                     8.051980                                6.820360      -0.143229       1.973952                      0.998507      26.926964      75.545719       0.645230       0.407960      -1.076069       0.101157                 8.943779            0.000004    6[1-(0),6-(1,1,1),6-(1,1,6),6-(8,8)]
       0.221677         20.908223        311.548278       6797.105869                                     6.889201                                6.088043      -0.181030       1.995150                      0.998421      24.404111      69.280625       0.628762       0.447508      -1.037234       0.076194                 7.298549           -0.000236    6[1-(0),6-(1,1,1),6-(1,1,6),7-(1,6,28)]
       0.204127         22.720166        339.036570       7472.465273                                     7.046420                                6.154503      -0.136817       2.002736                      0.999073      24.499565      67.661647       0.663314       0.418971      -1.065131       0.112256                 7.917811            0.000455    6[1-(0),6-(1,1,1),6-(1,6,8),8-(1,28)]
       0.084842         26.123948        367.734261       8289.722929                                     7.763918                                6.403671      -0.266485       1.954175                      0.997956      25.613461      72.057559       0.649980       0.418253      -1.063359       0.122074                 8.841809            0.006590    6[1-(0),6-(1,1,1),6-(8,8),7-(1,6)]
       0.038803         25.453530        381.710651       8708.165517                                     7.662571                                6.546367      -0.208826       1.962638                      0.998718      26.456520      75.522945       0.637724       0.421026      -1.058695       0.113897                 8.710555            0.000001    6[1-(0),6-(1,1,1),6-(8,8),7-(1,6,30)]
       0.074245         26.142495        365.641188       8224.007019                                     7.735838                                6.376045      -0.136739       1.995429                      0.998497      25.645887      71.880655       0.653173       0.416957      -1.064935       0.126687                 8.814647            0.000758    6[1-(0),6-(1,1,1),6-(8,8),7-(6,29)]
       0.027895         26.425437        394.271056       9078.350008                                     7.784154                                6.599175      -0.367189       1.894944                      0.998391      27.420063      78.938064       0.642223       0.414207      -1.061778       0.124054                 8.828736            0.000000    6[1-(0),6-(1,1,1),6-(8,8),7-(6,30)]
       0.152935         24.317221        347.746091       7734.756442                                     7.372802                                6.230767      -0.049672       2.018284                      0.999131      25.331590      70.915817       0.658206       0.418670      -1.062535       0.134375                 8.486844           -0.000000    6[1-(0),6-(1,1,1),6-(8,8),8-(30,30)]
       0.349672         21.203009        265.928967       5661.382343                                     7.161135                                5.752139      -0.441291       1.893523                      0.998469      25.167304      74.370089       0.616611       0.466662      -1.010193       0.066214                 8.164104           -0.003436    6[1-(0),6-(1,1,1),7-(6,30),7-(6,30)]
       0.062962         23.055233        381.851832       8715.621675                                     7.177969                                6.602765      -0.151449       1.979948                      0.998776      26.275513      75.058914       0.627594       0.428260      -1.054255       0.075609                 7.531661            0.001496    6[1-(0),6-(1,1,6),6-(1,1,6),6-(1,1,6)]
      -0.010272         27.375850        372.805842       8412.511656                                     7.958333                                6.380285      -0.196556       1.963379                      0.998869      26.210550      73.201935       0.662889       0.409477      -1.071449       0.057073                 9.345533           -0.000002    6[1-(0),6-(1,1,6),6-(1,1,6),6-(6,6)]
      -0.107549         29.667204        443.030570      10470.750659                                     8.461945                                7.032345      -0.297934       1.921394                      0.997501      28.064612      80.918868       0.619637       0.418839      -1.062632       0.097682                 9.837645            0.002032    6[1-(0),6-(1,1,6),6-(1,1,6),6-(8,8)]
      -0.029822         30.692712        395.686356       9135.800233                                     8.791441                                6.718080      -0.208928       1.961012                      0.998342      27.162811      78.516361       0.621748       0.427949      -1.052432       0.074464                10.838064           -0.000095    6[1-(0),6-(1,1,6),6-(1,6,6),6-(6,6)]
      -0.122055         30.697391        471.674853      11378.888083                                     8.799582                                7.378508      -0.526733       1.838057                      0.996601      29.326239      86.913847       0.586988       0.432900      -1.048445       0.095094                10.012172            0.010999    6[1-(0),6-(1,1,6),6-(1,6,6),6-(8,8)]
       0.082430         25.130051        383.498024       8837.795922                                     7.835547                                6.752388      -0.643974       1.817256                      0.997238      27.501760      81.214347       0.596384       0.445904      -1.034457       0.062862                 8.789726            0.004537    6[1-(0),6-(1,1,6),6-(1,6,7),7-(6,22)]
      -0.183590         31.351184        481.879045      11636.629000                                     8.811568                                7.356507      -0.413101       1.876473                      0.995537      29.287551      85.626836       0.602245       0.421174      -1.060069       0.068562                10.190839            0.009620    6[1-(0),6-(1,1,6),6-(6,6,6),6-(8,8)]
      -0.045236         35.430695        438.439450      10393.943975                                     9.541171                                7.099252      -0.072692       1.955119                      0.999429      29.249499      85.822939       0.600556       0.431432      -1.049517       0.117777                11.408508            0.004288    6[1-(0),6-(1,1,6),6-(6,7)]
       0.066871         24.535823        377.289250       8560.412675                                     7.397961                                6.465942      -0.185862       1.969730                      0.998602      26.078211      73.618119       0.649644       0.415591      -1.064880       0.134503                 8.008111            0.004006    6[1-(0),6-(1,1,6),6-(8,8),7-(1,1,27)]
       0.067268         24.484957        367.707256       8252.550871                                     7.286655                                6.310549      -0.050765       2.012038                      0.998433      25.530505      70.577888       0.672492       0.406223      -1.076158       0.133856                 8.025205            0.006416    6[1-(0),6-(1,1,6),6-(8,8),7-(1,1,28)]
       0.062676         24.463213        377.643278       8595.480938                                     7.484248                                6.556390      -0.188090       1.979965                      0.998348      26.028439      74.170892       0.630478       0.427401      -1.054935       0.133302                 8.070464            0.002729    6[1-(0),6-(1,1,6),6-(8,8),7-(1,1,29)]
       0.074092         24.752271        382.347724       8687.098650                                     7.436118                                6.519328      -0.042993       2.031268                      0.998482      25.564343      71.741593       0.646662       0.416960      -1.066132       0.145630                 7.982809            0.000000    6[1-(0),6-(1,1,6),6-(8,8),7-(1,1,30)]
       0.047045         25.062704        387.384307       8851.586306                                     7.524334                                6.576772      -0.056289       2.018704                      0.998673      26.095405      73.820495       0.639727       0.419734      -1.062556       0.135438                 8.108817            0.000005    6[1-(0),6-(1,1,6),6-(8,8),7-(1,1,48)]
       0.038982         27.601671        392.559090       9040.516150                                     8.166093                                6.705816      -0.461022       1.879883                      0.997392      26.978907      77.958654       0.619567       0.429631      -1.051022       0.117588                 9.324858            0.000001    6[1-(0),6-(1,1,6),6-(8,8),7-(1,6)]
       0.120041         24.148957        371.239902       8406.043993                                     7.360887                                6.453718      -0.202764       1.963994                      0.998883      26.023808      73.874694       0.642975       0.420766      -1.059467       0.140324                 7.939331            0.005434    6[1-(0),6-(1,1,6),6-(8,8),8-(1,28)]
       0.071541         24.837481        382.405388       8715.713925                                     7.449808                                6.512085      -0.148247       1.973042                      0.999054      26.559686      75.439029       0.646236       0.415873      -1.063443       0.114541                 8.131548            0.011913    6[1-(0),6-(1,1,6),6-(8,8),8-(27)]
       0.116789         25.365623        348.298350       7765.342234                                     7.580881                                6.210933      -0.118960       1.990669                      0.998899      25.793022      72.680272       0.661472       0.415596      -1.062520       0.137527                 8.628709            0.008107    6[1-(0),6-(1,1,6),6-(8,8),8-(27,27)]
       0.076919         24.654940        378.486434       8600.233975                                     7.405372                                6.472556      -0.131360       1.979423                      0.999108      26.414707      74.783137       0.649624       0.415082      -1.064537       0.111286                 8.083404            0.007472    6[1-(0),6-(1,1,6),6-(8,8),8-(28)]
      -0.077738         30.212550        408.199797       9468.684497                                     8.448326                                6.767415       0.153568       2.030984                      0.999561      28.594306      82.071437       0.628040       0.421161      -1.059520       0.031435                 9.346667            0.000434    6[1-(0),6-(1,6),6-(1,6)]
      -0.128503         30.070718        419.853471       9804.701936                                     8.416646                                6.858819       0.169337       2.037776                      0.999279      28.873194      83.028141       0.624741       0.420747      -1.060328       0.025528                 9.195124            0.002576    6[1-(0),6-(1,6),6-(1,7)]
      -0.078515         32.496712        419.950480       9826.450714                                     8.907661                                6.872895       0.078812       2.000606                      0.999555      29.204780      84.777901       0.620852       0.421890      -1.056840       0.040366                10.417735            0.000852    6[1-(0),6-(1,6),6-(6,14)]
      -0.087953         32.240036        423.184945       9922.987548                                     8.884095                                6.923285       0.053126       1.995419                      0.999326      29.194181      84.867695       0.615269       0.424920      -1.054841       0.037184                10.265528            0.000850    6[1-(0),6-(1,6),6-(6,15)]
      -0.116507         33.747586        437.757193      10366.682972                                     9.195608                                7.056291      -0.019602       1.964978                      0.999326      29.862189      87.572455       0.606955       0.426780      -1.052513       0.027931                10.652645            0.001132    6[1-(0),6-(1,6),6-(6,16)]
      -0.163066         34.387496        454.922874      10894.537918                                     9.292196                                7.186519      -0.045037       1.952705                      0.998997      30.644472      90.886826       0.601257       0.425876      -1.051213       0.018685                10.549582           -0.002215    6[1-(0),6-(1,6),6-(6,17)]
      -0.145425         36.496202        473.426205      11456.815844                                     9.654991                                7.331642      -0.145549       1.915676                      0.999170      31.049571      92.698767       0.594278       0.426297      -1.050405       0.041310                11.056457            0.010973    6[1-(0),6-(1,6),6-(6,35)]
      -0.113954         34.534040        434.191211      10237.424771                                     9.292275                                7.001223       0.025285       1.980914                      0.999446      29.490009      85.595040       0.613973       0.423806      -1.056885       0.029278                11.370186            0.000658    6[1-(0),6-(1,6),6-(6,6)]
      -0.173204         34.704655        445.696040      10578.793463                                     9.281469                                7.070108       0.062843       1.989199                      0.999375      30.038266      87.485677       0.613943       0.421072      -1.058552       0.031725                11.093552            0.000850    6[1-(0),6-(1,6),6-(6,7)]
      -0.219433         35.145661        467.018621      11200.292649                                     9.320079                                7.218641       0.040829       1.976284                      0.999257      30.630988      89.382954       0.610773       0.418649      -1.061168       0.044268                10.886568            0.001579    6[1-(0),6-(1,6),6-(6,8)]
      -0.180232         31.327591        451.217643      10771.666375                                     8.709945                                7.154023      -0.029258       1.967113                      0.998484      30.230486      89.239569       0.603644       0.425495      -1.052552       0.032742                 9.424402            0.001333    6[1-(0),6-(1,6),6-(7,16)]
      -0.212488         31.355299        472.552705      11359.076393                                     8.652031                                7.279968       0.081686       2.002426                      0.998269      30.154325      87.857859       0.606629       0.420776      -1.060745       0.047196                 9.298778           -0.000000    6[1-(0),6-(1,6),6-(7,7)]
      -0.211398         39.027979        465.350452      11129.826654                                    10.000698                                7.170747       0.082598       1.998451                      0.999241      30.084064      86.932679       0.618598       0.415059      -1.066111       0.018575                12.661327            0.001566    6[1-(0),6-(1,6),6-(8,8)]
       0.141669         22.923286        289.127349       6142.728468                                     7.107204                                5.740370       0.430249       2.200746                      0.999096      23.801972      65.019612       0.674927       0.427936      -1.057055       0.048491                 7.817588            0.000052    6[1-(0),6-(1,6),7-(1,6)]
       0.088282         26.487620        341.520668       7611.519947                                     7.877667                                6.277531       0.058519       2.031914                      0.999266      26.542006      75.857099       0.635912       0.432991      -1.047332       0.048249                 8.852466           -0.000809    6[1-(0),6-(1,6),7-(6)]
       0.099826         26.456291        331.228327       7309.324298                                     7.834482                                6.148420       0.160267       2.069639                      0.999605      26.006939      73.458711       0.648973       0.428154      -1.052344       0.049246                 8.931187            0.003628    6[1-(0),6-(1,6),7-(6,25)]
       0.061397         27.945237        357.368098       8063.152552                                     8.170047                                6.407674       0.109649       2.039444                      0.999534      27.189141      78.358560       0.630538       0.431289      -1.047513       0.051205                 9.290833           -0.003830    6[1-(0),6-(1,6),7-(6,26)]
       0.086665         26.884457        342.531865       7636.989346                                     7.960661                                6.285948       0.075850       2.038180                      0.999380      26.499337      75.659141       0.635588       0.432915      -1.047685       0.052615                 9.012316           -0.004485    6[1-(0),6-(1,6),7-(6,27)]
       0.090382         27.308822        340.708241       7577.959295                                     8.020462                                6.248321       0.111831       2.050726                      0.999450      26.324642      74.778138       0.641573       0.430064      -1.050662       0.051157                 9.309775           -0.003081    6[1-(0),6-(1,6),7-(6,28)]
       0.083346         27.302884        347.186684       7774.483259                                     8.055307                                6.328882       0.073907       2.035452                      0.999256      26.712783      76.599161       0.632991       0.433144      -1.046851       0.051509                 9.207355            0.003937    6[1-(0),6-(1,6),7-(6,29)]
       0.096232         27.572050        334.004376       7400.314410                                     8.106811                                6.190174       0.111361       2.055231                      0.999377      26.210810      74.628463       0.643130       0.430456      -1.049058       0.048799                 9.514478           -0.000736    6[1-(0),6-(1,6),7-(6,30)]
       0.082437         26.689290        352.285449       7902.698088                                     7.890951                                6.357810       0.147437       2.059279                      0.999332      26.580005      75.702062       0.636186       0.430684      -1.050822       0.045702                 8.734350           -0.000016    6[1-(0),6-(1,6),7-(6,46)]
       0.073845         26.803107        347.631818       7776.566143                                     7.935786                                6.319241       0.105238       2.042864                      0.999365      26.768270      76.530142       0.636092       0.430943      -1.049004       0.048980                 8.977650            0.001745    6[1-(0),6-(1,6),7-(6,47)]
       0.095449         26.261310        336.426294       7470.130872                                     7.816865                                6.209968       0.106771       2.049426                      0.999442      26.349744      75.061841       0.642621       0.430445      -1.049333       0.051302                 8.783783            0.005444    6[1-(0),6-(1,6),7-(6,48)]
       0.074029         29.587891        349.786076       7814.449666                                     8.398575                                6.285312       0.146809       2.056392                      0.999586      26.482541      74.731624       0.648036       0.424061      -1.056974       0.056445                10.173510            0.002947    6[1-(0),6-(1,6),7-(6,49)]
       0.032053         27.928732        357.130863       8015.578951                                     8.148627                                6.412531       0.172546       2.075408                      0.998447      26.450564      74.895596       0.632410       0.432154      -1.051918       0.028888                 9.306920            0.000215    6[1-(0),6-(1,6),7-(6,6)]
       0.107787         25.637627        333.181908       7368.083639                                     7.685895                                6.194931       0.180611       2.077715                      0.999593      26.011083      73.760380       0.641310       0.432088      -1.049008       0.050011                 8.399276            0.002061    6[1-(0),6-(1,6),7-(6,63)]
       0.117261         25.993964        332.223869       7350.169391                                     7.784494                                6.200398       0.094288       2.050146                      0.999478      26.050367      74.058151       0.638327       0.434311      -1.046873       0.063177                 8.630301           -0.000003    6[1-(0),6-(1,6),7-(6,64)]
       0.134686         25.622847        326.079940       7175.463500                                     7.734886                                6.165789      -0.046953       2.014574                      0.998917      25.630957      72.612974       0.636708       0.437309      -1.045356       0.053679                 8.559701            0.010259    6[1-(0),6-(1,6),7-(6,65)]
       0.119628         26.121445        335.745283       7446.931671                                     7.829143                                6.245863       0.032907       2.033450                      0.999271      26.024757      74.132334       0.633902       0.436001      -1.045677       0.052950                 8.681217           -0.000004    6[1-(0),6-(1,6),7-(6,68)]
      -0.031764         30.407454        381.013182       8706.406612                                     8.641679                                6.637205       0.049147       2.024061                      0.998726      27.480614      78.914669       0.618637       0.433892      -1.049150       0.024095                10.066870            0.010589    6[1-(0),6-(1,6),7-(6,8)]
       0.022221         27.576024        371.188043       8455.019135                                     8.089761                                6.535716       0.082538       2.021910                      0.999241      27.832536      80.563710       0.623650       0.432215      -1.047113       0.043193                 8.813090            0.000641    6[1-(0),6-(1,6),7-(7,29)]
       0.070429         26.486322        344.726198       7716.001850                                     7.964649                                6.363887      -0.018489       2.012193                      0.998807      26.689964      76.968339       0.621993       0.440840      -1.040495       0.037290                 8.886519            0.003748    6[1-(0),6-(1,6),7-(7,47)]
      -0.091490         34.993065        459.889018      11010.750077                                     9.612094                                7.253742      -0.407619       1.880576                      0.996577      28.811912      84.727461       0.596333       0.429057      -1.051928       0.054728                12.345829           -0.000597    6[1-(0),6-(1,6,6),6-(1,6,6),6-(6,6)]
      -0.154578         30.787463        480.864417      11671.957643                                     8.882631                                7.503006      -0.506485       1.837857                      0.996666      29.974347      89.480828       0.575226       0.439501      -1.043323       0.096793                10.153149            0.004990    6[1-(0),6-(1,6,6),6-(1,6,6),6-(8,8)]
      -0.179360         31.513187        489.113787      11886.043258                                     8.918540                                7.477935      -0.481711       1.846517                      0.996742      29.778806      88.071300       0.588014       0.428849      -1.052683       0.072549                10.234505            0.001110    6[1-(0),6-(1,6,6),6-(1,6,8),6-(8,8)]
      -0.074875         28.363810        434.170645      10254.767724                                     8.404072                                7.140248      -0.370240       1.899586                      0.996553      28.335711      82.968956       0.588929       0.440394      -1.044270       0.101387                 9.766298            0.000344    6[1-(0),6-(1,6,6),6-(8,8),7-(1,6,30)]
       0.037700         25.889728        396.686610       9084.943869                                     7.646546                                6.615450      -0.070780       2.010478                      0.998166      26.151667      73.370726       0.646555       0.413787      -1.069569       0.093509                 8.427556            0.004555    6[1-(0),6-(1,6,6),6-(8,8),8-(6)]
       0.028119         26.552931        390.294443       8913.628981                                     7.813466                                6.579654      -0.169640       1.979674                      0.997674      26.266575      73.930364       0.644938       0.415971      -1.066734       0.097956                 8.905614           -0.000000    6[1-(0),6-(1,6,6),6-(8,8),8-(6,30)]
       0.131833         24.932791        359.810402       8083.599792                                     7.577553                                6.398940      -0.252381       1.955972                      0.998333      25.642644      72.486739       0.638790       0.427013      -1.055687       0.108684                 8.431047            0.000001    6[1-(0),6-(1,6,8),6-(6,6),8-(1)]
       0.043930         28.037178        385.537399       8821.869571                                     8.159523                                6.584751      -0.412661       1.884840                      0.997694      27.059156      77.483354       0.634838       0.421790      -1.057755       0.067865                 9.425369            0.000000    6[1-(0),6-(1,6,8),6-(6,6),8-(6)]
       0.038795         25.705539        380.402272       8654.253735                                     7.637148                                6.500448      -0.152502       1.977956                      0.998682      26.453900      74.924317       0.646447       0.416648      -1.063626       0.128771                 8.479278            0.003130    6[1-(0),6-(1,6,8),6-(8,8),8-(1)]
       0.051267         24.732114        372.714843       8440.798108                                     7.485129                                6.469496      -0.175210       1.982476                      0.997753      26.049779      73.713449       0.643210       0.421196      -1.060496       0.134935                 8.192265           -0.000006    6[1-(0),6-(1,6,8),6-(8,8),8-(1,57)]
      -0.209376         29.231655        421.490060       9783.747245                                     8.051349                                6.730463       0.391439       2.097214                      0.999705      28.961635      81.113856       0.655152       0.403623      -1.079034       0.013223                 8.557267            0.005917    6[1-(0),6-(1,7),6-(1,7)]
      -0.127276         29.879330        437.736001      10336.571250                                     8.452462                                7.061263       0.073956       2.006121                      0.999198      29.252927      85.022741       0.607261       0.427163      -1.054626       0.029813                 9.209825            0.001321    6[1-(0),6-(1,7),6-(6,15)]
      -0.191530         32.452603        446.748560      10638.933952                                     8.933646                                7.121598       0.011742       1.977642                      0.998903      30.230236      88.985989       0.604497       0.426162      -1.052465       0.015903                 9.962153            0.003369    6[1-(0),6-(1,7),6-(6,16)]
      -0.173170         33.810525        445.435160      10563.190595                                     9.155668                                7.084317       0.073507       1.999564                      0.999152      29.723822      86.391407       0.611790       0.422845      -1.058061       0.015309                10.736982            0.001295    6[1-(0),6-(1,7),6-(6,6)]
      -0.233557         35.063948        462.887015      11074.091505                                     9.330689                                7.187946       0.063444       1.991210                      0.999010      30.335152      88.265358       0.612084       0.418985      -1.061501       0.022327                11.041284            0.004692    6[1-(0),6-(1,7),6-(6,7)]
      -0.274022         35.431990        473.112439      11388.084763                                     9.386939                                7.265743       0.056202       1.983118                      0.999147      30.886733      90.424231       0.608689       0.418619      -1.060838       0.029708                10.832580            0.004620    6[1-(0),6-(1,7),6-(6,8)]
      -0.033129         26.984361        366.698100       8285.725100                                     7.848850                                6.395222       0.381395       2.117008                      0.999292      27.562915      78.297639       0.648277       0.418759      -1.060184       0.088730                 8.478739            0.001005    6[1-(0),6-(1,7),7-(1,6)]
      -0.093218         32.280176        432.023909      10254.180866                                     8.921942                                6.988088       0.172852       2.025684                      0.999348      29.887277      88.054082       0.612164       0.425908      -1.051749       0.081461                10.089798           -0.000195    6[1-(0),6-(1,7),7-(5,6)]
       0.026562         27.283432        350.658720       7842.637226                                     7.922799                                6.284165       0.153682       2.054254                      0.999526      26.863093      75.948885       0.649286       0.422961      -1.057413       0.059530                 8.849740            0.007873    6[1-(0),6-(1,7),7-(6)]
       0.009897         27.595902        376.001225       8594.681312                                     8.073892                                6.559085       0.085870       2.028706                      0.999217      27.622247      79.594011       0.625994       0.430728      -1.049786       0.065520                 8.840827            0.003702    6[1-(0),6-(1,7),7-(6,25)]
      -0.048217         29.895909        391.217612       9017.354631                                     8.453934                                6.647988       0.155052       2.026916                      0.999547      28.833106      83.608546       0.627400       0.424450      -1.053109       0.079399                 9.504234            0.002006    6[1-(0),6-(1,7),7-(6,27)]
       0.026529         27.605218        365.214750       8277.583619                                     8.118314                                6.504131       0.063792       2.030988                      0.998997      27.175744      78.302576       0.622535       0.434913      -1.046208       0.061650                 8.976756           -0.001298    6[1-(0),6-(1,7),7-(6,28)]
      -0.001448         28.985285        381.403938       8748.684105                                     8.356545                                6.604037       0.083256       2.022295                      0.999184      28.021175      81.194549       0.623311       0.430090      -1.049017       0.066842                 9.524656            0.004445    6[1-(0),6-(1,7),7-(6,29)]
      -0.055219         30.575316        396.026822       9145.406702                                     8.527177                                6.637562       0.209059       2.039553                      0.999729      28.974556      83.701307       0.635979       0.418025      -1.058619       0.081816                 9.681497            0.002614    6[1-(0),6-(1,7),7-(6,30)]
       0.070973         26.898217        329.478185       7253.212358                                     7.932518                                6.141504       0.198530       2.095292                      0.999216      25.704045      72.267300       0.648983       0.429351      -1.052849       0.045220                 8.867149           -0.001507    6[1-(0),6-(1,7),7-(6,44)]
       0.015377         27.956383        368.703068       8369.894356                                     8.095381                                6.456523       0.168535       2.055927                      0.999408      27.386363      78.334311       0.637023       0.425514      -1.054450       0.059379                 8.953626            0.003032    6[1-(0),6-(1,7),7-(6,47)]
      -0.029853         28.850773        383.505477       8780.322632                                     8.211755                                6.548084       0.214635       2.052784                      0.999660      28.260327      81.063529       0.638819       0.420129      -1.058301       0.075087                 9.184915            0.000537    6[1-(0),6-(1,7),7-(6,48)]
       0.072271         25.658003        311.353164       6741.490629                                     7.629488                                5.940993       0.428911       2.177224                      0.999686      25.089255      69.475370       0.665441       0.425114      -1.057519       0.055820                 8.570253            0.009782    6[1-(0),6-(1,7),7-(6,49)]
      -0.112200         30.251392        415.027921       9668.295864                                     8.481610                                6.824163       0.279508       2.071177                      0.999156      28.917514      83.270345       0.625395       0.421024      -1.059296       0.060673                 9.455163            0.000887    6[1-(0),6-(1,7),7-(6,6)]
       0.065040         25.355847        333.225737       7362.461042                                     7.527484                                6.113718       0.193419       2.063980                      0.999776      26.598974      75.093732       0.658927       0.421049      -1.057046       0.066356                 8.137253            0.245093    6[1-(0),6-(1,7),7-(6,60)]
      -0.162829         34.607088        376.139353       8602.546862                                     9.362234                                6.573837      -0.095942       1.950231                      0.999483      29.232174      85.094665       0.621486       0.431331      -1.046302       0.038333                12.326325           -0.017084    6[1-(0),6-(6),6-(6,6)]
      -0.102581         33.689821        442.083678      10500.109704                                     9.188331                                7.107310      -0.065532       1.946031                      0.999559      30.061651      88.534282       0.601999       0.428577      -1.050458       0.041491                10.611218            0.001126    6[1-(0),6-(6,14),6-(6,6)]
      -0.086261         31.520567        440.134883      10478.553842                                     8.893228                                7.158366      -0.196856       1.918384                      0.998477      29.830230      88.774862       0.589163       0.437527      -1.042078       0.033806                10.075891           -0.000961    6[1-(0),6-(6,15),6-(6,15)]
      -0.084035         34.165293        427.427730      10059.873841                                     9.309215                                7.007169      -0.091237       1.950151                      0.999241      29.292933      85.506209       0.604578       0.431203      -1.050244       0.033474                11.138053            0.010126    6[1-(0),6-(6,15),6-(6,6)]
      -0.182776         37.078637        484.973505      11833.793500                                     9.880940                                7.508290      -0.204961       1.892043                      0.998487      31.804467      96.146204       0.576044       0.435956      -1.041953       0.011321                11.409305            0.003654    6[1-(0),6-(6,16),6-(6,16)]
      -0.123088         35.454183        441.484817      10486.553588                                     9.520373                                7.104945      -0.069442       1.952298                      0.999129      29.893421      87.828733       0.601812       0.429549      -1.050526       0.023825                11.712664            0.000652    6[1-(0),6-(6,16),6-(6,6)]
      -0.192607         38.903368        486.652733      11834.511371                                    10.045001                                7.409705      -0.100563       1.928814                      0.999167      31.260858      92.960666       0.595312       0.423584      -1.054231       0.034760                12.091866           -0.000393    6[1-(0),6-(6,17),6-(6,6)]
      -0.168596         35.527861        488.171714      11934.544687                                     9.626234                                7.547017      -0.304889       1.867362                      0.998406      31.487205      95.331178       0.572843       0.437677      -1.040741       0.024576                11.052316           -0.000092    6[1-(0),6-(6,35),6-(6,6)]
      -0.129556         38.355895        450.729306      10804.813814                                    10.476138                                7.378895      -0.586717       1.814183                      0.995409      29.942628      89.590301       0.563456       0.457616      -1.031078       0.048638                14.011433            0.000006    6[1-(0),6-(6,6),6-(6,6),6-(6,6)]
      -0.149082         37.134816        457.927412      10955.400499                                     9.799729                                7.224349      -0.081387       1.941419                      0.999272      30.270066      88.849352       0.599324       0.427920      -1.053076       0.019954                12.235583            0.002017    6[1-(0),6-(6,6),6-(6,6)]
[truncated: 758,974 more chars]
