# Supplementary material for: A collection of forcefield precursors for metal–organic frameworks
Source: RSC Adv. 2019 Nov 13;9(63):36492–507. doi: 10.1039/c9ra07327b (PMC9075174; doi:10.1039/c9ra07327b)
Supplement: RA-009-C9RA07327B-s6384 [file RA-009-C9RA07327B-s6384.txt]

            NAC                C6                C8               C10     fluctuating_dipole_atomic_polarizability     isotropic_forcefield_polarizability              a              b   squared_Pearson_coefficient          <r^3>          <r^4>         wp_QDO          m_QDO          q_QDO         dipole    static_polarizability  atomic_spin_moment    atom_type
       0.009037          0.391859          8.648551        232.616415                                     0.093518                                0.105784       0.022947       0.001487                      0.000042       0.243836       0.907453       0.002272       0.002634       0.001009       0.000000                 0.077461            0.000013    12[8-(1,1,12),8-(1,1,12),8-(6),8-(6),8-(6),8-(6)]
       0.009062          0.688683          9.380936        274.646030                                     0.152984                                0.085934       0.018079       0.004710                      0.000077       0.233555       0.862127       0.000866       0.002432       0.000785       0.005530                 0.284814            0.000089    12[8-(1,1,12),8-(6),8-(6),8-(6),8-(6)]
       0.009755          0.887086          6.995384        196.653002                                     0.169097                                0.064767       0.024603       0.003781                      0.000106       0.239328       0.866784       0.000697       0.004165       0.001369       0.004711                 0.311707            0.001914    12[8-(6),8-(6),8-(6),8-(6),8-(6),8-(6)]
       0.022205          0.384763         26.007245        735.556833                                     0.074541                                0.257500       0.061024       0.013056                      0.000042       0.518570       1.896021       0.002869       0.010145       0.004292       0.008926                 0.491352            0.000065    12[8-(6),8-(6),8-(6),8-(6),8-(6)]
       0.030134          0.419129         22.813878        632.503358                                     0.109824                                0.201091       0.096476       0.019524                      0.000110       0.514554       1.634755       0.002094       0.013629       0.005833       0.000701                 0.491828            0.000104    12[8-(6),8-(6),8-(6),8-(6),8-(6,12),8-(6,12)]
       0.025983          1.256143         23.138644        646.438532                                     0.214059                                0.189324       0.015679       0.018216                      0.000057       0.825155       3.222130       0.001531       0.008272       0.006813       0.036408                 0.375668            0.000289    12[8-(6),8-(6),8-(6),8-(6),8-(6,12)]
       0.063120          4.669623         76.700611       2319.494074                                     1.017560                                0.726557       0.126364       0.024471                      0.000295       1.709831       6.487979       0.011540       0.014461       0.005586       0.040323                 1.636334            0.001173    12[8-(6),8-(6),8-(6),8-(6)]
       0.059671          1.901900         39.018715       1130.104310                                     0.433640                                0.372933       0.078130       0.018017                      0.000396       1.669861       6.336191       0.006002       0.009809       0.007955       0.059838                 0.626751            0.000005    12[8-(6),8-(6),8-(6),8-(6,12)]
       0.055433          3.487697         68.222914       2107.396524                                     0.742005                                0.572628       0.101916       0.018632                      0.000614       1.569193       5.889702       0.006434       0.013408       0.005014       0.042988                 1.051710            0.000009    12[8-(6),8-(6),8-(6)]
       0.002468          0.159011          2.244631         65.881950                                     0.043821                                0.024742       0.005293       0.002495                      0.000042       0.068212       0.273721       0.000643       0.000846       0.000276       0.000697                 0.087751            0.000003    12[8-(6),8-(6),8-(6,12),8-(6,12),8-(6,12),8-(6,12)]
       0.026728          0.241491         13.387997        397.234804                                     0.059727                                0.090227       0.065165       0.007590                      0.000124       0.533970       1.772088       0.001725       0.008021       0.002811       0.001971                 0.153344            0.000003    12[8-(6),8-(6),8-(6,12),8-(6,12),8-(6,12)]
       0.008670          1.160138         28.932430        844.682281                                     0.258723                                0.283683       0.015156       0.005406                      0.000092       0.244894       0.941364       0.004539       0.004646       0.003124       0.006012                 0.314046            0.000011    12[8-(6),8-(6),8-(6,12)]
       0.039612          3.384007         66.932306       1805.672630                                     0.837082                                0.802217       0.077304       0.011320                      0.000196       1.115523       3.969023       0.016800       0.009242       0.006084       0.014913                 0.914066            0.000004    12[8-(6),8-(6,12),8-(6,12),8-(6,12),8-(6,12)]
       0.003082          0.132764          4.122311        119.343116                                     0.035915                                0.045957       0.006586       0.002778                      0.000021       0.092189       0.358041       0.001016       0.000887       0.000374       0.000656                 0.037539            0.000002    12[8-(6,12),8-(6,12),8-(6,12),8-(6,12),8-(6,12),8-(6,12)]
       0.027724          4.330852         89.716401       2776.703592                                     0.545165                                0.589194       0.030571       0.007461                      0.000194       1.073422       4.129393       0.008430       0.035515       0.016335       0.000670                 0.691936            0.000002    13[8-(1,13),8-(1,13),8-(6),8-(6),8-(6),8-(6)]
       0.039382          3.671109         38.050572       1225.875845                                     0.459047                                0.258794       0.048478       0.005920                      0.000034       0.723540       2.416170       0.011277       0.022523       0.009392       0.006992                 1.875856            0.001524    13[8-(13),8-(13),8-(6),8-(6),8-(6),8-(6)]
       0.007266          0.236308          9.525465        285.507502                                     0.029354                                0.076245       0.006023       0.000301                      0.000003       0.170818       0.609958       0.000051       0.003585       0.001581       0.000000                 0.007646            0.000005    13[8-(15),8-(15),8-(15),8-(15),9-(13),9-(13)]
       0.045202          3.645531         93.133934       3017.000628                                     0.642691                                0.671820       0.051166       0.014127                      0.000215       1.309701       5.116887       0.010428       0.008246       0.006582       0.014598                 0.985731            0.000410    13[8-(15),8-(15),8-(15),8-(15)]
       0.003951          0.148143          4.202714        118.635665                                     0.061394                                0.006971       0.029477       0.007607                      0.000019       0.003979       0.222226       0.002062       0.003264       0.002397       0.000026                 0.118705            0.000004    13[8-(15),8-(15),9-(13),9-(13)]
       0.013335          4.296074         62.440582       2689.393234                                     0.407618                                0.131046       0.017159       0.004221                      0.000106       0.459090       1.870395       0.004837       0.005008       0.004681       0.004636                 1.406896            0.000748    14[6-(6,6),6-(6,6),6-(6,6),6-(6,6)]
       0.034108          4.967164        121.212231       4152.149530                                     0.659578                                0.618881       0.075879       0.034547                      0.000170       1.473723       5.960148       0.024724       0.040454       0.020516       0.003582                 0.669406            0.000472    14[9-(0),9-(0),9-(0),9-(0),9-(0),9-(0)]
       0.028992          2.165891         34.961981       1140.041344                                     0.502817                                0.335917       0.057265       0.016589                      0.000077       0.818281       3.136902       0.014286       0.016803       0.007113       0.002854                 1.266728            0.000030    14[9-(0),9-(0),9-(0),9-(0),9-(30),9-(30)]
       0.047586          3.631947        113.703898       4163.892214                                     0.416692                                0.475193       0.074211       0.020765                      0.000101       1.336533       5.395802       0.010427       0.003113       0.005270       0.028532                 1.164824            0.003724    15[1-(0),8-(30),8-(30),8-(30)]
       0.016760          3.025030         63.642228       2388.208983                                     0.327518                                0.253714       0.048384       0.008795                      0.000043       0.701332       2.454757       0.005297       0.000640       0.001656       0.012199                 0.532761            0.004623    15[1-(0),8-(30),8-(31),8-(31)]
       0.004068          0.397862         19.944918        678.885782                                     0.003240                                0.053825       0.014437       0.004885                      0.000005       0.160736       0.998702       0.002802       0.003201       0.003955       0.001274                 0.037573            0.000001    15[6-(1,1,6),8-(13),8-(13),8-(13)]
       0.028550          1.769776         51.468519       1960.374675                                     0.238752                                0.236003       0.053043       0.017259                      0.000225       0.634992       2.578508       0.006723       0.001066       0.000562       0.010740                 1.106779            0.003620    15[6-(1,1,7),8-(0),8-(29),8-(29)]
       0.017338          0.142819         16.625761        662.717145                                     0.101106                                0.116785       0.163625       0.049575                      0.000049       0.226602       1.773883       0.007181       0.002743       0.003856       0.013059                 0.169342            0.000002    15[6-(1,1,7),8-(1),8-(39),8-(39)]
       0.010506          0.461622         27.235284       1079.469760                                     0.160202                                0.174443       0.188491       0.058248                      0.000106       0.581220       3.449478       0.009593       0.003276       0.005085       0.019201                 0.220677            0.000005    15[6-(1,1,7),8-(1),8-(68),8-(68)]
       0.011259          0.648362         30.042636       1146.422309                                     0.157942                                0.172743       0.166546       0.051778                      0.000030       0.373522       2.287693       0.008075       0.002298       0.003257       0.013310                 0.230874            0.000016    15[6-(1,1,7),8-(1),8-(71),8-(71)]
       0.004929          0.432245         12.511124        507.788639                                     0.080038                                0.105031       0.060665       0.018749                      0.000063       0.432805       2.145434       0.007387       0.003769       0.004184       0.003846                 0.085564            0.000215    15[6-(1,1,7),8-(30),8-(30),8-(30,30)]
       0.018925          2.667446         68.737866       2487.936695                                     0.128583                                0.144119       0.064014       0.016182                      0.000060       0.438057       1.538285       0.018560       0.018516       0.014868       0.005853                 0.317907            0.000011    15[6-(1,1,7),8-(57),8-(57),8-(57,57)]
       0.040797          4.314771         46.984270       1660.773056                                     0.325270                                0.130134       0.190874       0.053201                      0.000323       1.049002       4.600569       0.020067       0.017519       0.015238       0.032210                 0.644490            0.001200    15[6-(1,1,7),8-(60),8-(60),8-(60)]
       0.014794          1.478507         44.961917       1663.401617                                     0.188744                                0.205186       0.013896       0.000574                      0.000017       0.442896       1.606360       0.004496       0.000088       0.000842       0.001164                 0.172502            0.000266    15[6-(1,1,7),8-(63),8-(63),8-(63,63),63-(8,8,8,8,8,8)]
       0.019259          7.660780        217.270800       8850.133967                                     0.450760                                0.330204       0.012193       0.002032                      0.000195       0.634968       2.130719       0.019870       0.023182       0.021789       0.013231                 0.761893            0.000518    15[6-(6,6),6-(6,6),6-(6,6),8-(0)]
       0.009324          0.566199         25.727428       1021.853865                                     0.036146                                0.080516       0.006200       0.000086                      0.000062       0.158948       0.387358       0.000585       0.000603       0.001195       0.002993                 0.006203            0.000037    15[6-(6,6),6-(6,6),6-(6,6),8-(62)]
       0.003023          0.768643          0.889754         14.649447                                     0.064208                                0.024265       0.000392       0.000717                      0.000080       0.094537       0.512244       0.001518       0.001116       0.000495       0.002284                 0.138602            0.000097    15[6-(6,6),6-(6,6),6-(6,6),8-(63)]
       0.008048          0.156712          9.828431        399.137787                                     0.004703                                0.059838       0.000908       0.001631                      0.000167       0.183531       0.626563       0.002545       0.001323       0.000937       0.004213                 0.044574            0.000046    15[6-(6,6),6-(6,6),6-(6,6),8-(64)]
       0.009274          0.780991         20.693791        825.705475                                     0.074780                                0.063777       0.016956       0.003990                      0.000079       0.147644       0.393539       0.001264       0.001160       0.001153       0.003508                 0.125517            0.000053    15[6-(6,6),6-(6,6),6-(6,6),8-(65)]
       0.002443          0.531270         17.384088        703.570966                                     0.047759                                0.053631       0.002515       0.001433                      0.000145       0.096406       0.358402       0.000439       0.000449       0.000605       0.002497                 0.056535            0.000040    15[6-(6,6),6-(6,6),6-(6,6),8-(66)]
       0.030900          6.131234         98.558154       3493.993014                                     0.332195                                0.208799       0.051035       0.017299                      0.000225       1.029903       4.403907       0.033794       0.032315       0.026792       0.007300                 0.682644            0.011266    15[6-(6,6),8-(29),8-(29),8-(29)]
       0.018148          2.530039         65.071137       2364.136689                                     0.178906                                0.175688       0.097094       0.031463                      0.000104       0.670067       3.296020       0.014297       0.012746       0.012320       0.029038                 0.460517            0.004358    15[6-(6,6),8-(30),8-(30),8-(30)]
       0.002402          1.680698         17.789894        645.134655                                     0.055547                                0.098335       0.002683       0.000468                      0.000005       0.038879       0.217933       0.015264       0.012440       0.009497       0.030333                 0.251128            0.000013    15[6-(6,6),8-(30),8-(30),8-(30,30)]
       0.005978          2.197599         24.960627        894.777134                                     0.157935                                0.062351       0.031584       0.009257                      0.000043       0.163585       0.910973       0.014042       0.011520       0.009734       0.002412                 0.427278            0.000001    15[7-(6),7-(6),8-(6),8-(6)]
       0.023091          1.390702         62.178884       1865.368646                                     0.303950                                0.028911       0.208903       0.080394                      0.000549       2.103911      10.544834       0.033157       0.051914       0.032728       0.000456                 0.372565            0.033144    15[8-(0),8-(0),8-(0),8-(0)]
       0.073252          8.404147        201.752089       7436.564853                                     0.992407                                0.830152       0.087842       0.021071                      0.000213       1.845267       6.167724       0.013970       0.006239       0.010025       0.001177                 1.343293            0.003718    15[8-(0),8-(0),8-(6),8-(6)]
       0.001896          4.125757         18.034390        476.950084                                     0.385960                                0.022181       0.118186       0.041221                      0.000129       1.282708       6.669522       0.012901       0.008062       0.012308       0.008450                 0.870856            0.004577    15[8-(0),8-(31),8-(31),8-(31)]
       0.009102          0.803226         12.087649        431.354524                                     0.135558                                0.080788       0.017250       0.007810                      0.000026       0.359413       1.498569       0.003444       0.001177       0.000970       0.000911                 0.194375            0.000315    15[8-(0),8-(42),8-(42),8-(42,42)]
       0.001791          0.522919         11.430789        377.136022                                     0.053538                                0.046580       0.004311       0.001198                      0.000008       0.019424       0.129379       0.001028       0.002283       0.001951       0.000688                 0.073520            0.001002    15[8-(0),8-(42),8-(42,42),8-(42,42)]
       0.019020          2.147339         17.763940        624.970753                                     0.359515                                0.065038       0.002456       0.003898                      0.000030       0.404629       1.286322       0.000698       0.001790       0.001856       0.018530                 0.920559            0.000005    15[8-(1),8-(30),8-(30),8-(30)]
       0.061852          4.561964         93.154527       3052.559865                                     0.612409                                0.527642       0.066823       0.016868                      0.000437       1.427036       5.153411       0.016420       0.003158       0.004733       0.012166                 0.902242            0.001193    15[8-(13),8-(13),8-(13),8-(13)]
       0.049564          3.652145         83.353669       2876.299244                                     0.255181                                0.258153       0.103427       0.034104                      0.000323       1.163623       5.173157       0.019841       0.017115       0.018316       0.009619                 0.161456            0.010162    15[8-(30),8-(30),8-(30),8-(30)]
       0.025888          5.658660         88.825224       2981.509947                                     0.380925                                0.088952       0.104749       0.031923                      0.000040       0.446550       3.178381       0.032169       0.030809       0.027652       0.010373                 0.742573            0.005345    15[8-(30),8-(30),8-(30),8-(30,30)]
       0.037009          4.045610         83.683118       2884.777407                                     0.348466                                0.263118       0.047462       0.015340                      0.000114       0.666794       2.603062       0.013220       0.014705       0.014762       0.020026                 0.834677            0.006294    15[8-(31),8-(31),8-(31),8-(31)]
       0.024129          2.721566         56.508651       1968.497406                                     0.358800                                0.275811       0.059779       0.015789                      0.000092       0.548087       1.864183       0.005466       0.002683       0.003075       0.001716                 0.558555            0.000004    15[9-(0),9-(0),9-(0),9-(0),9-(0),9-(0)]
       0.020208          7.172357        174.359940       9118.029610                                     0.585623                                0.309421       0.033361       0.012251                      0.000047       0.835086       3.621621       0.003601       0.000394       0.000741       0.020411                 0.883532            0.000004    16[29-(6,7,16,42),29-(7,7,16,42),42-(16,16,16,29,29,29,29)]
       0.012467          0.803254         27.338085       1534.816844                                     0.069661                                0.048336       0.027982       0.009980                      0.000118       0.541067       2.472956       0.000827       0.000072       0.000542       0.000848                 0.028652            0.000000    16[29-(7,16,35),29-(7,16,35),29-(7,7,16),74-(16,16,16)]
       0.009123          3.826204        204.537716      10563.919701                                     0.278025                                0.336621       0.018470       0.003211                      0.000149       0.430637       1.696188       0.002707       0.000924       0.002172       0.006466                 0.268939            0.000068    16[29-(7,16,53),29-(7,7,16),74-(16,16,16)]
       0.018791          6.929198        194.184457      10348.169073                                     0.514728                                0.325575       0.066406       0.020851                      0.000181       1.283990       6.307013       0.005333       0.001942       0.004570       0.013394                 0.719613            0.014217    16[29-(7,7,16,42),29-(7,7,16,42),42-(16,16,29,29,29)]
       0.026688          9.426663        225.473838       9931.733467                                     0.855143                                0.516930       0.175128       0.058152                      0.000729       1.046679       4.383552       0.007290       0.002331       0.006445       0.015865                 1.500509            0.035215    16[6-(1,1,6),6-(7,7)]
       0.013649          4.554744        211.189358       9222.684103                                     0.464629                                0.602204       0.061762       0.014751                      0.000134       0.339267       1.969835       0.015295       0.002098       0.001770       0.012267                 0.495866            0.002721    16[6-(1,6),6-(6,7)]
       0.033871         11.807258        451.055979      20743.663708                                     1.246654                                1.235702       0.260467       0.075855                      0.000261       1.842040       9.689992       0.030477       0.004920       0.006562       0.011624                 1.817500            0.000003    16[6-(6,16),6-(6,6)]
       0.014090          1.997623         29.143363       1100.619157                                     0.223136                                0.111796       0.048818       0.016367                      0.000091       0.452891       1.889796       0.006582       0.002510       0.003400       0.003575                 0.527448            0.000379    16[6-(6,6),6-(6,6),8-(0),8-(0)]
       0.077296         11.112677        312.249497      13958.569956                                     1.019485                                0.779285       0.179819       0.055342                      0.000353       1.896312       7.475668       0.015273       0.002657       0.005456       0.029128                 1.622997            0.002010    16[6-(6,6),6-(6,6)]
       0.005768          0.089282          7.214356        268.882449                                     0.020827                                0.011573       0.018290       0.003157                      0.000040       0.129212       0.384456       0.001178       0.000840       0.001034       0.007410                 0.028464            0.000449    16[6-(6,6),8-(0),8-(0),8-(28)]
       0.018421          7.779480        221.268631      10313.845259                                     0.728306                                0.523184       0.180359       0.055833                      0.000279       1.255862       5.905447       0.011023       0.002988       0.006206       0.014707                 1.201933            0.000016    16[6-(6,7),16-(6)]
       0.004681          0.587378         16.897083        844.597869                                     0.052288                                0.037044       0.013563       0.004135                      0.000062       0.133243       0.570987       0.000866       0.000254       0.000450       0.009870                 0.064393            0.002267    16[6-(6,7),27-(8,8,16)]
       0.006333         10.306541        207.890321      10167.429467                                     0.917585                                0.490408       0.011642       0.003640                      0.000012       0.428456       2.652252       0.010033       0.001667       0.001625       0.015805                 1.556046            0.000001    16[6-(7),48-(7,7,7,7)]
       0.014047          8.306253        215.951008      10526.039478                                     0.694376                                0.471236       0.048723       0.017023                      0.000064       0.740913       3.251296       0.007783       0.000683       0.000981       0.007753                 1.045217            0.000017    16[6-(7),48-(7,7,7,7,16)]
       0.018627          8.339248        174.897706       8493.314962                                     0.793660                                0.440130       0.131124       0.042049                      0.000215       1.258997       5.824743       0.010233       0.001978       0.003290       0.015408                 1.254516            0.009252    16[6-(7),80-(16,16,16)]
       0.069063          9.579128        308.153577      15088.482969                                     0.801856                                0.549531       0.152705       0.039517                      0.000271       2.391945       8.549970       0.007149       0.004016       0.006839       0.020048                 1.459262            0.029585    16[6-(7)]
       0.019078          2.509277         36.089103       1735.703678                                     0.212961                                0.080399       0.007334       0.004046                      0.000037       0.493261       1.991913       0.001314       0.000126       0.000197       0.007101                 0.320059            0.101077    16[6-(7,7)]
       0.040801          9.052396        334.759267      16944.720566                                     0.839819                                0.702644       0.060427       0.025599                      0.000051       2.073726       9.374042       0.010996       0.000678       0.001421       0.031366                 1.001367            0.015381    16[74-(6,16,16,16),74-(6,16,16,16),74-(6,16,16,16)]
       0.007892          1.747729         65.783377       3236.443494                                     0.169976                                0.148816       0.024095       0.008548                      0.000033       0.435225       1.981821       0.002620       0.000202       0.000394       0.005738                 0.205950            0.001012    16[75-(6,16,16,16),75-(6,16,16,16),75-(6,16,16,16)]
       0.003305          4.949961         97.705479       4786.760227                                     0.457306                                0.208998       0.001338       0.009861                      0.000985       0.901032       3.633684       0.003746       0.000094       0.000624       0.008190                 1.321178            0.028843    17[27-(17)]
       0.004116          0.167400         71.776653       3486.871168                                     0.026129                                0.134890       0.020313       0.009226                      0.000231       0.314034       1.186875       0.001503       0.000303       0.000626       0.006526                 0.113613            0.000247    17[28-(7,7,8,8)]
       0.030834         14.327042        637.790247      30723.782710                                     1.173897                                1.304786       0.129002       0.035776                      0.000495       1.017398       4.952099       0.020610       0.000578       0.002958       0.056920                 1.055876            0.000011    17[29-(7,17),29-(7,17)]
       0.048420          2.581131        407.469085      18513.715780                                     0.099158                                0.872109       0.130407       0.026390                      0.000521       1.122783       3.331164       0.012430       0.001106       0.005908       0.053864                 0.509048            0.000003    17[30-(7,7,7)]
       0.016327          1.347260         81.279998       3958.384823                                     0.139728                                0.191545       0.119979       0.041822                      0.000026       1.072933       4.412925       0.004766       0.000538       0.001611       0.003870                 0.112451            0.000003    17[30-(7,7,8,8)]
       0.025105          2.803055        262.137279      12257.263576                                     0.218977                                0.580258       0.118632       0.029020                      0.000401       0.552955       1.843008       0.009788       0.000965       0.002268       0.003786                 0.258698            0.000002    17[48-(7,7,17),48-(7,7,17)]
       0.004146          0.453893         22.252512       1066.523855                                     0.051392                                0.061217       0.018566       0.004468                      0.000132       0.085062       0.284038       0.001774       0.000453       0.000594       0.002665                 0.052247            0.000001    17[48-(7,7,17),48-(7,7,7,7,17)]
       0.013102          3.724038         75.063587       3556.249068                                     0.334208                                0.143046       0.064783       0.016650                      0.000533       0.578758       2.261500       0.002128       0.000808       0.002123       0.014022                 0.804985            0.000072    17[48-(7,7,17,17,17),48-(7,7,17,17,17)]
       0.001431          1.721224         81.233731       3929.884957                                     0.171730                                0.194538       0.035153       0.010296                      0.000104       0.207080       1.270041       0.004550       0.000778       0.001181       0.004853                 0.150920            0.000001    17[48-(7,7,7,17),48-(7,7,7,17)]
       0.005467          0.688477         28.134888       1327.950957                                     0.066302                                0.068773       0.010201       0.003331                      0.000130       0.173206       0.646428       0.001589       0.000263       0.000347       0.003485                 0.063011            0.000001    17[48-(7,7,7,17),48-(7,7,7,7,17)]
       0.033769          8.716440        196.145712       8497.103107                                     0.918239                                0.595717       0.198753       0.058111                      0.000340       1.076552       4.790674       0.019295       0.004112       0.006626       0.018736                 1.717919            0.005986    17[6-(6,6)]
       0.029767          0.429223          6.251454        104.177057                                     0.247004                                0.250975       0.216471       0.093834                      0.001556       0.512224       2.073488       0.039395       0.064551       0.022787       0.014360                 0.262284            0.006974    1[15-(8,8,8)]
       0.007510          0.041183          0.357160          3.683674                                     0.027619                                0.023520       0.137034       0.067528                      0.000750       0.122040       0.524680       0.022920       0.060051       0.014292       0.004810                 0.030569            0.000084    1[6-(1,1)]
       0.006527          0.052849          0.546230          6.481945                                     0.086440                                0.079351       0.074283       0.030322                      0.000628       0.171201       0.827739       0.045448       0.088736       0.021536       0.002507                 0.097092            0.000003    1[6-(1,1,14)]
       0.006974          0.072300          0.660626          7.263529                                     0.069047                                0.071616       0.222141       0.103009                      0.002675       0.247256       1.163494       0.047273       0.126437       0.027258       0.003607                 0.067481            0.000004    1[6-(1,1,15)]
       0.006034          0.049870          0.476813          5.466836                                     0.053494                                0.055012       0.168846       0.081841                      0.001750       0.195318       0.845016       0.025358       0.065753       0.014358       0.002210                 0.055819            0.000001    1[6-(1,1,50)]
       0.018389          0.223077          2.265532         29.039731                                     0.191823                                0.179324       0.206697       0.107845                      0.001790       0.328863       1.313129       0.045830       0.107790       0.025342       0.004935                 0.205876            0.000624    1[6-(1,1,6)]
       0.016464          0.318488          3.632860         56.233006                                     0.299515                                0.271955       0.230799       0.117228                      0.002046       0.391773       1.715063       0.053591       0.104586       0.024713       0.006213                 0.311599            0.003500    1[6-(1,1,7)]
       0.022755          0.289781          3.022019         39.490202                                     0.262840                                0.247751       0.219705       0.125301                      0.001706       0.461580       1.780381       0.057687       0.101848       0.025632       0.005963                 0.274193            0.000942    1[6-(1,1,8)]
       0.013275          0.083458          0.893836         11.350681                                     0.121151                                0.118081       0.295624       0.146339                      0.002982       0.384520       1.610050       0.037596       0.072622       0.017082       0.003527                 0.136609            0.001101    1[6-(1,6)]
       0.016905          0.136497          1.443032         17.713200                                     0.170094                                0.168729       0.255057       0.124811                      0.002979       0.330336       1.422529       0.042936       0.085621       0.018896       0.004412                 0.168623            0.002140    1[6-(1,6,15)]
       0.013453          0.095399          0.951698         11.507945                                     0.091900                                0.088269       0.288987       0.140288                      0.003174       0.270406       1.142576       0.026881       0.077009       0.017257       0.004108                 0.096354            0.000171    1[6-(1,6,16)]
       0.023057          0.236840          3.172054         59.905609                                     0.247766                                0.232018       0.235522       0.112729                      0.002402       0.387203       2.009241       0.040718       0.104280       0.022651       0.004682                 0.257416            0.001689    1[6-(1,6,6)]
       0.020844          0.313009          4.748527        101.903156                                     0.288600                                0.269274       0.248895       0.120562                      0.002718       0.429346       2.269798       0.036972       0.090873       0.020478       0.006238                 0.297443            0.004070    1[6-(1,6,7)]
       0.017299          0.219907          2.376813         31.869346                                     0.171650                                0.165178       0.219765       0.111440                      0.002401       0.310631       1.246165       0.028768       0.081149       0.020006       0.004247                 0.179914            0.001039    1[6-(1,6,8)]
       0.014986          0.092677          0.916379         11.206927                                     0.112462                                0.104385       0.272983       0.134959                      0.002662       0.319525       1.345759       0.036125       0.082391       0.019137       0.003345                 0.120457            0.003656    1[6-(1,7,15)]
       0.010948          0.159320          1.661246         21.861832                                     0.157912                                0.148129       0.221669       0.106537                      0.002547       0.259982       1.151668       0.027978       0.071215       0.016605       0.003433                 0.163579            0.000338    1[6-(1,7,7)]
       0.009677          0.125815          1.400722         17.404523                                     0.102596                                0.104382       0.190399       0.089005                      0.002437       0.203170       0.931175       0.027162       0.078122       0.019299       0.003336                 0.122828            0.000019    1[6-(1,8,8)]
       0.004520          0.030205          0.313809          3.545152                                     0.036387                                0.034637       0.214076       0.104797                      0.002403       0.204434       0.853840       0.016395       0.047187       0.010507       0.002332                 0.048494            0.000131    1[6-(6,16)]
       0.012453          0.203656          1.971045         25.943016                                     0.168522                                0.149459       0.209418       0.104193                      0.002246       0.286367       1.202302       0.037916       0.091568       0.022155       0.004356                 0.186234            0.000867    1[6-(6,6)]
       0.023668          0.137488          1.453998         18.529409                                     0.135853                                0.127351       0.272325       0.132114                      0.002688       0.331899       1.349166       0.030142       0.070441       0.017221       0.004223                 0.150271            0.000800    1[6-(6,6,6)]
       0.016707          0.141035          1.482179         18.847752                                     0.131816                                0.127626       0.251703       0.122866                      0.002790       0.290434       1.193679       0.027668       0.061697       0.015599       0.004845                 0.136950            0.003365    1[6-(6,6,7)]
       0.024137          0.166885          1.732952         21.508778                                     0.121149                                0.119023       0.185444       0.089652                      0.002149       0.209031       0.832973       0.023525       0.075126       0.019218       0.003178                 0.121367            0.004210    1[6-(6,6,8)]
       0.015599          0.242954          2.226104         29.630990                                     0.217911                                0.182078       0.209345       0.106246                      0.002420       0.306092       1.268489       0.030026       0.070428       0.016960       0.004220                 0.245677            0.001620    1[6-(6,7)]
       0.025310          0.638089          7.892305        115.215235                                     0.516386                                0.505560       0.472932       0.266830                      0.002981       1.068571       4.074869       0.043321       0.098285       0.020841       0.018169                 0.540995            0.095825    1[6-(6,7,7)]
       0.032146          0.221430          2.628641         35.584449                                     0.153463                                0.164924       0.157326       0.081941                      0.001923       0.286804       1.017264       0.019320       0.072375       0.017451       0.004813                 0.152854            0.003445    1[6-(6,8)]
       0.011724          0.095100          0.850029         10.065712                                     0.049098                                0.041570       0.171374       0.076039                      0.002632       0.167099       0.716582       0.014807       0.061976       0.014340       0.002196                 0.052696            0.000649    1[6-(6,8,15)]
       0.019635          0.647807          9.059825        198.334573                                     0.619990                                0.534683       0.249309       0.126383                      0.002964       0.738443       4.313871       0.045219       0.101998       0.020014       0.007750                 0.636707            0.003922    1[6-(7,7)]
       0.009755          0.119582          1.120369         13.620798                                     0.085086                                0.079984       0.182746       0.088550                      0.002108       0.220258       0.986946       0.026340       0.077232       0.018452       0.003569                 0.085417            0.000120    1[6-(7,8)]
       0.006769          0.140225          1.399770         18.181559                                     0.124658                                0.109505       0.179138       0.086111                      0.001994       0.246416       1.044000       0.030456       0.064591       0.016879       0.003729                 0.140432            0.003279    1[6-(8,8)]
       0.041362          0.592434          6.226226         91.706758                                     0.590917                                0.519146       0.463809       0.256893                      0.006259       1.090409       4.579431       0.060966       0.130838       0.020412       0.024497                 0.603341            0.021047    1[7-(1,1,1)]
       0.022048          0.135063          1.167912         12.183355                                     0.186779                                0.180764       0.209695       0.127687                      0.002723       0.419625       1.627892       0.052589       0.133463       0.024930       0.010591                 0.193178            0.000057    1[7-(1,1,6)]
       0.020782          0.249468          2.315802         29.049361                                     0.277481                                0.249218       0.188297       0.113631                      0.001616       0.385767       1.489704       0.049538       0.104336       0.020191       0.006991                 0.299635            0.000858    1[7-(1,6)]
       0.005787          0.047218          0.470815          5.018904                                     0.072393                                0.074414       0.174160       0.091436                      0.001261       0.212161       0.870361       0.033636       0.082857       0.016415       0.004492                 0.072175            0.000450    1[7-(1,6,27)]
       0.014002          0.076924          0.690793          7.376646                                     0.103326                                0.098984       0.108157       0.061171                      0.001167       0.214663       0.869455       0.038263       0.091092       0.018458       0.004875                 0.107559            0.000399    1[7-(1,6,28)]
       0.031443          0.113289          0.957055          9.929760                                     0.172675                                0.164216       0.224538       0.126543                      0.002140       0.381794       1.442816       0.044917       0.073815       0.013288       0.004351                 0.179078            0.000877    1[7-(1,6,29)]
       0.014374          0.072952          0.660238          6.952436                                     0.125015                                0.120603       0.178472       0.088549                      0.002105       0.249197       1.082422       0.039557       0.099174       0.017911       0.004261                 0.124236            0.004146    1[7-(1,6,30)]
       0.023241          0.244675          2.430645         28.392057                                     0.284253                                0.284364       0.234697       0.130927                      0.002259       0.371578       1.409727       0.043242       0.083827       0.016652       0.008398                 0.281840            0.000005    1[7-(1,6,48)]
       0.027268          0.647890          8.532210        158.946659                                     0.539475                                0.488447       0.296412       0.169878                      0.002893       0.794082       3.500366       0.060821       0.129702       0.025579       0.011385                 0.549853            0.011055    1[7-(1,6,6)]
       0.022632          0.084400          0.706938          7.540788                                     0.136367                                0.124687       0.184614       0.107010                      0.001911       0.333736       1.303431       0.046636       0.096755       0.018862       0.006271                 0.145258            0.000432    1[7-(1,7)]
       0.019819          0.097116          0.893585         10.035598                                     0.111792                                0.108595       0.164799       0.093081                      0.001091       0.286866       1.114679       0.042183       0.109475       0.022278       0.007753                 0.118396            0.000554    1[7-(6,6)]
       0.050198          0.094375          0.941224          9.665162                                     0.138893                                0.164823       0.156965       0.080209                      0.001929       0.334029       1.269912       0.046874       0.067978       0.012129       0.009154                 0.124467            0.000830    1[7-(6,6,28)]
       0.002759          0.027826          0.225133          2.408465                                     0.034047                                0.030247       0.041803       0.022149                      0.000479       0.054526       0.197519       0.005236       0.014019       0.002403       0.001764                 0.036781            0.000222    1[7-(6,6,29)]
       0.003270          0.014803          0.080011          0.831456                                     0.017548                                0.009422       0.024886       0.011788                      0.000273       0.022213       0.093022       0.002846       0.012603       0.002121       0.001142                 0.026769            0.000276    1[7-(6,6,30)]
       0.007604          0.030393          0.214086          2.275922                                     0.026563                                0.016994       0.052142       0.029198                      0.000865       0.058468       0.208471       0.005190       0.030944       0.005161       0.001026                 0.033225            0.000002    1[7-(6,6,48)]
       0.018604          0.092413          0.792673          8.121232                                     0.126645                                0.120511       0.141059       0.075103                      0.001677       0.262944       0.999873       0.027656       0.062708       0.012449       0.007829                 0.130916            0.000056    1[7-(6,6,6)]
       0.016522          0.106737          0.973836         11.186628                                     0.122939                                0.112600       0.142802       0.086357                      0.001017       0.307874       1.187732       0.035602       0.085621       0.017846       0.009009                 0.131200            0.001588    1[7-(6,7)]
       0.010459          0.027360          0.229745          2.129337                                     0.052766                                0.055640       0.050246       0.021873                      0.000013       0.085384       0.403317       0.038123       0.089369       0.015708       0.002683                 0.051451            0.000402    1[8-(1)]
       0.035858          0.275698          2.354414         25.585766                                     0.315374                                0.298877       0.183429       0.146290                      0.002144       0.395452       1.243607       0.034216       0.156770       0.025880       0.009437                 0.323616            0.016223    1[8-(1,1)]
       0.025066          0.022943          0.087117          0.768432                                     0.025156                                0.014454       0.130374       0.059485                      0.000886       0.066989       0.198497       0.013995       0.055460       0.007593       0.002828                 0.042393            0.000112    1[8-(1,12,12)]
       0.003173          0.009370          0.083331          0.810449                                     0.024016                                0.022928       0.038740       0.023039                      0.000276       0.049231       0.208060       0.010629       0.025346       0.003732       0.001436                 0.026866            0.000056    1[8-(1,27)]
       0.022164          0.226217          1.993484         21.613027                                     0.302963                                0.292001       0.249732       0.146813                      0.002535       0.343990       1.264352       0.031370       0.096787       0.014914       0.009487                 0.313426            0.000746    1[8-(1,27,27)]
       0.070920          0.142177          0.968550          8.400259                                     0.227296                                0.211877       0.226227       0.071943                      0.000678       0.330674       1.091432       0.055404       0.091284       0.016269       0.009383                 0.227385            0.001039    1[8-(1,28)]
       0.026055          0.084971          0.608136          5.790643                                     0.143815                                0.126809       0.096652       0.073662                      0.001575       0.266034       0.960475       0.022150       0.051123       0.006767       0.007569                 0.159217            0.000653    1[8-(1,28,28)]
       0.031078          0.018986          0.248965          2.539067                                     0.022338                                0.043467       0.135377       0.105333                      0.001370       0.341926       1.088123       0.008869       0.026951       0.001784       0.013883                 0.038189            0.000000    1[8-(1,30,30)]
       0.077401          0.311353          2.585984         26.808387                                     0.374446                                0.355918       0.100007       0.075476                      0.001028       0.463831       1.389798       0.038023       0.204384       0.035036       0.009701                 0.380151            0.000005    1[8-(1,39)]
       0.050572          0.115221          0.888269          8.433108                                     0.193506                                0.179950       0.174483       0.112623                      0.000811       0.445244       1.564648       0.057967       0.064021       0.013710       0.008239                 0.201761            0.000187    1[8-(1,48)]
       0.019351          0.159783          1.231179         12.545250                                     0.218825                                0.194547       0.225899       0.140209                      0.001224       0.345888       1.269758       0.026400       0.105310       0.015470       0.002768                 0.237559            0.000001    1[8-(1,48,48)]
       0.017336          0.038275          0.281677          2.480577                                     0.047196                                0.046335       0.081488       0.044927                      0.000522       0.162117       0.615947       0.023285       0.100070       0.015980       0.005837                 0.047704            0.000215    1[8-(1,57)]
       0.017094          0.033242          0.221841          1.913898                                     0.040592                                0.035536       0.056052       0.045537                      0.000268       0.187280       0.657879       0.018289       0.086575       0.013612       0.005567                 0.043135            0.000114    1[8-(1,59)]
       0.040496          0.127488          0.880902          8.077363                                     0.100752                                0.087810       0.493541       0.217606                      0.001500       0.276836       1.188040       0.066973       0.252174       0.045434       0.006430                 0.101767            0.000181    1[8-(1,63)]
       0.055733          0.069908          0.488655          4.377444                                     0.113398                                0.103742       0.118778       0.124696                      0.001217       0.421439       1.345253       0.020210       0.085420       0.009593       0.006749                 0.121669            0.000256    1[8-(1,65)]
       0.025743          0.244380          2.180947         23.145746                                     0.337043                                0.330102       0.195906       0.130999                      0.000702       0.415896       1.547100       0.039171       0.081720       0.012746       0.004689                 0.352027            0.000000    1[8-(12,12,12)]
       0.013742          0.072650          0.585731          5.662771                                     0.111690                                0.108813       0.061253       0.031125                      0.000581       0.137034       0.507554       0.021261       0.045261       0.007933       0.002703                 0.114578            0.000010    1[8-(13,13)]
       0.013599          0.053831          0.400081          3.865323                                     0.079552                                0.070309       0.066919       0.049442                      0.000408       0.224207       0.837952       0.039438       0.102535       0.019346       0.008139                 0.085607            0.000359    1[8-(15)]
       0.033177          0.201829          1.666306         17.239728                                     0.255776                                0.237655       0.168270       0.132881                      0.000826       0.401566       1.327912       0.022530       0.094861       0.014752       0.001612                 0.265471            0.000001    1[8-(21,21)]
       0.032461          0.033844          0.224546          1.902932                                     0.090587                                0.082035       0.029528       0.034279                      0.000009       0.263503       0.926817       0.052888       0.072833       0.012289       0.003747                 0.096081            0.000130    1[8-(23,23)]
       0.035790          0.068171          0.536314          4.942102                                     0.172399                                0.166228       0.104856       0.079423                      0.001359       0.419800       1.652919       0.086505       0.134761       0.021764       0.002164                 0.178790            0.000751    1[8-(25,25,25)]
       0.011305          0.025285          0.162713          1.503480                                     0.018373                                0.010955       0.121496       0.047132                      0.001423       0.033221       0.211764       0.012406       0.057690       0.009058       0.000426                 0.021320            0.001139    1[8-(27)]
       0.057934          0.362509          3.708624         45.748693                                     0.468339                                0.458437       0.376422       0.253287                      0.002791       0.981001       3.772168       0.068537       0.109555       0.014832       0.007526                 0.470843            0.002520    1[8-(27,27,27)]
       0.032352          0.254166          2.393678         26.504915                                     0.311516                                0.309640       0.285746       0.185365                      0.002864       0.509929       1.798930       0.018278       0.154769       0.022865       0.005556                 0.322300            0.001529    1[8-(28,28,28)]
       0.003752          0.027213          0.237071          2.606110                                     0.027338                                0.025099       0.012443       0.003760                      0.000202       0.015928       0.032066       0.001327       0.020825       0.003339       0.000587                 0.007372            0.000216    1[8-(28,28,28,28)]
       0.060759          0.289167          2.678769         31.031729                                     0.353593                                0.337823       0.192489       0.143428                      0.002209       0.649190       2.315047       0.062798       0.136855       0.023704       0.007525                 0.362163            0.001424    1[8-(29,29)]
       0.071446          0.454447          4.454241         52.068335                                     0.606463                                0.600728       0.244212       0.188620                      0.002973       0.833567       3.152767       0.094868       0.128022       0.019884       0.011176                 0.614001            0.001202    1[8-(29,29,29)]
       0.072440          0.297691          2.806426         32.754561                                     0.333064                                0.321490       0.149221       0.133943                      0.000965       0.780839       2.644489       0.062681       0.150148       0.025019       0.005710                 0.341672            0.013920    1[8-(30,30)]
       0.002075          0.010966          0.086512          0.874069                                     0.017649                                0.016029       0.037347       0.020197                      0.000269       0.044604       0.169836       0.004304       0.003742       0.000771       0.000475                 0.020130            0.000000    1[8-(30,30,30),30-(7,7,8,8,8)]
       0.041914          0.197468          1.665564         17.284048                                     0.301980                                0.285790       0.282406       0.190472                      0.002222       0.651815       2.417504       0.065476       0.101466       0.016011       0.006764                 0.319015            0.000130    1[8-(30,30,30)]
       0.022635          0.057363          0.495842          4.919422                                     0.104168                                0.101814       0.139841       0.097928                      0.001347       0.323069       1.202164       0.036353       0.070131       0.013525       0.005770                 0.104454            0.000003    1[8-(31,31)]
       0.066774          0.212326          1.745851         17.825801                                     0.365077                                0.344219       0.338876       0.227203                      0.001790       0.857068       3.210228       0.094360       0.080461       0.012124       0.002807                 0.379178            0.000004    1[8-(48,48,48)]
       0.016193          0.178435          1.521801         15.791469                                     0.203249                                0.197306       0.172086       0.106580                      0.000685       0.210465       0.731549       0.010829       0.139829       0.023873       0.006282                 0.205386            0.000432    1[8-(49,49)]
       0.004624          0.023223          0.494310          5.601484                                     0.012821                                0.035544       0.029514       0.014515                      0.000743       0.013875       0.127941       0.008550       0.041173       0.008581       0.005092                 0.085896            0.000350    1[8-(6),8-(6)]
       0.027158          0.151231          1.320806         14.665834                                     0.184902                                0.175338       0.156378       0.097882                      0.001746       0.337483       1.260703       0.045081       0.103303       0.020360       0.009509                 0.195482            0.003011    1[8-(6)]
       0.026299          0.057319          0.429369          3.921428                                     0.110745                                0.103174       0.032392       0.029830                      0.000122       0.272913       0.972207       0.047506       0.053763       0.011048       0.007975                 0.115540            0.000292    1[8-(6,25)]
       0.015417          0.025077          0.177950          1.663694                                     0.037953                                0.036720       0.170094       0.098695                      0.001352       0.166443       0.629858       0.025196       0.077557       0.012608       0.009184                 0.034216            0.000685    1[8-(6,27)]
       0.045772          0.170575          1.406981         14.917921                                     0.243317                                0.218814       0.236897       0.185446                      0.002064       0.698302       2.453376       0.044971       0.062138       0.009643       0.009576                 0.268528            0.000657    1[8-(6,28)]
       0.009924          0.034388          0.297056          3.010089                                     0.074646                                0.071095       0.011279       0.010372                      0.000025       0.058086       0.285025       0.033373       0.050803       0.008784       0.001220                 0.080342            0.000001    1[8-(6,48)]
       0.022791          0.041625          0.335973          3.308231                                     0.083287                                0.076560       0.093868       0.067387                      0.001225       0.296046       1.091005       0.033888       0.065816       0.012118       0.006586                 0.089692            0.000001    1[8-(6,57)]
       0.015167          0.030071          0.252631          2.351408                                     0.056631                                0.055805       0.091806       0.064608                      0.001243       0.248089       0.931610       0.024816       0.063985       0.012100       0.008345                 0.061417            0.000002    1[8-(6,59)]
       0.019901          0.399359          3.913875         46.400535                                     0.505293                                0.491768       0.265885       0.159663                      0.002882       0.551576       2.147907       0.061322       0.100686       0.017539       0.008240                 0.500948            0.016243    1[8-(6,60)]
       0.118005          0.211438          1.581075         14.229892                                     0.346147                                0.339865       0.236638       0.007704                      0.000161       0.563575       1.754517       0.073129       0.148493       0.023354       0.015840                 0.347805            0.000939    1[8-(6,63)]
       0.013534          0.017764          0.152114          1.423990                                     0.041028                                0.041477       0.052379       0.039950                      0.000681       0.192912       0.743632       0.025478       0.069253       0.011305       0.005433                 0.040350            0.000027    1[8-(6,64)]
       0.026708          2.166471         65.476806       2473.515995                                     0.283830                                0.299550       0.037085       0.001321                      0.000506       0.775102       2.825757       0.007581       0.001294       0.001354       0.002935                 0.214788            0.000008    21[8-(1,21),8-(1,21),8-(6),8-(6),8-(6),8-(6)]
       0.000939          2.923880         13.778942        510.737046                                     0.396377                                0.061642       0.046873       0.015845                      0.000134       0.150522       0.774914       0.001587       0.000626       0.001101       0.010542                 1.726670            0.002477    21[8-(21,21),8-(6),8-(6),8-(6),8-(6)]
       0.007641          1.207855         19.585867        731.185630                                     0.148545                                0.083967       0.019343       0.007217                      0.000039       0.184124       0.748405       0.003736       0.002889       0.002621       0.003254                 0.260614            0.000002    21[8-(6),8-(6),8-(6),8-(6),8-(6),8-(6)]
       0.007380          0.613663          9.367563        312.810146                                     0.105078                                0.064431       0.057861       0.016447                      0.000273       0.121238       0.557599       0.004833       0.001571       0.002031       0.006423                 0.216045            0.014786    22[7-(6,6),7-(6,6),8-(22),8-(6),8-(6)]
       0.001554          0.122534          1.741052         62.926903                                     0.015676                                0.010415       0.006391       0.002215                      0.000030       0.024023       0.091214       0.000755       0.000303       0.000373       0.000062                 0.023022            0.003172    22[8-(6),8-(6),8-(6),8-(6),8-(6),8-(6),8-(6),8-(6)]
       0.046928          4.211342        106.463703       3911.227913                                     0.633589                                0.540460       0.158723       0.060897                      0.000201       1.358536       5.736912       0.020968       0.004589       0.005978       0.010938                 0.693796            0.466849    23[7-(6,6,6),8-(15),8-(15),8-(6),8-(6)]
       0.048794          2.642294         49.706443       1747.897640                                     0.291956                                0.223193       0.166352       0.036181                      0.001006       1.015633       3.353069       0.009345       0.000406       0.001896       0.014605                 0.277376            0.010211    23[8-(1,23),8-(1,23),8-(6),8-(6),8-(6),8-(6)]
       0.024238          2.291109         46.906432       1778.958411                                     0.314397                                0.227254       0.034990       0.017982                      0.000369       0.844852       3.442146       0.008063       0.001635       0.002526       0.018643                 0.343067            0.106826    23[8-(23),8-(23),8-(23)]
       0.024944          1.080689         26.077235        892.112769                                     0.048056                                0.040884       0.095180       0.020776                      0.000101       0.287425       0.383435       0.007153       0.005359       0.006594       0.008728                 0.072752            0.055944    23[8-(23),8-(23),8-(23,23,23,23,23),8-(6,23),8-(6,23),23-(8,8,8,8,8),23-(8,8,8,8,8,23)]
       0.009613          2.324451         40.376087       1694.213497                                     0.618740                                0.406799       0.223636       0.063188                      0.000538       0.692974       4.759951       0.030188       0.015196       0.017682       0.012673                 0.912697            0.079167    23[8-(23),8-(23),8-(23,23,23,23,23),8-(6,23),8-(6,23),23-(8,8,8,8,8,23),23-(8,8,8,8,8,23)]
       0.003571          1.542451         23.091729       1072.926041                                     0.506051                                0.327609       0.225876       0.060967                      0.000240       0.443757       3.870235       0.026984       0.014469       0.017011       0.017053                 0.848043            0.064280    23[8-(23),8-(23),8-(23,23,23,23,23),8-(6,23),8-(6,23),23-(8,8,8,8,8,23)]
       0.021716          1.902773         23.867634        768.137021                                     0.294471                                0.152969       0.071915       0.034630                      0.000096       0.619522       2.159069       0.012307       0.002123       0.003370       0.012875                 0.473766            0.012173    23[8-(23),8-(23),8-(27),8-(27)]
       0.024246          1.943113         29.031447        931.602728                                     0.310831                                0.190190       0.070195       0.033852                      0.000148       0.663290       2.348557       0.015634       0.002893       0.004197       0.011115                 0.493565            0.004330    23[8-(23),8-(23),8-(28),8-(28)]
       0.004715          1.429099         37.889511       1262.709579                                     0.164366                                0.218643       0.018638       0.005735                      0.000059       0.277131       1.118884       0.014274       0.003059       0.003301       0.003691                 0.812030            0.083477    23[8-(23),8-(23),8-(6),8-(6),8-(6),8-(6)]
       0.035613         14.496808        169.097904       6588.754659                                     1.131129                                0.376023       0.121951       0.035442                      0.000623       0.897597       3.326026       0.006705       0.012785       0.013685       0.008044                 2.348193            1.843966    24[6-(7),6-(7),6-(7),6-(7),6-(7),6-(7)]
       0.042183          3.955340         62.012446       2024.192633                                     0.524251                                0.223679       0.074809       0.019163                      0.000677       0.441392       1.176852       0.009924       0.013919       0.011706       0.000108                 1.947200            0.088126    24[8-(24),8-(24),8-(6),8-(6),8-(6),8-(6)]
       0.024150          1.347522         59.132421       2104.246888                                     0.169005                                0.294932       0.035530       0.006658                      0.000382       0.440561       1.475919       0.008104       0.001833       0.000924       0.004852                 1.084745            0.100726    24[8-(24,24),8-(6),8-(6),8-(6),8-(6)]
       0.098344         10.297162        267.054426      10051.303656                                     0.916079                                0.950607       0.187076       0.034228                      0.001615       1.540200       5.394075       0.028866       0.026245       0.021794       0.007349                 1.758600            0.537632    24[8-(6),8-(6),8-(6),8-(6),8-(6),8-(6)]
       0.004112          2.270323         33.394803       1146.120132                                     0.282228                                0.139034       0.010616       0.000372                      0.000067       0.160607       0.493842       0.000414       0.002605       0.002371       0.000871                 0.537637            0.022052    24[8-(6),8-(6),8-(6),8-(6),8-(6),8-(6,47)]
       0.024737          1.691061        246.656838      12024.769850                                     0.243310                                0.678765       0.112324       0.039822                      0.000099       1.340565       6.299145       0.011028       0.002665       0.004282       0.011807                 0.836202            0.071546    25[7-(6),7-(6),7-(6),7-(6),7-(6,6)]
       0.053868          9.362711        283.335854      13314.990741                                     0.964931                                0.823964       0.086531       0.036455                      0.000282       1.757536       7.204496       0.013891       0.005833       0.005797       0.027169                 1.716084            0.226557    25[7-(6),7-(6),7-(6),7-(6)]
       0.025641          0.090611         48.203984       2307.453403                                     0.017537                                0.088321       0.018695       0.002814                      0.000059       0.291075       0.915563       0.000123       0.000821       0.001023       0.003016                 0.135929            0.290536    25[7-(6),7-(6),7-(6),7-(6,6),7-(6,6)]
       0.019498          6.982817        120.423148       5694.221975                                     0.637882                                0.308091       0.018336       0.009888                      0.000052       0.701487       2.732340       0.003885       0.000761       0.000836       0.017192                 1.186839            0.050676    25[7-(6),7-(6),7-(6),7-(6,6)]
       0.023470          5.970472        142.007388       6596.752003                                     0.614656                                0.439861       0.065507       0.023929                      0.000075       0.747201       3.369686       0.007512       0.002161       0.002648       0.043891                 1.371479            0.064663    25[7-(6),7-(6),7-(6)]
       0.009674          2.597199         76.438984       3311.460802                                     0.308480                                0.246424       0.022013       0.006726                      0.000109       0.373844       1.636800       0.002303       0.000712       0.000722       0.004087                 0.531112            0.037320    25[7-(6),7-(6),7-(6,6),7-(6,6),7-(6,6),7-(6,6),7-(6,6)]
       0.167214         12.603312        268.400339      12743.626903                                     1.000491                                0.622875       0.115319       0.005288                      0.000305       4.849981      16.975809       0.002328       0.005534       0.003053       0.000000                 1.417552            2.306200    25[7-(6),7-(6),7-(6,6),7-(6,6),7-(6,6),7-(6,6)]
       0.033275          5.232053         84.549116       3946.691831                                     0.399722                                0.218082       0.083159       0.025445                      0.000243       0.749544       2.524586       0.004711       0.003309       0.003156       0.008800                 0.731460            0.148817    25[7-(6),7-(6),7-(6,6),7-(6,6)]
       0.151010          2.489091         68.801134       2565.174905                                     0.056155                                0.105229       0.024147       0.023612                      0.000078       3.367038      12.124044       0.006320       0.008647       0.009952       0.000000                 0.005897            2.205020    25[7-(6,6),7-(6,6),7-(6,6),7-(6,6),7-(6,6),7-(6,6)]
       0.039087          0.593606        101.107489       4473.985902                                     0.066434                                0.412309       0.022335       0.005681                      0.000300       1.395391       5.990239       0.007773       0.003309       0.003608       0.000000                 0.290698            0.091528    25[7-(6,6),7-(6,6),7-(6,6),7-(6,6)]
       0.027426          9.941910        176.561486       7522.448818                                     0.850837                                0.432009       0.008492       0.003544                      0.000320       0.612328       1.648836       0.001373       0.007817       0.007554       0.020077                 0.967178            0.052608    25[7-(6,6),7-(6,6),7-(6,6),8-(6),8-(6),8-(6)]
       0.012975         16.859111         57.253258       3010.159099                                     1.372478                                0.108312       0.042688       0.014474                      0.000045       0.498111       2.052231       0.000764       0.000457       0.000069       0.000077                 4.147966            0.003645    25[7-(6,6),7-(6,6),7-(6,7),7-(6,7),7-(6,7)]
       0.048141          8.271490        327.793083      14621.228898                                     0.697010                                0.657269       0.042091       0.010276                      0.000087       0.826014       2.822253       0.005952       0.014735       0.013511       0.045702                 1.719955            0.035815    25[7-(6,6),7-(6,6),8-(6),8-(6),8-(6),8-(6)]
       0.030570         13.113845        500.356896      23382.598716                                     1.496838                                1.553313       0.022867       0.017313                      0.000182       1.195503       5.720292       0.030671       0.013307       0.010506       0.042125                 1.710411            0.459282    25[7-(6,6),7-(6,6),8-(6),8-(6),8-(6)]
       0.031702         17.031643        202.885208       9648.303634                                     1.564173                                0.597665       0.116616       0.040611                      0.000373       1.149797       5.121867       0.010033       0.003173       0.003909       0.070849                 3.579479            0.029532    25[7-(6,6),7-(6,6),8-(6),8-(6)]
       0.005802          6.996463        127.933368       5172.644699                                     0.699616                                0.394744       0.010842       0.003261                      0.000095       0.199239       0.835252       0.001631       0.004957       0.005101       0.001401                 1.799150            0.893679    25[7-(6,6),7-(6,7),7-(6,7),8-(6),8-(6),8-(6)]
       0.013427         13.532935        274.164486      11701.661122                                     1.345578                                0.763031       0.001561       0.005826                      0.000063       0.616939       2.243242       0.001641       0.008768       0.008480       0.006822                 1.991454            0.001690    25[7-(6,6),7-(6,7),8-(6),8-(6),8-(6),8-(6)]
       0.031710          3.870215        141.858524       6683.547640                                     0.350425                                0.342868       0.057255       0.013579                      0.000091       0.826504       3.001952       0.003630       0.001787       0.001960       0.012803                 0.705849            0.014824    25[7-(6,6),8-(6),8-(6),8-(6),8-(6)]
       0.063753         14.166502        398.974117      18058.195138                                     0.421158                                0.197863       0.057487       0.010871                      0.000121       0.925029       2.347599       0.028030       0.036789       0.031287       0.025081                 0.193300            0.022435    25[7-(6,6),8-(6),8-(6),8-(6),8-(6,25),8-(6,25)]
       0.020690          8.466413          7.222610        439.381443                                     0.749391                                0.056157       0.063769       0.020836                      0.000126       0.092937       0.794456       0.002357       0.001539       0.002175       0.022694                 0.778644            0.004950    25[7-(6,6),8-(6),8-(6),8-(6),8-(6,25)]
       0.002735          1.805212         16.789150        753.601152                                     0.179915                                0.054841       0.019143       0.005832                      0.000050       0.102394       0.440666       0.001259       0.000508       0.000507       0.001710                 0.626704            0.017757    25[7-(6,7),7-(6,7),8-(6),8-(6),8-(6)]
       0.027521          4.138711         46.249184       2148.867409                                     0.288135                                0.212873       0.028482       0.008533                      0.000426       0.331058       0.937915       0.005488       0.003763       0.002606       0.021825                 1.268981            0.028688    25[7-(6,7),8-(6),8-(6),8-(6),8-(6)]
       0.002485         14.559935        416.177913      20311.253129                                     1.076433                                0.899140       0.033591       0.003493                      0.000135       0.466042       2.273722       0.003283       0.005164       0.005799       0.000001                 1.898482            0.043264    25[7-(7,7),7-(7,7),7-(7,7),7-(7,7),7-(7,7),7-(7,7)]
       0.015175          8.278774        255.618987      13148.629485                                     0.837205                                0.661381       0.004227       0.004707                      0.000035       0.812092       4.054036       0.007805       0.002775       0.002863       0.006409                 1.170169            0.014001    25[7-(7,7),7-(7,7),7-(7,7)]
       0.004093          0.543783         20.141353        812.631188                                     0.078384                                0.041407       0.007241       0.003329                      0.000035       0.211435       0.966702       0.004231       0.004740       0.004115       0.005424                 0.118819            0.000766    25[8-(1,6),8-(1,6),8-(6),8-(6),8-(6,25),8-(6,25)]
       0.048228         11.608431        378.017853      16005.489411                                     0.955039                                0.881960       0.130434       0.042827                      0.000850       1.270623       6.817123       0.046460       0.046163       0.042949       0.006674                 1.582366            0.502973    25[8-(6),8-(6),8-(6),8-(6),8-(6),8-(6)]
       0.065565          8.695546        375.567495      16736.666224                                     0.216069                                0.553517       0.068990       0.025133                      0.000122       1.059168       4.406373       0.022813       0.030299       0.026187       0.001862                 1.603053            0.171664    25[8-(6),8-(6),8-(6),8-(6),8-(6),8-(6,25)]
       0.071337         14.337106        290.601334      12669.941081                                     1.192663                                0.590574       0.081895       0.016769                      0.000230       1.532725       4.999737       0.010763       0.017709       0.015469       0.011982                 2.624186            2.229144    25[8-(6),8-(6),8-(6),8-(6),8-(6,25),8-(6,25)]
       0.045379          6.386769        125.400762       5862.255288                                     0.590180                                0.289247       0.044470       0.011658                      0.000060       1.126546       4.157761       0.003588       0.003500       0.002880       0.017558                 1.092317            0.036237    25[8-(6),8-(6),8-(6),8-(6),8-(6,25)]
       0.006793          0.165443         30.076526       1376.495713                                     0.053338                                0.110264       0.001508       0.000452                      0.000031       0.081782       0.208606       0.002283       0.001248       0.000721       0.000054                 0.022608            0.008197    25[8-(6),8-(6),8-(6),8-(6),8-(6,6)]
       0.006214          5.320347        155.015456       6482.242909                                     0.456277                                0.406940       0.006315       0.004572                      0.000339       0.369126       1.512266       0.001827       0.007065       0.007174       0.022665                 0.658043            2.490847    25[8-(6),8-(6),8-(6),8-(6),8-(7,25),8-(7,25)]
       0.074685          9.375842        304.145144      14009.707442                                     0.855547                                0.845801       0.067220       0.023547                      0.000672       2.340591       9.240380       0.013107       0.007726       0.007029       0.029051                 2.132287            1.447967    25[8-(6),8-(6),8-(6),8-(6)]
       0.027157         12.924229        328.538098      14478.203838                                     0.858585                                0.407073       0.010620       0.007755                      0.000131       1.003327       3.931746       0.018606       0.026418       0.023546       0.019820                 1.770210            0.041641    25[8-(6),8-(6),8-(6),8-(6,25),8-(6,25)]
       0.049797         10.701762        221.007658      10475.237738                                     1.025282                                0.578064       0.056066       0.022000                      0.000110       1.552594       6.221086       0.007308       0.002854       0.002673       0.020716                 2.314418            0.700495    25[8-(6),8-(6),8-(6),8-(6,25)]
       0.019067          3.392907        210.126573      10030.656840                                     0.542622                                0.767835       0.060596       0.018083                      0.000024       0.212842       2.315448       0.015333       0.008416       0.007485       0.042973                 0.061080            0.070472    25[8-(6),8-(6),8-(6)]
       0.029203          3.800469        158.470193       6770.015197                                     0.264597                                0.405550       0.018473       0.004785                      0.000093       0.520883       2.014771       0.003298       0.007209       0.006736       0.003858                 0.334811            0.792446    25[8-(6),8-(6),8-(6,25),8-(6,25),8-(6,25),8-(6,25)]
       0.020833          2.639080         76.914490       3620.504452                                     0.249461                                0.178912       0.026879       0.003831                      0.000063       0.549837       2.038996       0.001619       0.001053       0.000954       0.006090                 0.388630            1.275651    25[8-(6),8-(6),8-(6,25),8-(6,25),8-(6,25)]
       0.045221         15.884927         88.329155       3985.471397                                     1.629946                                0.162366       0.003110       0.007317                      0.000090       0.925521       3.034185       0.001203       0.003550       0.002938       0.022258                 3.721933            0.014370    25[8-(6),8-(6),8-(6,25),8-(6,25)]
       0.088450         30.263624        681.939265      32855.097316                                     2.907529                                1.841466       0.120325       0.051863                      0.000212       3.592759      14.961135       0.022127       0.005395       0.006221       0.034130                 5.106065            2.485519    25[8-(6),8-(6)]
       0.093824          4.350218        132.862195       5857.307614                                     0.493108                                0.425317       0.048870       0.007107                      0.000063       2.228919       8.173558       0.007392       0.007749       0.006726       0.003746                 0.555461            1.645073    25[8-(6,25),8-(6,25),8-(6,25),8-(6,25),8-(6,25),8-(6,25)]
       0.079722         20.813120        298.337255      12208.686180                                     1.289161                                0.575536       0.068109       0.031227                      0.000489       2.041053       8.015661       0.016511       0.021827       0.023759       0.008708                 2.225167            1.071754    26[6-(7),6-(7),6-(7),6-(7),6-(7),6-(7)]
       0.033804         30.182208        756.290689      32353.892118                                     2.402259                                2.150736       0.126934       0.010522                      0.001084       2.471042      10.078412       0.014061       0.014638       0.015846       0.000000                 2.798834            0.000197    26[7-(6),7-(6),7-(6),7-(6),7-(6,6),7-(6,6)]
       0.103649          4.420056        114.077182       5052.357556                                     0.358989                                0.318378       0.033254       0.016834                      0.000305       1.772543       6.576310       0.004717       0.004450       0.005205       0.000003                 0.416794            0.540138    26[7-(6),7-(6),7-(6,7),7-(6,7)]
       0.077874         15.476349        449.638193      17821.539602                                     1.455874                                1.490373       0.133739       0.015418                      0.000422       2.498034       9.061954       0.005945       0.018943       0.017656       0.002012                 1.743503            0.219331    26[7-(6,6),7-(6,6),7-(6,6),7-(6,6),7-(6,6),7-(6,6)]
       0.006252          6.590982         16.874217        669.281757                                     0.804330                                0.081310       0.022957       0.007226                      0.000154       0.078394       0.537867       0.001709       0.000629       0.000520       0.000000                 2.909278            0.000005    26[7-(6,6),7-(6,6),7-(6,6),7-(6,6),7-(6,7),7-(6,7)]
       0.008530          0.345663         33.721699       1469.739317                                     0.023852                                0.105957       0.009626       0.000925                      0.000135       0.274967       1.091116       0.001140       0.000547       0.000476       0.000588                 0.187002            0.022837    26[7-(7,7),7-(7,7),7-(7,7),7-(7,7),7-(7,7),7-(7,7)]
       0.006953          0.978163         55.535215       2520.216578                                     0.095763                                0.162043       0.022287       0.007110                      0.000066       0.219641       0.854696       0.002601       0.000645       0.000332       0.002930                 0.170115            0.018762    26[7-(7,7),7-(7,7),7-(7,7),8-(6),8-(6)]
       0.069756          8.315077        201.682229       8166.519834                                     0.760206                                0.632105       0.021519       0.011709                      0.000536       1.258658       4.574429       0.006148       0.007853       0.008308       0.008650                 1.268860            0.781927    26[8-(6),8-(6),8-(6),8-(6),8-(6,26),8-(6,26)]
       0.068401         13.594559        190.158244       8464.067157                                     1.324690                                0.562811       0.093604       0.029801                      0.000335       1.390768       5.133304       0.008898       0.003794       0.003095       0.109918                 1.990040            0.133819    26[8-(6),8-(6),8-(6),8-(6)]
       0.007405          3.274997         63.589177       2647.065107                                     0.327211                                0.184771       0.019876       0.006253                      0.000123       0.125824       0.456179       0.000991       0.002091       0.002085       0.006577                 0.580350            0.005168    26[8-(6),8-(6),8-(6,26),8-(6,26),8-(6,26),8-(6,26)]
       0.029361          4.277146        147.194025       6341.069361                                     0.403349                                0.446644       0.068440       0.016123                      0.000091       0.445910       1.452304       0.006843       0.001694       0.002145       0.020110                 0.393513            0.013324    26[8-(6),8-(6,26),8-(6,26),8-(6,26),8-(6,26)]
       0.024944          2.747882         69.344626       2790.624202                                     0.267861                                0.203929       0.011621       0.002016                      0.000065       0.470499       1.604136       0.000830       0.003634       0.003462       0.001991                 0.348198            0.441532    26[8-(6,26),8-(6,26),8-(6,26),8-(6,26),8-(6,26),8-(6,26)]
       0.051421          7.368470         82.899611       3170.736150                                     0.518204                                0.072569       0.141424       0.047014                      0.000221       1.271545       5.346435       0.009482       0.010611       0.012040       0.005318                 1.531567            0.794372    27[17-(0),17-(0)]
       0.004651          1.382259          9.724613        362.567919                                     0.111912                                0.026558       0.003539       0.000752                      0.000042       0.008829       0.026706       0.000325       0.000738       0.000837       0.003729                 0.240951            0.000522    27[6-(7),6-(7),6-(7),6-(7),6-(7),6-(7)]
       0.001359          1.812901         38.497946       1494.041442                                     0.172300                                0.112604       0.013670       0.004550                      0.000140       0.100488       0.386884       0.000363       0.001576       0.001665       0.003004                 0.146863            0.004411    27[7-(1,1,6),7-(6,6),8-(6),8-(6),8-(6),8-(6)]
       0.096081         20.363547        519.691060      19801.200801                                     2.169989                                1.930469       0.202364       0.061304                      0.002568       3.226160      12.358802       0.021456       0.021068       0.020287       0.003201                 2.332102            0.456385    27[7-(6,6),7-(6,6),7-(6,6),7-(6,6),7-(6,6),7-(6,6)]
       0.022539          0.748073         17.754203        738.542770                                     0.124100                                0.072238       0.011830       0.003461                      0.000353       0.554468       2.291859       0.003842       0.003046       0.003613       0.004528                 0.209050            0.298215    27[7-(6,6),7-(6,6),7-(6,6),7-(6,6),7-(6,6)]
       0.040755          7.535704        165.072201       6710.821196                                     0.489343                                0.275154       0.123712       0.037378                      0.000594       0.931452       3.485070       0.015608       0.015490       0.016329       0.007480                 0.984516            0.290845    27[7-(6,6),7-(6,6),7-(6,6),7-(6,6)]
       0.063453         16.888070        487.303717      24232.766541                                     1.479100                                1.179822       0.108760       0.046805                      0.000206       2.726762      11.753530       0.017117       0.003317       0.005131       0.015118                 1.824486            0.122134    27[7-(6,6),7-(6,6),7-(6,6)]
       0.016218          2.547524        115.929153       5349.913350                                     0.285911                                0.355262       0.016584       0.010744                      0.000143       0.803153       3.598003       0.007512       0.001781       0.002845       0.013417                 0.283671            0.026998    27[7-(6,6),7-(6,6),8-(1,1,27),8-(6),8-(6)]
       0.004941          2.362375         63.325002       2493.406956                                     0.212740                                0.184150       0.027401       0.005596                      0.000102       0.157410       0.460473       0.000012       0.002870       0.003096       0.000362                 0.276258            0.125592    27[7-(6,6),7-(6,6),8-(27,27),8-(27,27),8-(6,27),8-(6,27)]
       0.107014         13.188757        258.583698      10435.255940                                     1.216584                                0.733541       0.104605       0.045910                      0.001089       2.042901       7.094216       0.009131       0.010487       0.010642       0.006459                 2.608081            1.160149    27[7-(6,6),7-(6,6),8-(6),8-(6),8-(6),8-(6)]
       0.032506          5.329504        141.740100       5666.579597                                     0.599796                                0.250450       0.077233       0.019051                      0.000647       0.694474       2.311035       0.026902       0.023406       0.020922       0.018568                 1.390934            1.940031    27[7-(6,6),7-(6,6),8-(6),8-(6),8-(6)]
       0.128100         27.789512        525.475930      24257.060768                                     2.566568                                1.339417       0.208787       0.080276                      0.001174       3.632640      14.211657       0.030742       0.020973       0.020684       0.057317                 4.637675            1.395253    27[7-(6,6),7-(6,6),8-(6),8-(6)]
       0.029196          0.152132         49.376482       2234.420322                                     0.092170                                0.071369       0.022192       0.010915                      0.000049       0.621608       1.927929       0.001472       0.002238       0.002197       0.001231                 0.253293            0.036041    27[7-(6,6),8-(1,1,27),8-(6),8-(6)]
       0.011981          0.173544         19.636523        859.298465                                     0.148099                                0.208674       0.064648       0.024228                      0.000132       0.418213       1.732575       0.013373       0.007235       0.007654       0.001124                 0.157163            0.001967    27[7-(6,6),8-(1,27,27),8-(1,27,27),8-(6),8-(6),8-(6,27)]
       0.147639         45.508362        871.836980      39674.299609                                     4.142906                                2.311216       0.229063       0.108756                      0.001581       5.532126      23.118513       0.034347       0.022090       0.019444       0.032172                 6.120141            0.154996    27[7-(6,6),8-(1,27,27),8-(6),8-(6)]
       0.056213          3.777446        101.633243       4049.654346                                     0.421175                                0.370726       0.072609       0.028516                      0.000095       1.090174       3.852621       0.010018       0.006030       0.006458       0.002274                 0.816148            0.784403    27[7-(6,6),8-(27,27),8-(6),8-(6),8-(6),8-(6)]
       0.002144          1.198082         46.797124       1754.534216                                     0.069897                                0.002286       0.032430       0.010094                      0.000443       0.051750       0.415393       0.010258       0.008764       0.008864       0.001503                 0.180663            0.003606    27[7-(6,6),8-(6),8-(6),8-(6),8-(6),8-(6)]
       0.083583         10.815295        177.672671       7169.567075                                     1.062781                                0.560348       0.083861       0.038779                      0.001048       1.847915       6.748520       0.031167       0.024598       0.023757       0.022862                 2.154623            1.473558    27[7-(6,6),8-(6),8-(6),8-(6),8-(6)]
       0.116535          8.718682        148.161463       5979.363945                                     1.268434                                0.715383       0.146899       0.046511                      0.000887       2.438933       8.924218       0.044629       0.032861       0.031839       0.028283                 2.927087            1.040323    27[7-(6,6),8-(6),8-(6),8-(6)]
       0.042336          5.081434        223.160224       9164.925714                                     0.565267                                0.676357       0.063548       0.029700                      0.000754       1.260147       4.700524       0.011155       0.001308       0.001669       0.027380                 1.268750            0.011305    27[7-(6,6),8-(6),8-(6),8-(6,27)]
       0.014494         15.322255        159.429948       6780.344854                                     1.478384                                0.392714       0.152848       0.053402                      0.001474       0.777878       3.546384       0.015331       0.013118       0.010601       0.036580                 2.722765            0.074681    27[7-(6,6),8-(6),8-(6)]
       0.032607          1.153469         27.720933       1067.332727                                     0.159010                                0.127901       0.039001       0.017367                      0.000233       0.675707       2.553170       0.004948       0.003373       0.003868       0.000623                 0.196376            0.650862    27[7-(6,6),8-(6),8-(6,27),8-(6,27),8-(6,27),8-(6,27)]
       0.049111          2.464557         61.251011       2624.901401                                     0.300217                                0.263489       0.078298       0.031644                      0.000529       1.148482       4.476428       0.006694       0.002605       0.003215       0.007851                 0.074660            0.403110    27[7-(6,7),7-(6,7),7-(6,7),7-(6,7),7-(6,7),7-(6,7)]
       0.027278         10.307851        244.195760      10722.328457                                     0.492159                                0.538011       0.066290       0.011589                      0.000622       0.649672       2.470734       0.022023       0.018498       0.018052       0.009035                 1.254357            0.015711    27[7-(6,7),7-(6,7),7-(6,7),7-(6,7)]
       0.005517          0.487906         13.062257        551.295807                                     0.051201                                0.043218       0.001726       0.001633                      0.000085       0.117622       0.448369       0.001025       0.000229       0.000264       0.001526                 0.060622            0.017234    27[7-(6,7),7-(6,7),8-(1,27,27),8-(1,27,27),8-(6)]
       0.100657          9.020761        164.402227       6629.587544                                     1.097581                                0.352630       0.175865       0.041052                      0.000980       2.181544       7.209011       0.025053       0.022048       0.020960       0.039895                 2.615905            0.544140    27[7-(6,7),7-(6,7),8-(6),8-(6)]
       0.000212          0.094575         14.542905        582.231821                                     0.026446                                0.063313       0.016546       0.003344                      0.000154       0.044931       0.123384       0.002082       0.000816       0.000475       0.004289                 0.004778            0.009448    27[7-(6,7),8-(6),8-(6),8-(6,27)]
       0.088228          5.062906        109.195650       4475.555258                                     0.665242                                0.489727       0.083538       0.042300                      0.000537       1.883563       6.994768       0.013079       0.004572       0.005730       0.000918                 0.889674            0.866277    27[7-(7,7),7-(7,7),8-(1,27,27),8-(1,27,27),8-(6),8-(6)]
       0.006960          7.141151         58.872211       2345.159551                                     0.789245                                0.239074       0.153165       0.039421                      0.001122       0.393769       1.484643       0.008193       0.003026       0.003665       0.021002                 1.648588            0.036172    27[8-(1,1,27),8-(1,1,27),8-(6),8-(6)]
       0.214270         29.151357        657.667590      28578.851102                                     2.717645                                1.760012       0.212120       0.068096                      0.000280       5.763203      20.685225       0.024991       0.011865       0.011368       0.052210                 4.428920            0.189033    27[8-(1,1,27),8-(6),8-(6)]
       0.006381          0.470739         28.262658       1169.321626                                     0.045455                                0.129057       0.058586       0.022666                      0.000444       0.335543       1.465054       0.005060       0.001626       0.002447       0.008923                 0.256261            2.569258    27[8-(1,27,27),8-(1,27,27),8-(6),8-(6),8-(6)]
       0.028589          6.867319        116.313564       4203.897315                                     0.597855                                0.240641       0.167252       0.050187                      0.000989       0.523188       2.200817       0.013416       0.015813       0.016594       0.018852                 1.333768            0.024079    27[8-(1,27,27),8-(1,27,27),8-(6),8-(6),8-(6,27),8-(6,27)]
       0.048643          1.548650         54.112594       2171.167085                                     0.186398                                0.211615       0.027099       0.013526                      0.000384       0.507100       1.712523       0.005733       0.001563       0.001129       0.033318                 0.456785            0.105097    27[8-(1,27,27),8-(1,27,27),8-(6),8-(6)]
       0.006694          0.454733         15.601197        544.511036                                     0.069871                                0.061094       0.060809       0.022662                      0.000143       0.362391       1.580155       0.005901       0.004668       0.005243       0.000008                 0.073657            0.002347    27[8-(1,27,27),8-(1,27,27),8-(6,27),8-(6,27),8-(6,27),8-(6,27)]
       0.007019          6.976211        133.950781       4876.751301                                     0.364522                                0.170065       0.057534       0.017374                      0.000445       0.229345       1.454155       0.037463       0.033325       0.030622       0.002944                 0.543833            0.020578    27[8-(1,27,27),8-(6),8-(6),8-(6),8-(6)]
       0.034883          2.787870         83.228777       3354.702078                                     0.297913                                0.263262       0.076209       0.020434                      0.000682       0.648289       2.345382       0.007229       0.004072       0.004604       0.018259                 0.657697            0.062326    27[8-(1,27,27),8-(6),8-(6),8-(6)]
       0.045519          2.809042         27.790850        950.665072                                     0.282143                                0.050695       0.021343       0.004489                      0.000297       0.848968       2.892884       0.003830       0.004260       0.005328       0.007820                 0.383094            0.056600    27[8-(1,27,27),8-(6),8-(6,27),8-(6,27),8-(6,27),8-(6,27)]
       0.009363          0.058324         22.830433        885.187509                                     0.038968                                0.066091       0.053481       0.018985                      0.000064       0.273060       0.741992       0.000360       0.000687       0.000978       0.001721                 0.342904            0.319446    27[8-(27,27),8-(27,27),8-(6),8-(6),8-(6)]
       0.030383          1.585137         71.266196       2711.376100                                     0.085723                                0.229059       0.075304       0.027092                      0.000020       0.466455       1.542312       0.000857       0.003291       0.003068       0.009375                 0.200321            0.418845    27[8-(27,27),8-(27,27),8-(6),8-(6),8-(6,27),8-(6,27)]
       0.010995          3.638160        104.553101       3939.533184                                     0.193804                                0.241757       0.054182       0.018381                      0.000805       0.055900       0.581662       0.004308       0.006369       0.009049       0.021532                 0.821147            0.077526    27[8-(27,27),8-(6),8-(6),8-(6),8-(6)]
       0.010515          1.205920          3.689461        221.880253                                     0.084358                                0.176930       0.024589       0.010470                      0.000123       0.359148       1.589134       0.010466       0.007326       0.007302       0.003939                 0.028120            0.009338    27[8-(6),8-(6),16-(6),16-(6)]
       0.068885          7.277714        164.988513       6317.480836                                     0.465877                                0.263369       0.114194       0.033807                      0.001873       0.870173       2.459124       0.018084       0.019255       0.019419       0.010815                 1.118947            0.821250    27[8-(6),8-(6),8-(6),8-(6),8-(6),8-(6)]
       0.013716          6.831721        131.990193       4893.344485                                     1.119170                                0.129588       0.058847       0.016863                      0.000714       0.301624       1.294101       0.036660       0.030392       0.029190       0.047657                 2.386872            0.189049    27[8-(6),8-(6),8-(6),8-(6),8-(6)]
       0.059972          7.355694        121.199312       4521.457275                                     0.631110                                0.268462       0.096164       0.026770                      0.001370       0.694733       1.997612       0.010988       0.013172       0.013509       0.007846                 1.497120            0.071743    27[8-(6),8-(6),8-(6),8-(6),8-(6,27),8-(6,27)]
       0.093529         16.962992        269.969138      10890.906314                                     1.515308                                0.716975       0.176761       0.061519                      0.001523       2.281256       8.262825       0.023804       0.022064       0.020504       0.069993                 3.003362            0.662960    27[8-(6),8-(6),8-(6),8-(6)]
       0.004008          0.529243          9.615508        388.159168                                     0.056213                                0.032898       0.025803       0.007266                      0.000220       0.088917       0.322021       0.000923       0.000320       0.000402       0.001334                 0.103593            0.003555    27[8-(6),8-(6),8-(6),8-(6,27),8-(6,27)]
       0.081765          3.200003        169.217905       6796.428166                                     0.312977                                0.415036       0.107347       0.048884                      0.001050       1.672078       6.179081       0.024220       0.020607       0.019006       0.023032                 1.201719            0.947547    27[8-(6),8-(6),8-(6),8-(6,27)]
       0.059669         16.166838        316.381931      13294.622675                                     1.736627                                1.033635       0.074177       0.041762                      0.000473       2.352315       8.986689       0.020313       0.003859       0.004362       0.017286                 2.605633            0.089158    27[8-(6),8-(6),8-(6)]
       0.030034          7.492034        155.525989       5814.232118                                     0.693260                                0.415449       0.060495       0.015653                      0.000550       0.466999       1.496002       0.007217       0.012356       0.013103       0.004307                 1.058583            0.038419    27[8-(6),8-(6),8-(6,27),8-(6,27),8-(6,27),8-(6,27)]
       0.033718          5.052209        138.814606       5843.438092                                     0.594791                                0.459052       0.089241       0.033985                      0.000341       1.334513       5.198268       0.010037       0.003174       0.003855       0.022726                 1.085814            0.089512    27[8-(6),8-(6),8-(6,27)]
       0.194130         34.431948        631.214263      26873.756882                                     3.115026                                1.782413       0.246503       0.097295                      0.002218       4.524101      16.585478       0.033121       0.023659       0.022411       0.043469                 4.996797            1.160682    27[8-(6),8-(6)]
       0.004204          1.545627         20.403185        811.571516                                     0.138779                                0.089142       0.011206       0.004710                      0.000257       0.108078       0.423647       0.003341       0.001385       0.001163       0.004994                 0.301470            0.005379    27[8-(6),8-(6,27),8-(6,27),8-(6,27),8-(6,27)]
       0.008303          2.332853         58.807361       2191.639144                                     0.223794                                0.188853       0.021648       0.004711                      0.000128       0.167778       0.543559       0.000825       0.003251       0.003627       0.001021                 0.259729            0.005446    27[8-(6,27),8-(6,27),8-(6,27),8-(6,27),8-(6,27),8-(6,27)]
       0.039656         13.585683        172.650597       7884.229801                                     1.057545                                0.503283       0.083651       0.032357                      0.000507       1.433772       6.185948       0.012685       0.003013       0.005048       0.010680                 2.256902            0.064952    28[6-(7),6-(7),6-(7),6-(7)]
       0.020679          1.405827         42.154668       1660.441317                                     0.175868                                0.177447       0.015694       0.009755                      0.000247       0.467463       1.799966       0.005181       0.001659       0.002083       0.005940                 0.221068            0.127568    28[7-(1,1,6),7-(1,1,6),7-(1,6,6),7-(6),7-(6),7-(6)]
       0.012811          0.795611         24.130653       1012.192442                                     0.083833                                0.075689       0.012973       0.004781                      0.000126       0.236537       0.820254       0.002114       0.000715       0.000882       0.004666                 0.145056            0.026455    28[7-(1,1,6),7-(1,1,6),7-(6),7-(6),7-(6,6)]
       0.002842          0.092440          3.237276        109.792470                                     0.014305                                0.005725       0.002637       0.001616                      0.000053       0.076455       0.311319       0.001199       0.000926       0.001076       0.000004                 0.023521            0.001250    28[7-(1,1,6),7-(1,1,6),7-(6,6),7-(6,6),8-(6),8-(6)]
       0.000253          0.272005          9.262968        333.834448                                     0.005531                                0.016678       0.056656       0.017192                      0.000067       0.044072       0.215252       0.001019       0.001134       0.001338       0.001077                 0.004128            0.000164    28[7-(1,1,6),7-(6,6),8-(6),8-(6),8-(6),8-(6)]
       0.009919          2.277416         53.395171       1916.308648                                     0.228704                                0.175440       0.115907       0.033137                      0.000531       0.183710       0.542311       0.002057       0.004184       0.004539       0.000000                 0.306529            0.005875    28[7-(1,6,6),7-(1,6,6),7-(1,6,6),7-(1,6,6),7-(6),7-(6)]
       0.002395          0.483074         14.413137        581.468248                                     0.059847                                0.055503       0.001432       0.001259                      0.000142       0.122128       0.487500       0.001755       0.000358       0.000510       0.000240                 0.063409            0.000311    28[7-(1,6,6),8-(6),8-(6),8-(6),8-(6,28)]
       0.046910          1.102063         23.161157        758.212832                                     0.330095                                0.104692       0.130367       0.046272                      0.000238       0.912156       4.033820       0.012161       0.009528       0.010878       0.001349                 0.591096            1.223218    28[7-(6),7-(6),7-(6,6),7-(6,6),7-(6,6),7-(6,6)]
       0.017991          2.225774         57.883314       2241.811587                                     0.235848                                0.216006       0.008690       0.002609                      0.000264       0.399513       1.506638       0.003431       0.000488       0.000505       0.004022                 0.264511            1.370657    28[7-(6,6),7-(6,6),7-(6,6),7-(6,6),8-(42),8-(42)]
       0.046207         23.766512        252.645783      10911.259621                                     1.976605                                0.463237       0.150418       0.033201                      0.000127       0.664228       1.715227       0.004815       0.009103       0.011738       0.004075                 3.592804            0.273176    28[7-(6,6),7-(6,6),7-(6,6),7-(6,6)]
       0.008718          1.019627         25.662034       1122.957845                                     0.093988                                0.073607       0.030188       0.010375                      0.000061       0.223200       0.847536       0.001229       0.000065       0.000139       0.005399                 0.117557            1.532041    28[7-(6,6),7-(6,6),7-(6,6),8-(42),8-(42)]
       0.038606          6.590462        183.375272       7054.114654                                     0.624003                                0.575948       0.010247       0.011189                      0.000758       0.915314       2.892623       0.003185       0.007034       0.007837       0.004991                 0.368428            1.819010    28[7-(6,6),7-(6,6),7-(6,6),8-(6),8-(6),8-(6)]
       0.185510         25.095524        673.851997      30784.092316                                     2.334196                                1.865225       0.117296       0.079543                      0.002283       5.309034      21.060523       0.033092       0.003021       0.007027       0.017672                 2.668673            1.644244    28[7-(6,6),7-(6,6),7-(6,6),8-(6),8-(6)]
       0.000586          3.241947         96.688476       3669.853684                                     0.328349                                0.341060       0.027743       0.003724                      0.000472       0.217638       0.934103       0.002917       0.002965       0.003409       0.000019                 0.316532            0.007564    28[7-(6,6),7-(6,6),7-(7,28),7-(7,28),8-(6),8-(6)]
       0.009553          1.587405         34.732271       1260.475538                                     0.087107                                0.099397       0.063003       0.022236                      0.000230       0.313955       1.367525       0.005098       0.004389       0.005262       0.003603                 0.168370            0.086138    28[7-(6,6),7-(6,6),8-(1,1,28),8-(6),8-(6),8-(6)]
       0.012477          0.354608          9.974568        410.692585                                     0.083244                                0.068381       0.057722       0.021416                      0.000083       0.370803       1.412137       0.003492       0.001901       0.002284       0.004393                 0.342745            0.001407    28[7-(6,6),7-(6,6),8-(1,6),8-(1,6),8-(6),8-(6)]
       0.004587          0.365508          3.804588        157.205405                                     0.052741                                0.027317       0.006755       0.000865                      0.000135       0.004651       0.030877       0.001373       0.000721       0.000627       0.011188                 0.138940            0.005458    28[7-(6,6),7-(6,6),8-(6),8-(6),17-(0)]
       0.055256          9.619885        280.267961      11006.917964                                     0.673363                                0.675142       0.082381       0.028153                      0.000875       1.073601       3.741320       0.009713       0.018045       0.017617       0.052779                 1.126020            0.720214    28[7-(6,6),7-(6,6),8-(6),8-(6),8-(6),8-(6)]
       0.030200          5.501202         81.054282       3362.938797                                     0.602428                                0.281464       0.076361       0.030009                      0.000689       0.802715       3.048254       0.007758       0.001589       0.002695       0.049577                 1.285719            0.010848    28[7-(6,6),7-(6,6),8-(6),8-(6),8-(6)]
       0.150741         25.869381        492.744644      21791.015348                                     2.380541                                1.357308       0.187261       0.071458                      0.001457       3.702988      13.846776       0.024091       0.011636       0.010234       0.081564                 3.794587            0.928893    28[7-(6,6),7-(6,6),8-(6),8-(6)]
       0.015284          0.508569         23.117559        860.603555                                     0.077038                                0.065406       0.041804       0.012212                      0.000209       0.214279       0.648068       0.000948       0.001571       0.001819       0.006368                 0.163821            0.004218    28[7-(6,6),8-(1,6),8-(6),8-(6),8-(6),8-(6)]
       0.004546          2.241912         52.838608       1956.929957                                     0.188004                                0.146131       0.023111       0.006560                      0.000188       0.111281       0.484150       0.003174       0.004334       0.004470       0.004449                 0.920058            0.725638    28[7-(6,6),8-(28,28),8-(6),8-(6),8-(6),8-(6)]
       0.009364          2.263203         60.446027       2250.678881                                     0.137749                                0.137311       0.026933       0.007992                      0.000423       0.098740       0.304084       0.003807       0.005407       0.005905       0.006457                 0.099703            1.445312    28[7-(6,6),8-(6),8-(6),8-(6),8-(6),8-(6)]
       0.039765          6.922077        155.914736       6476.423922                                     0.703906                                0.465054       0.061620       0.016175                      0.002409       1.339047       4.845028       0.007933       0.001425       0.001255       0.022977                 0.937023            1.725188    28[7-(6,6),8-(6),8-(6),8-(6)]
       0.029253          5.809367        121.949779       5128.796303                                     0.516554                                0.319017       0.005727       0.013533                      0.000228       1.249427       4.188291       0.002821       0.003101       0.002794       0.004481                 0.736544            0.003353    28[7-(6,6),8-(6),8-(6)]
       0.018480         14.633135        377.420921      13900.118107                                     1.465402                                1.422333       0.212150       0.040683                      0.000554       1.244709       4.726948       0.008931       0.017789       0.018161       0.001175                 0.517902            0.850571    28[7-(6,7),7-(6,7),7-(6,7),8-(1,28,28,28),8-(1,28,28,28),8-(1,28,28,28)]
       0.014198          6.338041         97.825652       3800.722226                                     0.592603                                0.274867       0.089128       0.023538                      0.000562       0.296917       0.766400       0.000608       0.004842       0.005469       0.000000                 0.953980            0.008879    28[7-(6,7),7-(6,7),8-(16),8-(16)]
       0.088223          5.038289        116.825489       4472.191338                                     0.066841                                0.087290       0.073621       0.035396                      0.000716       2.066010       8.487225       0.014541       0.014781       0.017680       0.000236                 0.364928            1.329453    28[7-(7,7),7-(7,7),7-(7,7),7-(7,7),7-(7,7),7-(7,7)]
       0.030286          2.105301         73.613366       2659.629503                                     0.204459                                0.260284       0.058940       0.020689                      0.000705       0.436127       1.574720       0.004316       0.005071       0.005831       0.004436                 0.217725            0.614984    28[8-(1,28,28),8-(1,28,28),8-(6),8-(6),8-(6,28),8-(6,28)]
       0.085646          9.796141        294.848215      12273.588286                                     0.770351                                0.730795       0.203124       0.080968                      0.000837       2.179491       9.280191       0.000401       0.014351       0.007786       0.018912                 0.558135            0.127259    28[8-(1,28,28),8-(1,28,28),8-(6),8-(6)]
       0.007959          0.686361         25.123525        925.011146                                     0.030180                                0.055491       0.022422       0.004639                      0.000131       0.141697       0.374283       0.002188       0.002728       0.002769       0.004233                 0.031005            0.001066    28[8-(1,6),8-(1,6),8-(6),8-(6),8-(6,28),8-(6,28)]
       0.059648          4.689740        107.952322       3996.803262                                     0.526944                                0.369178       0.046302       0.007732                      0.001360       0.907923       2.851585       0.003912       0.004889       0.005251       0.001912                 1.277248            0.520602    28[8-(6),8-(6),8-(6),8-(6),8-(6,28),8-(6,28)]
       0.081930         18.490881        298.084799      11833.827500                                     2.104039                                1.066671       0.075386       0.053296                      0.000652       2.503277       9.242963       0.026204       0.004485       0.006505       0.037731                 3.748699            0.337898    28[8-(6),8-(6),8-(6),8-(6)]
       0.074954          0.065736         45.395027       1820.976425                                     0.136256                                0.032727       0.089748       0.018978                      0.000143       0.885973       2.892228       0.006993       0.006590       0.004911       0.039280                 0.335307            0.101252    28[8-(6),8-(6),8-(6),8-(6,28)]
       0.016180          0.410580         34.248383       1329.352960                                     0.015224                                0.138311       0.014948       0.006876                      0.000152       0.298638       1.124225       0.004401       0.000796       0.000953       0.002964                 0.179000            0.002148    28[8-(6),8-(6,28),8-(6,28),8-(6,28),8-(6,28)]
       0.009974          1.362789          6.553447        263.064581                                     0.169729                                0.052707       0.017592       0.003255                      0.000062       0.189351       0.569493       0.001765       0.001632       0.000936       0.005435                 0.260786            0.000006    29[6-(6),7-(6,6),16-(29,42),16-(29,42),42-(16,16,16,16,29,29,29)]
       0.073219          8.021212        196.528245       7575.193626                                     0.878365                                0.822491       0.077104       0.024513                      0.000448       2.049499       7.738472       0.012461       0.002611       0.002765       0.010437                 1.082162            0.136177    29[6-(7),6-(7),7-(6)]
       0.044209         15.756040        137.265292       5687.884188                                     1.841136                                0.553907       0.259700       0.071943                      0.000371       1.354932       5.728245       0.014028       0.014947       0.012291       0.022136                 3.668321            0.032274    29[6-(7),6-(7)]
       0.057463          6.036161        107.241886       4185.341628                                     0.730000                                0.485566       0.061455       0.031952                      0.000141       1.489184       5.757067       0.009408       0.001681       0.002338       0.001874                 0.971853            0.143273    29[6-(7),7-(6),7-(6),29-(6,7,7)]
       0.070306          7.140095        124.955302       4878.615102                                     0.905434                                0.575779       0.129239       0.052281                      0.000556       1.912569       7.507937       0.012170       0.004641       0.005585       0.003201                 1.358940            0.151661    29[6-(7),7-(6),7-(6)]
       0.006231          1.331395          8.575292        321.728509                                     0.152472                                0.028369       0.037893       0.010814                      0.000054       0.060031       0.202780       0.000472       0.000667       0.000755       0.003387                 0.450425            0.000067    29[6-(7),7-(6),7-(6,6)]
       0.014631          9.085217         53.925352       2341.598638                                     1.138313                                0.307768       0.188610       0.063042                      0.000395       1.193860       5.441119       0.009109       0.005881       0.006449       0.011275                 2.337240            0.000088    29[6-(7),7-(6),7-(6,7)]
       0.001717          1.757722        124.968737       4131.420001                                     0.465110                                0.578806       0.066585       0.020946                      0.000555       0.171174       0.670441       0.004838       0.008091       0.009017       0.015610                 1.615489            0.452167    29[7-(1,1,6),7-(1,1,6),8-(6),8-(6)]
       0.011387          0.609604         44.172739       1452.517925                                     0.182312                                0.163936       0.083383       0.031196                      0.000351       0.381499       1.460274       0.003686       0.005755       0.006490       0.013482                 0.396830            0.541965    29[7-(1,1,6),7-(6,6),8-(6),8-(6)]
       0.004402          0.241574          6.694770        224.755720                                     0.036400                                0.038002       0.019698       0.005293                      0.000068       0.104634       0.340055       0.000925       0.000153       0.000183       0.002356                 0.036255            0.004873    29[7-(1,1,6),8-(6),8-(6)]
       0.013374          0.630904         15.983097        561.814085                                     0.113254                                0.096836       0.042052       0.013750                      0.000384       0.210816       0.828109       0.003601       0.001399       0.001400       0.001950                 0.140290            0.172380    29[7-(1,6,6),7-(1,6,6),8-(6),8-(6)]
       0.155829         21.993227        393.821965      13704.719828                                     2.967652                                2.317412       0.408104       0.171975                      0.001145       4.388533      17.849809       0.073542       0.019506       0.017329       0.013417                 3.456915            0.430271    29[7-(6),7-(6),7-(6),7-(6)]
       0.063988          6.038843         74.737136       2639.627841                                     0.907776                                0.395200       0.328735       0.117257                      0.000649       1.601038       6.482222       0.017357       0.012245       0.014554       0.000895                 1.587539            0.536018    29[7-(6),7-(6),7-(6,6),7-(6,6)]
       0.008827          3.214518          5.068672        197.377963                                     0.471317                                0.046295       0.023816       0.006286                      0.000007       0.075130       0.290750       0.001803       0.001838       0.001012       0.022703                 1.411603            0.029404    29[7-(6),7-(6)]
       0.006650          4.929559         29.061245       1176.648271                                     0.598171                                0.152742       0.048880       0.015570                      0.000149       0.235930       1.114102       0.004144       0.002959       0.002326       0.005811                 2.050940            0.002576    29[7-(6),7-(6,6),16-(29,42),16-(29,42),42-(16,16,16,29,29)]
       0.001238          0.525810         13.006600        514.160773                                     0.085238                                0.074794       0.001674       0.000180                      0.000155       0.030844       0.118731       0.001692       0.001389       0.000510       0.000347                 0.034862            0.000001    29[7-(6,6),16-(29,29,74),16-(29,29,74),35-(0)]
       0.007998          1.586039         36.463155       1485.478715                                     0.082476                                0.088101       0.034480       0.009986                      0.000130       0.174858       0.630726       0.004420       0.007185       0.004367       0.008424                 0.490941            0.000558    29[7-(6,6),16-(29,74),16-(29,74),53-(0)]
       0.017009          4.747758         58.883458       2388.316894                                     0.461626                                0.074347       0.106974       0.022394                      0.000518       0.695174       2.012412       0.007293       0.012652       0.007613       0.019313                 0.969754            0.000011    29[7-(6,6),17-(29),17-(29)]
       0.010987          2.085328         61.492549       2511.774128                                     0.249912                                0.230178       0.005732       0.003683                      0.000074       0.321376       1.404919       0.001559       0.003106       0.002282       0.003132                 0.268290            0.000503    29[7-(6,6),29-(7,53,53,53),53-(29,29),53-(29,29),53-(29,29,29)]
       0.000097          0.665703         25.777048       1090.839408                                     0.033301                                0.049837       0.002320       0.000007                      0.000017       0.060218       0.286073       0.000941       0.002763       0.001587       0.000318                 0.024951            0.000018    29[7-(6,6),35-(29),35-(29),35-(29,29)]
       0.034130          5.412540        106.581791       4702.483578                                     0.771730                                0.474651       0.052383       0.023025                      0.000195       1.322383       5.771976       0.008348       0.006189       0.004563       0.011006                 1.005187            0.109974    29[7-(6,6),35-(29),35-(29)]
       0.018424          2.175534         75.180863       3155.059793                                     0.291820                                0.092956       0.016354       0.006192                      0.000152       0.507102       1.944863       0.008846       0.015938       0.009647       0.025704                 0.416243            0.039392    29[7-(6,6),35-(29),35-(29,29)]
       0.038249          5.967945         80.742312       3488.726421                                     0.676817                                0.240475       0.044988       0.009905                      0.000271       0.592900       1.917312       0.003633       0.006337       0.003831       0.011072                 2.891550            0.138514    29[7-(6,6),53-(29,29),53-(29,29),53-(29,29)]
       0.019617          1.746650         56.671514       2427.225788                                     0.260247                                0.161149       0.023877       0.007498                      0.000086       0.536027       2.049578       0.004875       0.008769       0.005140       0.006958                 0.503578            0.000387    29[7-(6,6),53-(29,29),53-(29,29),53-(29,29,29)]
       0.006930          1.331639         47.062414       2033.726775                                     0.087169                                0.091782       0.007107       0.003347                      0.000046       0.213460       0.932952       0.003049       0.006108       0.003709       0.003811                 0.089043            0.000066    29[7-(6,6),53-(29,29),53-(29,29)]
       0.007743          0.333382         48.545361       1933.376605                                     0.114851                                0.221606       0.030706       0.007060                      0.000177       0.244588       1.027836       0.004815       0.003146       0.002327       0.003738                 0.270640            0.000009    29[7-(6,6),7-(6,6),16-(29,29,74),16-(29,29,74)]
       0.004346          2.273116         17.502536        733.678941                                     0.288956                                0.078840       0.035200       0.010865                      0.000160       0.228793       1.115809       0.002268       0.001830       0.001704       0.003244                 1.156813            0.007226    29[7-(6,6),7-(6,6),16-(29,42),16-(29,42),42-(16,16,16,29,29)]
       0.022506          3.117734         37.980393       1540.587881                                     0.425855                                0.164797       0.037150       0.013520                      0.000283       0.493762       1.794235       0.003754       0.002720       0.002434       0.008456                 1.322367            0.005085    29[7-(6,6),7-(6,6),16-(29,74),16-(29,74)]
       0.005118          0.801453         23.258981       1061.699995                                     0.136549                                0.096290       0.112038       0.035016                      0.000136       0.535319       2.660711       0.002155       0.001179       0.002458       0.016829                 0.098492            0.000194    29[7-(6,6),7-(6,6),53-(29),53-(29)]
       0.157514         18.693206        275.675894      10677.875565                                     2.405041                                1.325889       0.187482       0.071000                      0.001202       3.658022      14.298257       0.029970       0.014033       0.013586       0.020461                 5.069537            0.365541    29[7-(6,6),7-(6,6),7-(6,6),7-(6,6)]
       0.102564         12.706735        110.416877       3951.866229                                     1.834046                                0.555733       0.059884       0.034103                      0.001019       1.860234       6.500872       0.014034       0.006766       0.007699       0.012671                 4.064181            0.399372    29[7-(6,6),7-(6,6),7-(6,6),8-(6)]
       0.001282          0.110206          2.220557         87.954987                                     0.010788                                0.008290       0.003071       0.000830                      0.000040       0.021126       0.075199       0.000157       0.000123       0.000144       0.000638                 0.011434            0.000009    29[7-(6,6),7-(6,6),7-(6,6)]
       0.035751          4.110253         40.610530       1507.791552                                     0.529765                                0.240652       0.077862       0.027113                      0.000867       0.550567       2.226088       0.009221       0.005088       0.004530       0.000001                 1.134918            0.251430    29[7-(6,6),7-(6,6),7-(6,7),7-(6,7)]
       0.057939          6.337898         89.497848       3125.892649                                     0.930116                                0.459884       0.175065       0.066305                      0.001300       1.516715       5.663895       0.012740       0.008026       0.008734       0.033257                 2.139459            0.635729    29[7-(6,6),7-(6,6),8-(6),8-(6)]
       0.066642         10.283499        115.921099       4665.664564                                     1.231290                                0.605213       0.197289       0.072491                      0.000629       2.035658       8.438164       0.014774       0.008095       0.008392       0.013410                 2.064121            0.055562    29[7-(6,6),7-(6,6),8-(6)]
       0.095936         65.868354        993.984753      52641.004103                                     7.370024                                3.964856       0.241763       0.097055                      0.000355       5.923237      34.174181       0.042568       0.039979       0.025806       0.063153                12.118917            0.157239    29[7-(6,6),7-(6,6)]
       0.006703          0.708223         34.340807       1187.977777                                     0.063274                                0.129385       0.105241       0.031347                      0.000067       0.038343       0.466007       0.000272       0.001968       0.003169       0.003251                 0.206011            0.005075    29[7-(6,6),7-(6,7),7-(6,7),8-(6)]
       0.015423          0.770077         19.061345        675.124228                                     0.125521                                0.111473       0.033781       0.009567                      0.000158       0.270143       0.989045       0.003399       0.001162       0.000990       0.003255                 0.156170            0.543175    29[7-(6,6),7-(6,7),8-(6),8-(6)]
       0.006656          1.461331         10.790893        456.756008                                     0.167510                                0.049511       0.032727       0.008134                      0.000201       0.200038       0.767318       0.001044       0.000520       0.000507       0.003328                 0.272126            0.000008    29[7-(6,6),7-(7),16-(29,42),16-(29,42),42-(16,16,16,16,29,29,29)]
       0.016096          0.665533         17.957743        636.720822                                     0.169141                                0.158424       0.064006       0.023195                      0.000255       0.335785       1.402890       0.008265       0.005009       0.004193       0.005739                 0.186083            0.661307    29[7-(6,6),8-(1,29),8-(1,29),8-(6)]
       0.039949          1.398820         44.073913       1381.316572                                     0.146059                                0.207650       0.127179       0.043848                      0.001541       0.873654       2.830296       0.007427       0.007320       0.008282       0.006358                 0.358605            0.699455    29[7-(6,6),8-(15),8-(15),8-(15)]
       0.197112         30.597179        630.327421      25622.361086                                     4.078321                                2.839016       0.154341       0.103116                      0.000986       7.036131      28.664757       0.043288       0.011221       0.009895       0.039613                 5.265963            0.238049    29[7-(6,6),8-(29,29),8-(6)]
       0.009226          0.997522         24.132274        855.344304                                     0.156725                                0.117781       0.070678       0.023620                      0.000370       0.217562       0.910646       0.004791       0.004535       0.003300       0.002196                 0.206691            0.253310    29[7-(6,6),8-(6),8-(6),8-(6),8-(6),29-(7,8,8,8,8)]
       0.052047          4.061601        108.831658       3745.453480                                     0.525997                                0.619972       0.081214       0.035189                      0.000611       1.227927       4.665660       0.019911       0.008853       0.007309       0.009268                 1.780960            0.564082    29[7-(6,6),8-(6),8-(6),8-(6),8-(6)]
       0.045973          3.002862         64.836300       2310.716679                                     0.481002                                0.392788       0.153308       0.058950                      0.000581       1.095799       4.237347       0.013361       0.005087       0.005324       0.024112                 0.969434            0.015768    29[7-(6,6),8-(6),8-(6),8-(6)]
       0.120227         17.859515        305.940988      11802.622543                                     2.512658                                1.590734       0.203262       0.095007                      0.000467       4.071464      16.702407       0.033359       0.010958       0.010606       0.036297                 3.569143            0.168801    29[7-(6,6),8-(6),8-(6)]
       0.021311          5.428137         19.181456        694.939803                                     0.869739                                0.147102       0.154318       0.055155                      0.000306       0.629811       2.408245       0.007607       0.004482       0.004655       0.033150                 1.816508            0.428366    29[7-(6,6),8-(6),8-(6,29),8-(6,29)]
       0.000243          0.505582         26.894933       1147.664479                                     0.081336                                0.126450       0.014069       0.005404                      0.000033       0.170769       0.857393       0.001863       0.001181       0.000765       0.015629                 0.076471            0.008792    29[7-(6,6),8-(6)]
       0.007731          1.192219         80.890351       3405.923065                                     0.045496                                0.204753       0.084179       0.025469                      0.000384       0.286642       1.527309       0.001521       0.006905       0.003425       0.004684                 0.639541            0.000010    29[7-(6,7),7-(6,7),53-(29),53-(29)]
       0.077964         14.782466        191.205726       7366.033075                                     2.099802                                1.069808       0.138673       0.074889                      0.002571       2.996689      11.864540       0.030967       0.015701       0.014348       0.019338                 5.621438            0.419774    29[7-(6,7),7-(6,7),7-(6,7),7-(6,7)]
       0.147295         19.425201        292.279972      11058.813324                                     2.596620                                1.535068       0.207814       0.106065                      0.001367       4.401229      17.883494       0.036283       0.011924       0.011251       0.020578                 4.280925            0.319660    29[7-(6,7),7-(6,7),7-(6,7),8-(1,29)]
       0.057976          3.687818         29.244017       1013.239460                                     0.446842                                0.193348       0.144647       0.063330                      0.001030       1.561523       5.932931       0.012039       0.008524       0.010668       0.023636                 2.326840            0.574982    29[7-(6,7),7-(6,7),8-(1,29,29),8-(6)]
       0.003961          1.982246         23.559192        806.681998                                     0.301956                                0.137663       0.025855       0.012756                      0.000219       0.381933       1.356163       0.003531       0.000576       0.000499       0.015511                 0.685622            0.215388    29[7-(6,7),7-(6,7),8-(29,29),8-(6)]
       0.069629          5.945221         83.738541       3000.168233                                     0.929826                                0.407475       0.223194       0.090014                      0.001067       1.803794       6.523135       0.012547       0.008204       0.009297       0.043965                 3.142029            0.591066    29[7-(6,7),7-(6,7),8-(6),8-(6)]
       0.018683         11.334921        101.801703       4279.102072                                     1.303036                                0.373816       0.122090       0.037172                      0.000220       0.990372       4.228668       0.005998       0.006105       0.005480       0.018831                 3.084018            0.000922    29[7-(6,7),7-(6,7)]
       0.015961          1.727592         34.169201       1230.866159                                     0.271339                                0.201179       0.087835       0.030901                      0.000406       0.398456       1.723102       0.006737       0.002500       0.002620       0.009719                 0.479374            0.529797    29[7-(6,7),8-(6),8-(6),8-(6),8-(6)]
       0.013510          6.682730         22.423898        867.345421                                     0.757669                                0.101473       0.090827       0.025605                      0.000120       0.371170       1.535713       0.001299       0.000137       0.000913       0.033563                 1.845232            0.020184    29[7-(7,7),7-(7,7),8-(29,29)]
       0.099889          4.456294         89.589572       3095.397506                                     0.912515                                0.705266       0.233229       0.105757                      0.000334       2.581968      10.195186       0.036091       0.015741       0.018439       0.000001                 0.589597            0.060561    29[8-(1,29),8-(1,29),8-(6),8-(6)]
       0.074429          4.963666         57.297716       2116.299381                                     1.019788                                0.508982       0.168302       0.082496                      0.001996       2.196069       8.716100       0.027196       0.015937       0.016837       0.014644                 1.190626            0.494890    29[8-(1,29),8-(1,29,29),8-(6),8-(6)]
       0.005561          0.625251         14.491815        533.846840                                     0.100680                                0.080296       0.006080       0.001162                      0.000084       0.234791       0.898847       0.001689       0.000456       0.000439       0.001745                 0.120655            0.006036    29[8-(1,29,29),8-(1,29,29),8-(6)]
       0.011220          0.798704         74.115052       2272.031365                                     0.121907                                0.502393       0.075652       0.020623                      0.000857       0.240659       1.459348       0.017748       0.002282       0.000715       0.007029                 0.697642            0.480215    29[8-(15),8-(15),8-(15),8-(15)]
       0.081005          8.964517        111.932409       3579.280847                                     1.598848                                0.821015       0.088219       0.054049                      0.000309       1.779530       6.660526       0.032134       0.010199       0.008020       0.010335                 3.021002            0.074353    29[8-(15),8-(15),8-(15)]
       0.136522         17.175309        192.452233       6978.490120                                     2.341797                                0.964569       0.007533       0.037718                      0.000295       3.333519      11.622309       0.016098       0.001590       0.000323       0.010985                 3.702404            0.191658    29[8-(15),8-(15)]
       0.020098          4.944233         52.194447       1839.154179                                     0.774682                                0.337557       0.111978       0.045412                      0.000196       0.929790       3.896440       0.010769       0.003767       0.004260       0.027737                 0.868060            0.291085    29[8-(29,29),8-(29,29),8-(6),8-(6)]
       0.032395          3.015108         68.635499       2217.501710                                     0.525371                                0.498228       0.128750       0.045561                      0.000701       0.883980       3.660899       0.023086       0.010202       0.008577       0.017907                 1.198564            0.610966    29[8-(6),8-(6),8-(6),8-(6),29-(8,8,8,8)]
       0.020681          2.030538         25.130662        902.258453                                     0.327356                                0.164060       0.142232       0.049496                      0.000660       0.406762       1.833171       0.007041       0.002623       0.003483       0.015467                 0.413116            0.597897    29[8-(6),8-(6),8-(6),8-(6),8-(6)]
       0.048234          4.787751        113.971603       3752.376418                                     0.682094                                0.643084       0.121781       0.040797                      0.000721       1.046502       3.844763       0.016982       0.004901       0.005529       0.040214                 1.208240            0.593134    29[8-(6),8-(6),8-(6),8-(6)]
       0.088113          8.353998        204.252051       7143.628203                                     1.597333                                1.395773       0.360818       0.139246                      0.000725       3.019456      12.909263       0.047257       0.020443       0.018154       0.018790                 1.908870            0.079268    29[8-(6),8-(6),8-(6)]
       0.108734         16.366500        328.948359      13146.012466                                     2.279576                                1.551654       0.173304       0.082541                      0.000254       3.840162      15.455141       0.026712       0.008145       0.007831       0.021340                 3.829490            0.143688    29[8-(6),8-(6)]
       0.003524          1.558648         12.946186        490.756371                                     0.179217                                0.048497       0.027642       0.006554                      0.000115       0.075379       0.158882       0.000618       0.000110       0.000492       0.003250                 0.583113            0.000006    30[1-(8),7-(6,7),7-(6,7),8-(1,30,30),8-(1,30,30),8-(6)]
       0.004087          1.817880         33.965236       1347.636681                                     0.216108                                0.126608       0.026467       0.009176                      0.000348       0.205375       0.949019       0.002493       0.000719       0.001283       0.007745                 0.277882            0.000006    30[7-(1,1,6),7-(6,6),7-(6,6),8-(6)]
       0.000904          0.192708          1.071263         43.872136                                     0.022497                                0.002890       0.005715       0.002685                      0.000093       0.026868       0.097841       0.000002       0.000078       0.000016       0.003131                 0.029815            0.000001    30[7-(1,1,6),8-(6),8-(6),8-(6)]
       0.002497          0.382345         12.639161        525.491837                                     0.049150                                0.056865       0.012304       0.002056                      0.000181       0.126100       0.477407       0.002227       0.001973       0.001499       0.002282                 0.126301            0.000002    30[7-(1,6,6),7-(6,6),8-(6),8-(6),17-(0)]
       0.003605          0.091893         18.327146        753.902927                                     0.063188                                0.036870       0.015026       0.003535                      0.000073       0.092300       0.325437       0.002417       0.002967       0.002158       0.002827                 0.146508            0.000003    30[7-(1,6,6),7-(6,6),8-(6),8-(6),35-(0)]
       0.004412          4.885764         22.401173        937.688035                                     0.561174                                0.186774       0.042687       0.012560                      0.000128       0.054742       0.405853       0.008695       0.007919       0.005555       0.010213                 1.690361            0.001460    30[7-(6),7-(6),7-(6),7-(6),7-(6,6),7-(6,6)]
       0.010499          2.979389         20.609990        755.147883                                     0.221261                                0.029525       0.006485       0.001037                      0.000216       0.108114       0.075663       0.002734       0.003010       0.003179       0.009215                 0.543318            0.000017    30[7-(6),7-(6),7-(6),7-(6)]
       0.009674          3.416017         55.176448       2532.816260                                     0.361174                                0.159767       0.014300       0.004215                      0.000136       0.401113       1.644597       0.002297       0.001398       0.001315       0.005351                 0.982009            0.000002    30[7-(6,6),7-(6,6),53-(0),53-(0)]
       0.015595          5.438133         78.264408       3228.319983                                     0.594754                                0.251771       0.119494       0.035294                      0.000268       0.271497       1.241434       0.002040       0.001787       0.001624       0.002963                 0.758106            0.000021    30[7-(6,6),7-(6,6),7-(6,6),7-(6,6),7-(6,6),7-(6,6)]
       0.007370          4.892742        142.270449       5424.416192                                     0.354721                                0.361769       0.091682       0.027320                      0.000271       0.337884       1.564461       0.006650       0.013784       0.012594       0.002526                 1.363029            0.000031    30[7-(6,6),7-(6,6),7-(6,6),7-(6,6),9-(14),9-(14)]
       0.033104          3.576876         87.429839       3637.100194                                     0.560898                                0.483315       0.164846       0.050929                      0.001192       1.039601       4.395798       0.021113       0.017278       0.014703       0.012620                 1.290564            0.007567    30[7-(6,6),7-(6,6),7-(6,6),7-(6,6)]
       0.040519          6.601709         88.458496       3435.513800                                     0.155591                                0.129888       0.042955       0.005874                      0.000770       0.828791       2.830788       0.022704       0.025837       0.019674       0.000215                 0.226363            0.000001    30[7-(6,6),7-(6,6),7-(6,6),8-(6),8-(6),8-(6,30)]
       0.021382          4.944004         92.841413       3746.224327                                     0.486941                                0.325749       0.056956       0.018346                      0.000563       0.448922       1.561507       0.007955       0.006205       0.005111       0.037907                 1.104699            0.036650    30[7-(6,6),7-(6,6),7-(6,6),8-(6),8-(6)]
       0.029035          3.955003         90.715291       3685.441027                                     0.432537                                0.311300       0.094627       0.034947                      0.000606       0.872275       3.327425       0.004543       0.000916       0.001181       0.021650                 0.702216            0.000001    30[7-(6,6),7-(6,6),7-(6,6),8-(6)]
       0.099153         33.279287        780.046091      42094.988408                                     2.654551                                1.651471       0.128060       0.063628                      0.000158       5.997463      26.394596       0.008389       0.004735       0.001079       0.159940                 2.968856            0.132031    30[7-(6,6),7-(6,6),7-(6,6)]
       0.002615          0.619712         30.207602       1257.254828                                     0.075639                                0.118754       0.031693       0.011363                      0.000274       0.203827       0.881701       0.002713       0.000994       0.000884       0.003794                 0.170482            0.000002    30[7-(6,6),7-(6,6),7-(6,7),7-(6,7)]
       0.027820          6.666919         47.987455       2004.776674                                     0.823861                                0.212341       0.045006       0.016343                      0.000319       0.467124       1.753793       0.005945       0.003130       0.002657       0.033576                 1.720031            0.000006    30[7-(6,6),7-(6,6),7-(6,7),8-(6)]
       0.043926          2.371711         89.998009       3661.568239                                     0.267020                                0.301742       0.048043       0.013531                      0.000218       1.001266       3.725007       0.004122       0.001965       0.001720       0.013302                 0.964600            0.000260    30[7-(6,6),7-(6,6),8-(1,30),8-(6)]
       0.031005          7.025644        244.621008       9672.657838                                     0.475753                                0.490607       0.008643       0.010878                      0.001223       0.782559       2.942894       0.016739       0.027996       0.021073       0.045473                 1.113576            0.000003    30[7-(6,6),7-(6,6),8-(6),8-(6),8-(6),8-(6)]
       0.025774          6.781304         60.238329       2395.829475                                     0.938345                                0.250468       0.058457       0.015989                      0.000374       0.433431       1.757806       0.016692       0.016435       0.012868       0.035416                 2.814423            0.007339    30[7-(6,6),7-(6,6),8-(6),8-(6),8-(6)]
       0.026886          5.672021        144.905903       5780.457304                                     0.536316                                0.518083       0.091456       0.028674                      0.000568       0.694917       2.923905       0.016208       0.015283       0.011552       0.024045                 0.804405            0.000003    30[7-(6,6),7-(6,6),8-(6),8-(6),8-(6,30)]
       0.038721          5.571244        135.165894       5442.240490                                     0.666123                                0.498876       0.101668       0.033728                      0.000516       1.033729       4.066572       0.009285       0.005169       0.004386       0.022836                 1.696074            0.009677    30[7-(6,6),7-(6,6),8-(6),8-(6)]
       0.019825          3.998310         77.061231       2942.264930                                     0.458561                                0.303123       0.074920       0.018767                      0.000212       0.541772       2.075258       0.005115       0.001183       0.001709       0.026012                 1.029962            0.000002    30[7-(6,6),7-(6,6),8-(6)]
       0.006099          0.828917         15.292635        612.632655                                     0.073842                                0.042089       0.008645       0.004389                      0.000135       0.156498       0.520930       0.000018       0.000708       0.000594       0.000764                 0.144686            0.000001    30[7-(6,6),7-(6,7),7-(6,7),8-(1,30,30)]
       0.006355          0.460318          4.432850        208.788080                                     0.043511                                0.052029       0.031564       0.004594                      0.000549       0.391393       1.432547       0.003087       0.002178       0.002332       0.015487                 0.218878            0.000001    30[7-(6,6),7-(6,7),7-(6,7),8-(6),8-(6)]
       0.015991          2.692122         36.573146       1475.609466                                     0.272625                                0.118373       0.076775       0.024202                      0.000655       0.472870       1.839411       0.002588       0.001842       0.002559       0.010410                 0.694743            0.000297    30[7-(6,6),7-(6,7),7-(6,7),8-(6)]
       0.021441          7.671831        119.522183       4885.312155                                     0.791236                                0.371370       0.083603       0.011394                      0.000257       0.866289       2.793843       0.003156       0.002217       0.002799       0.012994                 1.348778            0.000001    30[7-(6,6),7-(6,7),8-(6),8-(6)]
       0.036908          1.773849         84.803508       3445.110896                                     0.222951                                0.290816       0.012545       0.006612                      0.000234       1.040300       3.904511       0.003783       0.001838       0.000904       0.026424                 0.435792            0.000167    30[7-(6,6),8-(1,30),8-(6),8-(6)]
       0.010836          1.834918         23.026270        909.603740                                     0.270279                                0.100311       0.040920       0.012939                      0.000276       0.274030       1.008669       0.002776       0.001562       0.001466       0.020433                 0.690131            0.000007    30[7-(6,6),8-(15),8-(15),8-(15)]
       0.040877          6.707995        139.216750       5836.350338                                     0.920409                                0.604351       0.074809       0.036776                      0.000328       1.686467       7.386003       0.014282       0.004710       0.006261       0.005122                 1.553683            0.056455    30[7-(6,6),8-(30),8-(30),8-(6)]
       0.007463          0.882668         14.570261        531.805693                                     0.093799                                0.052424       0.029834       0.009410                      0.000174       0.042280       0.165424       0.000204       0.001315       0.001153       0.003978                 0.044895            0.008404    30[7-(6,6),8-(30,30),8-(30,30),8-(6),8-(6),8-(6)]
       0.002273          0.674152         18.549715        736.421312                                     0.034374                                0.031118       0.004763       0.001503                      0.000062       0.015897       0.024885       0.001376       0.002068       0.001729       0.003200                 0.125546            0.000601    30[7-(6,6),8-(30,30),8-(6),8-(6)]
       0.028982          6.911250        135.472292       5177.237988                                     0.705854                                0.449768       0.075676       0.016197                      0.000492       0.723224       2.576254       0.013993       0.016394       0.012647       0.023018                 2.052229            0.011107    30[7-(6,6),8-(6),8-(6),8-(6),8-(6)]
       0.019602          2.635687        112.310187       4421.746799                                     0.343852                                0.492981       0.052326       0.019025                      0.000185       0.606160       2.559522       0.011630       0.005433       0.003889       0.015832                 0.639598            0.000001    30[7-(6,6),8-(6),8-(6),8-(6),8-(6,30)]
       0.028474          4.033154         95.160323       3770.542898                                     0.476473                                0.347808       0.070735       0.020406                      0.000660       0.761872       2.925524       0.005572       0.003223       0.002863       0.025095                 1.323616            0.001897    30[7-(6,6),8-(6),8-(6),8-(6)]
       0.013584          3.143350         51.952240       2090.099596                                     0.391054                                0.182293       0.030093       0.011955                      0.000181       0.396070       1.544860       0.002461       0.000759       0.000553       0.003859                 1.071610            0.000003    30[7-(6,6),8-(6),8-(6),8-(6,30)]
       0.067853          7.445091        248.376504      10544.682685                                     0.908684                                0.921892       0.146544       0.056279                      0.000501       2.480108       9.961906       0.015871       0.005365       0.005420       0.027342                 0.884207            0.059336    30[7-(6,6),8-(6),8-(6)]
       0.004868          0.714145          8.957699        323.355498                                     0.050331                                0.035724       0.071203       0.020330                      0.000050       0.102588       0.653422       0.002294       0.001635       0.002464       0.003226                 0.133207            0.028355    30[7-(6,6,6),8-(15),8-(15),8-(15,30),8-(6)]
       0.035607          4.354593        185.336016       6910.049132                                     0.587986                                0.593923       0.112955       0.021907                      0.000926       0.875013       2.894469       0.017450       0.024682       0.018689       0.027017                 1.458406            0.027715    30[7-(6,6,6),8-(6),8-(6),8-(6),8-(6)]
       0.012450          2.315278         58.696533       2372.513799                                     0.281523                                0.257366       0.133249       0.039640                      0.000161       0.253576       1.641063       0.006576       0.002207       0.002585       0.015114                 0.422206            0.000001    30[7-(6,6,6),8-(6),8-(6),8-(6)]
       0.009710          3.885287         82.939909       3355.154974                                     0.346081                                0.233979       0.048908       0.011452                      0.000250       0.270906       0.863360       0.001334       0.004171       0.003994       0.010351                 0.750967            0.000232    30[7-(6,7),7-(6,7),7-(6,7),7-(6,7),7-(6,7),7-(6,7)]
       0.005089          4.341194         58.080068       2304.448836                                     0.419609                                0.171675       0.013277       0.001495                      0.000416       0.088384       0.432473       0.001407       0.003581       0.003119       0.062794                 1.175537            0.000002    30[7-(6,7),7-(6,7),7-(6,7),7-(6,7),8-(6),8-(6)]
       0.057074         11.588206        285.624052      11853.430517                                     1.229619                                0.939546       0.142743       0.041018                      0.001021       1.834208       6.907717       0.012468       0.002809       0.003689       0.027741                 2.170782            0.000046    30[7-(6,7),7-(6,7),7-(6,7),7-(6,7)]
       0.005114          3.379587         54.982684       2207.220094                                     0.331042                                0.182142       0.051413       0.012618                      0.000267       0.261003       1.098245       0.003374       0.002381       0.002643       0.008832                 0.860761            0.000001    30[7-(6,7),7-(6,7),7-(6,7),8-(6),8-(6)]
       0.012068          3.020121         38.628475       1634.404724                                     0.251957                                0.385611       0.079753       0.023822                      0.000226       0.399071       1.842185       0.019034       0.016546       0.012428       0.009590                 1.097377            0.000001    30[7-(6,7),7-(6,7),7-(6,7),8-(6)]
       0.325393         58.759627       1921.539118      91512.103587                                     6.402152                                5.497063       0.196028       0.148919                      0.001727      13.448915      56.021810       0.060717       0.003191       0.007023       0.001862                 7.377468            0.307544    30[7-(6,7),7-(6,7),7-(6,7)]
       0.000515          0.469921         11.061479        458.679484                                     0.059556                                0.044531       0.011756       0.004775                      0.000108       0.099053       0.429066       0.000977       0.000246       0.000309       0.002829                 0.079357            0.000000    30[7-(6,7),7-(6,7),8-(30,30,30),8-(6)]
       0.038927          2.743283         75.762741       3083.542911                                     0.312833                                0.255632       0.072618       0.024770                      0.000547       0.777221       2.774551       0.005374       0.004593       0.003353       0.024114                 0.860551            0.003760    30[7-(6,7),7-(6,7),8-(6),8-(6)]
       0.005667          2.161154         16.754589        685.996728                                     0.247733                                0.078671       0.026496       0.008523                      0.000253       0.188711       0.860112       0.002494       0.001382       0.001546       0.002503                 0.764851            0.005258    30[7-(6,7),8-(6),8-(6),8-(6)]
       0.009904          6.292507        305.907082      12783.045449                                     0.521945                                0.976101       0.092506       0.014086                      0.000621       1.139466       4.787163       0.007571       0.006541       0.006301       0.004261                 1.884456            0.000000    30[7-(7,7),7-(7,7),7-(7,7),7-(7,7),7-(7,7),7-(7,7)]
       0.002010          2.242963          6.669406        283.602535                                     0.201923                                0.061909       0.016355       0.005546                      0.000218       0.059143       0.329087       0.002633       0.002085       0.001620       0.000041                 0.737424            0.000006    30[7-(7,7),7-(7,7),8-(1,30,30),8-(1,30,30),8-(6),8-(6)]
       0.022942          5.465258         45.975566       1790.258021                                     0.810785                                0.305100       0.009509       0.010585                      0.000344       0.933326       3.649510       0.012963       0.006820       0.006624       0.001860                 1.297609            0.000002    30[8-(1,30),8-(1,30),8-(6),8-(6)]
       0.008211          2.456049         59.284864       2299.363041                                     0.276316                                0.224999       0.031969       0.009328                      0.000260       0.286873       1.315288       0.003474       0.001744       0.001524       0.016860                 0.579639            0.000002    30[8-(1,30),8-(6),8-(6),8-(6)]
       0.012997          2.615654         64.380284       2409.017730                                     0.358508                                0.291083       0.017915       0.011741                      0.000215       0.592805       2.443366       0.005413       0.005127       0.004361       0.002521                 0.560686            0.000003    30[8-(1,30,30),8-(1,30,30),8-(6),8-(6),8-(6),8-(6)]
       0.040665          4.445948         80.346520       2917.463956                                     0.510497                                0.331505       0.059715       0.024196                      0.000363       1.031274       3.815935       0.006469       0.008737       0.007617       0.007527                 0.687425            0.000007    30[8-(1,30,30),8-(1,30,30),8-(6),8-(6),8-(6,30),8-(6,30)]
       0.064730          9.046319        213.772139       8096.326198                                     1.180342                                0.921010       0.195225       0.071180                      0.000549       1.920755       7.511018       0.017554       0.004125       0.003229       0.040707                 1.604935            0.000004    30[8-(1,30,30),8-(1,30,30),8-(6),8-(6)]
       0.015946          2.220520         41.099079       1586.866751                                     0.248161                                0.155954       0.045975       0.018172                      0.000115       0.494338       2.017074       0.002046       0.001340       0.000150       0.014557                 0.316146            0.000008    30[8-(1,30,30),8-(6),8-(6),8-(6),8-(6,30)]
       0.044741          7.706733        162.410340       6200.369691                                     1.015963                                0.689994       0.141663       0.052862                      0.000392       1.388896       5.603147       0.013315       0.002317       0.002445       0.025667                 1.670863            0.003203    30[8-(1,30,30),8-(6),8-(6),8-(6)]
       0.050722          7.196482        284.066293      11065.108620                                     1.139627                                1.368235       0.102679       0.049953                      0.000635       2.303447       9.945632       0.032626       0.011113       0.009900       0.025449                 0.873193            0.086672    30[8-(1,30,30),8-(6),8-(6)]
       0.026046          1.578356         56.700276       2190.210173                                     0.236877                                0.257898       0.063777       0.020787                      0.000202       0.657727       2.716846       0.006864       0.003089       0.003237       0.013034                 1.025014            0.037972    30[8-(15),8-(15),8-(15),8-(15)]
       0.006103          2.006643         30.021796       1222.900580                                     0.244164                                0.162102       0.056879       0.020040                      0.000175       0.384137       2.168719       0.005944       0.002406       0.003870       0.010724                 0.760304            0.036926    30[8-(15),8-(15),8-(15),8-(15,30)]
       0.017477          0.312539         42.010708       1673.699079                                     0.080831                                0.190689       0.049733       0.019884                      0.000218       0.607956       2.772337       0.005299       0.001549       0.003090       0.008375                 0.245472            0.030815    30[8-(15),8-(15),8-(15),8-(6)]
       0.000727          0.910172         23.666806        907.256737                                     0.139387                                0.111668       0.049112       0.017345                      0.000046       0.200860       0.897482       0.002771       0.000605       0.000769       0.001868                 0.266152            0.014111    30[8-(15),8-(15),8-(15,30),8-(15,30)]
       0.002352          0.861538         12.255165        467.357439                                     0.079499                                0.068796       0.022896       0.008685                      0.000063       0.114698       0.405879       0.002164       0.001124       0.000713       0.008724                 0.284734            0.000002    30[8-(15),8-(15),8-(15,30),8-(6)]
       0.013278          2.455423         23.075523        943.624078                                     0.320430                                0.117369       0.044149       0.014996                      0.000440       0.342466       1.630522       0.004082       0.002153       0.002754       0.019909                 0.561452            0.016862    30[8-(15),8-(15),8-(6),8-(6)]
       0.006875          3.646492         36.490859       1278.383844                                     0.537565                                0.224952       0.079721       0.025961                      0.000059       0.321966       1.535448       0.009143       0.002991       0.003120       0.006244                 1.189728            0.000462    30[8-(15),8-(15)]
       0.006334          4.960138         74.898606       2626.447008                                     0.698006                                0.325616       0.030624       0.009625                      0.000090       0.216273       0.832725       0.002092       0.007220       0.005869       0.000000                 1.355584            0.007193    30[8-(15,30),8-(15,30),8-(15,30),8-(15,30),8-(15,30),8-(15,30)]
       0.041612         15.390419        132.890698       4882.837547                                     2.126002                                0.588828       0.068123       0.015798                      0.000026       0.410773       0.932138       0.003427       0.007307       0.006344       0.007122                 5.986738            0.019482    30[8-(30,30),8-(30,30),8-(30,30),8-(30,30),8-(6),8-(6)]
       0.043247          4.973412         98.036275       3613.821485                                     0.590205                                0.481161       0.037264       0.006210                      0.000365       0.853154       3.409167       0.006713       0.001109       0.000741       0.010586                 2.623555            0.026600    30[8-(30,30),8-(30,30),8-(6),8-(6),8-(6),8-(6)]
       0.026911          4.542105         90.367781       3526.624997                                     0.637276                                0.436820       0.092665       0.029348                      0.000545       0.743779       3.144767       0.016276       0.014837       0.010402       0.029407                 1.513729            0.044923    30[8-(30,30),8-(30,30),8-(6),8-(6)]
       0.041770          4.277447        138.511158       5289.214567                                     0.560466                                0.566964       0.082902       0.028155                      0.000634       1.086846       4.122196       0.010116       0.003209       0.003430       0.038182                 1.235012            0.017873    30[8-(30,30),8-(6),8-(6),8-(6),8-(6)]
       0.036663          5.628357        120.951826       4687.359100                                     0.683198                                0.472857       0.074255       0.028424                      0.000467       1.052812       4.093318       0.007405       0.003129       0.002777       0.022751                 1.631430            0.036961    30[8-(30,30),8-(6),8-(6),8-(6)]
       0.044861          6.569690        152.542842       5952.482134                                     0.905835                                0.669201       0.104599       0.039218                      0.000535       1.487781       6.044459       0.013738       0.003662       0.003983       0.041350                 1.680465            0.006500    30[8-(30,30),8-(6),8-(6)]
       0.030869          5.829676         90.033819       3515.316003                                     0.704081                                0.348679       0.033071       0.016047                      0.000358       0.882745       3.325483       0.005463       0.002573       0.002133       0.016586                 1.975822            0.004343    30[8-(30,30,30),8-(6),8-(6),8-(6),8-(6)]
       0.025239          3.413246         69.694955       2717.047134                                     0.404499                                0.289035       0.059719       0.019256                      0.000336       0.600461       2.375408       0.006977       0.004429       0.003770       0.016285                 1.284766            0.003419    30[8-(30,30,30),8-(6),8-(6),8-(6)]
       0.047804          3.615778        111.945858       4338.255736                                     0.459447                                0.454193       0.093259       0.034005                      0.000255       1.219181       4.528854       0.007489       0.001709       0.002656       0.033422                 1.075502            0.000451    30[8-(30,30,30),8-(6),8-(6)]
       0.017263          1.789206         46.921521       1645.707507                                     0.217900                                0.254908       0.094850       0.026848                      0.000609       0.330755       1.000962       0.007814       0.003456       0.001323       0.007391                 0.377275            0.000002    30[8-(6),8-(6),8-(6),8-(6),30-(8,8,8,8)]
       0.063122          9.790749        226.901205       7946.781248                                     0.955610                                0.985904       0.126045       0.034606                      0.001378       0.896129       3.129559       0.008483       0.026020       0.019900       0.003652                 1.399806            0.000007    30[8-(6),8-(6),8-(6),8-(6),8-(6),8-(6)]
       0.073670          2.526894        152.586426       5888.387158                                     0.055879                                0.289174       0.038907       0.003480                      0.000727       1.175428       3.551841       0.011757       0.019737       0.015109       0.000538                 0.139111            0.005071    30[8-(6),8-(6),8-(6),8-(6),8-(6),8-(6,30)]
       0.014959          2.578354         48.927091       1957.820686                                     0.355728                                0.215863       0.023943       0.010707                      0.000056       0.472643       1.905549       0.005040       0.001544       0.001512       0.015193                 0.524954            0.000001    30[8-(6),8-(6),8-(6),8-(6),8-(6)]
       0.040024          5.561654        155.627157       5766.197316                                     0.509057                                0.363667       0.054482       0.015324                      0.000910       0.377328       0.995548       0.013375       0.023475       0.018390       0.005667                 1.355688            0.016390    30[8-(6),8-(6),8-(6),8-(6),8-(6,30),8-(6,30)]
       0.061078          0.979274        144.760707       5606.574852                                     0.651205                                0.046667       0.030137       0.015360                      0.000145       0.986117       3.186756       0.024958       0.033459       0.022889       0.010132                 1.375005            0.000003    30[8-(6),8-(6),8-(6),8-(6),8-(6,30)]
       0.058233         10.231140        262.414911       9907.314586                                     1.303597                                1.162673       0.144986       0.061602                      0.001132       2.108022       8.469644       0.025167       0.006312       0.005280       0.086616                 1.521863            0.007188    30[8-(6),8-(6),8-(6),8-(6)]
       0.003109          0.852834         23.317282        919.556143                                     0.102344                                0.108394       0.015720       0.006640                      0.000213       0.189721       0.860535       0.003011       0.001416       0.001387       0.003185                 0.457113            0.000002    30[8-(6),8-(6),8-(6),8-(6,30),8-(6,30)]
       0.047828          7.258261        177.650684       6845.000119                                     0.923778                                0.721557       0.118755       0.045717                      0.000367       1.433008       5.687037       0.012520       0.003000       0.003052       0.025966                 1.621969            0.016013    30[8-(6),8-(6),8-(6),8-(6,30)]
       0.089596         14.741654        468.705245      19992.873810                                     1.999640                                1.878140       0.193975       0.088646                      0.000532       4.238866      18.330880       0.036714       0.010160       0.010638       0.055866                 2.087402            0.089494    30[8-(6),8-(6),8-(6)]
       0.002496          1.264497         23.832248        908.982330                                     0.088660                                0.039393       0.010287       0.002846                      0.000051       0.055024       0.210000       0.002864       0.004253       0.003100       0.001855                 0.182467            0.000001    30[8-(6),8-(6),8-(6,30),8-(6,30),8-(6,30),8-(6,30)]
       0.030153          4.837741        113.471056       4331.655736                                     0.575791                                0.434291       0.073793       0.025991                      0.000696       0.795195       3.160142       0.007108       0.004415       0.004107       0.018308                 1.369025            0.000105    30[8-(6),8-(6),8-(6,30),8-(6,30)]
       0.036172          9.370786        237.683917       9704.350398                                     1.368303                                1.090054       0.166233       0.061174                      0.000286       1.781748       8.058960       0.025038       0.010560       0.009328       0.017602                 1.561226            0.075817    30[8-(6),8-(6),8-(6,30)]
       0.088958         21.873221        479.594561      20846.228873                                     2.634419                                1.802495       0.131300       0.049658                      0.000360       3.134237      13.426418       0.030421       0.011729       0.009446       0.088175                 3.426503            0.041129    30[8-(6),8-(6)]
       0.003490          2.826444         54.948086       2030.188262                                     0.341696                                0.269927       0.059471       0.017149                      0.000475       0.325538       1.243683       0.007004       0.002573       0.000929       0.007435                 0.859423            0.000002    30[8-(6),8-(6,30),8-(6,30),8-(6,30),8-(6,30)]
       0.002145          1.974658         45.326723       1667.107072                                     0.202464                                0.152087       0.009716       0.002769                      0.000056       0.047153       0.210228       0.000931       0.004151       0.003585       0.001154                 0.258688            0.000002    30[8-(6,30),8-(6,30),8-(6,30),8-(6,30),8-(6,30),8-(6,30)]
       0.002607          4.178728         20.430726        618.062447                                     0.272236                                0.110341       0.046501       0.019310                      0.000602       0.414135       2.088302       0.023061       0.012300       0.014929       0.008331                 1.100498            0.000017    31[8-(1,31),8-(1,31),8-(6),8-(6),8-(6),8-(6)]
       0.017638          1.260768         38.197376       1338.473999                                     0.200506                                0.088185       0.045663       0.010831                      0.000176       0.317870       1.028555       0.008698       0.006271       0.007191       0.008021                 0.482470            0.002879    31[8-(15),8-(15),8-(15),8-(15),9-(31),9-(31)]
       0.013486          0.646752         69.925940       2531.497372                                     0.097369                                0.324711       0.115925       0.038651                      0.000039       0.684234       3.369429       0.013864       0.001446       0.003679       0.023115                 0.513695            0.002539    31[8-(15),8-(15),8-(15),8-(15)]
       0.031723         20.419365        341.322747      19908.433597                                     1.529053                                0.513570       0.123943       0.040734                      0.000096       1.953507       8.708838       0.007477       0.001007       0.002486       0.029081                 2.979562            0.000015    35[29-(7,16,16)]
       0.011742         15.420831        232.687509      13410.518651                                     1.169962                                0.366725       0.126649       0.032275                      0.000060       0.152511       1.608912       0.006043       0.001027       0.001687       0.019963                 2.094721            0.000082    35[29-(7,35),29-(7,35),29-(7,35,35)]
       0.041748         15.826388        470.170700      25873.597291                                     1.118046                                0.665947       0.048796       0.020774                      0.000153       1.826448       7.531145       0.007105       0.000604       0.001893       0.044286                 1.672018            0.019990    35[29-(7,35),29-(7,35)]
       0.040114          1.455133        189.796462      11942.467223                                     0.087855                                0.446257       0.230569       0.073213                      0.000220       2.852807      13.194198       0.012821       0.003793       0.008846       0.005882                 0.440546            0.000069    35[29-(7,35),29-(7,35,35)]
       0.012837          1.374228         86.232763       4947.217346                                     0.109045                                0.133295       0.048296       0.018999                      0.000212       1.033472       4.339265       0.002184       0.000102       0.000938       0.008821                 0.058960            0.000006    35[30-(7,7,8,8)]
       0.013589          3.918587        214.013084      12533.197990                                     0.343596                                0.357699       0.095897       0.028656                      0.000316       0.511805       3.216172       0.006321       0.001327       0.002515       0.006908                 0.332751            0.035215    35[48-(7,7,35,35,35),48-(7,7,35,35,35)]
       0.043082         16.745433        505.254068      26102.488481                                     1.382613                                0.945879       0.206633       0.061899                      0.000197       2.047922       9.207039       0.017727       0.002893       0.005833       0.028140                 2.447888            0.023540    35[6-(6,6)]
       0.005143          4.854589         72.132094       3294.975439                                     0.477965                                0.187675       0.025415       0.008782                      0.000011       0.327154       1.340033       0.001124       0.000932       0.000924       0.000034                 0.764421            0.000865    39[8-(6),8-(6),8-(6),8-(6),8-(6),8-(6),8-(6,6),8-(6,6),8-(6,6)]
       0.021765         22.901284        260.554356      12476.248716                                     1.873507                                0.660909       0.112661       0.036727                      0.000398       0.783627       3.965224       0.008696       0.001573       0.001649       0.036043                 3.255098            0.000018    39[8-(6),8-(6),8-(6),8-(6),8-(6),8-(6)]
       0.001938         17.998583        141.335635       6798.487059                                     1.424454                                0.429764       0.025804       0.004444                      0.000146       0.145390       1.384572       0.007840       0.003227       0.002811       0.015282                 3.627299            0.000009    39[8-(6),8-(6),8-(6),8-(6),8-(6),8-(6,39),8-(6,39)]
       0.022844          7.077643        190.386105       9080.483822                                     0.559942                                0.399030       0.028760       0.011816                      0.000122       0.861592       3.364048       0.002943       0.002167       0.002235       0.009985                 0.694954            0.000023    39[8-(6),8-(6),8-(6,39),8-(6,39),8-(6,39),8-(6,39),8-(6,39),8-(6,39)]
       0.083977         16.514417        391.726990      15642.047719                                     1.936810                                1.515605       0.111776       0.068063                      0.000233       3.439524      13.007955       0.025508       0.007271       0.007789       0.042621                 2.347599            0.013926    40[8-(40,40),8-(40,40),8-(40,40),8-(40,40),8-(6),8-(6),8-(6),8-(6)]
       0.007068          0.963128          3.641698        131.847038                                     0.070490                                0.003019       0.011485       0.001968                      0.000042       0.094287       0.145976       0.000929       0.000670       0.000848       0.000970                 0.311757            0.000013    40[8-(40,40),8-(40,40),8-(40,40),8-(40,40),8-(6),8-(6)]
       0.034155          2.911814         94.385992       3545.006680                                     0.229562                                0.279415       0.076066       0.015902                      0.000216       0.640636       1.745095       0.001314       0.005099       0.005255       0.000945                 0.371262            0.000080    40[8-(6),8-(6),8-(6),8-(6),8-(6),8-(6),8-(6),8-(6)]
       0.032602         10.418449        136.117482       5868.012376                                     0.746744                                0.324498       0.030081       0.005792                      0.000118       0.780700       2.801996       0.002152       0.005987       0.005608       0.010896                 1.301310            0.463260    41[6-(7),6-(7),6-(7),6-(7),6-(7),6-(7),6-(7),6-(7)]
       0.008591          1.460614         38.997960       1746.043420                                     0.124323                                0.101342       0.011770       0.002552                      0.000009       0.177279       0.559419       0.000121       0.001159       0.001065       0.011640                 0.087958            0.000014    42[16-(29,29),16-(29,29),16-(29,29),16-(29,29),29-(6,7,16,16),29-(6,7,16,16),29-(7,7,16,16),29-(7,7,16,16)]
       0.004570          1.264408        203.390885      12886.624777                                     0.021424                                0.189943       0.032844       0.009044                      0.000021       0.447855       2.977520       0.000448       0.002108       0.001337       0.011134                 0.619321            0.037376    42[16-(29,29),16-(29,29),16-(29,29),29-(7,7,16,16),29-(7,7,16,16),29-(7,7,16,16)]
       0.059809         17.979467        229.139596       9531.812076                                     1.357647                                0.588613       0.153113       0.036965                      0.001171       1.471644       4.990961       0.003152       0.010939       0.010371       0.011661                 1.960247            0.136995    42[6-(7),6-(7),6-(7),6-(7),6-(7),6-(7),6-(7),6-(7)]
       0.054023          2.304469         36.197517       1604.359010                                     0.198051                                0.099591       0.077844       0.014157                      0.000458       1.399130       4.641807       0.000884       0.000949       0.001021       0.003868                 0.469957            0.353500    42[6-(7),6-(7),6-(7),6-(7),6-(7),6-(7),6-(7)]
       0.016146         11.290434        213.047018      10521.722929                                     0.813130                                0.384196       0.219062       0.052681                      0.000678       0.526747       2.113138       0.002426       0.004835       0.003592       0.015754                 1.693620            0.082137    42[8-(15),8-(15,42),8-(28),8-(42),8-(42)]
       0.013002          4.717789        200.240852      12364.798895                                     0.423381                                0.361531       0.030814       0.012479                      0.000050       1.317109       6.220406       0.002858       0.001029       0.001713       0.028460                 0.464677            0.012001    42[8-(15),8-(15,42),8-(42),8-(42)]
       0.002166          0.471632         18.935366        975.493689                                     0.032918                                0.037098       0.027205       0.007382                      0.000129       0.092284       0.612264       0.000293       0.000332       0.000165       0.002659                 0.063071            0.038254    42[8-(15,42),8-(15,42),8-(28),8-(42),8-(42)]
       0.016512          3.084836         89.760881       4538.399765                                     0.283924                                0.219905       0.039911       0.014536                      0.000271       0.823027       3.508575       0.002354       0.000629       0.000808       0.015446                 0.392683            0.040823    42[8-(15,42),8-(28),8-(42),8-(42)]
       0.077475          2.849148         87.638491       4342.354503                                     0.363236                                0.293940       0.091206       0.031802                      0.000725       1.993070       7.209534       0.008359       0.004060       0.005356       0.025363                 0.381668            0.297938    44[6-(7),6-(7),6-(7),6-(7),7-(6,6),7-(6,6)]
       0.017902          2.823760        103.660321       4523.683185                                     0.287503                                0.301737       0.017682       0.009827                      0.000097       0.822232       3.287474       0.009655       0.001660       0.002456       0.009336                 0.282011            0.004286    44[8-(15),8-(15),8-(15),8-(15),44-(8,8,8,8)]
       0.074081         15.019323        526.142988      23349.190990                                     1.507268                                0.230436       0.320808       0.076846                      0.001430       1.764109       5.341189       0.037143       0.054590       0.042400       0.005684                 4.327936            0.006699    46[7-(6,6),7-(6,6),7-(6,6),7-(6,6)]
       0.006734         22.014346        242.457572      12557.093467                                     1.835821                                0.397902       0.160454       0.046190                      0.000151       0.776157       4.237963       0.004547       0.005757       0.006877       0.018907                 4.273833            0.005597    47[6-(7),6-(7)]
       0.010361          5.722832         61.597234       2864.046604                                     0.276487                                0.068984       0.091672       0.021609                      0.000242       0.409779       1.070815       0.001730       0.002878       0.002719       0.013179                 0.158113            0.001796    47[7-(6),7-(6),7-(6),7-(6)]
       0.044762         10.694139        210.773964      10266.387515                                     1.084708                                0.623602       0.130356       0.050085                      0.000582       1.939875       8.070967       0.009147       0.003554       0.004979       0.028166                 1.712016            0.031290    47[7-(6),7-(6)]
       0.040927         17.240578        262.646302      13026.754654                                     1.474724                                0.562778       0.091211       0.032516                      0.000318       1.688065       6.510424       0.004678       0.002804       0.004523       0.029537                 4.419563            0.000040    47[7-(6,6),7-(6,6),47-(7,7)]
       0.044427          9.559355        270.946988      13652.593870                                     0.880641                                0.610516       0.102566       0.034818                      0.000592       1.729065       6.739856       0.005779       0.001625       0.002498       0.023677                 1.534520            0.003890    47[7-(6,6),7-(6,6),7-(6,6),7-(6,6)]
       0.041557         13.756977        316.154609      15384.407731                                     1.183385                                0.735077       0.096646       0.027332                      0.000635       1.656636       6.175575       0.006392       0.000964       0.001985       0.038638                 2.754325            0.002054    47[7-(6,6),7-(6,6),7-(6,6)]
       0.011181          5.819557        164.034253       8486.727021                                     0.336854                                0.949590       0.115780       0.038620                      0.000072       1.026580       4.800467       0.020561       0.019854       0.015468       0.014412                 0.477434            0.000030    47[7-(6,6),7-(6,6),7-(6,7),7-(6,7)]
       0.011462          3.868687         18.096552       1102.885570                                     0.516232                                0.210962       0.081324       0.022088                      0.000129       0.081855       1.095813       0.006005       0.005696       0.005275       0.007890                 0.915831            0.000005    47[7-(6,6),7-(6,6),8-(6)]
       0.051636         25.986888        429.763750      21630.111541                                     2.239419                                1.019253       0.165194       0.056615                      0.000532       2.533107      10.596534       0.010393       0.004867       0.006359       0.068810                 4.612523            0.026513    47[7-(6,6),7-(6,6)]
       0.002240          7.358137        249.480953      12342.174873                                     0.470113                                0.434373       0.011028       0.003469                      0.000213       0.144715       0.565271       0.000697       0.003528       0.004217       0.007430                 0.631295            0.000014    47[7-(6,6),7-(6,7),7-(6,7)]
       0.002120          5.425472        193.944949       9208.083862                                     0.232690                                0.203572       0.013840       0.004565                      0.000083       0.163849       0.720759       0.004862       0.009781       0.008190       0.001863                 0.266724            0.000009    47[7-(6,6),8-(6),8-(6),47-(7,8,8)]
       0.067787         29.849725        763.611959      37680.537617                                     3.013219                                2.123433       0.410659       0.135500                      0.000673       3.863071      17.603207       0.027637       0.011154       0.012207       0.091795                 4.290010            0.000472    47[7-(6,6,6),7-(6,6,6)]
       0.052976         25.541265        290.743257      15360.790982                                     2.283228                                0.706076       0.051430       0.027829                      0.000431       2.507135      10.391609       0.007458       0.003140       0.004826       0.049262                 4.668467            0.006999    47[7-(6,7),7-(6,7),7-(6,7)]
       0.021570         12.300209        342.606010      17966.756765                                     0.968990                                0.852944       0.105029       0.034914                      0.000152       1.373174       6.238001       0.008218       0.004113       0.003385       0.014017                 1.590050            0.009224    47[7-(6,7),7-(6,7)]
       0.019235          2.056157         85.766889       3869.485558                                     0.221645                                0.256556       0.033953       0.011728                      0.000050       0.474514       1.950557       0.003711       0.001088       0.001286       0.013066                 0.251811            0.034041    47[8-(6),8-(6),8-(6,24)]
       0.079796         11.763892        613.452334      29261.196394                                     1.361322                                1.716717       0.245601       0.094657                      0.001178       3.515350      14.825640       0.022161       0.006691       0.008183       0.066837                 0.986486            0.134352    47[8-(6),8-(6)]
       0.034825         16.071526        380.733833      18096.892481                                     0.957799                                0.731248       0.034841       0.006882                      0.000236       1.025379       3.338308       0.004145       0.004842       0.006561       0.084110                 1.183202            0.063665    48[6-(6),6-(6),6-(6),6-(6)]
       0.013532          4.257517        167.316307       8344.860513                                     0.349074                                0.364306       0.010689       0.001506                      0.000155       0.449917       1.837990       0.004196       0.001476       0.001644       0.019845                 0.363121            0.025916    48[6-(6),6-(7),6-(7),6-(7)]
       0.038657          9.497719        246.328189      12830.149653                                     0.738024                                0.458450       0.056202       0.010406                      0.000313       1.422462       5.407796       0.003860       0.001613       0.001591       0.016832                 1.684962            0.033180    48[6-(7),6-(7),6-(7),6-(7)]
       0.024429          7.791805        270.021994      13496.415367                                     0.595692                                0.521947       0.053666       0.011992                      0.000208       0.822815       3.149520       0.003821       0.001727       0.002330       0.030358                 1.280836            0.013757    48[6-(7),6-(7),6-(7),7-(6)]
       0.001039          0.500438         13.162644        659.765296                                     0.035253                                0.024926       0.003651       0.001013                      0.000005       0.044415       0.198307       0.000156       0.000089       0.000082       0.002649                 0.030223            0.000001    48[6-(7),6-(7),6-(7)]
       0.049466          5.436486        422.738166      19712.960632                                     0.384028                                1.028975       0.036627       0.025256                      0.000165       2.122460       8.200982       0.012674       0.000451       0.000160       0.001333                 0.666375            0.000001    48[6-(7),6-(7),7-(6),7-(6)]
       0.005954          5.092230         36.189369       1707.926946                                     0.152842                                0.201778       0.055180       0.015595                      0.000090       0.176013       1.155241       0.009165       0.007146       0.007364       0.003510                 0.852188            0.000032    48[7-(1,1,6),7-(1,1,6),7-(6),7-(6),7-(6),7-(6)]
       0.006041          2.021939         74.682377       3431.681121                                     0.227917                                0.216622       0.036318       0.012653                      0.000027       0.366152       1.663572       0.003897       0.001011       0.001183       0.001558                 0.240015            0.000006    48[7-(1,1,6),8-(6),8-(6),8-(6)]
       0.029554          3.945743        131.181205       6428.429629                                     0.352123                                0.302861       0.119602       0.033121                      0.000246       0.735495       2.987721       0.004715       0.002158       0.002389       0.004872                 1.123114            0.045566    48[7-(6),7-(6),7-(6),7-(6),7-(6),7-(6)]
       0.020169          5.215691        154.904497       6839.784419                                     0.424662                                0.448741       0.145103       0.043930                      0.000115       0.644354       2.918546       0.008933       0.003480       0.004483       0.017841                 0.798929            0.000005    48[7-(6),7-(6),7-(6),7-(6)]
       0.005879          5.805591         52.819709       2487.081283                                     0.444003                                0.088842       0.032973       0.008022                      0.000049       0.147667       0.405018       0.001006       0.001696       0.001858       0.000000                 1.102015            0.000018    48[7-(6),7-(6),7-(6,6),7-(6,6),16-(6),16-(6)]
       0.003660          0.877214         48.194669       2271.583483                                     0.098242                                0.064530       0.054491       0.012830                      0.000049       0.205665       0.771683       0.000872       0.001706       0.001862       0.001701                 0.106585            0.000001    48[7-(6),7-(6),7-(6,6),7-(6,6),16-(6)]
       0.003547          4.147911        288.381011      13638.913590                                     0.437043                                0.576240       0.012623       0.003661                      0.000057       0.103581       0.455528       0.000587       0.005912       0.006316       0.022896                 2.484489            0.000065    48[7-(6,6),7-(6,6),17-(48),17-(48),17-(48),17-(48)]
       0.005864          0.479059         14.503070        671.429206                                     0.038840                                0.036983       0.012322       0.001872                      0.000043       0.193255       0.668847       0.000342       0.000185       0.000213       0.000023                 0.152332            0.000000    48[7-(6,6),7-(6,6),7-(6,6),7-(6,6),8-(6),8-(6),8-(6),8-(6)]
       0.128371         57.313906       1315.703701      70622.937563                                     4.933443                                3.033739       0.367929       0.133212                      0.000926       7.273599      33.592015       0.042993       0.022100       0.023569       0.085871                 7.966635            0.108325    48[7-(6,6),7-(6,6),7-(6,6),7-(6,6)]
       0.045648          9.825539        320.262892      15292.627756                                     0.980789                                0.904975       0.067008       0.015285                      0.000432       1.488104       5.613729       0.022952       0.018255       0.016823       0.015052                 1.901161            0.021340    48[7-(6,6),7-(6,6),7-(6,6),8-(6),8-(6)]
       0.049077         22.279310        250.235809      11170.501800                                     0.865007                                0.245688       0.012198       0.008707                      0.000175       1.771859       7.021160       0.029967       0.030172       0.029504       0.006800                 1.929594            0.000180    48[7-(6,6),7-(6,6),7-(6,6),8-(6),8-(6,48)]
       0.118433         19.619874        815.652769      41401.429279                                     2.102528                                2.090557       0.211114       0.092411                      0.001130       5.809614      25.118374       0.031662       0.011294       0.015757       0.041530                 2.134437            0.076437    48[7-(6,6),7-(6,6),7-(6,6),8-(6)]
       0.033262         10.514010        388.282376      17856.820204                                     1.041336                                0.653623       0.098850       0.024061                      0.000435       0.929660       3.300594       0.021472       0.023866       0.022099       0.040320                 2.520805            0.001362    48[7-(6,6),7-(6,6),8-(6),8-(6),8-(6),8-(6)]
       0.008617         12.150150         27.378325       1385.198652                                     1.079568                                0.086469       0.008665       0.002077                      0.000190       0.450147       1.778347       0.001529       0.000698       0.001088       0.008179                 3.667780            0.000010    48[7-(6,6),7-(6,6),8-(6),8-(6),8-(6),8-(6,48),8-(6,48)]
       0.034580          4.988930        343.155104      16171.854463                                     0.113532                                0.391506       0.090329       0.019292                      0.000405       0.992234       3.458179       0.010001       0.015500       0.014495       0.032049                 0.995960            0.000412    48[7-(6,6),7-(6,6),8-(6),8-(6),8-(6),8-(6,48)]
       0.034144         14.480236        300.439264      14023.341507                                     1.603308                                0.772926       0.118707       0.031647                      0.000285       0.861735       3.161286       0.021507       0.018899       0.016772       0.039213                 3.862121            0.001611    48[7-(6,6),7-(6,6),8-(6),8-(6),8-(6)]
       0.045808          3.301631         89.168894       4650.630330                                     0.610929                                0.860878       0.042262       0.007698                      0.000478       1.784681       7.119276       0.030104       0.023143       0.021664       0.045369                 1.084155            0.000005    48[7-(6,6),7-(6,6),8-(6),8-(6),8-(6,48),8-(6,48)]
       0.047151         13.367540        308.053484      14608.787390                                     1.171496                                0.665917       0.108579       0.035426                      0.000348       1.742380       7.044775       0.011645       0.009732       0.010495       0.033478                 2.239905            0.019344    48[7-(6,6),7-(6,6),8-(6),8-(6)]
       0.045772          9.477240        195.269315       8857.048121                                     0.196649                                0.294845       0.143022       0.031060                      0.000671       1.259942       4.443117       0.023300       0.023215       0.021749       0.023681                 0.248018            0.004964    48[7-(6,6),7-(6,6),8-(6),8-(6,48),8-(6,48)]
       0.164909         38.134430       2308.726805     126022.727792                                     3.939603                                5.179559       0.434179       0.166158                      0.000502      11.120747      52.495504       0.054460       0.019126       0.023467       0.150723                 1.453470            0.256926    48[7-(6,6),7-(6,6),8-(6)]
       0.028494          8.848643        362.336820      16366.176461                                     0.676629                                0.812416       0.138708       0.036335                      0.000277       0.551530       1.776318       0.006046       0.003473       0.006165       0.040243                 0.655094            0.000007    48[7-(6,6),7-(6,6),8-(6,48),8-(6,48)]
       0.010159          8.754505        118.183576       5327.939717                                     0.342185                                0.094211       0.027375       0.004852                      0.000213       0.320232       1.113177       0.014249       0.014016       0.013065       0.027109                 1.315553            0.000000    48[7-(6,6),8-(1,1,48),8-(6),8-(6),8-(6),8-(6)]
       0.048413          5.412747        219.238766       9868.928708                                     0.566671                                0.615537       0.039964       0.026499                      0.000558       1.792615       6.853712       0.009912       0.001228       0.002027       0.016726                 0.664073            0.000001    48[7-(6,6),8-(1,1,48),8-(6),8-(6)]
       0.018740          4.795642        118.650149       5328.853278                                     0.147668                                0.060847       0.051582       0.012058                      0.000083       0.349463       0.905508       0.007606       0.009664       0.008548       0.005600                 0.246815            0.000019    48[7-(6,6),8-(1,48,48),8-(6),8-(6),8-(6),8-(6,48)]
       0.042356         19.096845        474.944971      21991.601260                                     1.692642                                1.147739       0.129509       0.046905                      0.000563       1.876538       7.503268       0.013297       0.002735       0.003370       0.042198                 2.408736            0.029349    48[7-(6,6),8-(6),8-(6),8-(6),8-(6)]
       0.065251         15.962576        310.387164      14371.443596                                     1.534026                                0.899956       0.199178       0.052604                      0.000675       1.774461       6.346535       0.017360       0.010503       0.008928       0.025686                 3.368255            0.000494    48[7-(6,6),8-(6),8-(6),8-(6)]
       0.029552         10.603275        175.390431       8231.010334                                     1.172162                                0.880236       0.100101       0.036805                      0.000809       1.354754       5.673467       0.026203       0.019127       0.015712       0.012406                 2.364127            0.012678    48[7-(6,6),8-(6),8-(6),8-(6,48),8-(6,48)]
       0.238212         63.162025       2321.514188     127064.427077                                     5.619452                                4.800637       0.234304       0.120254                      0.000648      12.120629      52.366118       0.048744       0.015937       0.017223       0.174003                 6.840246            0.108375    48[7-(6,6),8-(6),8-(6),8-(6,48)]
       0.057825         10.913173        398.958393      18242.694931                                     1.030565                                0.994467       0.199747       0.048980                      0.000625       1.691256       6.220006       0.012045       0.002008       0.003176       0.031412                 1.510287            0.000006    48[7-(6,6),8-(6),8-(6)]
       0.021425          9.035473        484.564878      22205.654927                                     0.629407                                1.103598       0.060853       0.012359                      0.000483       0.244001       1.407589       0.002977       0.009129       0.009895       0.024319                 0.336782            0.000005    48[7-(6,7),7-(6,7),7-(6,7),7-(6,7),17-(48),17-(48)]
       0.019637          9.192002        125.577421       6045.202654                                     0.729142                                0.230622       0.057669       0.014733                      0.000362       0.556149       2.056380       0.002519       0.003259       0.003677       0.011485                 1.868018            0.001002    48[7-(6,7),7-(6,7),7-(6,7),7-(6,7),7-(6,7),7-(6,7)]
       0.076667         11.595440        358.679764      17400.640026                                     0.627627                                0.794970       0.098132       0.038464                      0.000595       2.348000       8.979191       0.012994       0.013377       0.008236       0.015890                 2.292413            0.000006    48[7-(6,7),7-(6,7),7-(6,7),7-(6,7)]
       0.101590         18.207193        638.401827      30029.863889                                     2.216720                                2.036865       0.023220       0.025281                      0.001010       3.281819      12.711374       0.036856       0.017328       0.013709       0.007685                 2.894385            0.000010    48[7-(6,7),7-(6,7),8-(6),8-(6),8-(6,48)]
       0.004033          2.179937         68.745985       3405.504586                                     0.136776                                0.113458       0.005827       0.001633                      0.000039       0.122991       0.461664       0.000432       0.001402       0.001442       0.001788                 0.173289            0.000001    48[7-(6,7),7-(7,7),17-(48),17-(48)]
       0.003044          3.131240         57.612289       2779.236600                                     0.243702                                0.107694       0.012706       0.003272                      0.000097       0.149955       0.585855       0.000425       0.001115       0.001300       0.002249                 0.424317            0.000000    48[7-(6,7),7-(7,7),7-(7,7),17-(48),17-(48)]
       0.013623         11.623578        232.751577      11793.536793                                     1.025728                                0.391829       0.020273       0.005321                      0.000917       0.785471       2.865951       0.001277       0.003442       0.003353       0.006909                 3.809334            0.000002    48[7-(7,7),7-(7,7),7-(7,7),7-(7,7),7-(7,7),7-(7,7)]
       0.029443          9.337449        221.395492      10420.549613                                     0.710752                                0.447200       0.148123       0.042719                      0.000376       0.873665       3.483310       0.002031       0.002998       0.002820       0.001191                 0.902629            0.000002    48[7-(7,7),7-(7,7),8-(6),8-(6)]
       0.004978          8.919378         51.236800       2508.829387                                     0.832917                                0.159907       0.026976       0.009650                      0.000114       0.423094       2.103130       0.003362       0.001244       0.001995       0.000866                 1.526205            0.009401    48[7-(7,7),8-(6),8-(6),8-(6,48)]
       0.074550          3.770109         61.199417       2425.234861                                     0.064200                                0.005164       0.069085       0.007364                      0.000690       1.827021       6.357045       0.006765       0.007398       0.008420       0.005701                 0.267012            0.000006    48[8-(1,48,48),8-(1,48,48),8-(6),8-(6),8-(6),8-(6)]
       0.027399          4.521617         53.310994       2184.987867                                     0.129383                                0.145704       0.040751       0.003768                      0.000362       0.912570       3.419434       0.011654       0.011291       0.010821       0.000000                 0.059199            0.000028    48[8-(1,48,48),8-(1,48,48),8-(6),8-(6),8-(6,48),8-(6,48)]
       0.076537         16.810378        605.910556      27711.687419                                     1.201192                                1.119540       0.104176       0.023742                      0.001135       1.996751       6.967171       0.012745       0.020852       0.020184       0.012074                 2.403564            0.046101    48[8-(6),8-(6),8-(6),8-(6),8-(6),8-(6)]
       0.068963          9.026725        182.314000       8504.773614                                     0.950303                                0.163935       0.113207       0.022214                      0.000202       1.469595       4.619581       0.008703       0.010826       0.009515       0.002881                 1.703072            0.014029    48[8-(6),8-(6),8-(6),8-(6),8-(6),8-(6,48)]
       0.030398         17.117559        486.401774      22308.773941                                     1.523635                                1.148050       0.083541       0.020561                      0.000435       0.997376       3.773285       0.011717       0.004313       0.006243       0.020656                 2.677100            0.027621    48[8-(6),8-(6),8-(6),8-(6),8-(6)]
       0.052820         15.212752        339.523464      15094.315683                                     1.296034                                0.694904       0.128289       0.033621                      0.000936       1.186593       4.370463       0.021400       0.022563       0.021142       0.016772                 2.664609            0.036895    48[8-(6),8-(6),8-(6),8-(6),8-(6,48),8-(6,48)]
       0.043970         13.138041        493.036386      22459.805884                                     1.202532                                1.214285       0.088712       0.025743                      0.000467       1.367407       5.451586       0.013243       0.002216       0.004045       0.023363                 1.899575            0.023805    48[8-(6),8-(6),8-(6),8-(6),8-(6,48)]
       0.058257         22.989841        722.019360      32601.570069                                     2.299713                                1.964597       0.132769       0.051126                      0.000684       2.516534      10.651656       0.030294       0.010128       0.009462       0.057758                 3.786482            0.034390    48[8-(6),8-(6),8-(6),8-(6)]
       0.039182         17.089635        548.795430      24850.075191                                     1.550489                                1.391957       0.140223       0.044075                      0.000320       1.416297       6.065356       0.016462       0.002183       0.003174       0.015735                 3.352214            0.001182    48[8-(6),8-(6),8-(6),8-(6,48),8-(6,48)]
       0.039194          6.588484        253.446138      11250.123805                                     0.682859                                0.717008       0.098182       0.029701                      0.000384       1.380753       5.409380       0.010837       0.001850       0.001156       0.017679                 1.235778            0.000006    48[8-(6),8-(6),8-(6),8-(6,48)]
       0.057881         16.486929        391.330662      17142.299749                                     1.736626                                1.164238       0.052830       0.026289                      0.000682       2.039115       8.165618       0.020063       0.004408       0.004646       0.035029                 3.034660            0.004908    48[8-(6),8-(6),8-(6)]
       0.031951          6.993779        474.066417      21708.462119                                     0.891749                                1.173595       0.090224       0.029174                      0.000409       1.114424       4.519621       0.020799       0.015916       0.013490       0.021232                 1.614879            0.005770    48[8-(6),8-(6),8-(6,48),8-(6,48),8-(6,48)]
       0.049917         11.870244        213.135919       9328.644944                                     1.108229                                0.575201       0.055962       0.022458                      0.000980       1.468738       5.588631       0.008268       0.002456       0.004201       0.037831                 2.087760            0.000007    48[8-(6),8-(6),8-(6,48),8-(6,48)]
       0.039760          9.377411        326.883473      14983.095193                                     1.024062                                1.001548       0.211026       0.067063                      0.000404       1.821746       8.397010       0.019968       0.008802       0.010517       0.019390                 1.302834            0.063384    48[8-(6),8-(6),8-(6,48)]
       0.121248         23.956063        993.151953      48943.829679                                     2.654635                                2.798321       0.316250       0.116918                      0.000309       5.793201      26.169383       0.042686       0.015692       0.017987       0.097856                 2.707886            0.217241    48[8-(6),8-(6)]
       0.025019         13.675870        124.272173       5564.231960                                     1.459333                                0.366466       0.076851       0.022394                      0.000234       0.928363       3.585510       0.006175       0.001375       0.001338       0.006878                 3.936435            0.000520    48[8-(6),8-(6,48),8-(6,48)]
       0.019641         24.238182        513.162744      22570.075201                                     2.122902                                1.307558       0.081753       0.022680                      0.001278       0.667604       2.564719       0.032724       0.008277       0.007696       0.009872                 4.211868            0.001240    49[7-(6,6),7-(6,6),7-(6,6),7-(6,6)]
       0.033895          4.555029        113.379853       5261.846279                                     0.802008                                0.666944       0.188459       0.042707                      0.000393       1.246278       4.194919       0.035257       0.013882       0.016883       0.052720                 1.136960            0.007501    49[7-(6,6),7-(6,6),8-(6),8-(6),8-(6),8-(6)]
       0.003086          0.245556          8.623208        400.056925                                     0.016282                                0.017320       0.019740       0.005393                      0.000080       0.105103       0.367044       0.000326       0.000080       0.000098       0.001488                 0.098051            0.000085    49[7-(6,6),8-(49,49),8-(6),8-(6),8-(6),8-(6)]
       0.010442         22.829086        403.898795      16891.945792                                     1.918470                                0.966500       0.197085       0.064181                      0.000520       0.576483       2.677955       0.016456       0.002783       0.007244       0.027005                 3.485989            0.001610    49[8-(1,49),8-(1,49),8-(6),8-(6),8-(6),8-(6)]
       0.038540          9.257311        440.261442      18857.456586                                     0.314292                                0.652235       0.063319       0.010312                      0.000163       1.317859       4.795731       0.026515       0.020835       0.026908       0.006143                 1.316162            0.001332    49[8-(49,49),8-(6),8-(6),8-(6),8-(6),8-(6)]
       0.163387         39.921028        936.511844      41135.935680                                     4.143613                                2.898273       0.392735       0.158293                      0.000278       8.184446      36.805295       0.093992       0.015662       0.026230       0.078703                 6.204407            0.157182    49[8-(49,49),8-(6),8-(6),8-(6),8-(6)]
       0.086986         24.654572        784.267304      33025.563669                                     1.371060                                1.414509       0.265184       0.054391                      0.001476       2.544446       8.211435       0.024482       0.029158       0.040123       0.005364                 2.124430            0.020780    49[8-(6),8-(6),8-(6),8-(6),8-(6),8-(6),8-(6),8-(6)]
       0.041041          5.008517        239.417052      10523.880700                                     0.324450                                0.473819       0.147014       0.029272                      0.000268       1.276947       4.253342       0.005606       0.003338       0.005257       0.003219                 0.984741            0.007651    49[8-(6),8-(6),8-(6),8-(6),8-(6),8-(6),8-(6)]
       0.142823         21.241538        892.466673      43753.894180                                     1.741551                                1.811810       0.110796       0.007687                      0.000065       4.437468      16.570418       0.027596       0.001314       0.001275       0.001030                 1.766818            0.000004    51[9-(0),9-(0),9-(0),9-(0),9-(0),9-(0)]
       0.038362         50.937832        883.689397      62461.570491                                     2.931279                                0.873762       0.132824       0.038401                      0.000231       3.128130      15.223584       0.008487       0.001403       0.003222       0.033304                 6.169933            0.000197    53[29-(7,16,16)]
       0.025899          6.141167        282.344836      20386.432435                                     0.284028                                0.207783       0.017054       0.001442                      0.000018       1.174351       4.857282       0.001669       0.000670       0.001113       0.000024                 0.466604            0.000638    53[29-(7,29,53,53),29-(7,29,53,53),29-(7,53,53),29-(7,53,53)]
       0.021903          5.124513        286.791146      20426.944606                                     0.245874                                0.220359       0.018437       0.005157                      0.000071       1.172710       5.022289       0.001463       0.000429       0.000685       0.013601                 0.360139            0.000473    53[29-(7,29,53,53),29-(7,29,53,53),29-(7,53,53)]
       0.027332          8.024175        406.980088      27891.751339                                     0.416605                                0.359647       0.015914       0.008601                      0.000087       1.639033       7.245098       0.002793       0.000202       0.000632       0.004861                 0.516771            0.000144    53[29-(7,53),29-(7,53),29-(7,53,53)]
       0.020118          1.762765         65.833166       4489.568585                                     0.072405                                0.032735       0.033100       0.006007                      0.000019       0.698241       2.482556       0.000781       0.000475       0.000802       0.005502                 0.210936            0.000334    53[29-(7,53),29-(7,53,53),29-(7,53,53)]
       0.039560         21.851823        332.000368      21766.699407                                     1.269801                                0.294497       0.050103       0.016585                      0.000054       2.170218       9.511588       0.002314       0.000634       0.002813       0.048423                 2.099356            0.017007    53[29-(7,53,53),29-(7,53,53),29-(7,53,53)]
       0.030845         28.862367        651.456979      45846.718433                                     1.752737                                0.678416       0.159732       0.042842                      0.000156       2.525831      12.638545       0.007672       0.001532       0.003836       0.046356                 2.995863            0.000020    53[29-(7,7,53),29-(7,7,53)]
       0.014174         31.406892        781.860454      54387.786431                                     1.720878                                0.788289       0.149614       0.040138                      0.000066       2.157351      12.003276       0.008287       0.002043       0.005380       0.036834                 3.108750            0.000042    53[30-(7,7,53)]
       0.035416         32.768698       1084.086997      68277.319826                                     2.064460                                1.244919       0.263956       0.073026                      0.000401       3.352075      17.450815       0.015843       0.003575       0.009623       0.052925                 3.612413            0.012964    53[6-(6,6)]
       0.027280         23.788673        318.987674      16184.089654                                     1.763815                                0.603559       0.140011       0.041573                      0.000293       1.069464       4.399805       0.006012       0.000777       0.001241       0.005039                 3.590123            0.000059    57[8-(1,1),8-(6),8-(6),8-(6),8-(6),8-(6),8-(6)]
       0.027647         21.101760        173.602339       8387.422607                                     1.715919                                0.347265       0.073940       0.020793                      0.000549       0.472849       1.508161       0.003625       0.000450       0.001642       0.006488                 3.147471            0.000036    57[8-(1,6),8-(1,6),8-(6),8-(6),8-(6),8-(6),8-(6)]
       0.005972          2.806914        105.233877       5396.563762                                     0.166505                                0.149518       0.016322       0.004894                      0.000017       0.200113       0.897966       0.000939       0.001723       0.002247       0.003172                 0.192738            0.000315    57[8-(6),8-(6),8-(6),8-(6),8-(6),8-(6),8-(6),8-(6),8-(6)]
       0.027665         13.418050        599.374303      28994.001305                                     1.329883                                0.905618       0.236274       0.067226                      0.000727       1.050686       6.446355       0.035878       0.034637       0.036683       0.009000                 1.927722            0.010442    57[8-(6),8-(6),8-(6),8-(6),8-(6),8-(6),8-(6),8-(6)]
       0.031997          4.498288         98.606638       5058.413755                                     0.410559                                0.152073       0.018698       0.010650                      0.000062       1.234347       4.713967       0.002735       0.002607       0.003626       0.000129                 0.671606            0.014522    57[8-(6),8-(6),8-(6),8-(6),8-(6),8-(6),8-(6,6),8-(6,6),8-(6,6)]
       0.044630         26.452697        468.311808      23977.240170                                     2.190903                                1.309454       0.208202       0.066493                      0.000288       2.320426      10.523751       0.025122       0.013596       0.013809       0.011103                 4.066356            0.002291    57[8-(6),8-(6),8-(6),8-(6),8-(6),8-(6)]
       0.076972         23.903523        387.268217      19470.016904                                     1.889625                                0.915579       0.308532       0.090985                      0.000422       2.080059       9.965129       0.019735       0.007346       0.011699       0.014253                 3.547215            0.339926    57[8-(6),8-(6),8-(6),8-(6),8-(6),8-(6,57),8-(6,57)]
       0.031104         11.950866        500.553583      23615.559666                                     1.089146                                1.229133       0.078676       0.028892                      0.000186       1.644123       7.693265       0.021608       0.004191       0.003721       0.004212                 0.756353            0.000080    57[8-(6),8-(6),8-(6),8-(6),8-(6)]
       0.028147         21.387705        426.784754      21870.574054                                     1.911904                                1.020814       0.201599       0.061106                      0.000357       1.473018       7.163252       0.020330       0.012442       0.012473       0.010331                 3.475992            0.000082    57[8-(6),8-(6),8-(6),8-(6),8-(6,57),8-(6,57),8-(6,57),8-(6,57)]
       0.027285          4.352187        118.907108       5608.145655                                     0.670760                                0.525506       0.099307       0.032688                      0.000140       1.349983       6.081282       0.023560       0.019922       0.020524       0.007117                 1.175765            0.000057    57[8-(6),8-(6),8-(6),8-(6,57),8-(6,57),8-(6,57),8-(6,57),8-(6,57),8-(6,57)]
       0.001278          2.241904         63.876907       3161.157320                                     0.170093                                0.119947       0.013111       0.003690                      0.000008       0.313216       0.932669       0.001864       0.000645       0.000848       0.009846                 0.237366            0.005028    58[8-(6),8-(6),8-(6),8-(6),8-(6),8-(6)]
       0.025659         20.953033        319.593361      15937.326653                                     1.498904                                0.596523       0.094713       0.027264                      0.000473       0.785137       3.327428       0.008216       0.001894       0.003709       0.006809                 3.757944            0.010475    58[8-(6),8-(6),8-(6),8-(6),8-(6),8-(6,58),8-(6,58)]
       0.015283         12.601258        307.106862      15519.084657                                     0.965161                                0.567013       0.178360       0.052219                      0.000457       0.600967       3.090248       0.007676       0.000989       0.001566       0.010562                 1.431032            0.003924    58[8-(6),8-(6),8-(6),8-(6),8-(6,58),8-(6,58),8-(6,58),8-(6,58)]
       0.005502          1.347988         60.445750       3047.269518                                     0.090894                                0.091032       0.010401       0.001378                      0.000021       0.218625       0.792989       0.000833       0.000661       0.000900       0.000152                 0.116327            0.000819    59[7-(6,6),7-(6,6),7-(6,6),8-(6),8-(6),8-(6),8-(6),8-(6),8-(6)]
       0.002609          0.267013          0.665552         17.901253                                     0.008509                                0.008673       0.009541       0.003964                      0.000055       0.046495       0.180079       0.000802       0.000320       0.000521       0.001844                 0.018351            0.000004    59[7-(6,6),8-(6),8-(6),8-(6),8-(6),8-(6),8-(6)]
       0.068309          4.136743        849.701350      39804.964177                                     0.407611                                1.865065       0.350129       0.117966                      0.001824       3.125585      13.582781       0.047704       0.006192       0.010273       0.002834                 1.352645            0.002186    59[8-(6),8-(6),8-(6),8-(6),8-(6),8-(6),8-(6),8-(6)]
       0.025280          8.338220        240.187542      12173.898207                                     0.888783                                0.673806       0.007544       0.008870                      0.000096       1.162081       4.953788       0.021220       0.006673       0.009802       0.000058                 1.114069            0.000687    59[8-(6),8-(6),8-(6),8-(6),8-(6),8-(6),8-(6,6),8-(6,6),8-(6,6)]
       0.047291         15.089171        398.644855      18363.602972                                     1.217086                                0.893041       0.083160       0.023664                      0.000812       1.849241       7.585571       0.020624       0.002775       0.005518       0.021288                 2.062891            0.000161    59[8-(6),8-(6),8-(6),8-(6),8-(6),8-(6)]
       0.024048         25.728207        714.877762      33498.692962                                     2.107244                                1.516060       0.249901       0.063049                      0.001045       1.224510       5.922224       0.029503       0.003370       0.002513       0.017304                 3.063467            0.000058    59[8-(6),8-(6),8-(6),8-(6),8-(6),8-(6,59),8-(6,59)]
       0.066272         17.122662        508.729256      22476.534759                                     1.516917                                1.270143       0.171172       0.057647                      0.000436       2.600799      10.581554       0.035019       0.004218       0.006103       0.015992                 1.945339            0.000278    59[8-(6),8-(6),8-(6),8-(6),8-(6)]
       0.030527          8.583334        147.359406       6720.818555                                     0.784872                                0.365912       0.001571       0.004125                      0.000029       0.893839       3.649733       0.010522       0.001644       0.002847       0.008406                 1.789674            0.000030    59[8-(6),8-(6),8-(6),8-(6),8-(6,59),8-(6,59),8-(6,59),8-(6,59)]
       0.039503         14.603960        462.202043      20146.522940                                     1.310969                                1.161403       0.299369       0.101978                      0.000593       2.148887       9.209106       0.033998       0.003972       0.006547       0.008989                 1.696279            0.000137    59[8-(6),8-(6),8-(6),8-(6),8-(6,59),8-(6,59)]
       0.054495          2.111682        208.985631       9215.823944                                     0.225744                                0.626269       0.263928       0.085792                      0.000398       2.180069       9.031036       0.024232       0.004450       0.008710       0.010225                 0.791588            0.001284    59[8-(6),8-(6),8-(6),8-(6)]
       0.003180          1.205431         13.039629        359.058145                                     0.252755                                0.063930       0.029551       0.010560                      0.000439       0.198167       0.943130       0.007330       0.013352       0.007109       0.003514                 0.889184            0.000139    5[7-(6,6),7-(6,6),7-(6,6),7-(6,6)]
       0.028351          1.331105         21.268403        501.159934                                     0.365029                                0.309452       0.142303       0.046376                      0.000151       0.669730       2.514973       0.012007       0.016854       0.010027       0.003902                 0.439751            0.000045    5[9-(0),9-(0),9-(0),9-(0)]
       0.004231          0.540286         28.319696       1394.169605                                     0.033939                                0.050031       0.009676       0.002882                      0.000021       0.017029       0.064173       0.000461       0.000097       0.000168       0.000018                 0.022820            0.000342    60[7-(6,6),7-(6,6),7-(6,6),8-(6),8-(6),8-(6),8-(6),8-(6),8-(6)]
       0.026604          9.211385        199.401247       9404.510185                                     0.780882                                0.441866       0.014389       0.000104                      0.000182       0.894702       3.739273       0.009664       0.001233       0.001875       0.006925                 1.377207            0.000012    60[7-(6,6),7-(6,6),8-(6),8-(6),8-(6),8-(6),8-(6),8-(6)]
       0.029438          6.610118        273.990167      12595.588657                                     0.552138                                0.633811       0.017078       0.004622                      0.000326       1.246751       5.050256       0.014474       0.001778       0.002282       0.020611                 0.503655            0.000031    60[7-(6,6),7-(6,6),8-(6),8-(6),8-(6),8-(6),8-(6)]
       0.029093          3.682989        127.631243       5966.616756                                     0.409047                                0.341038       0.033646       0.005974                      0.000176       1.154248       4.901252       0.011332       0.002179       0.004664       0.004566                 0.823876            0.000021    60[7-(6,6),8-(6),8-(6),8-(6),8-(6),8-(6),8-(6)]
       0.013062          2.260160         54.801350       2706.152816                                     0.193233                                0.169056       0.015211       0.010663                      0.000179       0.759937       3.235282       0.006740       0.001718       0.003716       0.005892                 0.463248            0.001071    60[7-(6,6),8-(6),8-(6),8-(6),8-(6),8-(6),8-(6,60),8-(6,60)]
       0.003170          0.838807         27.089155       1322.006602                                     0.069460                                0.061555       0.011138       0.002260                      0.000048       0.127901       0.516932       0.001649       0.000322       0.000581       0.003479                 0.091240            0.000158    60[8-(6),8-(6),8-(6),8-(6),8-(6),8-(6),8-(6),8-(6),8-(6)]
       0.054567         20.887274        506.115061      22812.832503                                     1.383691                                0.863129       0.046718       0.002671                      0.000096       1.377260       4.230211       0.004884       0.004424       0.012057       0.000560                 1.791640            0.011423    60[8-(6),8-(6),8-(6),8-(6),8-(6),8-(6),8-(6),8-(6)]
       0.030184          2.581826         87.433646       3671.793524                                     0.200602                                0.162699       0.005982       0.006066                      0.000148       0.734123       2.344542       0.000299       0.001116       0.003474       0.006323                 0.375689            0.000637    60[8-(6),8-(6),8-(6),8-(6),8-(6),8-(6),8-(6)]
       0.006883          2.067363         90.693940       4489.116258                                     0.247888                                0.255756       0.011495       0.000342                      0.000030       0.393920       1.723539       0.008445       0.002494       0.003690       0.000004                 0.255692            0.001212    60[8-(6),8-(6),8-(6),8-(6),8-(6),8-(6),8-(6,6),8-(6,6),8-(6,6)]
       0.027955          9.208013        134.763746       6115.399395                                     0.887244                                0.355644       0.020448       0.008187                      0.000063       0.840009       3.570322       0.011156       0.002136       0.003591       0.018926                 1.884428            0.001621    60[8-(6),8-(6),8-(6),8-(6),8-(6),8-(6),8-(6,60),8-(6,60)]
       0.033012         12.213218        275.841463      11882.363201                                     1.039971                                0.695813       0.221135       0.068505                      0.001046       1.255411       5.366906       0.021342       0.003219       0.006308       0.012671                 1.836464            0.000099    60[8-(6),8-(6),8-(6),8-(6),8-(6),8-(6)]
       0.020877          6.667576         81.194406       3482.495873                                     0.558033                                0.204813       0.039133       0.009194                      0.000111       0.527205       1.977374       0.006199       0.001344       0.002905       0.007160                 1.308072            0.027285    60[8-(6),8-(6),8-(6),8-(6),8-(6),8-(6,60),8-(6,60)]
       0.016319          8.083703        154.161022       6892.809404                                     0.620141                                0.334080       0.004929       0.004927                      0.000107       0.329735       2.094821       0.006499       0.000227       0.000063       0.010715                 0.943003            0.009657    60[8-(6),8-(6),8-(6),8-(6),8-(6),8-(6,60)]
       0.033052         11.614790        272.425264      11850.840908                                     0.759533                                0.447919       0.070804       0.012983                      0.000135       0.958123       3.351342       0.004044       0.004282       0.010174       0.008424                 1.482281            0.000093    60[8-(6),8-(6),8-(6),8-(6),8-(6,60),8-(6,60),8-(6,60),8-(6,60)]
       0.081434          5.016747         75.125342       3791.737193                                     0.726391                                0.324208       0.039801       0.004339                      0.000167       2.478172       9.679729       0.019061       0.005235       0.011867       0.007325                 1.590334            0.000001    60[8-(6),8-(6),8-(6),8-(6),8-(6,60),8-(6,60),8-(6,60)]
       0.001744          0.127919          7.750107        347.730755                                     0.036537                                0.029179       0.005152       0.001763                      0.000028       0.021226       0.101807       0.002586       0.001221       0.001684       0.002439                 0.048925            0.000001    62[7-(6,6),7-(6,6),8-(6),8-(6),8-(6),8-(6),8-(6),8-(6),8-(6)]
       0.035227          4.351008        190.774147       8422.725168                                     0.370820                                0.475379       0.083367       0.016329                      0.000248       1.136982       4.376114       0.012149       0.001320       0.002025       0.026439                 0.406482            0.000016    62[7-(6,6),7-(6,6),8-(6),8-(6),8-(6),8-(6),8-(6)]
       0.002543          0.062968          5.672099        249.650185                                     0.005990                                0.011569       0.005063       0.001498                      0.000006       0.041708       0.136265       0.000155       0.000042       0.000061       0.000715                 0.024632            0.000001    62[7-(6,6),7-(6,6),8-(6),8-(6),8-(6),8-(6,62),8-(6,62),8-(6,62)]
       0.000521          0.369555         15.740272        678.348916                                     0.039092                                0.044964       0.006804       0.002211                      0.000020       0.049556       0.276472       0.001510       0.000254       0.000374       0.001144                 0.029083            0.000001    62[7-(6,6),7-(6,6),8-(6),8-(6),8-(6),8-(6,62)]
       0.003580          1.309503         30.014311       1412.281811                                     0.028292                                0.114378       0.020785       0.013250                      0.000266       0.418085       1.464399       0.006587       0.002349       0.003745       0.002539                 0.109094            0.000162    62[8-(6),8-(6),8-(6),8-(6),8-(6),8-(6),8-(6),8-(6),8-(6)]
       0.053259         17.017253        383.247132      16493.361689                                     1.098451                                0.631348       0.036095       0.001852                      0.000020       1.387155       4.430720       0.002365       0.006200       0.014513       0.006572                 1.438903            0.009028    62[8-(6),8-(6),8-(6),8-(6),8-(6),8-(6),8-(6),8-(6)]
       0.058481          9.367303        204.585955       8434.469310                                     0.463482                                0.387527       0.058949       0.022171                      0.000077       1.632538       6.780978       0.016677       0.006815       0.015685       0.009916                 0.660934            0.000194    62[8-(6),8-(6),8-(6),8-(6),8-(6),8-(6),8-(6)]
       0.003640          0.295870         53.795506       2561.669612                                     0.091948                                0.177482       0.012182       0.001833                      0.000008       0.205095       0.923887       0.006962       0.002134       0.003017       0.000051                 0.006682            0.000479    62[8-(6),8-(6),8-(6),8-(6),8-(6),8-(6),8-(6,6),8-(6,6),8-(6,6)]
       0.040492         19.261994        306.149391      12471.337352                                     1.819167                                0.910858       0.419724       0.132389                      0.001111       1.752175       7.745248       0.035768       0.005354       0.010077       0.013075                 3.439147            0.000137    62[8-(6),8-(6),8-(6),8-(6),8-(6),8-(6)]
       0.034440          7.827175         60.902383       2569.018291                                     0.690305                                0.184787       0.046901       0.019032                      0.000048       1.090758       4.323237       0.011035       0.003158       0.007248       0.016742                 2.002712            0.000003    62[8-(6),8-(6),8-(6),8-(6),8-(6),8-(6,62),8-(6,62)]
       0.044173          5.306786        361.786752      14488.159834                                     0.540530                                1.100951       0.274888       0.092937                      0.000893       1.810687       7.510560       0.042361       0.005148       0.006937       0.003588                 0.143012            0.000076    62[8-(6),8-(6),8-(6),8-(6),8-(6)]
       0.004007          1.648173         53.956429       2571.049403                                     0.101436                                0.092261       0.007630       0.002642                      0.000014       0.136450       0.542624       0.000476       0.001136       0.001417       0.000048                 0.090190            0.004175    63[7-(6,6),7-(6,6),7-(6,6),8-(6),8-(6),8-(6),8-(6),8-(6),8-(6)]
       0.006044          0.662800         27.951515       1380.358938                                     0.056964                                0.059547       0.006191       0.000941                      0.000019       0.219275       0.841168       0.000590       0.000334       0.000420       0.002232                 0.069736            0.003246    63[7-(6,6),7-(6,6),8-(6),8-(6),8-(6),8-(6),8-(6),8-(6),8-(6)]
       0.028735         33.283628        981.470570      48502.786074                                     1.119756                                0.701487       0.019982       0.006499                      0.000193       1.257473       5.286641       0.032267       0.036620       0.042130       0.002762                 1.590135            0.012184    63[7-(6,6),7-(6,6),8-(6),8-(6),8-(6),8-(6),8-(6),8-(6)]
       0.028593          3.731022         59.032249       3249.724552                                     0.319490                                0.068652       0.084266       0.014905                      0.000463       1.035466       3.771073       0.000119       0.000981       0.000189       0.005635                 1.139157            0.004716    63[7-(6,6),7-(6,6),8-(6),8-(6),8-(6),8-(6)]
       0.001355          0.259822          8.884674        456.859837                                     0.018291                                0.017124       0.005616       0.001469                      0.000013       0.022559       0.092636       0.000214       0.000045       0.000014       0.001747                 0.069718            0.000529    63[7-(6,6),7-(6,6),8-(6),8-(6),8-(6),8-(6,63),8-(6,63),8-(6,63)]
       0.001773          0.302149         12.420691        623.041626                                     0.023400                                0.028125       0.004113       0.000868                      0.000019       0.051385       0.211170       0.000492       0.000146       0.000191       0.001400                 0.037591            0.000409    63[7-(6,6),7-(6,6),8-(6),8-(6),8-(6),8-(6,63)]
       0.047454         13.987105        330.497284      17348.715674                                     1.007009                                0.598954       0.097152       0.012707                      0.000267       1.925751       7.070437       0.006788       0.000493       0.000661       0.023632                 1.427848            0.009924    63[7-(6,6),8-(6),8-(6),8-(6),8-(6),8-(6),8-(6)]
       0.014021          9.582435        235.261869      11708.203137                                     0.674050                                0.422363       0.062755       0.017148                      0.000558       0.179155       0.566764       0.003754       0.000540       0.001824       0.010888                 0.915301            0.010605    63[7-(6,6),8-(6),8-(6),8-(6),8-(6),8-(6),8-(6,63)]
       0.033955         12.535249        282.428300      14439.480216                                     0.922603                                0.543999       0.015570       0.005329                      0.000288       1.373746       5.208596       0.006705       0.000643       0.000601       0.020575                 1.162956            0.007972    63[7-(6,6),8-(6),8-(6),8-(6),8-(6),8-(6)]
       0.002685          0.226899         10.336306        496.492656                                     0.032110                                0.034753       0.005765       0.001565                      0.000057       0.014758       0.025749       0.000968       0.000418       0.000399       0.001502                 0.053702            0.003122    63[8-(15),8-(15),8-(15,63),8-(15,63),8-(6),8-(6),15-(6,8,8,8)]
       0.027196         21.248928        703.109625      33850.222919                                     1.077223                                0.679730       0.085525       0.020754                      0.000259       0.479607       1.125120       0.022679       0.026512       0.030211       0.007479                 1.654430            0.019346    63[8-(6),8-(6),8-(6),8-(6),8-(6),8-(6),8-(6),8-(6)]
       0.024431          9.680079        118.213772       5924.895958                                     0.734946                                0.250733       0.071365       0.020002                      0.000171       0.603885       2.259819       0.004251       0.001666       0.002304       0.006728                 1.559065            0.006794    63[8-(6),8-(6),8-(6),8-(6),8-(6),8-(6),8-(6)]
       0.017511          6.301988        136.935052       6836.608942                                     0.584439                                0.332844       0.038424       0.016566                      0.000039       1.052341       4.289960       0.004254       0.001196       0.001557       0.002863                 0.840896            0.032699    63[8-(6),8-(6),8-(6),8-(6),8-(6),8-(6),8-(6,6),8-(6,6),8-(6,6)]
       0.024701          5.731182         58.115500       2366.962661                                     1.382396                                0.771912       0.097532       0.036364                      0.000167       1.354094       5.775455       0.036532       0.026103       0.027848       0.012238                 1.859604            0.007270    63[8-(6),8-(6),8-(6),8-(6),8-(6),8-(6),8-(6,63),8-(6,63)]
       0.028762         22.111164        388.329756      19113.363143                                     1.554025                                0.751197       0.084720       0.028032                      0.000408       1.232425       5.298117       0.017087       0.011856       0.013287       0.019858                 3.118371            0.008177    63[8-(6),8-(6),8-(6),8-(6),8-(6),8-(6)]
       0.021564         22.950790        451.868909      22505.325607                                     1.722906                                0.861800       0.063156       0.022131                      0.000451       1.139703       4.931605       0.009792       0.000981       0.001936       0.014786                 3.552159            0.006785    63[8-(6),8-(6),8-(6),8-(6),8-(6),8-(6,63),8-(6,63)]
       0.004640          7.604071        144.440441       7032.012379                                     0.504647                                0.235725       0.002256       0.002580                      0.000245       0.136979       0.393414       0.000838       0.001243       0.002366       0.006665                 0.719729            0.006122    63[8-(6),8-(6),8-(6),8-(6),8-(6),8-(6,63)]
       0.019692         18.079344        405.785869      19702.730993                                     1.439616                                0.842697       0.122419       0.041232                      0.000598       1.060395       4.864058       0.011555       0.001334       0.002823       0.008437                 2.901865            0.002948    63[8-(6),8-(6),8-(6),8-(6),8-(6)]
       0.019924          9.153264        538.973058      25487.474225                                     0.388082                                0.907825       0.000937       0.003745                      0.000058       0.576354       2.165425       0.002418       0.011045       0.014152       0.000513                 0.436293            0.006524    63[8-(6),8-(6),8-(6),8-(6),8-(6,63),8-(6,63),8-(6,63),8-(6,63),8-(6,63)]
       0.005863         11.634973        146.000080       7427.367072                                     0.906763                                0.307685       0.060507       0.019149                      0.000119       0.467939       2.119620       0.004786       0.001026       0.001209       0.011304                 2.507428            0.003079    63[8-(6),8-(6),8-(6),8-(6),8-(6,63),8-(6,63),8-(6,63),8-(6,63)]
       0.005480          3.371382        160.611768       7912.024977                                     0.289791                                0.371227       0.055800       0.017210                      0.000334       0.443157       2.204734       0.006575       0.001529       0.001726       0.006541                 0.330425            0.007142    63[8-(6),8-(6),8-(6),8-(6),8-(6,63),8-(6,63)]
       0.007978         43.619118        659.925120      33319.504234                                     3.257356                                1.344361       0.170509       0.049850                      0.000020       0.922035       5.639183       0.018075       0.002718       0.002137       0.015736                 5.932484            0.003298    63[8-(6),8-(6),8-(6),8-(6),8-(7),8-(7)]
       0.031295         28.186947       1015.646301      48914.161818                                     2.477386                                2.339050       0.251286       0.080814                      0.000306       2.384816      11.964679       0.039666       0.007048       0.006224       0.000063                 2.232442            0.000084    63[8-(6),8-(6),8-(6),8-(6)]
       0.033068         13.654812        617.625162      29627.251206                                     0.119303                                0.235766       0.002693       0.005448                      0.000102       0.969812       4.169769       0.032634       0.032187       0.036169       0.006012                 0.945357            0.006995    63[8-(6),8-(6),8-(6),8-(6,63),8-(6,63),8-(6,63),8-(6,63),8-(6,63)]
       0.009220          6.986794         44.254102       2297.279873                                     0.556031                                0.082911       0.040714       0.011839                      0.000153       0.293946       1.382858       0.001120       0.000058       0.000433       0.011656                 1.411995            0.009821    63[8-(6),8-(6),8-(6),8-(6,63),8-(6,63),8-(6,63),8-(6,63)]
       0.002497          0.458567          6.943381        331.602341                                     0.049011                                0.021669       0.013940       0.003904                      0.000125       0.013631       0.110325       0.000530       0.000204       0.000257       0.000098                 0.084573            0.000359    64[7-(6,6),7-(6,6),7-(6,6),8-(6),8-(6),8-(6),8-(6),8-(6),8-(6)]
       0.000872          2.345636         96.101450       4441.745537                                     0.164066                                0.192298       0.007444       0.000031                      0.000250       0.160778       0.718780       0.001587       0.000659       0.001082       0.000866                 0.145016            0.000001    64[7-(6,6),7-(6,6),8-(6),8-(6),8-(6),8-(6),8-(6),8-(6),8-(6)]
       0.001996          0.262379         21.661619        943.044745                                     0.022693                                0.053444       0.013189       0.003744                      0.000060       0.059488       0.252088       0.001122       0.000139       0.000135       0.001723                 0.014169            0.000001    64[7-(6,6),7-(6,6),8-(6),8-(6),8-(6),8-(6)]
       0.002844          0.203786          7.941047        360.153209                                     0.023542                                0.022733       0.009089       0.001830                      0.000048       0.053830       0.175626       0.000684       0.000218       0.000236       0.001725                 0.046307            0.000000    64[7-(6,6),7-(6,6),8-(6),8-(6),8-(6),8-(6,64),8-(6,64)]
       0.005877          4.644447        138.031521       6168.564188                                     0.338148                                0.315595       0.123449       0.034717                      0.000177       0.229700       1.274082       0.005554       0.000103       0.000279       0.012723                 0.403577            0.000003    64[7-(6,6),8-(6),8-(6),8-(6),8-(6),8-(6),8-(6)]
       0.036706         10.660297        151.528599       5891.341115                                     1.099788                                0.473247       0.131520       0.031537                      0.000442       0.605747       1.307022       0.014198       0.001718       0.000658       0.029608                 1.508104            0.000112    64[8-(15),8-(15),8-(6),8-(6)]
       0.035120          8.216522         34.264736       1346.888054                                     0.715268                                0.038986       0.078932       0.023940                      0.001066       0.682323       2.499033       0.002274       0.001352       0.003402       0.013248                 2.032978            0.000002    64[8-(15),8-(6),8-(6),8-(6),8-(6),8-(6),8-(6)]
       0.044134         15.094829        188.903098       8146.969391                                     1.242152                                0.596739       0.182667       0.051945                      0.000992       1.103264       4.024143       0.028138       0.014496       0.017534       0.011045                 1.729422            0.007835    64[8-(6),8-(6),8-(6),8-(6),8-(6),8-(6),8-(6),8-(6)]
       0.012125          2.138663         66.965993       2866.346052                                     0.266020                                0.103757       0.087057       0.026178                      0.000036       0.357622       1.500094       0.001523       0.001545       0.003472       0.011841                 0.181145            0.000892    64[8-(6),8-(6),8-(6),8-(6),8-(6),8-(6),8-(6)]
       0.008303          5.345707        108.430837       4915.420386                                     0.427209                                0.210770       0.042066       0.014799                      0.000100       0.417404       1.764279       0.004279       0.002612       0.004121       0.002278                 0.659322            0.000618    64[8-(6),8-(6),8-(6),8-(6),8-(6),8-(6),8-(6,6),8-(6,6),8-(6,6)]
       0.002004          5.633889        138.363417       6379.212294                                     0.180578                                0.052463       0.028336       0.007353                      0.000170       0.110824       0.387356       0.009868       0.007315       0.009147       0.022497                 0.769641            0.000115    64[8-(6),8-(6),8-(6),8-(6),8-(6),8-(6),8-(6,64),8-(6,64)]
       0.007369          1.846926         46.324250       1965.528653                                     0.173084                                0.128762       0.051870       0.015987                      0.000156       0.256062       1.051438       0.003496       0.000406       0.000583       0.003960                 0.340170            0.000001    64[8-(6),8-(6),8-(6),8-(6),8-(6),8-(6),8-(6,64)]
       0.044937         16.232741        363.485796      16007.383001                                     1.409237                                1.009968       0.151817       0.047490                      0.000421       1.533420       5.936153       0.027364       0.008530       0.010009       0.013702                 2.353749            0.000834    64[8-(6),8-(6),8-(6),8-(6),8-(6),8-(6)]
       0.019862          3.108582          1.273970        112.612148                                     0.263130                                0.020422       0.047713       0.008358                      0.000293       0.525696       1.686385       0.001336       0.000668       0.001259       0.010879                 0.341452            0.000013    64[8-(6),8-(6),8-(6),8-(6),8-(6),8-(6,64),8-(6,64),8-(6,64)]
       0.008922          1.870061         57.863994       2634.926900                                     0.158625                                0.148934       0.147056       0.043553                      0.000164       0.381037       1.818311       0.004065       0.000490       0.001486       0.000169                 0.759156            0.001094    64[8-(6),8-(6),8-(6),8-(6),8-(6),8-(6,64),8-(6,64)]
       0.007351          2.738089        134.008023       5738.748748                                     0.212888                                0.338016       0.082572       0.025969                      0.000213       0.366389       1.658134       0.007020       0.000330       0.000513       0.003801                 0.643371            0.000003    64[8-(6),8-(6),8-(6),8-(6),8-(6),8-(6,64)]
       0.062049         11.284143        376.291725      16297.514264                                     1.008902                                0.958693       0.095711       0.021804                      0.000643       1.962879       7.288758       0.021289       0.001863       0.002783       0.015689                 1.710674            0.000071    64[8-(6),8-(6),8-(6),8-(6),8-(6)]
       0.016340          6.119678        256.989402      11458.328994                                     0.907238                                0.982603       0.167070       0.053862                      0.000352       0.778949       3.514322       0.035855       0.013586       0.014475       0.013583                 0.959230            0.000008    64[8-(6),8-(6),8-(6),8-(6),8-(6,64),8-(6,64),8-(6,64),8-(6,64)]
       0.033486          4.314553        137.993069       5857.271879                                     0.358287                                0.406217       0.153082       0.047574                      0.000687       0.930564       3.726903       0.012984       0.002190       0.003678       0.008704                 0.475336            0.000406    64[8-(6),8-(6),8-(6),8-(6),8-(6,64),8-(6,64)]
       0.011703         25.775346        449.250337      19667.869182                                     2.169034                                1.126628       0.165867       0.050824                      0.000141       0.547901       3.501691       0.023885       0.002374       0.000938       0.018982                 3.749485            0.010976    64[8-(6),8-(6),8-(6),8-(6),8-(7),8-(7)]
       0.144892         46.195760       2127.180130     121207.747046                                     3.433820                                3.512854       0.094952       0.061123                      0.000829       7.769401      32.779685       0.025903       0.005602       0.007902       0.004423                 2.671268            0.153535    64[8-(6),8-(6),8-(6),8-(6)]
       0.010351          1.809606        111.709379       5124.525363                                     0.146968                                0.253887       0.023001       0.001556                      0.000025       0.521704       1.964709       0.004460       0.000965       0.001422       0.004471                 0.873579            0.000417    65[7-(6,6),7-(6,6),7-(6,6),8-(6),8-(6),8-(6),8-(6),8-(6),8-(6)]
       0.004880          0.096640         30.406315       1362.067580                                     0.080254                                0.039073       0.037040       0.009428                      0.000017       0.028815       0.135779       0.000696       0.000736       0.001279       0.040117                 0.066570            0.005026    65[7-(6,6),7-(6,6),8-(6),8-(6),8-(6),8-(6),8-(6),8-(6)]
       0.033792          2.972998        110.154514       4707.504827                                     0.212657                                0.337295       0.026952       0.001276                      0.000064       1.052414       3.858038       0.012191       0.002266       0.003681       0.011753                 0.742810            0.000020    65[7-(6,6),7-(6,6),8-(6),8-(6),8-(6),8-(6),8-(6)]
       0.001162          0.236532         17.013923        716.489025                                     0.021388                                0.047867       0.009830       0.000960                      0.000022       0.097923       0.337919       0.001432       0.000212       0.000215       0.000608                 0.013826            0.000000    65[7-(6,6),7-(6,6),8-(6),8-(6),8-(6),8-(6,65),8-(6,65),8-(6,65)]
       0.002370          0.158298          0.520643         20.937213                                     0.016867                                0.000519       0.001461       0.000266                      0.000010       0.032467       0.077685       0.000058       0.000036       0.000048       0.000634                 0.027630            0.000000    65[7-(6,6),7-(6,6),8-(6),8-(6),8-(6),8-(6,65)]
       0.036884          8.814467        241.997697      10061.854571                                     0.841370                                0.701010       0.065753       0.006727                      0.000200       1.441692       5.518958       0.022536       0.003115       0.004100       0.009703                 1.171298            0.000008    65[7-(6,6),8-(6),8-(6),8-(6),8-(6),8-(6)]
       0.001388          0.122458          2.834530        103.548927                                     0.014234                                0.010241       0.001561       0.000768                      0.000018       0.034425       0.120901       0.000505       0.000042       0.000077       0.000097                 0.015521            0.000001    65[7-(6,6),8-(6),8-(6),8-(6),8-(6)]
       0.003731          0.269082         10.662135        446.478700                                     0.001095                                0.007005       0.034006       0.009055                      0.000088       0.015317       0.009112       0.001008       0.000551       0.000936       0.000493                 0.006606            0.000039    65[8-(15),8-(6),8-(6),8-(6),8-(6),8-(6),8-(6),8-(6)]
       0.057357         16.359181        326.872330      13415.248461                                     1.090907                                0.559913       0.078198       0.004863                      0.000075       1.567494       4.936525       0.005205       0.007476       0.016585       0.011124                 1.492266            0.006461    65[8-(6),8-(6),8-(6),8-(6),8-(6),8-(6),8-(6),8-(6)]
       0.047455          3.229722        187.189281       7929.250511                                     0.415698                                0.618409       0.070176       0.028187                      0.000136       1.598883       6.682670       0.026332       0.005323       0.009531       0.010030                 0.186141            0.000298    65[8-(6),8-(6),8-(6),8-(6),8-(6),8-(6),8-(6)]
       0.019776         20.138232        438.246811      18042.680475                                     1.509815                                0.935483       0.059318       0.012650                      0.000111       0.358606       0.856086       0.009683       0.004554       0.012239       0.021584                 2.008058            0.000006    65[8-(6),8-(6),8-(6),8-(6),8-(6),8-(6),8-(6,65),8-(6,65)]
       0.036682         12.910457        392.432424      16153.419227                                     1.026626                                0.931422       0.054687       0.012899                      0.000171       1.080899       4.152488       0.020076       0.003264       0.008673       0.009650                 1.715642            0.000885    65[8-(6),8-(6),8-(6),8-(6),8-(6),8-(6)]
       0.041784          5.952849         81.407190       3293.200348                                     0.485828                                0.289047       0.148535       0.040065                      0.000083       1.072779       4.078796       0.015877       0.004055       0.007688       0.009168                 1.100194            0.000026    65[8-(6),8-(6),8-(6),8-(6),8-(6),8-(6,65),8-(6,65)]
       0.034308          5.522200        242.720811       9303.655898                                     0.573807                                0.808689       0.309880       0.103695                      0.001073       1.406497       5.770354       0.035918       0.004955       0.008412       0.015808                 2.251480            0.001330    65[8-(6),8-(6),8-(6),8-(6),8-(6)]
       0.016045         12.107479        406.114024      16792.454243                                     0.932377                                0.943191       0.043969       0.013341                      0.000076       0.501003       2.350214       0.018224       0.002687       0.007316       0.015389                 0.992089            0.000155    65[8-(6),8-(6),8-(6),8-(6),8-(6,65),8-(6,65),8-(6,65),8-(6,65)]
       0.029939          7.015878        130.017103       6204.629355                                     0.904965                                0.500295       0.277482       0.083734                      0.000833       1.123857       5.138584       0.020544       0.007115       0.011236       0.006835                 2.161028            0.000397    65[8-(6),8-(6),8-(6),8-(6),8-(7),8-(7),8-(7),8-(7)]
       0.015761         14.010842        225.866320       8916.435776                                     1.254427                                0.629108       0.017879       0.006278                      0.000133       0.175418       0.887538       0.016696       0.000721       0.002171       0.018142                 2.248531            0.009542    65[8-(6),8-(6),8-(6),8-(6),8-(7),8-(7)]
       0.006037          3.127126        113.131368       4949.411071                                     0.186814                                0.157407       0.036396       0.008534                      0.000053       0.204459       0.785653       0.004277       0.003820       0.005692       0.008730                 0.793270            0.000502    66[7-(6,6),7-(6,6),7-(6,6),8-(6),8-(6),8-(6),8-(6),8-(6),8-(6)]
       0.000309          0.136424          5.263405        212.906080                                     0.016432                                0.018692       0.000525       0.000718                      0.000014       0.041290       0.162437       0.000847       0.000170       0.000250       0.002015                 0.014431            0.000001    66[7-(6,6),7-(6,6),8-(6),8-(6),8-(6),8-(6)]
       0.000051          0.009692          2.489548        104.143262                                     0.001163                                0.006591       0.001470       0.000415                      0.000013       0.018944       0.020325       0.000173       0.000008       0.000018       0.000491                 0.008396            0.000001    66[7-(6,6),7-(6,6),8-(6),8-(6),8-(6),8-(6,66),8-(6,66)]
       0.004759          0.214929         10.120491        400.497162                                     0.018521                                0.031061       0.004581       0.001073                      0.000013       0.096278       0.342578       0.001115       0.000099       0.000190       0.001124                 0.012663            0.000001    66[7-(6,6),8-(6),8-(6),8-(6),8-(6),8-(6),8-(6)]
       0.000090          0.080169          2.075892         75.447567                                     0.011393                                0.009191       0.005035       0.001332                      0.000028       0.008096       0.057888       0.000635       0.000109       0.000171       0.000056                 0.013037            0.000001    66[7-(6,6),8-(6),8-(6),8-(6),8-(6)]
       0.004635          1.463147         27.950836       1199.754463                                     0.091910                                0.039170       0.006246       0.004599                      0.000066       0.011875       0.110746       0.000804       0.000850       0.001165       0.000528                 0.147736            0.002209    66[8-(15),8-(6),8-(6),8-(6),8-(6),8-(6),8-(6),8-(6)]
       0.048792         15.611214        376.824160      15626.906637                                     1.093858                                0.832493       0.173680       0.050300                      0.000649       1.285722       4.948292       0.018423       0.006979       0.015011       0.018340                 1.589016            0.006462    66[8-(6),8-(6),8-(6),8-(6),8-(6),8-(6),8-(6),8-(6)]
       0.035056          3.273804        163.100296       6753.419674                                     0.387266                                0.529927       0.082294       0.031326                      0.000083       1.218991       5.147690       0.021220       0.003667       0.006469       0.004541                 0.063325            0.000309    66[8-(6),8-(6),8-(6),8-(6),8-(6),8-(6),8-(6)]
       0.018456         19.057188        415.865240      16833.997508                                     1.441822                                0.912219       0.028215       0.005451                      0.000046       0.333060       0.882260       0.009372       0.004775       0.012765       0.018668                 1.898988            0.000002    66[8-(6),8-(6),8-(6),8-(6),8-(6),8-(6),8-(6,66),8-(6,66)]
       0.042566         11.045989        313.300852      12588.030842                                     0.844021                                0.771977       0.049300       0.013813                      0.000116       1.178258       4.394429       0.018750       0.004066       0.010096       0.010382                 1.317768            0.000821    66[8-(6),8-(6),8-(6),8-(6),8-(6),8-(6)]
       0.050537          6.022320         63.782325       2647.441909                                     0.510741                                0.280970       0.029358       0.010979                      0.000021       1.410230       5.270189       0.019470       0.005295       0.010087       0.007117                 1.224247            0.000026    66[8-(6),8-(6),8-(6),8-(6),8-(6),8-(6,66),8-(6,66)]
       0.044671          0.770532         88.721233       3673.436755                                     0.191509                                0.363450       0.020303       0.008923                      0.000047       1.317281       4.986195       0.021097       0.004882       0.008750       0.013691                 0.418103            0.000396    66[8-(6),8-(6),8-(6),8-(6),8-(6),8-(6,66)]
       0.076611         13.136945        429.877521      16895.015755                                     1.333951                                1.425531       0.437544       0.147645                      0.001377       2.937842      11.612284       0.062888       0.008307       0.012911       0.013308                 1.420997            0.000098    66[8-(6),8-(6),8-(6),8-(6),8-(6)]
       0.019060          0.914894         79.135969       3207.703148                                     0.106010                                0.270986       0.015821       0.006779                      0.000016       0.564227       2.350432       0.012211       0.002225       0.003649       0.013348                 0.263212            0.000008    66[8-(6),8-(6),8-(6),8-(6),8-(6,66),8-(6,66),8-(6,66),8-(6,66)]
       0.059075          7.421598        263.430103       9974.167198                                     0.887862                                0.967990       0.470771       0.161336                      0.001294       2.198249       8.950128       0.051617       0.007168       0.012666       0.010644                 0.929056            0.000009    66[8-(6),8-(6),8-(6),8-(6),8-(6,66),8-(6,66)]
       0.000711          0.689090         91.109988       4025.613016                                     0.114736                                0.202047       0.020528       0.001665                      0.000040       0.258418       1.016279       0.002566       0.000434       0.000775       0.004844                 0.831962            0.000210    67[7-(6,6),7-(6,6),7-(6,6),8-(6),8-(6),8-(6),8-(6),8-(6),8-(6)]
       0.059649         15.101524        289.583436      11499.776081                                     1.028660                                0.508618       0.064093       0.001748                      0.000025       1.496822       4.759987       0.007351       0.008233       0.017779       0.010428                 1.422002            0.009689    67[8-(6),8-(6),8-(6),8-(6),8-(6),8-(6),8-(6),8-(6)]
       0.029535          5.994139        136.392235       5560.754216                                     0.680386                                0.450458       0.112413       0.034600                      0.000133       0.888506       3.995319       0.018404       0.003086       0.005470       0.004842                 1.180105            0.000230    67[8-(6),8-(6),8-(6),8-(6),8-(6),8-(6),8-(6)]
       0.051737         20.444985        575.355251      23263.311449                                     1.718634                                1.489274       0.079848       0.018568                      0.000178       1.573823       6.172182       0.035451       0.006033       0.013383       0.018492                 2.329358            0.001384    67[8-(6),8-(6),8-(6),8-(6),8-(6),8-(6)]
       0.010794          4.622525         92.181794       3550.573097                                     0.511543                                0.288958       0.045310       0.009739                      0.000018       0.376629       1.437926       0.010311       0.000972       0.000690       0.005596                 1.603281            0.000023    67[8-(6),8-(6),8-(6),8-(6),8-(6),8-(6,67),8-(6,67)]
       0.089691         12.010661        395.740160      15368.141594                                     1.273265                                1.359176       0.309780       0.111153                      0.001195       3.191616      12.235376       0.062264       0.008120       0.013211       0.012828                 1.098311            0.000012    67[8-(6),8-(6),8-(6),8-(6),8-(6)]
       0.000382          0.061162          0.807136         28.434816                                     0.008424                                0.003779       0.005547       0.001418                      0.000027       0.004539       0.004927       0.000284       0.000048       0.000071       0.001177                 0.011322            0.000003    67[8-(6),8-(6),8-(6),8-(6)]
       0.023341          2.861165        213.962726       9229.230813                                     0.070496                                0.442458       0.057628       0.007804                      0.000069       0.758188       2.502447       0.002791       0.003121       0.004589       0.004947                 0.817203            0.001150    68[7-(6,6),7-(6,6),7-(6,6),8-(6),8-(6),8-(6),8-(6),8-(6),8-(6)]
       0.006427          3.897225         40.700086       1694.679121                                     0.038075                                0.162816       0.016657       0.003570                      0.000076       0.064566       0.414501       0.017794       0.008864       0.011332       0.003078                 0.148025            0.000014    68[7-(6,6),7-(6,6),8-(6),8-(6),8-(6),8-(6),8-(6),8-(6)]
       0.001414          6.078309        127.228151       4981.525323                                     0.652895                                0.425861       0.011630       0.003810                      0.000007       0.360995       2.115064       0.017035       0.002429       0.003316       0.012064                 0.974058            0.000013    68[8-(15),8-(6),8-(6),8-(6),8-(6),8-(6),8-(6)]
       0.014523          7.677170        362.189822      14905.244248                                     0.729725                                0.930092       0.164475       0.043525                      0.000520       0.378745       2.489543       0.020410       0.000189       0.002167       0.011797                 0.790620            0.009249    68[8-(6),8-(6),8-(6),8-(6),8-(6),8-(6),8-(6),8-(6)]
       0.030441          2.666069        130.203469       5219.475977                                     0.329575                                0.454625       0.043699       0.018402                      0.000003       0.994617       4.236031       0.019983       0.003440       0.006014       0.005117                 0.077556            0.000074    68[8-(6),8-(6),8-(6),8-(6),8-(6),8-(6),8-(6)]
       0.040558         13.313921        329.463679      12716.128800                                     1.241862                                0.947052       0.401921       0.126016                      0.000781       1.249032       5.088439       0.033521       0.004698       0.009919       0.014555                 2.016794            0.001049    68[8-(6),8-(6),8-(6),8-(6),8-(6),8-(6)]
       0.044725          3.584084         82.529601       3259.689103                                     0.349262                                0.356853       0.019340       0.012691                      0.000018       1.263998       4.779401       0.022384       0.005027       0.008967       0.006344                 0.864282            0.000032    68[8-(6),8-(6),8-(6),8-(6),8-(6),8-(6,68),8-(6,68)]
       0.001864          0.313688          5.732945        215.068515                                     0.037732                                0.021069       0.000879       0.000831                      0.000001       0.058618       0.234119       0.001023       0.000115       0.000241       0.000165                 0.049786            0.000005    68[8-(6),8-(6),8-(6),8-(6),8-(6),8-(6,68)]
       0.037587         11.178946        279.353977      10045.482112                                     1.325000                                1.112554       0.637621       0.213873                      0.001365       1.947968       8.265075       0.064639       0.008397       0.013204       0.009782                 1.644527            0.000393    68[8-(6),8-(6),8-(6),8-(6),8-(6)]
       0.009024         11.729511        370.913181      14514.167640                                     0.932637                                0.936572       0.033049       0.012892                      0.000008       0.211255       1.192614       0.017568       0.002922       0.008749       0.015038                 0.990178            0.000022    68[8-(6),8-(6),8-(6),8-(6),8-(6,68),8-(6,68),8-(6,68),8-(6,68)]
       0.001756          0.199084          1.113248         40.079106                                     0.022419                                0.003785       0.003251       0.000895                      0.000000       0.025856       0.060138       0.000133       0.000013       0.000019       0.000481                 0.039742            0.000010    68[8-(6),8-(6),8-(6),8-(6),8-(6,68),8-(6,68),8-(6,68)]
       0.001703          0.320456         10.999506        387.019875                                     0.041914                                0.047737       0.017000       0.006285                      0.000014       0.094187       0.377961       0.003057       0.000443       0.000650       0.003161                 0.059302            0.000014    68[8-(6),8-(6),8-(6),8-(6)]
       0.044367         13.209335        201.348366       7219.132368                                     1.400113                                0.779672       0.514398       0.166212                      0.000837       1.445555       5.922222       0.042989       0.005890       0.010094       0.011114                 2.379604            0.000023    69[8-(6),8-(6),8-(6),8-(6),8-(6),8-(6)]
       0.000456          0.335328         41.743764       1656.690652                                     0.005522                                0.188621       0.093347       0.038779                      0.000066       0.601412       2.400892       0.011549       0.002744       0.004680       0.012621                 0.394403            0.000006    69[8-(6),8-(6),8-(6),8-(6),8-(6),8-(6,69),8-(6,69)]
       0.025438          2.281612          1.173060         95.743748                                     0.236867                                0.044493       0.052482       0.027477                      0.000742       0.674061       2.252719       0.010039       0.002295       0.005566       0.004595                 0.520183            0.000005    69[8-(6),8-(6),8-(6),8-(6),8-(6)]
       0.005068          1.306937         36.901314       1400.347201                                     0.160287                                0.142376       0.135864       0.044901                      0.000065       0.325819       1.325518       0.007269       0.001176       0.001979       0.001888                 0.185734            0.000007    69[8-(6),8-(6),8-(6),8-(6),8-(6,69),8-(6,69)]
       0.040188          0.422505         14.280276        474.081947                                     0.121737                                0.122491       0.173692       0.047622                      0.000847       0.101155       1.028048       0.010557       0.002933       0.004328       0.007646                 0.193799            0.000009    6[1-(0),1-(0),1-(0),14-(6,6,6)]
       0.022096          1.940873         33.321443        987.009447                                     0.421324                                0.271220       0.241634       0.076042                      0.000773       0.636038       3.151024       0.020698       0.006990       0.008649       0.014344                 0.684132            0.000606    6[1-(0),1-(0),1-(0),6-(1,1,6)]
       0.020914          2.030046         48.726922       1438.427383                                     0.361671                                0.348032       0.150616       0.051992                      0.000767       0.767355       3.347586       0.018043       0.006006       0.007891       0.009282                 0.413909            0.017208    6[1-(0),1-(0),1-(0),6-(1,1,7)]
       0.040269          2.685846         61.711600       1816.712203                                     0.429539                                0.424481       0.132632       0.047300                      0.000679       0.876514       3.760626       0.020165       0.006379       0.009044       0.007885                 0.501950            0.000221    6[1-(0),1-(0),1-(0),6-(1,1,8)]
       0.033257          2.291477         44.715561       1334.176412                                     0.396433                                0.305356       0.123085       0.039887                      0.000746       0.627845       2.893393       0.012328       0.004213       0.006312       0.006763                 0.555911            0.003096    6[1-(0),1-(0),1-(0),6-(1,6,6)]
       0.015242          0.971564         17.626871        523.319305                                     0.195377                                0.139496       0.139422       0.047023                      0.000763       0.553831       2.493123       0.010782       0.004371       0.005616       0.010254                 0.300178            0.002990    6[1-(0),1-(0),1-(0),6-(1,6,7)]
       0.009895          0.780407         18.950094        592.825162                                     0.171513                                0.166699       0.135854       0.044949                      0.000470       0.596760       3.167952       0.014186       0.004409       0.006180       0.005762                 0.364521            0.001319    6[1-(0),1-(0),1-(0),6-(1,6,8)]
       0.006174          0.681806         14.207526        443.250817                                     0.116594                                0.093193       0.040307       0.012742                      0.000270       0.287963       1.112681       0.005063       0.001797       0.002278       0.005260                 0.139685            0.006812    6[1-(0),1-(0),1-(0),6-(1,7,7)]
       0.048845          2.623626         48.275446       1446.497154                                     0.427505                                0.311394       0.134904       0.042256                      0.000869       0.586461       2.704740       0.014285       0.007770       0.008723       0.008044                 0.707543            0.000240    6[1-(0),1-(0),1-(0),6-(6,6)]
       0.013181          1.172989         24.408220        731.691976                                     0.233755                                0.182019       0.098269       0.033039                      0.000746       0.462001       2.091323       0.010401       0.003843       0.003836       0.007062                 0.396245            0.000260    6[1-(0),1-(0),1-(0),6-(6,6,6)]
       0.015836          0.735781         13.976094        421.622605                                     0.137022                                0.106260       0.095822       0.031435                      0.000733       0.447467       1.774198       0.006784       0.002394       0.002684       0.013948                 0.234142            0.001722    6[1-(0),1-(0),1-(0),6-(6,6,7)]
       0.017220          1.286147         24.241409        737.473386                                     0.254599                                0.191522       0.144171       0.045624                      0.001090       0.535724       2.660174       0.012827       0.004017       0.004767       0.008570                 0.430708            0.000589    6[1-(0),1-(0),1-(0),6-(6,7)]
       0.015567          1.410612         23.075065        704.797581                                     0.292142                                0.178470       0.129056       0.039480                      0.000913       0.461978       2.378640       0.011407       0.003101       0.003429       0.005460                 0.505086            0.005249    6[1-(0),1-(0),1-(0),6-(6,8)]
       0.004626          0.985863          9.344093        279.885241                                     0.171653                                0.078251       0.139574       0.045429                      0.000737       0.391773       1.868180       0.006349       0.001279       0.003129       0.006738                 0.301200            0.000007    6[1-(0),1-(0),1-(0),6-(7)]
       0.037743          2.267331         47.942858       1438.683715                                     0.370479                                0.306717       0.137419       0.045764                      0.000820       0.839959       4.002915       0.012991       0.005869       0.008285       0.007961                 0.476055            0.001123    6[1-(0),1-(0),1-(0),6-(7,7)]
       0.028107          1.162027         20.200223        607.975049                                     0.234167                                0.149294       0.088101       0.030509                      0.000493       0.471620       2.056670       0.008636       0.002346       0.002983       0.007223                 0.641256            0.001971    6[1-(0),1-(0),1-(0),6-(7,8)]
       0.012422          0.536591         19.240325        579.554253                                     0.132622                                0.174594       0.075057       0.024246                      0.000391       0.358561       1.706191       0.012115       0.003192       0.002759       0.003155                 0.124593            0.000273    6[1-(0),1-(0),1-(0),6-(8,15,15)]
       0.010289          1.129976         21.410486        645.830674                                     0.241076                                0.176591       0.097283       0.031403                      0.000889       0.532974       2.520191       0.013380       0.003647       0.004576       0.006251                 0.391767            0.002391    6[1-(0),1-(0),1-(0),6-(8,8)]
       0.005922          0.245440          3.606912        108.056761                                     0.050666                                0.038791       0.044867       0.016380                      0.000064       0.173146       0.677449       0.005655       0.002618       0.002205       0.005123                 0.079022            0.000084    6[1-(0),1-(0),1-(0),7-(1,1,1)]
       0.015798          1.945281         40.909520       1195.276424                                     0.407118                                0.328401       0.199102       0.071016                      0.001285       1.148028       5.464347       0.022492       0.007686       0.008766       0.009189                 0.474010            0.003855    6[1-(0),1-(0),1-(0),7-(1,1,6)]
       0.005329          0.662522         30.753391        885.623447                                     0.096212                                0.369293       0.208164       0.069086                      0.000430       0.607353       3.259870       0.040720       0.013964       0.011709       0.005124                 0.386658            0.000490    6[1-(0),1-(0),1-(0),7-(1,6,28)]
       0.002222          0.471292         12.105419        342.584023                                     0.128337                                0.127871       0.124491       0.043054                      0.000559       0.303059       1.456701       0.011122       0.003386       0.003359       0.007156                 0.172673            0.000022    6[1-(0),1-(0),1-(0),7-(1,6,6)]
       0.049464          1.037792         36.613291       1073.616899                                     0.259392                                0.313061       0.216215       0.079996                      0.000689       1.408636       5.581529       0.023063       0.007229       0.007256       0.017768                 0.366855            0.016106    6[1-(0),1-(0),1-(0),7-(6)]
       0.024675          1.685649         25.979102        759.405633                                     0.355112                                0.209093       0.206140       0.065437                      0.001459       0.735563       3.536459       0.018802       0.008691       0.009552       0.012160                 0.676835            0.000863    6[1-(0),1-(0),1-(0),7-(6,6)]
       0.007108          0.535414          9.830381        288.915888                                     0.138505                                0.108138       0.074956       0.027491                      0.000598       0.320567       1.467359       0.010252       0.003369       0.003195       0.005897                 0.182935            0.000047    6[1-(0),1-(0),1-(0),7-(6,6,6)]
       0.010288          0.422084         10.239128        308.139625                                     0.107878                                0.087361       0.084732       0.036445                      0.000269       0.881419       3.666190       0.006965       0.003050       0.002754       0.002893                 0.118559            0.001792    6[1-(0),1-(0),1-(0),8-(29,29)]
       0.029597          1.745640         33.885853        963.040218                                     0.314186                                0.275486       0.162879       0.052975                      0.000842       0.631622       3.387288       0.022428       0.009681       0.011195       0.008565                 0.429454            0.000455    6[1-(0),1-(0),1-(0),8-(6)]
       0.043840          0.901464         12.076764        332.030001                                     0.153195                                0.076188       0.013617       0.008734                      0.000320       0.482303       1.260767       0.001994       0.003256       0.003688       0.013279                 0.230016            0.000073    6[1-(0),1-(0),1-(0)]
       0.009819          2.118656         42.568602       1207.321168                                     0.392365                                0.348809       0.129164       0.048088                      0.000406       0.688737       2.528911       0.019790       0.008279       0.007544       0.008731                 0.629436            0.000764    6[1-(0),1-(0),6-(1,1,1),6-(1,1,6)]
       0.002631          0.301709          5.439098        185.033931                                     0.066986                                0.123070       0.154537       0.046147                      0.000737       0.369922       2.673060       0.022052       0.011322       0.012532       0.000781                 0.027145            0.000081    6[1-(0),1-(0),6-(1,1,1),6-(6,6)]
       0.018928          0.445924          9.594186        300.313883                                     0.142093                                0.128395       0.117342       0.036269                      0.000682       0.356636       2.023509       0.014564       0.006838       0.007158       0.006490                 0.181135            0.000071    6[1-(0),1-(0),6-(1,1,1),6-(7,7)]
       0.013160          1.043175         24.185224        715.045689                                     0.215991                                0.206698       0.055903       0.019206                      0.000354       0.373952       1.538150       0.011822       0.003259       0.002926       0.005221                 0.476262            0.001200    6[1-(0),1-(0),6-(1,1,1),6-(7,8)]
       0.007034          1.863825         40.289269       1136.841682                                     0.349180                                0.321770       0.073743       0.032851                      0.000324       0.852439       3.193962       0.013191       0.005897       0.005765       0.003922                 0.372461            0.000007    6[1-(0),1-(0),6-(1,1,1),7-(1,1,6)]
       0.018132          1.271040         25.419180        707.230920                                     0.315215                                0.258028       0.168649       0.057540                      0.001215       0.592305       2.728092       0.019818       0.007705       0.008525       0.007666                 0.456577            0.000019    6[1-(0),1-(0),6-(1,1,1),7-(1,6,6)]
       0.020563          0.750521         16.143454        455.466630                                     0.150200                                0.154042       0.139991       0.045245                      0.001014       0.428714       2.273800       0.012823       0.006013       0.007279       0.009334                 0.281051            0.008861    6[1-(0),1-(0),6-(1,1,1),7-(6,6)]
       0.014747          1.578282         37.612422       1029.615934                                     0.267270                                0.299339       0.104696       0.035848                      0.000483       0.642475       2.752960       0.021014       0.011177       0.012585       0.010382                 0.459031            0.000016    6[1-(0),1-(0),6-(1,1,1),8-(6)]
       0.011303          2.096476         35.285030       1077.686294                                     0.307015                                0.216068       0.165618       0.055526                      0.000305       0.890053       5.007120       0.011717       0.005560       0.010938       0.014115                 0.371025            0.005493    6[1-(0),1-(0),6-(1,1,15),15-(8,8,8)]
       0.003394          0.309047         19.127904        542.019475                                     0.057820                                0.158034       0.083419       0.031475                      0.000402       0.529996       2.917709       0.010039       0.003885       0.007222       0.013336                 0.167528            0.002380    6[1-(0),1-(0),6-(1,1,15),6-(8,8)]
       0.017945          1.961159         38.700252       1107.710635                                     0.387541                                0.300837       0.131252       0.044911                      0.000552       0.865852       5.226696       0.019563       0.009975       0.014665       0.011270                 0.779026            0.000808    6[1-(0),1-(0),6-(1,1,6),6-(1,1,6)]
       0.011475          2.128190         35.157563       1014.828341                                     0.456255                                0.286082       0.176377       0.061332                      0.000721       1.353508       8.289100       0.027474       0.014051       0.019656       0.014176                 0.781342            0.005798    6[1-(0),1-(0),6-(1,1,6),6-(1,1,7)]
       0.022795          0.866619         25.969654        755.829951                                     0.198996                                0.228762       0.117350       0.038595                      0.000536       0.554608       2.407946       0.015639       0.006074       0.006313       0.007682                 0.400197            0.000534    6[1-(0),1-(0),6-(1,1,6),6-(1,6,6)]
       0.019688          1.406139         24.630954        741.623641                                     0.337057                                0.224593       0.191363       0.067617                      0.000785       0.767108       3.697852       0.019552       0.008895       0.009432       0.006695                 0.485778            0.006268    6[1-(0),1-(0),6-(1,1,6),6-(1,6,7)]
       0.007326          0.448894         15.487744        460.040181                                     0.086726                                0.122888       0.041709       0.021903                      0.000204       0.574891       2.343489       0.005756       0.000395       0.001306       0.008987                 0.067164            0.000004    6[1-(0),1-(0),6-(1,1,6),6-(1,6,8)]
       0.014428          1.672961         33.459973        976.573528                                     0.316595                                0.280542       0.088001       0.030018                      0.000794       0.510667       2.305194       0.015737       0.004830       0.005007       0.007172                 0.878198            0.001443    6[1-(0),1-(0),6-(1,1,6),6-(6,6)]
       0.002066          0.304770         14.677139        418.170387                                     0.043479                                0.113591       0.040154       0.012845                      0.000254       0.130692       0.759561       0.005324       0.002957       0.003307       0.005631                 0.163631            0.001539    6[1-(0),1-(0),6-(1,1,6),6-(6,6,6)]
       0.005947          0.515929          6.693632        186.620658                                     0.123696                                0.059015       0.087080       0.028975                      0.000193       0.293208       1.745690       0.007575       0.004458       0.005445       0.003083                 0.303784            0.000003    6[1-(0),1-(0),6-(1,1,6),6-(6,7)]
       0.024811          1.567191         18.713010        557.845606                                     0.428835                                0.179887       0.203200       0.068664                      0.000382       0.613899       3.532769       0.016542       0.007671       0.009898       0.007791                 1.007687            0.000259    6[1-(0),1-(0),6-(1,1,6),6-(7,7)]
       0.016458          1.431774         20.482973        612.737815                                     0.298205                                0.171557       0.079489       0.027796                      0.000427       0.373955       1.640166       0.009872       0.002528       0.002567       0.007592                 0.612112            0.001660    6[1-(0),1-(0),6-(1,1,6),6-(7,8)]
       0.016349          1.222622         26.837706        798.977002                                     0.233969                                0.211880       0.088088       0.031254                      0.000778       0.533682       2.472684       0.012294       0.004174       0.005137       0.012678                 0.540647            0.006630    6[1-(0),1-(0),6-(1,1,6),6-(8,8)]
       0.030883          0.920159         18.804242        477.648913                                     0.166570                                0.166961       0.109084       0.039858                      0.000816       0.585104       1.851640       0.008397       0.005783       0.007089       0.005979                 0.237814            0.000887    6[1-(0),1-(0),6-(1,1,6),7-(1,1,28)]
       0.015742          0.860061         18.409396        509.918935                                     0.198929                                0.185606       0.144574       0.046141                      0.000329       0.352413       1.775879       0.015183       0.006388       0.006534       0.003879                 0.225769            0.000011    6[1-(0),1-(0),6-(1,1,6),7-(1,1,30)]
       0.007548          2.466118         39.829079       1102.268780                                     0.393239                                0.274584       0.065802       0.022156                      0.000463       0.653669       2.273864       0.013865       0.012395       0.012846       0.010579                 0.550064            0.000006    6[1-(0),1-(0),6-(1,1,6),7-(1,1,48)]
       0.004005          0.678926          6.526111        181.867737                                     0.173735                                0.077754       0.099041       0.032369                      0.000308       0.282395       1.437381       0.010973       0.005781       0.005829       0.008040                 0.335728            0.000140    6[1-(0),1-(0),6-(1,1,6),7-(1,6)]
       0.024624          1.440352         31.892203        869.525774                                     0.265546                                0.291925       0.088106       0.028433                      0.000408       0.578879       1.999778       0.016308       0.005939       0.005351       0.013024                 0.312999            0.001057    6[1-(0),1-(0),6-(1,1,6),7-(1,6,28)]
       0.020005          1.983391         28.294180        830.306448                                     0.427521                                0.249766       0.171994       0.059756                      0.001052       0.797438       3.895638       0.017462       0.006893       0.007934       0.008801                 0.643063            0.001457    6[1-(0),1-(0),6-(1,1,6),7-(1,6,6)]
       0.034711          0.576785         22.141535        618.844652                                     0.107449                                0.232645       0.147030       0.052242                      0.000396       0.699798       2.843667       0.019681       0.007026       0.005715       0.010600                 0.286391            0.005654    6[1-(0),1-(0),6-(1,1,6),7-(6,28)]
       0.027755          1.117579         22.680735        662.606168                                     0.277385                                0.215767       0.181993       0.064270                      0.001054       0.698486       3.353799       0.019228       0.008747       0.009249       0.012073                 0.524272            0.004661    6[1-(0),1-(0),6-(1,1,6),7-(6,6)]
       0.008565          1.171323         23.182175        685.688952                                     0.293156                                0.233543       0.143286       0.047986                      0.000976       0.664916       3.113341       0.017855       0.005494       0.005482       0.007533                 0.404246            0.000524    6[1-(0),1-(0),6-(1,1,6),7-(6,6,29)]
       0.006380          0.447368         12.718497        379.629126                                     0.107117                                0.150601       0.108243       0.035547                      0.000532       0.361839       1.876621       0.014446       0.005652       0.005366       0.004662                 0.288524            0.000923    6[1-(0),1-(0),6-(1,1,6),7-(6,6,30)]
       0.011092          1.373804         31.424762        774.600507                                     0.253880                                0.222891       0.119288       0.039825                      0.000680       1.544296      10.873459       0.020511       0.014218       0.027002       0.016343                 0.463002            0.001317    6[1-(0),1-(0),6-(1,1,6),7-(6,7)]
       0.010504          1.085385         21.804492        610.020637                                     0.229385                                0.221709       0.113043       0.036361                      0.000772       0.501041       2.452347       0.021128       0.009128       0.009228       0.005727                 0.419600            0.000183    6[1-(0),1-(0),6-(1,1,6),8-(6)]
       0.023293          2.432951         61.591501       1771.387133                                     0.513250                                0.538746       0.230305       0.084287                      0.000800       1.405255       5.964920       0.032225       0.011205       0.011111       0.012412                 0.703749            0.002440    6[1-(0),1-(0),6-(1,1,7),6-(1,1,7)]
       0.008307          0.755543         12.398287        364.394916                                     0.161437                                0.112683       0.093964       0.030943                      0.000557       0.344341       1.653114       0.008730       0.003587       0.004276       0.004840                 0.311238            0.002578    6[1-(0),1-(0),6-(1,1,7),6-(1,6,6)]
       0.002472          0.872734          6.823523        219.269990                                     0.192007                                0.068080       0.103322       0.034268                      0.000436       0.303138       1.562513       0.007315       0.003101       0.003796       0.003029                 0.316634            0.000006    6[1-(0),1-(0),6-(1,1,7),6-(7,8)]
       0.015650          1.965078         42.686209       1296.244764                                     0.353478                                0.301700       0.109719       0.038223                      0.000793       0.851673       3.725029       0.012252       0.003978       0.005301       0.010410                 0.718146            0.001193    6[1-(0),1-(0),6-(1,1,7),6-(8,8)]
       0.014952          0.705455         11.873505        323.327326                                     0.132950                                0.095039       0.038728       0.007220                      0.000152       0.302287       0.913682       0.002195       0.001934       0.002150       0.004077                 0.169902            0.000010    6[1-(0),1-(0),6-(1,1,7),7-(1,1,1)]
       0.008501          0.580962         13.305062        382.638061                                     0.169585                                0.161434       0.096952       0.031993                      0.000314       0.416206       2.164929       0.017709       0.006367       0.006842       0.002524                 0.209047            0.003056    6[1-(0),1-(0),6-(1,1,7),7-(1,6)]
       0.007328          0.641017         12.704641        362.449006                                     0.147060                                0.118772       0.097853       0.032463                      0.000549       0.352636       1.669977       0.008620       0.003456       0.004161       0.006965                 0.192270            0.001827    6[1-(0),1-(0),6-(1,1,7),7-(1,6,28)]
       0.019719          0.828612          6.492062        182.699265                                     0.232617                                0.069659       0.111447       0.039365                      0.000355       0.281976       1.483148       0.008331       0.004624       0.004924       0.009230                 0.464119            0.000245    6[1-(0),1-(0),6-(1,1,7),7-(1,6,48)]
       0.025054          1.317500         22.172710        655.926913                                     0.311041                                0.204260       0.164013       0.059893                      0.001038       0.878411       4.029367       0.017104       0.007585       0.008434       0.006677                 0.457133            0.001015    6[1-(0),1-(0),6-(1,1,7),7-(1,6,6)]
       0.023602          0.670589         20.588284        590.252362                                     0.160761                                0.204710       0.117358       0.036548                      0.000691       0.596201       2.411401       0.016286       0.007181       0.005576       0.008757                 0.254228            0.006050    6[1-(0),1-(0),6-(1,1,7),7-(6,25)]
       0.001643          0.855358         15.742082        488.887440                                     0.274628                                0.211831       0.265129       0.085966                      0.001162       0.683229       3.717430       0.024120       0.010224       0.010936       0.008981                 0.375611            0.014259    6[1-(0),1-(0),6-(1,1,7),7-(6,48)]
       0.009901          1.041676         22.885161        686.063755                                     0.242475                                0.237090       0.198357       0.068316                      0.000805       0.892576       4.489162       0.023631       0.009729       0.011175       0.008117                 0.400293            0.011114    6[1-(0),1-(0),6-(1,1,7),7-(6,6)]
       0.005541          1.065136         11.587927        323.157051                                     0.230667                                0.089028       0.061482       0.021371                      0.000312       0.242801       1.236480       0.005689       0.004142       0.004340       0.007966                 0.438064            0.001050    6[1-(0),1-(0),6-(1,1,7),7-(6,6,28)]
       0.010675          0.939981         22.783842        630.406860                                     0.199590                                0.213931       0.089197       0.030137                      0.000336       0.386496       1.743675       0.013287       0.004628       0.005134       0.006537                 0.182638            0.000507    6[1-(0),1-(0),6-(1,1,7),7-(6,6,29)]
       0.019498          2.107095         35.347613        997.476370                                     0.334875                                0.226936       0.142532       0.047628                      0.000573       0.654353       3.438372       0.013091       0.010347       0.013114       0.005050                 0.591070            0.002245    6[1-(0),1-(0),6-(1,1,7),7-(6,6,30)]
       0.004053          0.911857         15.558425        385.910144                                     0.246072                                0.134095       0.176159       0.061307                      0.000882       1.884746      12.558977       0.020076       0.008356       0.024065       0.022757                 0.522547            0.010256    6[1-(0),1-(0),6-(1,1,7),7-(6,7)]
       0.005085          0.641810         17.761915        506.814212                                     0.089391                                0.227358       0.108248       0.037859                      0.000521       0.448851       2.238349       0.025075       0.009268       0.007971       0.004154                 0.435978            0.001602    6[1-(0),1-(0),6-(1,1,7),8-(6)]
       0.000848          1.290579          1.063969         26.283139                                     0.104932                                0.097711       0.104686       0.023621                      0.000868       0.170129       2.233844       0.021645       0.012483       0.013720       0.004540                 0.454640            0.000071    6[1-(0),1-(0),6-(1,1,8),6-(1,1,8)]
       0.003959          0.600264         10.403289        321.775055                                     0.165722                                0.111807       0.085347       0.024959                      0.000761       0.267931       1.728805       0.009808       0.003820       0.004560       0.004277                 0.265178            0.000145    6[1-(0),1-(0),6-(1,1,8),6-(7,7)]
       0.014411          0.558047          8.914935        289.314860                                     0.059114                                0.112946       0.096313       0.039129                      0.000189       0.839359       4.035924       0.013772       0.005579       0.008037       0.004201                 0.203561            0.000077    6[1-(0),1-(0),6-(1,1,8),7-(6,6)]
       0.013309          1.833775         36.391867        996.669500                                     0.435563                                0.389466       0.223632       0.079673                      0.000353       0.742366       3.095686       0.029662       0.007625       0.005200       0.028341                 0.581137            0.000026    6[1-(0),1-(0),6-(1,1,8),8-(1)]
       0.017762          1.554354         36.293634       1017.630369                                     0.308500                                0.280277       0.174356       0.051154                      0.000779       0.515429       2.169871       0.024177       0.014628       0.013911       0.014992                 0.586981            0.000028    6[1-(0),1-(0),6-(1,1,8),8-(6)]
       0.004816          0.162893          9.277672        288.271983                                     0.039943                                0.067905       0.018793       0.008228                      0.000496       0.376190       1.729970       0.003147       0.000548       0.000900       0.004953                 0.064794            0.000734    6[1-(0),1-(0),6-(1,6),6-(8,8)]
       0.015941          0.834330         14.625325        445.129993                                     0.194279                                0.138837       0.101674       0.037153                      0.000485       0.586781       2.773910       0.010679       0.003720       0.004749       0.004723                 0.421711            0.003115    6[1-(0),1-(0),6-(1,6,6),6-(1,6,6)]
       0.020685          1.276848          3.264345         84.591434                                     0.264491                                0.017101       0.076965       0.020052                      0.000799       0.008940       0.357501       0.001109       0.001020       0.001905       0.010769                 0.600717            0.000090    6[1-(0),1-(0),6-(1,6,6),6-(6,6)]
       0.008144          0.783877         17.531634        521.160660                                     0.168099                                0.139724       0.055601       0.019876                      0.000585       0.282983       1.189338       0.006374       0.001504       0.001589       0.007281                 0.275132            0.000276    6[1-(0),1-(0),6-(1,6,6),6-(6,6,6)]
       0.012207          1.081214         12.466688        392.745074                                     0.210710                                0.102600       0.075765       0.029128                      0.000567       0.536917       2.412257       0.007345       0.002720       0.003484       0.007112                 0.383033            0.009484    6[1-(0),1-(0),6-(1,6,6),6-(8,8)]
       0.003760          0.629992         10.608004        316.006432                                     0.120197                                0.064318       0.041737       0.013893                      0.000216       0.125177       0.531100       0.002516       0.002402       0.002304       0.003068                 0.182529            0.000293    6[1-(0),1-(0),6-(1,6,7),6-(6,6,7)]
       0.007642          0.747359          8.376597        252.523963                                     0.146847                                0.068156       0.044914       0.015025                      0.000333       0.171612       0.890587       0.004569       0.001982       0.002279       0.002761                 0.239523            0.000008    6[1-(0),1-(0),6-(1,6,7),6-(6,7)]
       0.014490          1.451209         19.122103        562.205808                                     0.292986                                0.130386       0.077265       0.026614                      0.000704       0.461123       2.106506       0.006816       0.003977       0.005574       0.011079                 0.500982            0.002636    6[1-(0),1-(0),6-(1,6,7),6-(8,8)]
       0.010466          1.544804         20.852236        626.462986                                     0.291570                                0.156864       0.073958       0.023836                      0.000524       0.429931       1.780127       0.007591       0.002399       0.002613       0.008611                 0.576254            0.008671    6[1-(0),1-(0),6-(1,6,8),6-(8,8)]
       0.020079          0.794343         27.042770        859.665150                                     0.152514                                0.187041       0.068187       0.026848                      0.000405       0.694827       2.944212       0.008317       0.000563       0.001692       0.005933                 0.330142            0.003846    6[1-(0),1-(0),6-(6,6),15-(8,8,8)]
       0.026064          1.185574         23.689977        718.472742                                     0.249039                                0.194051       0.097664       0.033841                      0.000720       0.642375       3.197915       0.015513       0.008148       0.008481       0.012440                 0.492843            0.002892    6[1-(0),1-(0),6-(6,6),6-(6,6)]
       0.007647          0.528854         14.559251        418.517073                                     0.100469                                0.115877       0.083666       0.030385                      0.000416       0.352941       1.369036       0.005790       0.002131       0.003064       0.005769                 0.461304            0.000001    6[1-(0),1-(0),6-(6,6),6-(6,6,6)]
       0.007089          1.146223         16.357487        498.334857                                     0.222726                                0.134693       0.042171       0.013695                      0.000296       0.219468       1.160205       0.007149       0.002026       0.001775       0.001919                 0.406220            0.000022    6[1-(0),1-(0),6-(6,6),6-(6,7)]
       0.026814          1.067583         13.143200        406.227040                                     0.207003                                0.108927       0.124825       0.042779                      0.000955       0.747146       3.715294       0.009958       0.004621       0.006469       0.009471                 0.411123            0.054840    6[1-(0),1-(0),6-(6,6),6-(8,8)]
       0.003287          0.363662          3.464677        109.776634                                     0.103824                                0.042742       0.101111       0.034120                      0.000407       0.367797       2.125033       0.005827       0.001979       0.004501       0.004885                 0.254364            0.000126    6[1-(0),1-(0),6-(6,6),7-(1,1,6)]
       0.028935          1.092124         27.321811        770.948221                                     0.281397                                0.292715       0.103252       0.034884                      0.001468       0.657214       3.008146       0.024907       0.008968       0.008069       0.009128                 0.741417            0.001729    6[1-(0),1-(0),6-(6,6),7-(1,6)]
       0.003211          0.167726          4.758162        132.066307                                     0.036098                                0.042192       0.029345       0.009223                      0.000215       0.088316       0.442760       0.002774       0.001187       0.001513       0.001696                 0.067450            0.001995    6[1-(0),1-(0),6-(6,6),7-(1,6,30)]
       0.007616          1.099727          6.245236        197.505034                                     0.156546                                0.108499       0.191099       0.052039                      0.002167       0.108838       0.954521       0.014508       0.007366       0.006800       0.004236                 0.407167            0.004821    6[1-(0),1-(0),6-(6,6),7-(1,6,6)]
       0.009309          1.211523         17.548125        522.568760                                     0.338404                                0.196053       0.112876       0.029994                      0.000764       0.191211       1.242349       0.017914       0.008895       0.007000       0.013735                 0.830954            0.007497    6[1-(0),1-(0),6-(6,6),7-(6,22)]
       0.002813          0.182740          4.929563        141.706275                                     0.035254                                0.043474       0.009560       0.002848                      0.000031       0.096120       0.354352       0.002318       0.000469       0.000383       0.000750                 0.022341            0.000001    6[1-(0),1-(0),6-(6,6),7-(6,30)]
       0.014596          0.962162         15.335688        458.409255                                     0.224530                                0.148710       0.138926       0.046811                      0.000897       0.575228       2.572164       0.012399       0.005441       0.005455       0.009873                 0.545906            0.000243    6[1-(0),1-(0),6-(6,6),7-(6,6)]
       0.010892          0.452725         10.663632        329.107108                                     0.054608                                0.113937       0.055522       0.020351                      0.000194       0.385207       1.865879       0.009727       0.003873       0.003932       0.009145                 0.322425            0.000711    6[1-(0),1-(0),6-(6,6),7-(6,6,30)]
       0.009238          0.871879          6.917318        212.766772                                     0.186382                                0.068705       0.052581       0.013059                      0.001173       0.228263       1.331608       0.005892       0.001713       0.003027       0.005729                 0.684155            0.000002    6[1-(0),1-(0),6-(6,6),7-(6,6,48)]
       0.008950          1.126972         15.752210        471.582880                                     0.264401                                0.164001       0.168844       0.055346                      0.001025       0.581673       2.965637       0.014225       0.005809       0.006705       0.009034                 0.572277            0.003458    6[1-(0),1-(0),6-(6,6),7-(6,7)]
       0.016636          1.973480         31.792668        923.095077                                     0.366314                                0.338885       0.184937       0.060054                      0.000995       0.733015       3.976320       0.035305       0.015511       0.014845       0.009175                 1.148708            0.000396    6[1-(0),1-(0),6-(6,6),8-(6)]
       0.015198          1.025479         11.893467        358.928794                                     0.209264                                0.080984       0.063360       0.024867                      0.000538       0.443438       1.941864       0.003912       0.002598       0.002638       0.007648                 0.562000            0.001001    6[1-(0),1-(0),6-(6,6,6),6-(6,6,6)]
       0.009265          1.263920         13.464061        407.572974                                     0.291220                                0.134907       0.121633       0.041215                      0.000822       0.453520       2.093564       0.010783       0.003910       0.003832       0.003906                 0.547429            0.000178    6[1-(0),1-(0),6-(6,6,6),7-(6,6)]
       0.011078          0.995899         18.232342        524.188119                                     0.211148                                0.179807       0.066714       0.021681                      0.000577       0.411697       2.215255       0.015790       0.007302       0.007387       0.005284                 0.767946            0.001806    6[1-(0),1-(0),6-(6,6,6),8-(6)]
       0.017752          2.238681         44.965558       1332.491363                                     0.349745                                0.281066       0.050244       0.014230                      0.000256       0.170241       1.176900       0.004765       0.005052       0.008504       0.005388                 0.458200            0.002704    6[1-(0),1-(0),6-(6,6,7),6-(6,6,7)]
       0.005824          0.589219         14.607272        410.016156                                     0.125617                                0.147932       0.038772       0.012992                      0.000200       0.203003       0.883981       0.010725       0.004390       0.003028       0.003012                 0.166232            0.000866    6[1-(0),1-(0),6-(6,6,7),8-(23,23)]
       0.008027          0.484282         22.424396        591.483614                                     0.200248                                0.147743       0.142015       0.042484                      0.001019       0.880873       5.736573       0.005512       0.002815       0.011059       0.022515                 0.675542            0.001734    6[1-(0),1-(0),6-(6,6,8),6-(8,8)]
       0.006314          0.800508          7.343108        221.910149                                     0.135979                                0.055870       0.029533       0.011644                      0.000451       0.265710       1.024238       0.003756       0.002011       0.001901       0.001555                 0.426558            0.000001    6[1-(0),1-(0),6-(7,7),6-(7,7)]
       0.005468          1.098029         20.265416        626.820519                                     0.266517                                0.194903       0.188348       0.067023                      0.000427       0.804549       3.875809       0.014617       0.003691       0.005503       0.005104                 0.406832            0.000425    6[1-(0),1-(0),6-(7,7),7-(6,7)]
       0.008779          0.435183          8.102948        264.454793                                     0.073633                                0.055206       0.010863       0.005908                      0.000040       0.244169       0.967873       0.002381       0.000339       0.000396       0.003841                 0.089315            0.008756    6[1-(0),1-(0),6-(7,8)]
       0.008334          0.902447         11.352437        359.209199                                     0.186696                                0.103867       0.034241       0.012647                      0.000954       0.468810       1.871841       0.007015       0.002757       0.002268       0.005304                 0.227961            0.001478    6[1-(0),1-(0),6-(8,8),16-(6)]
       0.026634          1.452664         32.380719        991.120139                                     0.215257                                0.197293       0.105011       0.037326                      0.000785       0.807562       3.428621       0.009519       0.006754       0.006858       0.008708                 0.381512            0.015526    6[1-(0),1-(0),6-(8,8),6-(8,8)]
       0.022224          0.505082          6.888311        222.760805                                     0.134680                                0.082251       0.079207       0.027941                      0.000327       0.479437       2.328340       0.009610       0.003771       0.005025       0.014148                 0.187338            0.002311    6[1-(0),1-(0),6-(8,8),7-(1,6)]
       0.010355          0.263595         10.168574        304.228857                                     0.055695                                0.108325       0.117813       0.034540                      0.000955       0.202532       1.175232       0.009885       0.003736       0.003824       0.005200                 0.071111            0.000410    6[1-(0),1-(0),6-(8,8),7-(1,6,29)]
       0.002369          0.131630          8.762270        296.178873                                     0.002774                                0.068137       0.148311       0.050411                      0.001211       0.676406       3.429718       0.004802       0.000285       0.003508       0.009892                 0.011953            0.002187    6[1-(0),1-(0),6-(8,8),7-(1,6,6)]
       0.019899          0.858331         24.505519        750.751596                                     0.160257                                0.219971       0.131650       0.051645                      0.000855       1.088072       4.994952       0.015475       0.004907       0.006410       0.007670                 0.407299            0.006491    6[1-(0),1-(0),6-(8,8),7-(6,6)]
       0.003985          0.244177          2.496309         73.750695                                     0.047759                                0.025394       0.124271       0.035579                      0.000902       0.063692       0.387514       0.004270       0.002569       0.002697       0.003318                 0.114517            0.000903    6[1-(0),1-(0),6-(8,8),7-(6,6,23)]
       0.011800          1.142876         22.714878        675.416869                                     0.214204                                0.177631       0.076855       0.026850                      0.000875       0.583417       2.396682       0.010094       0.004832       0.004926       0.008094                 0.362046            0.002414    6[1-(0),1-(0),6-(8,8),7-(6,6,28)]
       0.008667          0.995716         13.185415        394.698019                                     0.180209                                0.108427       0.054509       0.020244                      0.000785       0.496349       2.259435       0.009179       0.004754       0.005280       0.005833                 0.400880            0.001582    6[1-(0),1-(0),6-(8,8),7-(6,6,29)]
       0.006916          0.678209         16.736773        522.053070                                     0.155747                                0.152488       0.109715       0.035335                      0.000601       0.462837       2.609173       0.011427       0.003205       0.004734       0.005243                 0.387409            0.009762    6[1-(0),1-(0),6-(8,8),7-(6,6,30)]
       0.010292          1.095347         15.564070        468.625518                                     0.274366                                0.164998       0.169583       0.060043                      0.000853       0.806846       3.902902       0.015811       0.006114       0.007633       0.007328                 0.554320            0.004730    6[1-(0),1-(0),6-(8,8),8-(6)]
       0.018070          0.222175         10.841434        330.312629                                     0.010327                                0.118870       0.122461       0.044226                      0.000511       0.578653       2.688516       0.012670       0.005556       0.005900       0.005715                 0.079307            0.000194    6[1-(0),1-(0),6-(8,8),8-(6,25)]
       0.019944          0.070293         11.128573        323.775299                                     0.008466                                0.126683       0.051208       0.019908                      0.000469       0.419466       1.802707       0.012187       0.004043       0.003670       0.005750                 0.172678            0.003881    6[1-(0),1-(0),6-(8,8),8-(6,39)]
       0.006020          0.530279         13.851006        401.809836                                     0.124392                                0.143533       0.086717       0.028509                      0.000548       0.308351       1.576810       0.012562       0.004280       0.004231       0.004203                 0.234832            0.009960    6[1-(0),1-(0),6-(8,8),8-(6,57)]
       0.008775          0.321602          7.718416        225.418391                                     0.077452                                0.076547       0.037420       0.013761                      0.000214       0.234754       1.097505       0.006223       0.001464       0.001704       0.003184                 0.211516            0.003792    6[1-(0),1-(0),6-(8,8),8-(6,59)]
       0.002901          0.392212         13.597610        400.853567                                     0.117570                                0.152914       0.101906       0.032678                      0.000640       0.308848       1.674495       0.014192       0.004969       0.004677       0.001569                 0.081241            0.002788    6[1-(0),1-(0),6-(8,8),8-(6,60)]
       0.006269          0.139120          1.392858         43.394345                                     0.035684                                0.019596       0.024016       0.008798                      0.000045       0.134264       0.581067       0.002638       0.000977       0.001208       0.001221                 0.030586            0.003925    6[1-(0),1-(0),6-(8,8),8-(6,62)]
       0.020610          0.874091         21.937977        646.307101                                     0.241779                                0.238054       0.146808       0.050028                      0.000666       0.618461       2.977742       0.021234       0.007183       0.006793       0.004072                 0.311033            0.006930    6[1-(0),1-(0),6-(8,8),8-(6,63)]
       0.013789          0.280226         10.240451        295.253310                                     0.051050                                0.102149       0.044758       0.017030                      0.000285       0.328355       1.422030       0.008431       0.002523       0.002446       0.006892                 0.147730            0.003665    6[1-(0),1-(0),6-(8,8),8-(6,64)]
       0.004916          0.579286         21.375304        629.795967                                     0.175607                                0.233836       0.146448       0.047485                      0.000915       0.478756       2.502776       0.020559       0.006786       0.006165       0.000946                 0.079772            0.002768    6[1-(0),1-(0),6-(8,8),8-(6,66)]
       0.006416          1.725234          4.768467        154.648680                                     0.370273                                0.044402       0.038735       0.013625                      0.000731       0.572849       2.664874       0.004435       0.001659       0.003693       0.005495                 0.826367            0.000355    6[1-(0),1-(0),7-(1,1,6),15-(8,8,8)]
       0.007460          0.125378          1.741690         62.377503                                     0.016530                                0.007259       0.014397       0.001472                      0.000290       0.279202       1.122483       0.001128       0.001301       0.000155       0.015903                 0.021683            0.005925    6[1-(0),1-(0),7-(1,6),15-(8,8,8)]
       0.006121          0.573445         12.799288        359.225156                                     0.144251                                0.132960       0.098871       0.031137                      0.000787       0.299555       1.560048       0.011991       0.005575       0.005551       0.002586                 0.190596            0.000375    6[1-(0),1-(0),7-(1,6,28),7-(6,6)]
       0.014100          1.008665         16.237615        508.076622                                     0.225404                                0.135756       0.111114       0.040286                      0.000728       0.534032       2.459609       0.010074       0.004204       0.004543       0.009124                 0.382790            0.000014    6[1-(0),1-(0),7-(1,6,6),15-(8,8,8)]
       0.016449          0.966054         33.212333       1020.517377                                     0.173396                                0.268614       0.085508       0.031732                      0.000991       0.786563       3.285721       0.014903       0.003725       0.003468       0.013695                 0.596958            0.007876    6[1-(0),1-(0),7-(6,6),15-(8,8,8)]
       0.003080          0.157364          6.812367        202.473022                                     0.041382                                0.043010       0.021727       0.006939                      0.000182       0.022737       0.249228       0.000631       0.000415       0.001198       0.002806                 0.127761            0.001546    6[1-(0),1-(0),7-(6,6),15-(8,8,8,63)]
       0.031091          2.315576         16.385666        467.662180                                     0.530107                                0.182749       0.133149       0.042705                      0.001300       0.664922       2.739650       0.017818       0.007873       0.007000       0.013023                 0.930856            0.000087    6[1-(0),1-(0),7-(6,6),7-(6,6)]
       0.006968          0.353221          4.634780        142.377254                                     0.055663                                0.061180       0.054810       0.018802                      0.000473       0.275560       1.331385       0.007154       0.003478       0.003468       0.006925                 0.175342            0.000258    6[1-(0),1-(0),7-(6,6),7-(6,6,29)]
       0.003903          0.587031          9.747033        285.660917                                     0.162133                                0.113186       0.067039       0.020389                      0.000618       0.260184       1.416697       0.011836       0.005752       0.005094       0.003336                 0.233967            0.000001    6[1-(0),1-(0),7-(6,6),7-(6,6,30)]
       0.012025          0.554541         12.129069        347.121031                                     0.132909                                0.122572       0.076534       0.033102                      0.000922       0.874715       4.140373       0.012111       0.005436       0.007570       0.008967                 0.157792            0.000072    6[1-(0),1-(0),7-(6,6),7-(6,6,47)]
       0.008671          1.063279         13.194044        390.003142                                     0.301000                                0.182002       0.134249       0.040114                      0.001075       0.293236       1.920345       0.019998       0.009305       0.007973       0.005865                 0.484086            0.000004    6[1-(0),1-(0),7-(6,6),7-(6,6,48)]
       0.000541          0.009399          1.820566         58.713261                                     0.003428                                0.013598       0.029941       0.008745                      0.000007       0.000612       0.059530       0.000678       0.000133       0.000136       0.001675                 0.001851            0.001929    6[1-(0),1-(0),7-(6,6,23),15-(8,8,8)]
       0.011743          0.469088         22.843012        734.715790                                     0.094967                                0.170310       0.030656       0.016051                      0.000140       0.681189       3.036670       0.008873       0.002324       0.002299       0.003679                 0.140276            0.002556    6[1-(0),1-(0),7-(6,6,29),15-(8,8,8)]
       0.001231          1.634752         25.844731        718.301930                                     0.152907                                0.047649       0.116676       0.029055                      0.000813       0.181686       0.052715       0.022818       0.023177       0.017068       0.002916                 0.255384            0.000275    6[1-(0),1-(0),7-(6,6,29),7-(6,6,29)]
       0.002514          0.192724          8.802084        283.626596                                     0.038258                                0.063250       0.007412       0.007512                      0.000188       0.404292       1.772563       0.003318       0.000665       0.001278       0.000475                 0.097894            0.004168    6[1-(0),1-(0),7-(6,6,30),15-(8,8,8)]
       0.009354          0.705836          9.130184        274.276644                                     0.223019                                0.131262       0.114439       0.033487                      0.000749       0.173840       1.277005       0.014781       0.007168       0.006097       0.002020                 0.495927            0.000001    6[1-(0),1-(0),7-(6,6,30),7-(6,6,30)]
       0.006241          0.516676          8.936560        265.720451                                     0.116098                                0.093045       0.074707       0.030541                      0.000269       0.755364       3.650572       0.007588       0.002529       0.004810       0.008648                 0.196645            0.000053    6[1-(0),1-(0),7-(6,6,47),7-(6,6,47)]
       0.003046          1.164911         14.280379        382.657316                                     0.217963                                0.098662       0.146468       0.047872                      0.000601       0.422614       2.297946       0.028624       0.023838       0.017275       0.002327                 0.379126            0.000001    6[1-(0),1-(0),7-(6,6,48),7-(6,6,48)]
       0.006448          1.132638         12.771806        360.312850                                     0.318749                                0.182050       0.182630       0.059244                      0.000790       0.417384       2.151820       0.023405       0.009366       0.008435       0.011877                 0.606540            0.000051    6[1-(0),1-(0),8-(6),8-(6)]
       0.020083          1.786816         27.060723        772.309432                                     0.309994                                0.188088       0.051214       0.022324                      0.000238       0.692030       2.332891       0.007593       0.007744       0.006381       0.004451                 0.379425            0.001495    6[1-(0),6-(1,1,1),6-(1,1,1),6-(1,6,7)]
       0.014788          0.905346         25.718354        715.227469                                     0.185549                                0.243215       0.061615       0.021607                      0.000234       0.367615       1.327851       0.014405       0.004388       0.003543       0.004938                 0.421937            0.000092    6[1-(0),6-(1,1,1),6-(1,1,1),6-(6,6)]
       0.004668          0.281085          8.864429        260.727113                                     0.085996                                0.096369       0.040280       0.015872                      0.000188       0.114700       0.780302       0.010821       0.005118       0.005231       0.001302                 0.077125            0.000011    6[1-(0),6-(1,1,1),6-(1,1,6),6-(8,8)]
       0.010120          0.756881         27.549195        725.272102                                     0.111817                                0.198859       0.018228       0.008403                      0.000303       0.215030       0.645233       0.012077       0.013626       0.012018       0.001518                 0.116931            0.000873    6[1-(0),6-(1,1,1),6-(1,1,6),7-(1,6,28)]
       0.000243          0.066861          3.764377        101.878992                                     0.008753                                0.033573       0.008337       0.003730                      0.000075       0.072158       0.230844       0.001552       0.000093       0.000315       0.002410                 0.034201            0.000201    6[1-(0),6-(1,1,1),6-(1,6,8),8-(1,28)]
       0.008038          0.548774          7.388990        212.234818                                     0.142547                                0.087716       0.104739       0.034790                      0.000280       0.324488       1.661029       0.014478       0.008049       0.007914       0.006176                 0.251272            0.015743    6[1-(0),6-(1,1,1),6-(8,8),7-(1,6)]
       0.003313          0.145584          3.858363        109.515743                                     0.040926                                0.040787       0.011795       0.004720                      0.000050       0.082719       0.387344       0.004459       0.002333       0.002101       0.001106                 0.051700            0.000000    6[1-(0),6-(1,1,1),6-(8,8),7-(1,6,30)]
       0.002823          0.281386          3.213367         94.186939                                     0.046689                                0.039321       0.026226       0.006877                      0.000148       0.111319       0.710768       0.006321       0.003211       0.003573       0.004306                 0.076109            0.001180    6[1-(0),6-(1,1,1),6-(8,8),7-(6,29)]
       0.004644          0.132661          2.333332         69.094780                                     0.033740                                0.027197       0.008529       0.002967                      0.000126       0.081146       0.354998       0.002595       0.000984       0.000858       0.001159                 0.055720            0.000001    6[1-(0),6-(1,1,1),6-(8,8),7-(6,30)]
       0.007550          0.176393          6.080869        187.512009                                     0.070322                                0.111354       0.021582       0.004776                      0.000146       0.206111       1.593232       0.018314       0.008624       0.009208       0.001666                 0.136712            0.000001    6[1-(0),6-(1,1,1),6-(8,8),8-(30,30)]
       0.007379          0.430740          5.925012        150.547986                                     0.077793                                0.052059       0.034721       0.012837                      0.000073       0.158152       0.710220       0.004423       0.003770       0.003525       0.006809                 0.108186            0.001094    6[1-(0),6-(1,1,1),7-(6,30),7-(6,30)]
       0.010414          0.968275         15.183004        446.060562                                     0.302954                                0.198889       0.093314       0.028182                      0.000263       0.382037       2.468559       0.023413       0.011967       0.011631       0.004119                 0.431445            0.002576    6[1-(0),6-(1,1,6),6-(1,1,6),6-(1,1,6)]
       0.002940          0.198378          1.757889         52.641120                                     0.041654                                0.021427       0.013174       0.004752                      0.000062       0.075334       0.356144       0.002406       0.000874       0.000984       0.000335                 0.062414            0.000003    6[1-(0),6-(1,1,6),6-(1,1,6),6-(6,6)]
       0.015521          1.099805         22.712427        669.408538                                     0.230442                                0.219789       0.120074       0.040923                      0.000666       0.571722       2.750764       0.018560       0.007941       0.008149       0.006998                 0.544287            0.007624    6[1-(0),6-(1,1,6),6-(1,1,6),6-(8,8)]
       0.017540          0.643537         29.467491        882.598684                                     0.242216                                0.338060       0.241418       0.087883                      0.000899       1.085352       4.748643       0.028939       0.011339       0.009896       0.009322                 0.116926            0.000148    6[1-(0),6-(1,1,6),6-(1,6,6),6-(6,6)]
       0.016557          1.430867         10.214210        321.429622                                     0.244328                                0.141039       0.036859       0.013505                      0.000304       0.442395       2.359777       0.017390       0.010258       0.009297       0.002780                 0.623298            0.017604    6[1-(0),6-(1,1,6),6-(1,6,6),6-(8,8)]
       0.008116          1.223161         10.428552        297.753516                                     0.316600                                0.130708       0.022746       0.008820                      0.000227       0.242521       1.028165       0.012906       0.007570       0.004926       0.002780                 0.641741            0.005673    6[1-(0),6-(1,1,6),6-(1,6,7),7-(6,22)]
       0.000042          0.234071          5.032881        145.200491                                     0.021382                                0.018275       0.005973       0.002468                      0.000957       0.070795       0.131175       0.002070       0.002297       0.002064       0.007551                 0.039416            0.012421    6[1-(0),6-(1,1,6),6-(6,6,6),6-(8,8)]
       0.000918          1.553382         35.999607       1087.394323                                     0.368104                                0.363305       0.185004       0.060125                      0.000351       0.657941       3.494957       0.025714       0.008697       0.007509       0.006343                 0.375152            0.004580    6[1-(0),6-(1,1,6),6-(6,7)]
       0.005443          0.367368          6.027820        170.513735                                     0.057702                                0.045860       0.057356       0.025546                      0.000088       0.227158       0.754370       0.005176       0.003447       0.002894       0.001710                 0.105666            0.000572    6[1-(0),6-(1,1,6),6-(8,8),7-(1,1,27)]
       0.006877          1.005073         14.910954        436.166632                                     0.240385                                0.165655       0.097979       0.037534                      0.000208       0.583607       2.687680       0.017592       0.005800       0.007085       0.003697                 0.454156            0.000449    6[1-(0),6-(1,1,6),6-(8,8),7-(1,1,28)]
       0.024179          1.427736         23.351421        658.291157                                     0.273784                                0.182984       0.119901       0.046863                      0.000374       0.711637       2.780356       0.012863       0.008333       0.008215       0.004299                 0.381637            0.001279    6[1-(0),6-(1,1,6),6-(8,8),7-(1,1,29)]
       0.008272          0.731059         11.042522        304.172264                                     0.120642                                0.074386       0.007103       0.005386                      0.000047       0.103003       0.255464       0.000047       0.002529       0.002772       0.004522                 0.145799            0.000001    6[1-(0),6-(1,1,6),6-(8,8),7-(1,1,30)]
       0.007849          1.690830         31.357448        869.756183                                     0.251871                                0.200875       0.035696       0.008172                      0.000186       0.508041       1.445538       0.004245       0.009006       0.008736       0.005386                 0.288892            0.000003    6[1-(0),6-(1,1,6),6-(8,8),7-(1,1,48)]
       0.003886          0.242163         11.848721        346.559202                                     0.083076                                0.156707       0.030496       0.013837                      0.000448       0.393329       1.719015       0.017754       0.009825       0.007122       0.004713                 0.037932            0.000001    6[1-(0),6-(1,1,6),6-(8,8),7-(1,6)]
       0.012526          0.193169          6.071635        171.449512                                     0.025114                                0.051484       0.037287       0.009033                      0.000173       0.228025       0.975747       0.006343       0.003740       0.003811       0.003091                 0.020497            0.002632    6[1-(0),6-(1,1,6),6-(8,8),8-(1,28)]
       0.002672          0.196675          1.433000         31.175770                                     0.008990                                0.013513       0.005691       0.004516                      0.000065       0.004211       0.266577       0.005227       0.003275       0.003278       0.003577                 0.026293            0.001329    6[1-(0),6-(1,1,6),6-(8,8),8-(27)]
       0.006965          0.309409         17.180976        464.223211                                     0.049871                                0.153125       0.027276       0.012803                      0.000225       0.268748       0.848321       0.006937       0.000577       0.001799       0.007659                 0.069356            0.000942    6[1-(0),6-(1,1,6),6-(8,8),8-(27,27)]
       0.004634          0.124466          6.647180        201.004378                                     0.075282                                0.100329       0.033953       0.008799                      0.000121       0.154289       1.000193       0.012515       0.005589       0.005098       0.003509                 0.056853            0.009574    6[1-(0),6-(1,1,6),6-(8,8),8-(28)]
       0.027493          2.225610         26.209065        764.376460                                     0.421587                                0.233561       0.110507       0.037671                      0.000381       0.732565       3.023367       0.017110       0.007273       0.007223       0.006248                 0.823393            0.014783    6[1-(0),6-(1,6),6-(1,6)]
       0.029488          2.242442         29.742754        877.997064                                     0.412416                                0.254483       0.159573       0.053171                      0.000599       1.023959       4.087999       0.019401       0.009294       0.009158       0.008380                 0.679471            0.016743    6[1-(0),6-(1,6),6-(1,7)]
       0.007596          1.119689         14.276482        427.832822                                     0.223381                                0.146813       0.075973       0.023444                      0.000351       0.331469       1.714576       0.012430       0.005192       0.005062       0.003775                 0.542378            0.001638    6[1-(0),6-(1,6),6-(6,14)]
       0.014963          1.267858         17.334194        514.077622                                     0.220887                                0.161183       0.116507       0.033680                      0.000537       0.442728       1.985291       0.013813       0.006878       0.006650       0.004303                 0.556120            0.001974    6[1-(0),6-(1,6),6-(6,15)]
       0.021326          1.895211         23.974865        729.479140                                     0.380047                                0.228445       0.130270       0.043867                      0.000471       0.761406       3.583763       0.017681       0.007433       0.007692       0.007572                 0.707478            0.003616    6[1-(0),6-(1,6),6-(6,16)]
       0.011232          1.448633         21.051874        643.149842                                     0.295607                                0.210018       0.121586       0.040516                      0.000512       0.569993       2.892040       0.016463       0.006759       0.006872       0.004056                 0.477413            0.007836    6[1-(0),6-(1,6),6-(6,17)]
       0.018860          3.526503         27.063094        805.819228                                     0.572490                                0.153722       0.085910       0.029212                      0.000261       0.403557       1.424292       0.006072       0.007199       0.006586       0.010857                 1.054130            0.026031    6[1-(0),6-(1,6),6-(6,35)]
       0.029427          2.964346         27.931013        828.552986                                     0.516178                                0.232753       0.112921       0.036348                      0.000416       0.677312       2.930506       0.016044       0.007612       0.007622       0.007517                 1.545858            0.009469    6[1-(0),6-(1,6),6-(6,6)]
       0.026152          2.782991         30.193454        900.923842                                     0.515709                                0.248553       0.121214       0.038813                      0.000557       0.801032       3.332494       0.016189       0.007285       0.007383       0.013012                 1.472013            0.012012    6[1-(0),6-(1,6),6-(6,7)]
       0.025318          2.368059         23.461661        710.769638                                     0.408503                                0.207486       0.104068       0.033356                      0.000584       0.562103       2.450783       0.015456       0.006757       0.006673       0.012015                 1.028055            0.006822    6[1-(0),6-(1,6),6-(6,8)]
       0.013338          1.589187         17.784998        547.161106                                     0.278174                                0.178563       0.182916       0.061512                      0.000747       0.636099       3.313175       0.016988       0.008273       0.008989       0.005798                 0.506474            0.003314    6[1-(0),6-(1,6),6-(7,16)]
       0.018387          0.729900         26.295156        815.440038                                     0.171292                                0.257235       0.194249       0.060581                      0.000995       0.510907       2.936675       0.020804       0.008326       0.008866       0.010053                 0.277829            0.000002    6[1-(0),6-(1,6),6-(7,7)]
       0.038409          2.859700         38.402780       1142.321763                                     0.487199                                0.315278       0.093425       0.034039                      0.000523       0.869968       3.748821       0.019278       0.007089       0.007696       0.007574                 1.605657            0.005906    6[1-(0),6-(1,6),6-(8,8)]
       0.014976          0.999430         20.858669        552.055963                                     0.208898                                0.216913       0.161116       0.049684                      0.000882       0.502615       2.155749       0.017768       0.007290       0.007756       0.006590                 0.520368            0.000825    6[1-(0),6-(1,6),7-(1,6)]
       0.016994          1.801339         19.180560        545.290598                                     0.372282                                0.217292       0.164529       0.055234                      0.000657       0.688749       3.305067       0.022609       0.010470       0.010372       0.009377                 0.828503            0.004429    6[1-(0),6-(1,6),7-(6)]
       0.014406          1.223615         14.734894        412.189420                                     0.247888                                0.168832       0.102206       0.034398                      0.000381       0.457879       2.059095       0.016706       0.007397       0.006745       0.004318                 0.549277            0.002251    6[1-(0),6-(1,6),7-(6,25)]
       0.032879          1.092298         24.011533        688.407070                                     0.222086                                0.228452       0.097817       0.037268                      0.000345       0.996287       4.021769       0.015902       0.005440       0.005270       0.004632                 0.485351            0.008356    6[1-(0),6-(1,6),7-(6,26)]
       0.021072          1.689028         19.123927        542.425777                                     0.312344                                0.197122       0.127178       0.041251                      0.000519       0.717749       3.084332       0.018957       0.008980       0.008506       0.005500                 0.674672            0.005457    6[1-(0),6-(1,6),7-(6,27)]
       0.020692          1.815637         20.418590        576.190135                                     0.340722                                0.220310       0.125125       0.040360                      0.000510       0.658515       2.900605       0.021769       0.010324       0.009265       0.005838                 0.980814            0.004103    6[1-(0),6-(1,6),7-(6,28)]
       0.025221          2.081481         24.331398        688.784274                                     0.407954                                0.249204       0.154649       0.050309                      0.000683       0.817351       3.501257       0.022606       0.010683       0.009875       0.006999                 0.857877            0.011684    6[1-(0),6-(1,6),7-(6,29)]
       0.015056          1.504143         17.485290        494.267448                                     0.326076                                0.192056       0.122604       0.040503                      0.000455       0.593758       2.786397       0.018757       0.008155       0.008155       0.006773                 0.674489            0.021328    6[1-(0),6-(1,6),7-(6,30)]
       0.036393          2.860306         28.861745        838.215895                                     0.656442                                0.330301       0.153944       0.052871                      0.000657       0.912565       4.239746       0.028883       0.010962       0.010099       0.002402                 1.018076            0.000022    6[1-(0),6-(1,6),7-(6,46)]
       0.016076          1.257132         14.093812        401.955797                                     0.236903                                0.159897       0.134136       0.042553                      0.000548       0.523715       2.358459       0.018316       0.009361       0.008766       0.006507                 0.493081            0.008432    6[1-(0),6-(1,6),7-(6,47)]
       0.026981          2.306316         25.974950        730.883704                                     0.495168                                0.266763       0.139929       0.049647                      0.000491       1.016668       4.520508       0.024069       0.010087       0.010504       0.008435                 0.845482            0.017167    6[1-(0),6-(1,6),7-(6,48)]
       0.031590          1.187536         28.109677        797.474913                                     0.249214                                0.278017       0.085961       0.028156                      0.000454       0.583673       2.521970       0.019250       0.005451       0.004877       0.005855                 0.434646            0.002805    6[1-(0),6-(1,6),7-(6,49)]
       0.022317          1.291693         16.750370        462.649468                                     0.223252                                0.160271       0.196974       0.053004                      0.001169       0.593330       2.110784       0.020256       0.012278       0.011295       0.013169                 0.469343            0.001808    6[1-(0),6-(1,6),7-(6,6)]
       0.012462          0.666007         10.761389        292.878665                                     0.154746                                0.100503       0.140390       0.042443                      0.000302       0.283370       1.352005       0.010142       0.005717       0.005950       0.007842                 0.326314            0.001773    6[1-(0),6-(1,6),7-(6,63)]
       0.028791          0.663129         19.711615        548.325569                                     0.115795                                0.197354       0.123398       0.040111                      0.000349       0.576936       2.304282       0.016014       0.007210       0.006590       0.009350                 0.239870            0.000003    6[1-(0),6-(1,6),7-(6,64)]
       0.008242          1.835435          9.548600        259.638402                                     0.370092                                0.092762       0.022858       0.006693                      0.000065       0.217152       1.043031       0.008461       0.004498       0.004696       0.003290                 0.678084            0.009271    6[1-(0),6-(1,6),7-(6,65)]
       0.023828          0.980496         14.614316        399.999554                                     0.179799                                0.131819       0.147372       0.042675                      0.000528       0.475669       1.711292       0.013252       0.008218       0.007527       0.004119                 0.223765            0.000005    6[1-(0),6-(1,6),7-(6,68)]
       0.026458          2.091814         20.459803        589.615490                                     0.428172                                0.198579       0.132452       0.040896                      0.000730       0.732233       2.963124       0.016655       0.008177       0.007403       0.009156                 0.818480            0.010430    6[1-(0),6-(1,6),7-(6,8)]
       0.040252          1.398283         26.945344        767.812557                                     0.294273                                0.250136       0.186639       0.055577                      0.000922       1.079945       4.114279       0.020735       0.011057       0.009765       0.006562                 0.344138            0.001631    6[1-(0),6-(1,6),7-(7,29)]
       0.042121          1.244163         15.553208        448.248724                                     0.199031                                0.197845       0.210361       0.057918                      0.001090       0.942402       3.302577       0.024740       0.015311       0.010842       0.009236                 0.446840            0.003913    6[1-(0),6-(1,6),7-(7,47)]
       0.004761          1.673287          5.014063        155.332992                                     0.310243                                0.061628       0.039257       0.014651                      0.000796       0.262074       1.086893       0.006588       0.003992       0.002912       0.005368                 0.941548            0.000614    6[1-(0),6-(1,6,6),6-(1,6,6),6-(6,6)]
       0.013527          1.510966         14.522183        427.106332                                     0.248006                                0.118057       0.070062       0.024067                      0.000669       0.470253       2.167997       0.022255       0.019019       0.013195       0.006364                 0.774702            0.006172    6[1-(0),6-(1,6,6),6-(1,6,6),6-(8,8)]
       0.006135          0.572534          9.635072        284.292770                                     0.064874                                0.081283       0.054059       0.016966                      0.000272       0.239597       1.320624       0.011753       0.008635       0.007345       0.003413                 0.207767            0.003165    6[1-(0),6-(1,6,6),6-(1,6,8),6-(8,8)]
       0.004408          0.303634          8.695132        253.331450                                     0.067862                                0.075528       0.021570       0.007204                      0.000300       0.125900       0.548110       0.004706       0.002491       0.002128       0.001075                 0.086808            0.000853    6[1-(0),6-(1,6,6),6-(8,8),7-(1,6,30)]
       0.003822          0.561638         11.946820        345.318563                                     0.125859                                0.112989       0.098084       0.035478                      0.000132       0.290238       1.241292       0.008236       0.002413       0.002413       0.003380                 0.151146            0.003694    6[1-(0),6-(1,6,6),6-(8,8),8-(6)]
       0.004263          0.571715          5.647023        169.946067                                     0.115534                                0.081718       0.068626       0.023542                      0.000357       0.290326       1.453274       0.011112       0.005639       0.005557       0.003912                 0.299022            0.000002    6[1-(0),6-(1,6,6),6-(8,8),8-(6,30)]
       0.012453          0.215676         11.929617        313.970563                                     0.140440                                0.058020       0.041069       0.023512                      0.000200       0.304222       0.476289       0.011105       0.008840       0.008706       0.017351                 0.313973            0.000001    6[1-(0),6-(1,6,8),6-(6,6),8-(1)]
       0.025851          0.993638          6.837552        198.270523                                     0.249090                                0.080067       0.101633       0.032976                      0.000610       0.391637       1.617003       0.011583       0.006945       0.005910       0.012230                 0.394695            0.000001    6[1-(0),6-(1,6,8),6-(6,6),8-(6)]
       0.018676          0.679507         11.294920        313.303569                                     0.161746                                0.111242       0.061619       0.019923                      0.000427       0.360169       1.765020       0.010825       0.005072       0.005846       0.005689                 0.301062            0.005910    6[1-(0),6-(1,6,8),6-(8,8),8-(1)]
       0.012357          0.549678         13.421055        395.454341                                     0.217437                                0.197338       0.146892       0.045926                      0.000824       0.432493       2.506416       0.027380       0.013372       0.012831       0.003217                 0.258022            0.000003    6[1-(0),6-(1,6,8),6-(8,8),8-(1,57)]
       0.041449          1.717440         31.825530        932.400436                                     0.348184                                0.261287       0.086132       0.041637                      0.000178       1.174550       4.511836       0.016694       0.005557       0.006221       0.009047                 0.502205            0.022305    6[1-(0),6-(1,7),6-(1,7)]
       0.003686          0.351201          4.271322        129.360892                                     0.063453                                0.041878       0.045413       0.013831                      0.000215       0.083227       0.557678       0.004228       0.002142       0.002373       0.002730                 0.129965            0.005572    6[1-(0),6-(1,7),6-(6,15)]
       0.009137          1.323668         30.120707        899.621022                                     0.279355                                0.254247       0.135900       0.047083                      0.000647       0.719953       3.341899       0.014472       0.004700       0.005868       0.007442                 0.435992            0.003761    6[1-(0),6-(1,7),6-(6,16)]
       0.027350          2.407449         24.951452        749.815329                                     0.466302                                0.221591       0.163785       0.051156                      0.000653       0.648345       3.037422       0.018291       0.008843       0.009134       0.007508                 1.093322            0.013356    6[1-(0),6-(1,7),6-(6,6)]
       0.028417          2.338194         29.765567        910.046538                                     0.412280                                0.241182       0.131719       0.043406                      0.000667       0.852013       3.655743       0.016231       0.006877       0.007133       0.007374                 0.909283            0.017547    6[1-(0),6-(1,7),6-(6,7)]
       0.022052          2.196712         23.537660        732.652180                                     0.444603                                0.221315       0.127170       0.042122                      0.000646       0.828332       3.959340       0.017427       0.006867       0.007804       0.010997                 0.797245            0.014234    6[1-(0),6-(1,7),6-(6,8)]
       0.017978          1.168711         20.740082        566.754072                                     0.213026                                0.174785       0.149658       0.041040                      0.000437       0.474454       1.685830       0.017940       0.010684       0.010611       0.004854                 0.261452            0.001266    6[1-(0),6-(1,7),7-(1,6)]
       0.022162          4.440426         69.669044       2142.547235                                     0.943283                                0.625828       0.163344       0.063990                      0.000503       1.972007       9.216663       0.039359       0.011820       0.012436       0.010220                 1.204215            0.000898    6[1-(0),6-(1,7),7-(5,6)]
       0.038849          1.926886         29.392406        849.819927                                     0.387260                                0.278311       0.101030       0.041051                      0.000451       1.182396       4.742552       0.021276       0.007574       0.007326       0.013933                 0.742435            0.041319    6[1-(0),6-(1,7),7-(6)]
       0.056484          2.228594         49.756370       1449.187253                                     0.442224                                0.453749       0.178864       0.069894                      0.000689       1.686469       6.627122       0.028473       0.009860       0.008460       0.012152                 0.565042            0.003479    6[1-(0),6-(1,7),7-(6,25)]
       0.037175          2.294224         29.613079        844.670464                                     0.390173                                0.229797       0.138034       0.041000                      0.000540       0.882081       3.154573       0.016456       0.010552       0.009270       0.012300                 0.683775            0.008109    6[1-(0),6-(1,7),7-(6,27)]
       0.045396          1.609065         22.898221        654.486097                                     0.348989                                0.205977       0.162230       0.049158                      0.000820       1.098464       4.102391       0.018307       0.010580       0.009306       0.009384                 0.554458            0.006729    6[1-(0),6-(1,7),7-(6,28)]
       0.050161          2.529720         40.040515       1154.102551                                     0.478195                                0.341444       0.149315       0.051474                      0.000802       1.389796       5.181850       0.021904       0.010562       0.008609       0.014813                 0.813959            0.016601    6[1-(0),6-(1,7),7-(6,29)]
       0.035970          2.781575         33.579760        973.247729                                     0.506053                                0.264007       0.091851       0.033822                      0.000271       1.088881       4.192511       0.014760       0.006959       0.006669       0.011789                 0.854211            0.017319    6[1-(0),6-(1,7),7-(6,30)]
       0.016345          0.718459         12.997758        381.161992                                     0.225094                                0.188109       0.235215       0.076403                      0.000587       0.497403       2.626552       0.023277       0.010447       0.009985       0.003742                 0.256979            0.001839    6[1-(0),6-(1,7),7-(6,44)]
       0.064362          2.242784         42.444053       1228.669066                                     0.414327                                0.353529       0.117437       0.050028                      0.000577       1.889887       7.168744       0.020900       0.008537       0.007625       0.014573                 0.481355            0.008095    6[1-(0),6-(1,7),7-(6,47)]
       0.042102          2.496154         34.514383        997.121545                                     0.475156                                0.306315       0.122378       0.050295                      0.000299       1.360299       5.385756       0.021694       0.008240       0.008236       0.014072                 0.684501            0.005853    6[1-(0),6-(1,7),7-(6,48)]
       0.000443          0.156541          2.936140         78.814774                                     0.031313                                0.028380       0.007262       0.003197                      0.000009       0.063750       0.233143       0.001587       0.000053       0.000070       0.000597                 0.034779            0.000302    6[1-(0),6-(1,7),7-(6,49)]
       0.024191          1.941971         22.399866        664.489778                                     0.416122                                0.217002       0.174692       0.056592                      0.000636       0.622508       2.784115       0.018034       0.007761       0.007705       0.008328                 0.776995            0.004869    6[1-(0),6-(1,7),7-(6,6)]
       0.048810          1.733402         18.092874        497.299263                                     0.287315                                0.129152       0.017790       0.012910                      0.000062       0.959318       3.096237       0.003826       0.005226       0.004428       0.001276                 0.394806            0.061815    6[1-(0),6-(1,7),7-(6,60)]
       0.018806          1.763015         23.128412        647.686841                                     0.304639                                0.178851       0.032968       0.003198                      0.000005       0.328455       1.121435       0.004180       0.003079       0.003465       0.013299                 0.622472            0.017527    6[1-(0),6-(6),6-(6,6)]
       0.017423          0.773582         14.570432        447.877696                                     0.157791                                0.132488       0.057102       0.019503                      0.000125       0.599569       2.589440       0.008718       0.002794       0.002986       0.007717                 0.331408            0.001875    6[1-(0),6-(6,14),6-(6,6)]
       0.042216          2.418284         33.086666        971.903496                                     0.381646                                0.213708       0.110933       0.034393                      0.000379       0.917452       3.591133       0.013013       0.012169       0.009902       0.005232                 0.654680            0.001259    6[1-(0),6-(6,15),6-(6,15)]
       0.030057          1.755497         28.533974        866.362464                                     0.326270                                0.245748       0.101922       0.036763                      0.000444       0.912468       4.102482       0.015152       0.005021       0.005735       0.005510                 0.574110            0.019371    6[1-(0),6-(6,15),6-(6,6)]
       0.009714          0.485698         14.248387        454.436728                                     0.047726                                0.140049       0.078574       0.029706                      0.000465       0.465013       2.380697       0.009802       0.003579       0.004005       0.001911                 0.384238            0.001921    6[1-(0),6-(6,16),6-(6,16)]
       0.037939          1.896328         37.965222       1144.768513                                     0.329145                                0.305722       0.110933       0.042745                      0.000423       1.128603       4.715614       0.015156       0.004069       0.004673       0.007581                 0.910108            0.004632    6[1-(0),6-(6,16),6-(6,6)]
       0.036936          3.292714         27.649780        809.660101                                     0.503062                                0.189626       0.090715       0.028910                      0.000473       0.600253       2.709133       0.011639       0.008051       0.008798       0.006686                 1.212023            0.002195    6[1-(0),6-(6,17),6-(6,6)]
       0.012366          3.370071         19.560918        598.989646                                     0.605450                                0.175641       0.114564       0.037285                      0.000642       0.497810       2.392049       0.011644       0.005467       0.005434       0.007995                 1.455166            0.000809    6[1-(0),6-(6,35),6-(6,6)]
       0.039646          1.222361         49.147855       1384.783322                                     0.304134                                0.101093       0.116532       0.040396                      0.000714       0.359113       2.389602       0.039524       0.043483       0.031229       0.023306                 0.983608            0.000022    6[1-(0),6-(6,6),6-(6,6),6-(6,6)]
       0.040519          3.063275         30.546930        918.674617                                     0.516371                                0.241795       0.114578       0.037423                      0.000437       0.833835       3.503333       0.015051       0.007565       0.007421       0.007814                 1.562091            0.011364    6[1-(0),6-(6,6),6-(6,6)]
[truncated: 758,974 more chars]
